# Supplementary material for: Zα and Zβ Localize ADAR1 to Flipons That Modulate Innate Immunity, Alternative Splicing, and Nonsynonymous RNA Editing
Source: Int J Mol Sci. 2025 Mar 7;26(6):2422. doi: 10.3390/ijms26062422 (PMC11942513; doi:10.3390/ijms26062422)
Supplement: Supplementary file 1 [file ijms-26-02422-s001.zip]

Archive with 6 entries (6 files):
- ADAR1-Zbeta-rGQ-dGQ-stack-MDS.pdb
- Exon_Alu_hg19.xlsx
- Exon_Alu_hg38.xlsx
- NSE_GQ_hg19.xlsx
- NSE_GQ_hg38.xlsx
- ZbetaG4MDS.pdb
