# Supplementary material for: Zα and Zβ Localize ADAR1 to Flipons That Modulate Innate Immunity, Alternative Splicing, and Nonsynonymous RNA Editing
Source: Int J Mol Sci. 2025 Mar 7;26(6):2422. doi: 10.3390/ijms26062422 (PMC11942513; doi:10.3390/ijms26062422)
Supplement: Supplementary file 1 [file ijms-26-02422-s001.zip › ADAR1-Zbeta-rGQ-dGQ-stack-MDS.pdb]

ATOM      1  N   MET     1      37.710  51.418  41.637  1.00  0.00           N
ATOM      2  H1  MET     1      37.595  51.581  40.647  1.00  0.00           H
ATOM      3  H2  MET     1      37.999  52.249  42.133  1.00  0.00           H
ATOM      4  H3  MET     1      36.775  51.381  42.017  1.00  0.00           H
ATOM      5  CA  MET     1      38.560  50.220  41.854  1.00  0.00           C
ATOM      6  CB  MET     1      37.770  48.928  41.613  1.00  0.00           C
ATOM      7  CG  MET     1      37.339  48.647  40.162  1.00  0.00           C
ATOM      8  SD  MET     1      36.735  46.900  40.140  1.00  0.00           S
ATOM      9  CE  MET     1      35.198  46.992  41.114  1.00  0.00           C
ATOM     10  C   MET     1      39.857  50.349  41.040  1.00  0.00           C
ATOM     11  O   MET     1      39.836  51.064  40.031  1.00  0.00           O
ATOM     12  N   ALA     2      40.902  49.604  41.427  1.00  0.00           N
ATOM     13  H   ALA     2      40.850  49.105  42.304  1.00  0.00           H
ATOM     14  CA  ALA     2      42.166  49.580  40.697  1.00  0.00           C
ATOM     15  CB  ALA     2      43.152  48.660  41.383  1.00  0.00           C
ATOM     16  C   ALA     2      42.016  49.245  39.234  1.00  0.00           C
ATOM     17  O   ALA     2      41.056  48.554  38.925  1.00  0.00           O
ATOM     18  N   GLU     3      42.956  49.627  38.360  1.00  0.00           N
ATOM     19  H   GLU     3      43.810  49.999  38.750  1.00  0.00           H
ATOM     20  CA  GLU     3      42.917  49.273  36.920  1.00  0.00           C
ATOM     21  CB  GLU     3      44.254  49.791  36.338  1.00  0.00           C
ATOM     22  CG  GLU     3      44.373  49.566  34.836  1.00  0.00           C
ATOM     23  CD  GLU     3      45.659  50.181  34.356  1.00  0.00           C
ATOM     24  OE1 GLU     3      45.666  51.067  33.444  1.00  0.00           O
ATOM     25  OE2 GLU     3      46.701  49.855  34.978  1.00  0.00           O
ATOM     26  C   GLU     3      42.618  47.778  36.558  1.00  0.00           C
ATOM     27  O   GLU     3      41.683  47.534  35.796  1.00  0.00           O
ATOM     28  N   ILE     4      43.340  46.819  37.072  1.00  0.00           N
ATOM     29  H   ILE     4      43.945  47.077  37.839  1.00  0.00           H
ATOM     30  CA  ILE     4      43.126  45.428  36.652  1.00  0.00           C
ATOM     31  CB  ILE     4      44.272  44.511  37.113  1.00  0.00           C
ATOM     32  CG2 ILE     4      44.240  44.353  38.624  1.00  0.00           C
ATOM     33  CG1 ILE     4      44.425  43.191  36.412  1.00  0.00           C
ATOM     34  CD1 ILE     4      44.581  43.436  34.922  1.00  0.00           C
ATOM     35  C   ILE     4      41.812  44.853  37.088  1.00  0.00           C
ATOM     36  O   ILE     4      41.210  43.995  36.378  1.00  0.00           O
ATOM     37  N   LYS     5      41.240  45.276  38.216  1.00  0.00           N
ATOM     38  H   LYS     5      41.742  45.960  38.764  1.00  0.00           H
ATOM     39  CA  LYS     5      39.842  45.063  38.623  1.00  0.00           C
ATOM     40  CB  LYS     5      39.704  45.498  40.051  1.00  0.00           C
ATOM     41  CG  LYS     5      40.728  44.794  40.981  1.00  0.00           C
ATOM     42  CD  LYS     5      40.251  44.958  42.399  1.00  0.00           C
ATOM     43  CE  LYS     5      41.030  44.136  43.450  1.00  0.00           C
ATOM     44  NZ  LYS     5      41.640  44.960  44.556  1.00  0.00           N
ATOM     45  HZ1 LYS     5      42.437  45.464  44.198  1.00  0.00           H
ATOM     46  HZ2 LYS     5      40.978  45.689  44.781  1.00  0.00           H
ATOM     47  HZ3 LYS     5      41.866  44.342  45.323  1.00  0.00           H
ATOM     48  C   LYS     5      38.906  45.699  37.628  1.00  0.00           C
ATOM     49  O   LYS     5      37.943  45.074  37.142  1.00  0.00           O
ATOM     50  N   GLU     6      39.220  46.923  37.350  1.00  0.00           N
ATOM     51  H   GLU     6      40.001  47.429  37.743  1.00  0.00           H
ATOM     52  CA  GLU     6      38.424  47.775  36.430  1.00  0.00           C
ATOM     53  CB  GLU     6      38.943  49.301  36.510  1.00  0.00           C
ATOM     54  CG  GLU     6      38.333  50.214  35.473  1.00  0.00           C
ATOM     55  CD  GLU     6      38.880  51.649  35.531  1.00  0.00           C
ATOM     56  OE1 GLU     6      39.610  52.139  34.588  1.00  0.00           O
ATOM     57  OE2 GLU     6      38.778  52.330  36.562  1.00  0.00           O
ATOM     58  C   GLU     6      38.350  47.100  35.041  1.00  0.00           C
ATOM     59  O   GLU     6      37.233  47.138  34.396  1.00  0.00           O
ATOM     60  N   LYS     7      39.482  46.602  34.591  1.00  0.00           N
ATOM     61  H   LYS     7      40.323  46.700  35.141  1.00  0.00           H
ATOM     62  CA  LYS     7      39.556  45.877  33.314  1.00  0.00           C
ATOM     63  CB  LYS     7      41.044  45.539  33.020  1.00  0.00           C
ATOM     64  CG  LYS     7      41.842  46.772  32.480  1.00  0.00           C
ATOM     65  CD  LYS     7      43.352  46.407  32.492  1.00  0.00           C
ATOM     66  CE  LYS     7      44.126  47.417  31.768  1.00  0.00           C
ATOM     67  NZ  LYS     7      44.185  47.352  30.271  1.00  0.00           N
ATOM     68  HZ1 LYS     7      44.306  46.403  29.949  1.00  0.00           H
ATOM     69  HZ2 LYS     7      43.288  47.598  29.877  1.00  0.00           H
ATOM     70  HZ3 LYS     7      44.968  47.825  29.843  1.00  0.00           H
ATOM     71  C   LYS     7      38.701  44.599  33.363  1.00  0.00           C
ATOM     72  O   LYS     7      37.926  44.340  32.450  1.00  0.00           O
ATOM     73  N   ILE     8      38.844  43.750  34.381  1.00  0.00           N
ATOM     74  H   ILE     8      39.660  43.972  34.933  1.00  0.00           H
ATOM     75  CA  ILE     8      37.982  42.592  34.782  1.00  0.00           C
ATOM     76  CB  ILE     8      38.568  41.939  36.029  1.00  0.00           C
ATOM     77  CG2 ILE     8      37.539  41.032  36.656  1.00  0.00           C
ATOM     78  CG1 ILE     8      39.873  41.201  35.710  1.00  0.00           C
ATOM     79  CD1 ILE     8      40.687  40.854  36.927  1.00  0.00           C
ATOM     80  C   ILE     8      36.533  42.995  34.801  1.00  0.00           C
ATOM     81  O   ILE     8      35.732  42.224  34.294  1.00  0.00           O
ATOM     82  N   CYS     9      36.172  44.192  35.248  1.00  0.00           N
ATOM     83  H   CYS     9      36.883  44.726  35.727  1.00  0.00           H
ATOM     84  CA  CYS     9      34.792  44.630  35.215  1.00  0.00           C
ATOM     85  CB  CYS     9      34.606  45.685  36.334  1.00  0.00           C
ATOM     86  SG  CYS     9      34.590  44.839  37.950  1.00  0.00           S
ATOM     87  HG  CYS     9      35.880  44.514  37.833  1.00  0.00           H
ATOM     88  C   CYS     9      34.218  44.983  33.854  1.00  0.00           C
ATOM     89  O   CYS     9      33.037  45.084  33.754  1.00  0.00           O
ATOM     90  N   ASP    10      35.011  45.193  32.782  1.00  0.00           N
ATOM     91  H   ASP    10      35.993  45.065  32.982  1.00  0.00           H
ATOM     92  CA  ASP    10      34.622  45.178  31.399  1.00  0.00           C
ATOM     93  CB  ASP    10      35.703  45.733  30.461  1.00  0.00           C
ATOM     94  CG  ASP    10      35.268  46.165  29.060  1.00  0.00           C
ATOM     95  OD1 ASP    10      34.061  46.250  28.795  1.00  0.00           O
ATOM     96  OD2 ASP    10      36.190  46.465  28.227  1.00  0.00           O
ATOM     97  C   ASP    10      34.211  43.854  30.968  1.00  0.00           C
ATOM     98  O   ASP    10      33.163  43.605  30.347  1.00  0.00           O
ATOM     99  N   TYR    11      34.980  42.807  31.283  1.00  0.00           N
ATOM    100  H   TYR    11      35.757  42.887  31.923  1.00  0.00           H
ATOM    101  CA  TYR    11      34.716  41.415  30.892  1.00  0.00           C
ATOM    102  CB  TYR    11      36.078  40.770  30.938  1.00  0.00           C
ATOM    103  CG  TYR    11      37.123  41.324  29.976  1.00  0.00           C
ATOM    104  CD1 TYR    11      36.846  41.463  28.552  1.00  0.00           C
ATOM    105  CE1 TYR    11      37.765  42.132  27.681  1.00  0.00           C
ATOM    106  CZ  TYR    11      39.006  42.577  28.200  1.00  0.00           C
ATOM    107  OH  TYR    11      39.960  43.191  27.411  1.00  0.00           O
ATOM    108  HH  TYR    11      39.925  42.866  26.508  1.00  0.00           H
ATOM    109  CE2 TYR    11      39.255  42.448  29.588  1.00  0.00           C
ATOM    110  CD2 TYR    11      38.368  41.772  30.418  1.00  0.00           C
ATOM    111  C   TYR    11      33.645  40.642  31.725  1.00  0.00           C
ATOM    112  O   TYR    11      33.347  39.474  31.518  1.00  0.00           O
ATOM    113  N   LEU    12      33.059  41.444  32.627  1.00  0.00           N
ATOM    114  H   LEU    12      33.473  42.361  32.719  1.00  0.00           H
ATOM    115  CA  LEU    12      31.828  41.254  33.358  1.00  0.00           C
ATOM    116  CB  LEU    12      32.145  41.041  34.820  1.00  0.00           C
ATOM    117  CG  LEU    12      32.936  39.792  35.125  1.00  0.00           C
ATOM    118  CD1 LEU    12      33.593  39.733  36.479  1.00  0.00           C
ATOM    119  CD2 LEU    12      32.096  38.564  34.930  1.00  0.00           C
ATOM    120  C   LEU    12      30.723  42.246  33.045  1.00  0.00           C
ATOM    121  O   LEU    12      29.604  42.141  33.596  1.00  0.00           O
ATOM    122  N   PHE    13      30.934  43.176  32.124  1.00  0.00           N
ATOM    123  H   PHE    13      31.862  43.188  31.726  1.00  0.00           H
ATOM    124  CA  PHE    13      29.962  44.220  31.764  1.00  0.00           C
ATOM    125  CB  PHE    13      30.548  45.480  31.172  1.00  0.00           C
ATOM    126  CG  PHE    13      29.544  46.565  30.931  1.00  0.00           C
ATOM    127  CD1 PHE    13      29.131  46.833  29.634  1.00  0.00           C
ATOM    128  CE1 PHE    13      28.113  47.770  29.457  1.00  0.00           C
ATOM    129  CZ  PHE    13      27.600  48.553  30.488  1.00  0.00           C
ATOM    130  CE2 PHE    13      27.971  48.316  31.780  1.00  0.00           C
ATOM    131  CD2 PHE    13      28.997  47.362  31.993  1.00  0.00           C
ATOM    132  C   PHE    13      28.775  43.749  30.929  1.00  0.00           C
ATOM    133  O   PHE    13      27.682  43.866  31.387  1.00  0.00           O
ATOM    134  N   ASN    14      28.975  43.201  29.722  1.00  0.00           N
ATOM    135  H   ASN    14      29.900  42.961  29.394  1.00  0.00           H
ATOM    136  CA  ASN    14      27.930  42.579  28.946  1.00  0.00           C
ATOM    137  CB  ASN    14      28.491  42.311  27.480  1.00  0.00           C
ATOM    138  CG  ASN    14      28.750  43.665  26.808  1.00  0.00           C
ATOM    139  OD1 ASN    14      27.838  44.220  26.206  1.00  0.00           O
ATOM    140  ND2 ASN    14      29.937  44.300  26.846  1.00  0.00           N
ATOM    141 HD21 ASN    14      30.135  45.045  26.193  1.00  0.00           H
ATOM    142 HD22 ASN    14      30.683  44.050  27.480  1.00  0.00           H
ATOM    143  C   ASN    14      27.293  41.338  29.593  1.00  0.00           C
ATOM    144  O   ASN    14      26.077  41.271  29.503  1.00  0.00           O
ATOM    145  N   VAL    15      28.085  40.501  30.285  1.00  0.00           N
ATOM    146  H   VAL    15      29.086  40.631  30.273  1.00  0.00           H
ATOM    147  CA  VAL    15      27.599  39.262  30.940  1.00  0.00           C
ATOM    148  CB  VAL    15      27.955  38.087  30.055  1.00  0.00           C
ATOM    149  CG1 VAL    15      27.522  36.755  30.750  1.00  0.00           C
ATOM    150  CG2 VAL    15      27.243  38.164  28.731  1.00  0.00           C
ATOM    151  C   VAL    15      28.239  39.134  32.341  1.00  0.00           C
ATOM    152  O   VAL    15      29.462  38.922  32.525  1.00  0.00           O
ATOM    153  N   SER    16      27.384  39.243  33.339  1.00  0.00           N
ATOM    154  H   SER    16      26.412  39.085  33.115  1.00  0.00           H
ATOM    155  CA  SER    16      27.840  39.398  34.736  1.00  0.00           C
ATOM    156  CB  SER    16      26.622  39.805  35.617  1.00  0.00           C
ATOM    157  OG  SER    16      25.548  38.984  35.271  1.00  0.00           O
ATOM    158  HG  SER    16      24.883  38.985  35.964  1.00  0.00           H
ATOM    159  C   SER    16      28.460  38.151  35.412  1.00  0.00           C
ATOM    160  O   SER    16      28.738  38.228  36.616  1.00  0.00           O
ATOM    161  N   ASP    17      28.597  37.059  34.664  1.00  0.00           N
ATOM    162  H   ASP    17      28.445  37.146  33.669  1.00  0.00           H
ATOM    163  CA  ASP    17      29.432  35.866  35.065  1.00  0.00           C
ATOM    164  CB  ASP    17      28.509  34.685  35.567  1.00  0.00           C
ATOM    165  CG  ASP    17      27.783  33.902  34.332  1.00  0.00           C
ATOM    166  OD1 ASP    17      26.731  34.286  33.829  1.00  0.00           O
ATOM    167  OD2 ASP    17      28.276  32.820  33.999  1.00  0.00           O
ATOM    168  C   ASP    17      30.380  35.420  33.977  1.00  0.00           C
ATOM    169  O   ASP    17      30.021  35.335  32.779  1.00  0.00           O
ATOM    170  N   SER    18      31.575  35.037  34.344  1.00  0.00           N
ATOM    171  H   SER    18      31.858  35.153  35.306  1.00  0.00           H
ATOM    172  CA  SER    18      32.694  34.557  33.525  1.00  0.00           C
ATOM    173  CB  SER    18      33.436  35.699  32.882  1.00  0.00           C
ATOM    174  OG  SER    18      34.292  35.160  31.897  1.00  0.00           O
ATOM    175  HG  SER    18      33.653  34.776  31.293  1.00  0.00           H
ATOM    176  C   SER    18      33.724  33.767  34.426  1.00  0.00           C
ATOM    177  O   SER    18      33.954  34.034  35.623  1.00  0.00           O
ATOM    178  N   SER    19      34.455  32.790  33.797  1.00  0.00           N
ATOM    179  H   SER    19      34.469  32.665  32.794  1.00  0.00           H
ATOM    180  CA  SER    19      35.604  32.083  34.451  1.00  0.00           C
ATOM    181  CB  SER    19      35.851  30.697  33.783  1.00  0.00           C
ATOM    182  OG  SER    19      36.980  30.052  34.314  1.00  0.00           O
ATOM    183  HG  SER    19      37.294  29.333  33.761  1.00  0.00           H
ATOM    184  C   SER    19      36.871  32.912  34.593  1.00  0.00           C
ATOM    185  O   SER    19      37.241  33.658  33.676  1.00  0.00           O
ATOM    186  N   ALA    20      37.718  32.724  35.610  1.00  0.00           N
ATOM    187  H   ALA    20      37.494  31.980  36.254  1.00  0.00           H
ATOM    188  CA  ALA    20      39.029  33.376  35.768  1.00  0.00           C
ATOM    189  CB  ALA    20      39.747  32.919  37.074  1.00  0.00           C
ATOM    190  C   ALA    20      39.932  33.282  34.474  1.00  0.00           C
ATOM    191  O   ALA    20      40.480  34.294  34.007  1.00  0.00           O
ATOM    192  N   LEU    21      40.115  32.060  33.912  1.00  0.00           N
ATOM    193  H   LEU    21      39.634  31.297  34.366  1.00  0.00           H
ATOM    194  CA  LEU    21      40.960  31.693  32.748  1.00  0.00           C
ATOM    195  CB  LEU    21      40.956  30.181  32.605  1.00  0.00           C
ATOM    196  CG  LEU    21      41.824  29.382  33.558  1.00  0.00           C
ATOM    197  CD1 LEU    21      41.162  29.333  34.919  1.00  0.00           C
ATOM    198  CD2 LEU    21      42.051  27.899  33.077  1.00  0.00           C
ATOM    199  C   LEU    21      40.359  32.359  31.514  1.00  0.00           C
ATOM    200  O   LEU    21      41.095  32.869  30.641  1.00  0.00           O
ATOM    201  N   ASN    22      39.027  32.426  31.431  1.00  0.00           N
ATOM    202  H   ASN    22      38.507  31.999  32.184  1.00  0.00           H
ATOM    203  CA  ASN    22      38.370  33.274  30.434  1.00  0.00           C
ATOM    204  CB  ASN    22      36.829  33.002  30.514  1.00  0.00           C
ATOM    205  CG  ASN    22      36.400  31.666  29.867  1.00  0.00           C
ATOM    206  OD1 ASN    22      36.960  30.585  30.192  1.00  0.00           O
ATOM    207  ND2 ASN    22      35.588  31.675  28.857  1.00  0.00           N
ATOM    208 HD21 ASN    22      35.244  30.784  28.527  1.00  0.00           H
ATOM    209 HD22 ASN    22      35.139  32.532  28.566  1.00  0.00           H
ATOM    210  C   ASN    22      38.772  34.738  30.513  1.00  0.00           C
ATOM    211  O   ASN    22      39.235  35.294  29.524  1.00  0.00           O
ATOM    212  N   LEU    23      38.560  35.393  31.691  1.00  0.00           N
ATOM    213  H   LEU    23      38.095  34.796  32.360  1.00  0.00           H
ATOM    214  CA  LEU    23      38.982  36.785  31.922  1.00  0.00           C
ATOM    215  CB  LEU    23      38.696  37.259  33.437  1.00  0.00           C
ATOM    216  CG  LEU    23      37.147  37.140  33.713  1.00  0.00           C
ATOM    217  CD1 LEU    23      36.949  37.001  35.257  1.00  0.00           C
ATOM    218  CD2 LEU    23      36.300  38.145  33.077  1.00  0.00           C
ATOM    219  C   LEU    23      40.484  36.998  31.603  1.00  0.00           C
ATOM    220  O   LEU    23      40.801  37.827  30.756  1.00  0.00           O
ATOM    221  N   ALA    24      41.373  36.082  32.061  1.00  0.00           N
ATOM    222  H   ALA    24      40.976  35.378  32.666  1.00  0.00           H
ATOM    223  CA  ALA    24      42.790  36.107  31.746  1.00  0.00           C
ATOM    224  CB  ALA    24      43.411  34.968  32.441  1.00  0.00           C
ATOM    225  C   ALA    24      43.104  36.017  30.230  1.00  0.00           C
ATOM    226  O   ALA    24      43.841  36.871  29.661  1.00  0.00           O
ATOM    227  N   LYS    25      42.532  35.108  29.424  1.00  0.00           N
ATOM    228  H   LYS    25      41.885  34.493  29.897  1.00  0.00           H
ATOM    229  CA  LYS    25      42.703  35.060  28.022  1.00  0.00           C
ATOM    230  CB  LYS    25      41.941  33.832  27.532  1.00  0.00           C
ATOM    231  CG  LYS    25      42.086  33.639  25.998  1.00  0.00           C
ATOM    232  CD  LYS    25      43.562  33.559  25.457  1.00  0.00           C
ATOM    233  CE  LYS    25      43.563  33.789  23.922  1.00  0.00           C
ATOM    234  NZ  LYS    25      43.609  32.527  23.133  1.00  0.00           N
ATOM    235  HZ1 LYS    25      44.191  31.827  23.570  1.00  0.00           H
ATOM    236  HZ2 LYS    25      42.671  32.174  23.004  1.00  0.00           H
ATOM    237  HZ3 LYS    25      44.026  32.719  22.233  1.00  0.00           H
ATOM    238  C   LYS    25      42.140  36.277  27.273  1.00  0.00           C
ATOM    239  O   LYS    25      42.717  36.634  26.235  1.00  0.00           O
ATOM    240  N   ASN    26      41.039  36.888  27.644  1.00  0.00           N
ATOM    241  H   ASN    26      40.677  36.546  28.523  1.00  0.00           H
ATOM    242  CA  ASN    26      40.607  38.245  27.087  1.00  0.00           C
ATOM    243  CB  ASN    26      39.231  38.716  27.679  1.00  0.00           C
ATOM    244  CG  ASN    26      38.077  37.972  27.068  1.00  0.00           C
ATOM    245  OD1 ASN    26      37.508  38.290  26.020  1.00  0.00           O
ATOM    246  ND2 ASN    26      37.748  36.938  27.788  1.00  0.00           N
ATOM    247 HD21 ASN    26      37.010  36.405  27.350  1.00  0.00           H
ATOM    248 HD22 ASN    26      38.133  36.652  28.677  1.00  0.00           H
ATOM    249  C   ASN    26      41.695  39.269  27.162  1.00  0.00           C
ATOM    250  O   ASN    26      41.921  40.021  26.221  1.00  0.00           O
ATOM    251  N   ILE    27      42.424  39.391  28.327  1.00  0.00           N
ATOM    252  H   ILE    27      42.048  38.932  29.144  1.00  0.00           H
ATOM    253  CA  ILE    27      43.480  40.386  28.613  1.00  0.00           C
ATOM    254  CB  ILE    27      43.706  40.396  30.174  1.00  0.00           C
ATOM    255  CG2 ILE    27      44.716  41.458  30.511  1.00  0.00           C
ATOM    256  CG1 ILE    27      42.409  40.757  30.980  1.00  0.00           C
ATOM    257  CD1 ILE    27      42.513  40.271  32.479  1.00  0.00           C
ATOM    258  C   ILE    27      44.757  40.184  27.830  1.00  0.00           C
ATOM    259  O   ILE    27      45.431  41.097  27.361  1.00  0.00           O
ATOM    260  N   GLY    28      45.080  38.941  27.534  1.00  0.00           N
ATOM    261  H   GLY    28      44.396  38.247  27.800  1.00  0.00           H
ATOM    262  CA  GLY    28      46.301  38.535  26.809  1.00  0.00           C
ATOM    263  C   GLY    28      47.121  37.481  27.535  1.00  0.00           C
ATOM    264  O   GLY    28      48.029  36.897  26.943  1.00  0.00           O
ATOM    265  N   LEU    29      46.936  37.157  28.825  1.00  0.00           N
ATOM    266  H   LEU    29      46.145  37.628  29.241  1.00  0.00           H
ATOM    267  CA  LEU    29      47.689  36.267  29.587  1.00  0.00           C
ATOM    268  CB  LEU    29      47.184  36.301  31.014  1.00  0.00           C
ATOM    269  CG  LEU    29      47.598  37.617  31.701  1.00  0.00           C
ATOM    270  CD1 LEU    29      46.712  37.965  32.834  1.00  0.00           C
ATOM    271  CD2 LEU    29      49.002  37.372  32.185  1.00  0.00           C
ATOM    272  C   LEU    29      47.804  34.814  29.121  1.00  0.00           C
ATOM    273  O   LEU    29      47.021  34.215  28.361  1.00  0.00           O
ATOM    274  N   THR    30      48.909  34.250  29.680  1.00  0.00           N
ATOM    275  H   THR    30      49.544  34.861  30.173  1.00  0.00           H
ATOM    276  CA  THR    30      49.298  32.847  29.630  1.00  0.00           C
ATOM    277  CB  THR    30      50.580  32.736  28.827  1.00  0.00           C
ATOM    278  CG2 THR    30      50.303  33.055  27.354  1.00  0.00           C
ATOM    279  OG1 THR    30      51.560  33.597  29.318  1.00  0.00           O
ATOM    280  HG1 THR    30      52.330  33.337  28.807  1.00  0.00           H
ATOM    281  C   THR    30      49.408  32.095  30.965  1.00  0.00           C
ATOM    282  O   THR    30      49.980  30.997  31.061  1.00  0.00           O
ATOM    283  N   LYS    31      48.861  32.768  32.014  1.00  0.00           N
ATOM    284  H   LYS    31      48.367  33.628  31.822  1.00  0.00           H
ATOM    285  CA  LYS    31      48.728  32.318  33.430  1.00  0.00           C
ATOM    286  CB  LYS    31      49.842  32.903  34.365  1.00  0.00           C
ATOM    287  CG  LYS    31      51.252  32.545  33.832  1.00  0.00           C
ATOM    288  CD  LYS    31      52.426  32.845  34.794  1.00  0.00           C
ATOM    289  CE  LYS    31      52.531  31.857  36.028  1.00  0.00           C
ATOM    290  NZ  LYS    31      52.970  30.454  35.679  1.00  0.00           N
ATOM    291  HZ1 LYS    31      53.049  29.883  36.508  1.00  0.00           H
ATOM    292  HZ2 LYS    31      52.243  29.988  35.154  1.00  0.00           H
ATOM    293  HZ3 LYS    31      53.823  30.467  35.137  1.00  0.00           H
ATOM    294  C   LYS    31      47.437  32.877  34.020  1.00  0.00           C
ATOM    295  O   LYS    31      47.104  34.019  33.693  1.00  0.00           O
ATOM    296  N   ALA    32      46.807  32.137  34.957  1.00  0.00           N
ATOM    297  H   ALA    32      47.047  31.185  35.194  1.00  0.00           H
ATOM    298  CA  ALA    32      45.526  32.598  35.493  1.00  0.00           C
ATOM    299  CB  ALA    32      44.448  31.618  34.961  1.00  0.00           C
ATOM    300  C   ALA    32      45.613  32.758  37.009  1.00  0.00           C
ATOM    301  O   ALA    32      44.746  33.381  37.568  1.00  0.00           O
ATOM    302  N   ARG    33      46.521  32.169  37.765  1.00  0.00           N
ATOM    303  H   ARG    33      47.203  31.578  37.312  1.00  0.00           H
ATOM    304  CA  ARG    33      46.603  32.221  39.257  1.00  0.00           C
ATOM    305  CB  ARG    33      47.866  31.522  39.749  1.00  0.00           C
ATOM    306  CG  ARG    33      49.207  31.936  38.961  1.00  0.00           C
ATOM    307  CD  ARG    33      50.444  31.178  39.333  1.00  0.00           C
ATOM    308  NE  ARG    33      50.834  31.413  40.718  1.00  0.00           N
ATOM    309  HE  ARG    33      50.453  32.147  41.297  1.00  0.00           H
ATOM    310  CZ  ARG    33      51.868  30.760  41.176  1.00  0.00           C
ATOM    311  NH1 ARG    33      52.799  29.994  40.600  1.00  0.00           N
ATOM    312 HH11 ARG    33      52.792  29.597  39.672  1.00  0.00           H
ATOM    313 HH12 ARG    33      53.477  29.662  41.272  1.00  0.00           H
ATOM    314  NH2 ARG    33      52.113  30.928  42.427  1.00  0.00           N
ATOM    315 HH21 ARG    33      51.503  31.503  42.991  1.00  0.00           H
ATOM    316 HH22 ARG    33      52.986  30.634  42.843  1.00  0.00           H
ATOM    317  C   ARG    33      46.613  33.672  39.747  1.00  0.00           C
ATOM    318  O   ARG    33      45.936  33.943  40.711  1.00  0.00           O
ATOM    319  N   ASP    34      47.231  34.655  39.012  1.00  0.00           N
ATOM    320  H   ASP    34      47.689  34.484  38.129  1.00  0.00           H
ATOM    321  CA  ASP    34      47.337  35.976  39.493  1.00  0.00           C
ATOM    322  CB  ASP    34      48.559  36.737  38.927  1.00  0.00           C
ATOM    323  CG  ASP    34      49.883  36.100  39.163  1.00  0.00           C
ATOM    324  OD1 ASP    34      50.150  35.449  40.186  1.00  0.00           O
ATOM    325  OD2 ASP    34      50.773  36.240  38.203  1.00  0.00           O
ATOM    326  C   ASP    34      46.006  36.747  39.312  1.00  0.00           C
ATOM    327  O   ASP    34      45.619  37.489  40.199  1.00  0.00           O
ATOM    328  N   ILE    35      45.343  36.554  38.201  1.00  0.00           N
ATOM    329  H   ILE    35      45.889  36.126  37.467  1.00  0.00           H
ATOM    330  CA  ILE    35      43.993  36.998  37.973  1.00  0.00           C
ATOM    331  CB  ILE    35      43.615  36.882  36.469  1.00  0.00           C
ATOM    332  CG2 ILE    35      42.051  36.955  36.189  1.00  0.00           C
ATOM    333  CG1 ILE    35      44.447  37.839  35.518  1.00  0.00           C
ATOM    334  CD1 ILE    35      44.289  39.357  35.850  1.00  0.00           C
ATOM    335  C   ILE    35      42.892  36.373  38.951  1.00  0.00           C
ATOM    336  O   ILE    35      42.053  37.061  39.592  1.00  0.00           O
ATOM    337  N   ASN    36      43.023  35.112  39.328  1.00  0.00           N
ATOM    338  H   ASN    36      43.606  34.552  38.722  1.00  0.00           H
ATOM    339  CA  ASN    36      42.175  34.453  40.357  1.00  0.00           C
ATOM    340  CB  ASN    36      42.169  32.991  40.191  1.00  0.00           C
ATOM    341  CG  ASN    36      41.236  32.276  41.118  1.00  0.00           C
ATOM    342  OD1 ASN    36      40.026  32.186  40.822  1.00  0.00           O
ATOM    343  ND2 ASN    36      41.687  32.006  42.335  1.00  0.00           N
ATOM    344 HD21 ASN    36      40.998  31.490  42.864  1.00  0.00           H
ATOM    345 HD22 ASN    36      42.626  32.043  42.704  1.00  0.00           H
ATOM    346  C   ASN    36      42.554  34.944  41.707  1.00  0.00           C
ATOM    347  O   ASN    36      41.682  35.089  42.580  1.00  0.00           O
ATOM    348  N   ALA    37      43.822  35.439  41.882  1.00  0.00           N
ATOM    349  H   ALA    37      44.544  35.165  41.230  1.00  0.00           H
ATOM    350  CA  ALA    37      44.295  36.045  43.152  1.00  0.00           C
ATOM    351  CB  ALA    37      45.820  36.032  43.208  1.00  0.00           C
ATOM    352  C   ALA    37      43.664  37.433  43.449  1.00  0.00           C
ATOM    353  O   ALA    37      43.206  37.621  44.572  1.00  0.00           O
ATOM    354  N   VAL    38      43.548  38.252  42.328  1.00  0.00           N
ATOM    355  H   VAL    38      44.019  37.938  41.491  1.00  0.00           H
ATOM    356  CA  VAL    38      42.733  39.487  42.300  1.00  0.00           C
ATOM    357  CB  VAL    38      42.720  40.194  41.026  1.00  0.00           C
ATOM    358  CG1 VAL    38      41.798  41.392  40.994  1.00  0.00           C
ATOM    359  CG2 VAL    38      44.124  40.626  40.700  1.00  0.00           C
ATOM    360  C   VAL    38      41.279  39.103  42.690  1.00  0.00           C
ATOM    361  O   VAL    38      40.748  39.861  43.472  1.00  0.00           O
ATOM    362  N   LEU    39      40.572  38.149  42.068  1.00  0.00           N
ATOM    363  H   LEU    39      40.984  37.528  41.386  1.00  0.00           H
ATOM    364  CA  LEU    39      39.108  37.852  42.304  1.00  0.00           C
ATOM    365  CB  LEU    39      38.612  36.817  41.270  1.00  0.00           C
ATOM    366  CG  LEU    39      38.498  37.416  39.836  1.00  0.00           C
ATOM    367  CD1 LEU    39      38.778  36.453  38.723  1.00  0.00           C
ATOM    368  CD2 LEU    39      37.216  38.101  39.509  1.00  0.00           C
ATOM    369  C   LEU    39      38.829  37.410  43.787  1.00  0.00           C
ATOM    370  O   LEU    39      37.808  37.927  44.289  1.00  0.00           O
ATOM    371  N   ILE    40      39.683  36.594  44.406  1.00  0.00           N
ATOM    372  H   ILE    40      40.464  36.169  43.927  1.00  0.00           H
ATOM    373  CA  ILE    40      39.684  36.380  45.868  1.00  0.00           C
ATOM    374  CB  ILE    40      40.928  35.446  46.321  1.00  0.00           C
ATOM    375  CG2 ILE    40      41.079  35.366  47.868  1.00  0.00           C
ATOM    376  CG1 ILE    40      40.787  34.000  45.866  1.00  0.00           C
ATOM    377  CD1 ILE    40      42.018  33.099  46.105  1.00  0.00           C
ATOM    378  C   ILE    40      39.620  37.699  46.674  1.00  0.00           C
ATOM    379  O   ILE    40      38.756  37.790  47.446  1.00  0.00           O
ATOM    380  N   ASP    41      40.461  38.638  46.314  1.00  0.00           N
ATOM    381  H   ASP    41      41.119  38.421  45.578  1.00  0.00           H
ATOM    382  CA  ASP    41      40.509  39.998  46.861  1.00  0.00           C
ATOM    383  CB  ASP    41      41.822  40.583  46.313  1.00  0.00           C
ATOM    384  CG  ASP    41      42.112  41.989  46.861  1.00  0.00           C
ATOM    385  OD1 ASP    41      42.240  42.238  48.047  1.00  0.00           O
ATOM    386  OD2 ASP    41      42.362  42.935  46.065  1.00  0.00           O
ATOM    387  C   ASP    41      39.282  40.886  46.510  1.00  0.00           C
ATOM    388  O   ASP    41      38.922  41.759  47.248  1.00  0.00           O
ATOM    389  N   MET    42      38.663  40.717  45.361  1.00  0.00           N
ATOM    390  H   MET    42      39.176  40.236  44.635  1.00  0.00           H
ATOM    391  CA  MET    42      37.341  41.380  45.010  1.00  0.00           C
ATOM    392  CB  MET    42      37.006  41.251  43.520  1.00  0.00           C
ATOM    393  CG  MET    42      37.765  42.223  42.588  1.00  0.00           C
ATOM    394  SD  MET    42      38.016  42.013  40.819  1.00  0.00           S
ATOM    395  CE  MET    42      36.342  42.448  40.110  1.00  0.00           C
ATOM    396  C   MET    42      36.184  40.836  45.821  1.00  0.00           C
ATOM    397  O   MET    42      35.372  41.608  46.290  1.00  0.00           O
ATOM    398  N   GLU    43      36.105  39.522  46.012  1.00  0.00           N
ATOM    399  H   GLU    43      36.860  38.964  45.642  1.00  0.00           H
ATOM    400  CA  GLU    43      35.086  38.935  46.855  1.00  0.00           C
ATOM    401  CB  GLU    43      35.094  37.405  46.639  1.00  0.00           C
ATOM    402  CG  GLU    43      33.939  36.514  47.234  1.00  0.00           C
ATOM    403  CD  GLU    43      34.087  36.104  48.720  1.00  0.00           C
ATOM    404  OE1 GLU    43      33.179  35.425  49.203  1.00  0.00           O
ATOM    405  OE2 GLU    43      35.127  36.380  49.345  1.00  0.00           O
ATOM    406  C   GLU    43      35.238  39.322  48.338  1.00  0.00           C
ATOM    407  O   GLU    43      34.218  39.561  48.999  1.00  0.00           O
ATOM    408  N   ARG    44      36.451  39.504  48.840  1.00  0.00           N
ATOM    409  H   ARG    44      37.207  39.281  48.209  1.00  0.00           H
ATOM    410  CA  ARG    44      36.694  40.109  50.160  1.00  0.00           C
ATOM    411  CB  ARG    44      38.158  39.865  50.551  1.00  0.00           C
ATOM    412  CG  ARG    44      38.410  38.428  51.161  1.00  0.00           C
ATOM    413  CD  ARG    44      39.800  37.891  50.636  1.00  0.00           C
ATOM    414  NE  ARG    44      40.030  36.476  51.038  1.00  0.00           N
ATOM    415  HE  ARG    44      39.161  35.968  51.119  1.00  0.00           H
ATOM    416  CZ  ARG    44      41.159  35.803  51.228  1.00  0.00           C
ATOM    417  NH1 ARG    44      42.345  36.356  51.437  1.00  0.00           N
ATOM    418 HH11 ARG    44      42.515  37.338  51.605  1.00  0.00           H
ATOM    419 HH12 ARG    44      43.096  35.799  51.819  1.00  0.00           H
ATOM    420  NH2 ARG    44      40.969  34.537  51.307  1.00  0.00           N
ATOM    421 HH21 ARG    44      40.010  34.224  51.358  1.00  0.00           H
ATOM    422 HH22 ARG    44      41.680  33.873  51.577  1.00  0.00           H
ATOM    423  C   ARG    44      36.212  41.554  50.308  1.00  0.00           C
ATOM    424  O   ARG    44      36.007  41.994  51.448  1.00  0.00           O
ATOM    425  N   GLN    45      36.084  42.240  49.178  1.00  0.00           N
ATOM    426  H   GLN    45      36.319  41.796  48.302  1.00  0.00           H
ATOM    427  CA  GLN    45      35.619  43.684  49.219  1.00  0.00           C
ATOM    428  CB  GLN    45      36.409  44.352  48.080  1.00  0.00           C
ATOM    429  CG  GLN    45      36.284  45.904  48.074  1.00  0.00           C
ATOM    430  CD  GLN    45      36.569  46.434  49.528  1.00  0.00           C
ATOM    431  OE1 GLN    45      37.594  46.216  50.063  1.00  0.00           O
ATOM    432  NE2 GLN    45      35.703  47.129  50.164  1.00  0.00           N
ATOM    433 HE21 GLN    45      35.998  47.491  51.059  1.00  0.00           H
ATOM    434 HE22 GLN    45      34.934  47.483  49.613  1.00  0.00           H
ATOM    435  C   GLN    45      34.037  43.933  49.177  1.00  0.00           C
ATOM    436  O   GLN    45      33.603  45.074  49.103  1.00  0.00           O
ATOM    437  N   GLY    46      33.332  42.814  48.995  1.00  0.00           N
ATOM    438  H   GLY    46      33.766  41.908  49.106  1.00  0.00           H
ATOM    439  CA  GLY    46      31.968  42.631  48.384  1.00  0.00           C
ATOM    440  C   GLY    46      31.860  43.189  46.949  1.00  0.00           C
ATOM    441  O   GLY    46      30.884  43.838  46.628  1.00  0.00           O
ATOM    442  N   ASP    47      32.855  42.966  46.094  1.00  0.00           N
ATOM    443  H   ASP    47      33.742  42.585  46.388  1.00  0.00           H
ATOM    444  CA  ASP    47      32.882  43.414  44.704  1.00  0.00           C
ATOM    445  CB  ASP    47      34.151  44.270  44.338  1.00  0.00           C
ATOM    446  CG  ASP    47      34.357  45.619  45.024  1.00  0.00           C
ATOM    447  OD1 ASP    47      33.367  46.110  45.665  1.00  0.00           O
ATOM    448  OD2 ASP    47      35.458  46.199  44.840  1.00  0.00           O
ATOM    449  C   ASP    47      32.728  42.332  43.633  1.00  0.00           C
ATOM    450  O   ASP    47      32.658  42.678  42.426  1.00  0.00           O
ATOM    451  N   VAL    48      32.403  41.083  43.978  1.00  0.00           N
ATOM    452  H   VAL    48      32.213  40.964  44.962  1.00  0.00           H
ATOM    453  CA  VAL    48      32.180  39.841  43.220  1.00  0.00           C
ATOM    454  CB  VAL    48      33.400  39.433  42.400  1.00  0.00           C
ATOM    455  CG1 VAL    48      34.338  38.435  43.122  1.00  0.00           C
ATOM    456  CG2 VAL    48      33.077  38.779  41.067  1.00  0.00           C
ATOM    457  C   VAL    48      31.704  38.663  44.052  1.00  0.00           C
ATOM    458  O   VAL    48      31.781  38.758  45.284  1.00  0.00           O
ATOM    459  N   TYR    49      31.221  37.564  43.516  1.00  0.00           N
ATOM    460  H   TYR    49      31.017  37.535  42.527  1.00  0.00           H
ATOM    461  CA  TYR    49      31.279  36.290  44.177  1.00  0.00           C
ATOM    462  CB  TYR    49      29.924  36.172  45.024  1.00  0.00           C
ATOM    463  CG  TYR    49      29.833  34.952  45.870  1.00  0.00           C
ATOM    464  CD1 TYR    49      30.620  34.853  47.046  1.00  0.00           C
ATOM    465  CE1 TYR    49      30.500  33.816  47.897  1.00  0.00           C
ATOM    466  CZ  TYR    49      29.622  32.733  47.562  1.00  0.00           C
ATOM    467  OH  TYR    49      29.664  31.647  48.367  1.00  0.00           O
ATOM    468  HH  TYR    49      30.210  31.687  49.155  1.00  0.00           H
ATOM    469  CE2 TYR    49      28.799  32.845  46.431  1.00  0.00           C
ATOM    470  CD2 TYR    49      28.824  33.998  45.617  1.00  0.00           C
ATOM    471  C   TYR    49      31.483  35.168  43.120  1.00  0.00           C
ATOM    472  O   TYR    49      32.111  35.449  42.072  1.00  0.00           O
ATOM    473  N   ARG    50      31.118  33.901  43.446  1.00  0.00           N
ATOM    474  H   ARG    50      30.644  33.821  44.334  1.00  0.00           H
ATOM    475  CA  ARG    50      31.607  32.696  42.701  1.00  0.00           C
ATOM    476  CB  ARG    50      33.063  32.280  43.149  1.00  0.00           C
ATOM    477  CG  ARG    50      33.394  32.119  44.641  1.00  0.00           C
ATOM    478  CD  ARG    50      34.823  31.698  45.003  1.00  0.00           C
ATOM    479  NE  ARG    50      35.549  30.870  44.052  1.00  0.00           N
ATOM    480  HE  ARG    50      35.125  30.568  43.186  1.00  0.00           H
ATOM    481  CZ  ARG    50      36.818  30.672  44.094  1.00  0.00           C
ATOM    482  NH1 ARG    50      37.548  30.802  45.183  1.00  0.00           N
ATOM    483 HH11 ARG    50      37.102  31.235  45.979  1.00  0.00           H
ATOM    484 HH12 ARG    50      38.498  30.459  45.210  1.00  0.00           H
ATOM    485  NH2 ARG    50      37.447  30.409  43.002  1.00  0.00           N
ATOM    486 HH21 ARG    50      36.939  30.596  42.149  1.00  0.00           H
ATOM    487 HH22 ARG    50      38.435  30.201  42.988  1.00  0.00           H
ATOM    488  C   ARG    50      30.624  31.489  42.809  1.00  0.00           C
ATOM    489  O   ARG    50      29.775  31.398  43.716  1.00  0.00           O
ATOM    490  N   GLN    51      30.814  30.529  41.869  1.00  0.00           N
ATOM    491  H   GLN    51      31.435  30.695  41.090  1.00  0.00           H
ATOM    492  CA  GLN    51      30.155  29.212  41.951  1.00  0.00           C
ATOM    493  CB  GLN    51      29.385  28.906  40.594  1.00  0.00           C
ATOM    494  CG  GLN    51      28.214  29.845  40.302  1.00  0.00           C
ATOM    495  CD  GLN    51      27.053  29.806  41.283  1.00  0.00           C
ATOM    496  OE1 GLN    51      26.862  28.915  42.131  1.00  0.00           O
ATOM    497  NE2 GLN    51      26.145  30.740  41.223  1.00  0.00           N
ATOM    498 HE21 GLN    51      25.342  30.683  41.833  1.00  0.00           H
ATOM    499 HE22 GLN    51      26.200  31.423  40.481  1.00  0.00           H
ATOM    500  C   GLN    51      31.196  28.144  42.294  1.00  0.00           C
ATOM    501  O   GLN    51      31.765  28.181  43.387  1.00  0.00           O
ATOM    502  N   GLY    52      31.536  27.252  41.366  1.00  0.00           N
ATOM    503  H   GLY    52      30.940  27.151  40.557  1.00  0.00           H
ATOM    504  CA  GLY    52      32.501  26.191  41.513  1.00  0.00           C
ATOM    505  C   GLY    52      33.938  26.734  41.233  1.00  0.00           C
ATOM    506  O   GLY    52      34.113  27.778  40.608  1.00  0.00           O
ATOM    507  N   THR    53      34.874  25.948  41.668  1.00  0.00           N
ATOM    508  H   THR    53      34.565  25.176  42.240  1.00  0.00           H
ATOM    509  CA  THR    53      36.300  26.225  41.677  1.00  0.00           C
ATOM    510  CB  THR    53      36.898  25.968  43.119  1.00  0.00           C
ATOM    511  CG2 THR    53      36.546  27.027  44.104  1.00  0.00           C
ATOM    512  OG1 THR    53      36.422  24.709  43.681  1.00  0.00           O
ATOM    513  HG1 THR    53      37.038  24.049  43.357  1.00  0.00           H
ATOM    514  C   THR    53      37.134  25.613  40.507  1.00  0.00           C
ATOM    515  O   THR    53      38.288  26.020  40.389  1.00  0.00           O
ATOM    516  N   THR    54      36.634  24.596  39.856  1.00  0.00           N
ATOM    517  H   THR    54      35.819  24.115  40.208  1.00  0.00           H
ATOM    518  CA  THR    54      37.273  23.941  38.700  1.00  0.00           C
ATOM    519  CB  THR    54      38.226  22.723  39.103  1.00  0.00           C
ATOM    520  CG2 THR    54      38.710  21.819  37.933  1.00  0.00           C
ATOM    521  OG1 THR    54      39.370  23.041  39.899  1.00  0.00           O
ATOM    522  HG1 THR    54      39.058  23.499  40.683  1.00  0.00           H
ATOM    523  C   THR    54      36.212  23.622  37.669  1.00  0.00           C
ATOM    524  O   THR    54      35.572  22.573  37.709  1.00  0.00           O
ATOM    525  N   PRO    55      36.128  24.444  36.546  1.00  0.00           N
ATOM    526  CD  PRO    55      35.327  24.038  35.392  1.00  0.00           C
ATOM    527  CG  PRO    55      35.309  25.256  34.591  1.00  0.00           C
ATOM    528  CB  PRO    55      36.603  26.026  34.824  1.00  0.00           C
ATOM    529  CA  PRO    55      36.859  25.762  36.328  1.00  0.00           C
ATOM    530  C   PRO    55      36.222  26.814  37.253  1.00  0.00           C
ATOM    531  O   PRO    55      35.103  26.617  37.756  1.00  0.00           O
ATOM    532  N   PRO    56      37.015  27.829  37.662  1.00  0.00           N
ATOM    533  CD  PRO    56      38.372  28.154  37.177  1.00  0.00           C
ATOM    534  CG  PRO    56      38.843  29.311  38.055  1.00  0.00           C
ATOM    535  CB  PRO    56      38.072  29.195  39.352  1.00  0.00           C
ATOM    536  CA  PRO    56      36.746  28.752  38.760  1.00  0.00           C
ATOM    537  C   PRO    56      35.843  29.913  38.210  1.00  0.00           C
ATOM    538  O   PRO    56      36.344  31.012  37.868  1.00  0.00           O
ATOM    539  N   ILE    57      34.535  29.611  38.128  1.00  0.00           N
ATOM    540  H   ILE    57      34.157  28.751  38.499  1.00  0.00           H
ATOM    541  CA  ILE    57      33.461  30.559  37.659  1.00  0.00           C
ATOM    542  CB  ILE    57      32.148  29.893  37.374  1.00  0.00           C
ATOM    543  CG2 ILE    57      31.087  30.904  36.929  1.00  0.00           C
ATOM    544  CG1 ILE    57      32.053  28.545  36.477  1.00  0.00           C
ATOM    545  CD1 ILE    57      32.856  28.657  35.233  1.00  0.00           C
ATOM    546  C   ILE    57      33.295  31.672  38.689  1.00  0.00           C
ATOM    547  O   ILE    57      33.126  31.463  39.892  1.00  0.00           O
ATOM    548  N   TRP    58      33.399  32.957  38.246  1.00  0.00           N
ATOM    549  H   TRP    58      33.470  33.079  37.246  1.00  0.00           H
ATOM    550  CA  TRP    58      33.046  34.150  39.022  1.00  0.00           C
ATOM    551  CB  TRP    58      34.286  35.003  39.322  1.00  0.00           C
ATOM    552  CG  TRP    58      35.414  34.389  40.032  1.00  0.00           C
ATOM    553  CD1 TRP    58      36.328  33.550  39.412  1.00  0.00           C
ATOM    554  NE1 TRP    58      37.388  33.297  40.286  1.00  0.00           N
ATOM    555  HE1 TRP    58      38.276  32.887  40.035  1.00  0.00           H
ATOM    556  CE2 TRP    58      37.100  33.696  41.541  1.00  0.00           C
ATOM    557  CZ2 TRP    58      37.932  33.645  42.688  1.00  0.00           C
ATOM    558  CH2 TRP    58      37.386  34.299  43.820  1.00  0.00           C
ATOM    559  CZ3 TRP    58      36.209  34.984  43.737  1.00  0.00           C
ATOM    560  CE3 TRP    58      35.466  35.117  42.582  1.00  0.00           C
ATOM    561  CD2 TRP    58      35.886  34.420  41.420  1.00  0.00           C
ATOM    562  C   TRP    58      31.961  35.097  38.412  1.00  0.00           C
ATOM    563  O   TRP    58      31.903  35.298  37.199  1.00  0.00           O
ATOM    564  N   HIE    59      31.113  35.676  39.285  1.00  0.00           N
ATOM    565  H   HIE    59      31.190  35.439  40.264  1.00  0.00           H
ATOM    566  CA  HIE    59      29.893  36.486  38.958  1.00  0.00           C
ATOM    567  CB  HIE    59      28.596  35.652  38.885  1.00  0.00           C
ATOM    568  CG  HIE    59      28.079  34.995  40.213  1.00  0.00           C
ATOM    569  ND1 HIE    59      28.533  33.787  40.751  1.00  0.00           N
ATOM    570  CE1 HIE    59      28.021  33.686  41.988  1.00  0.00           C
ATOM    571  NE2 HIE    59      27.409  34.825  42.256  1.00  0.00           N
ATOM    572  HE2 HIE    59      26.852  35.093  43.055  1.00  0.00           H
ATOM    573  CD2 HIE    59      27.522  35.644  41.219  1.00  0.00           C
ATOM    574  C   HIE    59      29.574  37.746  39.875  1.00  0.00           C
ATOM    575  O   HIE    59      29.795  37.593  41.056  1.00  0.00           O
ATOM    576  N   LEU    60      28.993  38.845  39.326  1.00  0.00           N
ATOM    577  H   LEU    60      28.882  38.748  38.326  1.00  0.00           H
ATOM    578  CA  LEU    60      28.692  40.064  40.038  1.00  0.00           C
ATOM    579  CB  LEU    60      28.576  41.239  39.015  1.00  0.00           C
ATOM    580  CG  LEU    60      29.714  41.536  38.099  1.00  0.00           C
ATOM    581  CD1 LEU    60      29.191  42.709  37.221  1.00  0.00           C
ATOM    582  CD2 LEU    60      30.994  41.870  38.950  1.00  0.00           C
ATOM    583  C   LEU    60      27.426  39.902  40.912  1.00  0.00           C
ATOM    584  O   LEU    60      26.659  38.925  40.802  1.00  0.00           O
ATOM    585  N   THR    61      27.296  40.804  41.881  1.00  0.00           N
ATOM    586  H   THR    61      27.933  41.580  41.772  1.00  0.00           H
ATOM    587  CA  THR    61      26.329  40.823  43.015  1.00  0.00           C
ATOM    588  CB  THR    61      26.950  40.148  44.254  1.00  0.00           C
ATOM    589  CG2 THR    61      27.649  38.819  44.016  1.00  0.00           C
ATOM    590  OG1 THR    61      27.953  40.990  44.851  1.00  0.00           O
ATOM    591  HG1 THR    61      27.665  41.903  44.772  1.00  0.00           H
ATOM    592  C   THR    61      25.912  42.272  43.460  1.00  0.00           C
ATOM    593  O   THR    61      26.546  43.264  43.111  1.00  0.00           O
ATOM    594  N   ASP    62      24.832  42.425  44.253  1.00  0.00           N
ATOM    595  H   ASP    62      24.392  41.648  44.725  1.00  0.00           H
ATOM    596  CA  ASP    62      24.117  43.651  44.437  1.00  0.00           C
ATOM    597  CB  ASP    62      22.787  43.555  43.676  1.00  0.00           C
ATOM    598  CG  ASP    62      22.859  43.322  42.135  1.00  0.00           C
ATOM    599  OD1 ASP    62      23.807  43.666  41.410  1.00  0.00           O
ATOM    600  OD2 ASP    62      21.868  42.819  41.569  1.00  0.00           O
ATOM    601  C   ASP    62      24.012  44.026  45.947  1.00  0.00           C
ATOM    602  O   ASP    62      24.607  45.115  46.296  1.00  0.00           O
ATOM    603  OXT ASP    62      23.378  43.267  46.715  1.00  0.00           O
TER     604      ASP    62
ATOM    605  K+  K+     63      48.997  23.983  47.703  1.00  0.00           K
TER
ATOM    606  K+  K+     64      51.960  18.589  48.964  1.00  0.00           K
TER
HETATM  607 HO5' DG5    65      45.645  15.927  59.312  1.00  0.00           H
HETATM  608  O5' DG5    65      45.666  15.635  58.397  1.00  0.00           O
HETATM  609  C5' DG5    65      44.520  16.039  57.624  1.00  0.00           C
HETATM  610  C4' DG5    65      44.618  16.068  56.113  1.00  0.00           C
HETATM  611  O4' DG5    65      45.691  16.969  55.708  1.00  0.00           O
HETATM  612  C1' DG5    65      45.934  16.722  54.272  1.00  0.00           C
HETATM  613  N9  DG5    65      47.318  17.282  53.848  1.00  0.00           N
HETATM  614  C8  DG5    65      48.430  17.469  54.548  1.00  0.00           C
HETATM  615  N7  DG5    65      49.394  17.949  53.852  1.00  0.00           N
HETATM  616  C5  DG5    65      48.809  18.103  52.604  1.00  0.00           C
HETATM  617  C6  DG5    65      49.374  18.357  51.316  1.00  0.00           C
HETATM  618  O6  DG5    65      50.542  18.714  51.071  1.00  0.00           O
HETATM  619  N1  DG5    65      48.439  18.361  50.324  1.00  0.00           N
HETATM  620  H1  DG5    65      48.689  18.592  49.373  1.00  0.00           H
HETATM  621  C2  DG5    65      47.179  17.912  50.397  1.00  0.00           C
HETATM  622  N2  DG5    65      46.343  17.721  49.389  1.00  0.00           N
HETATM  623  H21 DG5    65      46.517  17.798  48.397  1.00  0.00           H
HETATM  624  H22 DG5    65      45.402  17.672  49.751  1.00  0.00           H
HETATM  625  N3  DG5    65      46.647  17.607  51.582  1.00  0.00           N
HETATM  626  C4  DG5    65      47.500  17.746  52.613  1.00  0.00           C
HETATM  627  C3' DG5    65      45.117  14.788  55.400  1.00  0.00           C
HETATM  628  C2' DG5    65      45.701  15.191  54.054  1.00  0.00           C
HETATM  629  O3' DG5    65      44.072  13.864  55.326  1.00  0.00           O
ATOM    630  P   DG     66      44.534  12.393  54.808  1.00  0.00           P
ATOM    631  OP1 DG     66      43.524  11.372  55.154  1.00  0.00           O
ATOM    632  OP2 DG     66      45.951  12.197  55.099  1.00  0.00           O
ATOM    633  O5' DG     66      44.407  12.437  53.262  1.00  0.00           O
ATOM    634  C5' DG     66      43.190  12.880  52.628  1.00  0.00           C
ATOM    635  C4' DG     66      43.472  12.850  51.118  1.00  0.00           C
ATOM    636  O4' DG     66      44.443  13.801  50.725  1.00  0.00           O
ATOM    637  C1' DG     66      45.070  13.510  49.485  1.00  0.00           C
ATOM    638  N9  DG     66      46.560  13.811  49.659  1.00  0.00           N
ATOM    639  C8  DG     66      47.305  13.926  50.800  1.00  0.00           C
ATOM    640  N7  DG     66      48.477  14.430  50.721  1.00  0.00           N
ATOM    641  C5  DG     66      48.514  14.732  49.342  1.00  0.00           C
ATOM    642  C6  DG     66      49.570  15.430  48.528  1.00  0.00           C
ATOM    643  O6  DG     66      50.429  16.183  48.880  1.00  0.00           O
ATOM    644  N1  DG     66      49.358  15.206  47.143  1.00  0.00           N
ATOM    645  H1  DG     66      49.911  15.742  46.489  1.00  0.00           H
ATOM    646  C2  DG     66      48.242  14.619  46.604  1.00  0.00           C
ATOM    647  N2  DG     66      48.157  14.660  45.292  1.00  0.00           N
ATOM    648  H21 DG     66      48.923  15.116  44.818  1.00  0.00           H
ATOM    649  H22 DG     66      47.505  14.027  44.850  1.00  0.00           H
ATOM    650  N3  DG     66      47.249  14.175  47.340  1.00  0.00           N
ATOM    651  C4  DG     66      47.429  14.218  48.692  1.00  0.00           C
ATOM    652  C3' DG     66      44.077  11.553  50.572  1.00  0.00           C
ATOM    653  C2' DG     66      44.785  12.095  49.271  1.00  0.00           C
ATOM    654  O3' DG     66      43.039  10.700  50.143  1.00  0.00           O
ATOM    655  P   DG     67      43.304   9.204  49.751  1.00  0.00           P
ATOM    656  OP1 DG     67      41.996   8.588  49.538  1.00  0.00           O
ATOM    657  OP2 DG     67      44.169   8.614  50.784  1.00  0.00           O
ATOM    658  O5' DG     67      44.091   9.143  48.372  1.00  0.00           O
ATOM    659  C5' DG     67      43.510   9.444  47.126  1.00  0.00           C
ATOM    660  C4' DG     67      44.400   9.096  45.937  1.00  0.00           C
ATOM    661  O4' DG     67      45.517   9.924  45.874  1.00  0.00           O
ATOM    662  C1' DG     67      46.670   9.202  46.190  1.00  0.00           C
ATOM    663  N9  DG     67      47.612   9.879  47.117  1.00  0.00           N
ATOM    664  C8  DG     67      47.624   9.807  48.528  1.00  0.00           C
ATOM    665  N7  DG     67      48.540  10.543  49.117  1.00  0.00           N
ATOM    666  C5  DG     67      49.157  11.140  47.977  1.00  0.00           C
ATOM    667  C6  DG     67      50.300  12.004  47.971  1.00  0.00           C
ATOM    668  O6  DG     67      50.921  12.322  48.916  1.00  0.00           O
ATOM    669  N1  DG     67      50.653  12.367  46.725  1.00  0.00           N
ATOM    670  H1  DG     67      51.339  13.079  46.518  1.00  0.00           H
ATOM    671  C2  DG     67      50.039  11.953  45.590  1.00  0.00           C
ATOM    672  N2  DG     67      50.603  12.285  44.445  1.00  0.00           N
ATOM    673  H21 DG     67      51.475  12.795  44.459  1.00  0.00           H
ATOM    674  H22 DG     67      50.034  12.211  43.614  1.00  0.00           H
ATOM    675  N3  DG     67      48.940  11.255  45.528  1.00  0.00           N
ATOM    676  C4  DG     67      48.546  10.839  46.776  1.00  0.00           C
ATOM    677  C3' DG     67      44.992   7.666  45.805  1.00  0.00           C
ATOM    678  C2' DG     67      46.313   7.793  46.547  1.00  0.00           C
ATOM    679  O3' DG     67      45.235   7.124  44.500  1.00  0.00           O
ATOM    680  P   DT     68      44.110   6.734  43.516  1.00  0.00           P
ATOM    681  OP1 DT     68      42.882   6.368  44.277  1.00  0.00           O
ATOM    682  OP2 DT     68      44.719   5.757  42.606  1.00  0.00           O
ATOM    683  O5' DT     68      43.749   8.120  42.694  1.00  0.00           O
ATOM    684  C5' DT     68      44.712   8.895  42.031  1.00  0.00           C
ATOM    685  C4' DT     68      44.123  10.066  41.183  1.00  0.00           C
ATOM    686  O4' DT     68      43.414   9.590  40.066  1.00  0.00           O
ATOM    687  C1' DT     68      42.366  10.461  39.675  1.00  0.00           C
ATOM    688  N1  DT     68      41.279   9.903  38.815  1.00  0.00           N
ATOM    689  C6  DT     68      40.882   8.606  38.973  1.00  0.00           C
ATOM    690  C5  DT     68      39.971   8.127  38.123  1.00  0.00           C
ATOM    691  C7  DT     68      39.439   6.689  38.185  1.00  0.00           C
ATOM    692  C4  DT     68      39.338   8.969  37.068  1.00  0.00           C
ATOM    693  O4  DT     68      38.456   8.696  36.217  1.00  0.00           O
ATOM    694  N3  DT     68      39.898  10.210  36.903  1.00  0.00           N
ATOM    695  H3  DT     68      39.488  10.793  36.188  1.00  0.00           H
ATOM    696  C2  DT     68      40.926  10.619  37.637  1.00  0.00           C
ATOM    697  O2  DT     68      41.448  11.706  37.332  1.00  0.00           O
ATOM    698  C3' DT     68      43.144  10.950  41.961  1.00  0.00           C
ATOM    699  C2' DT     68      41.873  10.763  41.083  1.00  0.00           C
ATOM    700  O3' DT     68      43.435  12.382  41.954  1.00  0.00           O
ATOM    701  P   DG     69      43.094  13.313  43.266  1.00  0.00           P
ATOM    702  OP1 DG     69      43.592  12.610  44.490  1.00  0.00           O
ATOM    703  OP2 DG     69      41.660  13.728  43.173  1.00  0.00           O
ATOM    704  O5' DG     69      44.002  14.663  43.090  1.00  0.00           O
ATOM    705  C5' DG     69      43.584  15.805  42.434  1.00  0.00           C
ATOM    706  C4' DG     69      44.792  16.756  42.219  1.00  0.00           C
ATOM    707  O4' DG     69      45.122  17.485  43.377  1.00  0.00           O
ATOM    708  C1' DG     69      46.428  18.051  43.220  1.00  0.00           C
ATOM    709  N9  DG     69      47.129  18.285  44.459  1.00  0.00           N
ATOM    710  C8  DG     69      46.726  17.788  45.666  1.00  0.00           C
ATOM    711  N7  DG     69      47.466  18.199  46.682  1.00  0.00           N
ATOM    712  C5  DG     69      48.520  18.952  46.070  1.00  0.00           C
ATOM    713  C6  DG     69      49.656  19.654  46.546  1.00  0.00           C
ATOM    714  O6  DG     69      49.925  19.914  47.761  1.00  0.00           O
ATOM    715  N1  DG     69      50.519  20.078  45.578  1.00  0.00           N
ATOM    716  H1  DG     69      51.402  20.472  45.870  1.00  0.00           H
ATOM    717  C2  DG     69      50.300  19.922  44.253  1.00  0.00           C
ATOM    718  N2  DG     69      51.299  20.235  43.484  1.00  0.00           N
ATOM    719  H21 DG     69      52.201  20.451  43.883  1.00  0.00           H
ATOM    720  H22 DG     69      51.326  19.838  42.556  1.00  0.00           H
ATOM    721  N3  DG     69      49.249  19.269  43.753  1.00  0.00           N
ATOM    722  C4  DG     69      48.380  18.852  44.690  1.00  0.00           C
ATOM    723  C3' DG     69      46.067  16.199  41.631  1.00  0.00           C
ATOM    724  C2' DG     69      47.094  17.068  42.290  1.00  0.00           C
ATOM    725  O3' DG     69      46.030  16.396  40.213  1.00  0.00           O
ATOM    726  P   DG     70      46.970  15.641  39.205  1.00  0.00           P
ATOM    727  OP1 DG     70      46.433  15.975  37.843  1.00  0.00           O
ATOM    728  OP2 DG     70      47.184  14.216  39.639  1.00  0.00           O
ATOM    729  O5' DG     70      48.400  16.313  39.330  1.00  0.00           O
ATOM    730  C5' DG     70      48.677  17.519  38.695  1.00  0.00           C
ATOM    731  C4' DG     70      50.097  17.952  38.893  1.00  0.00           C
ATOM    732  O4' DG     70      50.389  18.097  40.304  1.00  0.00           O
ATOM    733  C1' DG     70      51.501  17.402  40.677  1.00  0.00           C
ATOM    734  N9  DG     70      51.350  16.915  42.007  1.00  0.00           N
ATOM    735  C8  DG     70      50.353  16.130  42.556  1.00  0.00           C
ATOM    736  N7  DG     70      50.496  16.003  43.831  1.00  0.00           N
ATOM    737  C5  DG     70      51.677  16.670  44.118  1.00  0.00           C
ATOM    738  C6  DG     70      52.145  17.057  45.390  1.00  0.00           C
ATOM    739  O6  DG     70      51.721  16.954  46.551  1.00  0.00           O
ATOM    740  N1  DG     70      53.339  17.729  45.226  1.00  0.00           N
ATOM    741  H1  DG     70      53.879  17.787  46.078  1.00  0.00           H
ATOM    742  C2  DG     70      54.032  17.944  44.068  1.00  0.00           C
ATOM    743  N2  DG     70      55.260  18.395  44.230  1.00  0.00           N
ATOM    744  H21 DG     70      55.617  18.531  45.164  1.00  0.00           H
ATOM    745  H22 DG     70      55.820  18.788  43.487  1.00  0.00           H
ATOM    746  N3  DG     70      53.503  17.768  42.840  1.00  0.00           N
ATOM    747  C4  DG     70      52.291  17.150  42.972  1.00  0.00           C
ATOM    748  C3' DG     70      51.100  16.831  38.361  1.00  0.00           C
ATOM    749  C2' DG     70      51.548  16.287  39.715  1.00  0.00           C
ATOM    750  O3' DG     70      52.179  17.363  37.639  1.00  0.00           O
ATOM    751  P   DG     71      53.178  16.415  36.887  1.00  0.00           P
ATOM    752  OP1 DG     71      53.735  17.273  35.763  1.00  0.00           O
ATOM    753  OP2 DG     71      52.549  15.060  36.613  1.00  0.00           O
ATOM    754  O5' DG     71      54.431  16.101  37.793  1.00  0.00           O
ATOM    755  C5' DG     71      55.359  17.179  38.104  1.00  0.00           C
ATOM    756  C4' DG     71      56.404  16.705  39.105  1.00  0.00           C
ATOM    757  O4' DG     71      55.861  16.558  40.416  1.00  0.00           O
ATOM    758  C1' DG     71      56.320  15.249  40.863  1.00  0.00           C
ATOM    759  N9  DG     71      55.278  14.689  41.730  1.00  0.00           N
ATOM    760  C8  DG     71      54.213  13.904  41.355  1.00  0.00           C
ATOM    761  N7  DG     71      53.380  13.676  42.346  1.00  0.00           N
ATOM    762  C5  DG     71      54.046  14.133  43.436  1.00  0.00           C
ATOM    763  C6  DG     71      53.713  14.064  44.852  1.00  0.00           C
ATOM    764  O6  DG     71      52.775  13.493  45.386  1.00  0.00           O
ATOM    765  N1  DG     71      54.725  14.603  45.621  1.00  0.00           N
ATOM    766  H1  DG     71      54.605  14.662  46.622  1.00  0.00           H
ATOM    767  C2  DG     71      55.762  15.307  45.162  1.00  0.00           C
ATOM    768  N2  DG     71      56.464  15.903  46.055  1.00  0.00           N
ATOM    769  H21 DG     71      56.250  15.767  47.033  1.00  0.00           H
ATOM    770  H22 DG     71      57.339  16.364  45.850  1.00  0.00           H
ATOM    771  N3  DG     71      56.183  15.343  43.884  1.00  0.00           N
ATOM    772  C4  DG     71      55.232  14.731  43.067  1.00  0.00           C
ATOM    773  C3' DG     71      57.157  15.418  38.616  1.00  0.00           C
ATOM    774  C2' DG     71      56.657  14.425  39.590  1.00  0.00           C
ATOM    775  O3' DG     71      58.586  15.563  38.757  1.00  0.00           O
ATOM    776  P   DT     72      59.570  15.541  37.351  1.00  0.00           P
ATOM    777  OP1 DT     72      58.885  14.690  36.340  1.00  0.00           O
ATOM    778  OP2 DT     72      60.991  15.253  37.711  1.00  0.00           O
ATOM    779  O5' DT     72      59.518  17.032  36.913  1.00  0.00           O
ATOM    780  C5' DT     72      60.383  17.945  37.552  1.00  0.00           C
ATOM    781  C4' DT     72      59.511  19.104  38.113  1.00  0.00           C
ATOM    782  O4' DT     72      59.104  18.520  39.403  1.00  0.00           O
ATOM    783  C1' DT     72      59.431  19.385  40.427  1.00  0.00           C
ATOM    784  N1  DT     72      59.305  18.490  41.562  1.00  0.00           N
ATOM    785  C6  DT     72      60.428  17.930  42.112  1.00  0.00           C
ATOM    786  C5  DT     72      60.434  17.115  43.184  1.00  0.00           C
ATOM    787  C7  DT     72      61.672  16.349  43.584  1.00  0.00           C
ATOM    788  C4  DT     72      59.214  16.841  43.869  1.00  0.00           C
ATOM    789  O4  DT     72      59.063  16.170  44.912  1.00  0.00           O
ATOM    790  N3  DT     72      58.132  17.469  43.297  1.00  0.00           N
ATOM    791  H3  DT     72      57.232  17.040  43.463  1.00  0.00           H
ATOM    792  C2  DT     72      58.102  18.334  42.236  1.00  0.00           C
ATOM    793  O2  DT     72      57.091  18.920  42.028  1.00  0.00           O
ATOM    794  C3' DT     72      60.309  20.348  38.510  1.00  0.00           C
ATOM    795  C2' DT     72      60.728  20.027  39.929  1.00  0.00           C
ATOM    796  O3' DT     72      59.414  21.514  38.490  1.00  0.00           O
ATOM    797  P   DG     73      59.961  22.985  38.537  1.00  0.00           P
ATOM    798  OP1 DG     73      58.993  23.907  37.837  1.00  0.00           O
ATOM    799  OP2 DG     73      61.436  23.069  38.208  1.00  0.00           O
ATOM    800  O5' DG     73      59.696  23.428  40.107  1.00  0.00           O
ATOM    801  C5' DG     73      58.441  23.416  40.642  1.00  0.00           C
ATOM    802  C4' DG     73      58.384  23.501  42.186  1.00  0.00           C
ATOM    803  O4' DG     73      57.041  23.567  42.707  1.00  0.00           O
ATOM    804  C1' DG     73      57.118  23.090  44.077  1.00  0.00           C
ATOM    805  N9  DG     73      55.883  22.478  44.559  1.00  0.00           N
ATOM    806  C8  DG     73      54.801  22.054  43.829  1.00  0.00           C
ATOM    807  N7  DG     73      53.932  21.357  44.527  1.00  0.00           N
ATOM    808  C5  DG     73      54.427  21.404  45.869  1.00  0.00           C
ATOM    809  C6  DG     73      53.862  20.895  47.073  1.00  0.00           C
ATOM    810  O6  DG     73      52.715  20.465  47.254  1.00  0.00           O
ATOM    811  N1  DG     73      54.757  20.863  48.130  1.00  0.00           N
ATOM    812  H1  DG     73      54.383  20.545  49.013  1.00  0.00           H
ATOM    813  C2  DG     73      55.972  21.600  48.025  1.00  0.00           C
ATOM    814  N2  DG     73      56.705  21.619  49.159  1.00  0.00           N
ATOM    815  H21 DG     73      56.363  21.151  49.986  1.00  0.00           H
ATOM    816  H22 DG     73      57.604  22.078  49.175  1.00  0.00           H
ATOM    817  N3  DG     73      56.532  22.172  46.959  1.00  0.00           N
ATOM    818  C4  DG     73      55.707  22.005  45.918  1.00  0.00           C
ATOM    819  C3' DG     73      59.252  22.558  43.007  1.00  0.00           C
ATOM    820  C2' DG     73      58.210  21.957  43.935  1.00  0.00           C
ATOM    821  O3' DG     73      60.273  23.281  43.646  1.00  0.00           O
ATOM    822  P   DG     74      61.707  22.665  43.988  1.00  0.00           P
ATOM    823  OP1 DG     74      62.464  23.939  44.291  1.00  0.00           O
ATOM    824  OP2 DG     74      62.158  21.893  42.810  1.00  0.00           O
ATOM    825  O5' DG     74      61.557  21.850  45.302  1.00  0.00           O
ATOM    826  C5' DG     74      61.808  22.476  46.562  1.00  0.00           C
ATOM    827  C4' DG     74      61.626  21.575  47.815  1.00  0.00           C
ATOM    828  O4' DG     74      60.302  21.174  48.000  1.00  0.00           O
ATOM    829  C1' DG     74      60.217  19.750  47.999  1.00  0.00           C
ATOM    830  N9  DG     74      58.883  19.363  47.548  1.00  0.00           N
ATOM    831  C8  DG     74      58.412  19.311  46.270  1.00  0.00           C
ATOM    832  N7  DG     74      57.198  18.787  46.325  1.00  0.00           N
ATOM    833  C5  DG     74      56.901  18.507  47.616  1.00  0.00           C
ATOM    834  C6  DG     74      55.731  17.865  48.181  1.00  0.00           C
ATOM    835  O6  DG     74      54.659  17.440  47.669  1.00  0.00           O
ATOM    836  N1  DG     74      55.835  17.658  49.512  1.00  0.00           N
ATOM    837  H1  DG     74      54.988  17.453  50.022  1.00  0.00           H
ATOM    838  C2  DG     74      56.930  17.980  50.198  1.00  0.00           C
ATOM    839  N2  DG     74      56.993  17.614  51.431  1.00  0.00           N
ATOM    840  H21 DG     74      56.289  17.123  51.963  1.00  0.00           H
ATOM    841  H22 DG     74      57.884  17.844  51.848  1.00  0.00           H
ATOM    842  N3  DG     74      58.018  18.570  49.775  1.00  0.00           N
ATOM    843  C4  DG     74      57.914  18.820  48.443  1.00  0.00           C
ATOM    844  C3' DG     74      62.478  20.291  47.608  1.00  0.00           C
ATOM    845  C2' DG     74      61.391  19.295  47.168  1.00  0.00           C
ATOM    846  O3' DG     74      63.004  19.950  48.935  1.00  0.00           O
ATOM    847  P   DG     75      64.391  19.213  49.110  1.00  0.00           P
ATOM    848  OP1 DG     75      65.352  20.155  49.766  1.00  0.00           O
ATOM    849  OP2 DG     75      64.808  18.623  47.794  1.00  0.00           O
ATOM    850  O5' DG     75      64.233  17.919  50.109  1.00  0.00           O
ATOM    851  C5' DG     75      63.753  18.096  51.411  1.00  0.00           C
ATOM    852  C4' DG     75      63.070  16.809  51.979  1.00  0.00           C
ATOM    853  O4' DG     75      61.712  16.765  51.658  1.00  0.00           O
ATOM    854  C1' DG     75      61.293  15.436  51.385  1.00  0.00           C
ATOM    855  N9  DG     75      60.103  15.374  50.512  1.00  0.00           N
ATOM    856  C8  DG     75      60.044  15.859  49.224  1.00  0.00           C
ATOM    857  N7  DG     75      58.838  15.636  48.679  1.00  0.00           N
ATOM    858  C5  DG     75      58.129  14.978  49.673  1.00  0.00           C
ATOM    859  C6  DG     75      56.762  14.471  49.658  1.00  0.00           C
ATOM    860  O6  DG     75      55.883  14.528  48.729  1.00  0.00           O
ATOM    861  N1  DG     75      56.383  13.890  50.834  1.00  0.00           N
ATOM    862  H1  DG     75      55.401  13.730  51.006  1.00  0.00           H
ATOM    863  C2  DG     75      57.191  13.826  51.903  1.00  0.00           C
ATOM    864  N2  DG     75      56.644  13.435  53.011  1.00  0.00           N
ATOM    865  H21 DG     75      55.696  13.089  53.030  1.00  0.00           H
ATOM    866  H22 DG     75      57.194  13.437  53.859  1.00  0.00           H
ATOM    867  N3  DG     75      58.454  14.174  51.942  1.00  0.00           N
ATOM    868  C4  DG     75      58.846  14.803  50.788  1.00  0.00           C
ATOM    869  C3' DG     75      63.697  15.529  51.610  1.00  0.00           C
ATOM    870  C2' DG     75      62.590  14.871  50.746  1.00  0.00           C
ATOM    871  O3' DG     75      63.976  14.729  52.774  1.00  0.00           O
ATOM    872  P   DT     76      65.373  14.907  53.532  1.00  0.00           P
ATOM    873  OP1 DT     76      66.400  15.193  52.542  1.00  0.00           O
ATOM    874  OP2 DT     76      65.495  13.724  54.407  1.00  0.00           O
ATOM    875  O5' DT     76      65.236  16.111  54.498  1.00  0.00           O
ATOM    876  C5' DT     76      64.320  16.038  55.594  1.00  0.00           C
ATOM    877  C4' DT     76      64.175  17.289  56.483  1.00  0.00           C
ATOM    878  O4' DT     76      65.462  17.695  56.933  1.00  0.00           O
ATOM    879  C1' DT     76      65.431  19.066  57.182  1.00  0.00           C
ATOM    880  N1  DT     76      66.818  19.685  57.373  1.00  0.00           N
ATOM    881  C6  DT     76      67.863  19.324  56.564  1.00  0.00           C
ATOM    882  C5  DT     76      69.061  19.822  56.683  1.00  0.00           C
ATOM    883  C7  DT     76      70.177  19.150  55.929  1.00  0.00           C
ATOM    884  C4  DT     76      69.256  20.939  57.593  1.00  0.00           C
ATOM    885  O4  DT     76      70.266  21.503  57.904  1.00  0.00           O
ATOM    886  N3  DT     76      68.147  21.312  58.330  1.00  0.00           N
ATOM    887  H3  DT     76      68.207  22.128  58.922  1.00  0.00           H
ATOM    888  C2  DT     76      66.925  20.708  58.320  1.00  0.00           C
ATOM    889  O2  DT     76      65.957  21.124  59.007  1.00  0.00           O
ATOM    890  C3' DT     76      63.609  18.526  55.799  1.00  0.00           C
ATOM    891  C2' DT     76      64.703  19.602  55.946  1.00  0.00           C
ATOM    892  O3' DT     76      62.468  19.108  56.335  1.00  0.00           O
ATOM    893  P   DG     77      61.178  18.323  56.786  1.00  0.00           P
ATOM    894  OP1 DG     77      61.098  18.069  58.223  1.00  0.00           O
ATOM    895  OP2 DG     77      61.079  17.155  55.888  1.00  0.00           O
ATOM    896  O5' DG     77      60.012  19.338  56.435  1.00  0.00           O
ATOM    897  C5' DG     77      59.765  20.535  57.181  1.00  0.00           C
ATOM    898  C4' DG     77      58.260  20.836  57.175  1.00  0.00           C
ATOM    899  O4' DG     77      57.887  21.237  55.820  1.00  0.00           O
ATOM    900  C1' DG     77      56.581  20.854  55.626  1.00  0.00           C
ATOM    901  N9  DG     77      56.201  20.784  54.170  1.00  0.00           N
ATOM    902  C8  DG     77      56.903  21.088  53.009  1.00  0.00           C
ATOM    903  N7  DG     77      56.213  20.871  51.942  1.00  0.00           N
ATOM    904  C5  DG     77      54.994  20.379  52.401  1.00  0.00           C
ATOM    905  C6  DG     77      53.824  19.965  51.713  1.00  0.00           C
ATOM    906  O6  DG     77      53.608  19.876  50.547  1.00  0.00           O
ATOM    907  N1  DG     77      52.813  19.567  52.528  1.00  0.00           N
ATOM    908  H1  DG     77      52.028  19.141  52.056  1.00  0.00           H
ATOM    909  C2  DG     77      52.837  19.622  53.863  1.00  0.00           C
ATOM    910  N2  DG     77      51.785  19.273  54.546  1.00  0.00           N
ATOM    911  H21 DG     77      50.982  18.917  54.047  1.00  0.00           H
ATOM    912  H22 DG     77      51.951  19.186  55.538  1.00  0.00           H
ATOM    913  N3  DG     77      53.847  20.051  54.568  1.00  0.00           N
ATOM    914  C4  DG     77      54.926  20.360  53.792  1.00  0.00           C
ATOM    915  C3' DG     77      57.352  19.621  57.574  1.00  0.00           C
ATOM    916  C2' DG     77      56.590  19.482  56.260  1.00  0.00           C
ATOM    917  O3' DG     77      56.506  19.954  58.781  1.00  0.00           O
ATOM    918  P   DG     78      56.113  18.804  59.817  1.00  0.00           P
ATOM    919  OP1 DG     78      55.271  19.543  60.830  1.00  0.00           O
ATOM    920  OP2 DG     78      57.358  18.110  60.150  1.00  0.00           O
ATOM    921  O5' DG     78      55.226  17.743  58.959  1.00  0.00           O
ATOM    922  C5' DG     78      54.219  16.978  59.597  1.00  0.00           C
ATOM    923  C4' DG     78      53.855  15.798  58.742  1.00  0.00           C
ATOM    924  O4' DG     78      53.478  16.224  57.435  1.00  0.00           O
ATOM    925  C1' DG     78      53.932  15.276  56.500  1.00  0.00           C
ATOM    926  N9  DG     78      54.023  15.850  55.142  1.00  0.00           N
ATOM    927  C8  DG     78      55.118  16.392  54.455  1.00  0.00           C
ATOM    928  N7  DG     78      54.929  16.637  53.188  1.00  0.00           N
ATOM    929  C5  DG     78      53.625  16.267  52.933  1.00  0.00           C
ATOM    930  C6  DG     78      52.760  16.295  51.759  1.00  0.00           C
ATOM    931  O6  DG     78      53.140  16.687  50.643  1.00  0.00           O
ATOM    932  N1  DG     78      51.513  15.798  51.874  1.00  0.00           N
ATOM    933  H1  DG     78      50.913  15.619  51.081  1.00  0.00           H
ATOM    934  C2  DG     78      51.066  15.484  53.100  1.00  0.00           C
ATOM    935  N2  DG     78      49.887  14.906  53.039  1.00  0.00           N
ATOM    936  H21 DG     78      49.299  14.990  52.222  1.00  0.00           H
ATOM    937  H22 DG     78      49.470  14.498  53.864  1.00  0.00           H
ATOM    938  N3  DG     78      51.734  15.581  54.262  1.00  0.00           N
ATOM    939  C4  DG     78      53.018  15.899  54.128  1.00  0.00           C
ATOM    940  C3' DG     78      54.987  14.780  58.556  1.00  0.00           C
ATOM    941  C2' DG     78      55.285  14.874  57.050  1.00  0.00           C
ATOM    942  O3' DG     78      54.555  13.444  58.711  1.00  0.00           O
HETATM  943  P   DG3    79      54.670  12.641  60.108  1.00  0.00           P
HETATM  944  OP1 DG3    79      54.237  13.539  61.252  1.00  0.00           O
HETATM  945  OP2 DG3    79      55.950  11.924  60.217  1.00  0.00           O
HETATM  946  O5' DG3    79      53.456  11.505  60.080  1.00  0.00           O
HETATM  947  C5' DG3    79      52.109  11.941  59.935  1.00  0.00           C
HETATM  948  C4' DG3    79      51.345  11.320  58.764  1.00  0.00           C
HETATM  949  O4' DG3    79      51.783  11.831  57.500  1.00  0.00           O
HETATM  950  C1' DG3    79      51.625  10.806  56.572  1.00  0.00           C
HETATM  951  N9  DG3    79      52.447  11.245  55.359  1.00  0.00           N
HETATM  952  C8  DG3    79      53.810  11.568  55.340  1.00  0.00           C
HETATM  953  N7  DG3    79      54.213  12.152  54.215  1.00  0.00           N
HETATM  954  C5  DG3    79      53.072  12.134  53.457  1.00  0.00           C
HETATM  955  C6  DG3    79      52.831  12.572  52.115  1.00  0.00           C
HETATM  956  O6  DG3    79      53.612  13.114  51.261  1.00  0.00           O
HETATM  957  N1  DG3    79      51.460  12.387  51.744  1.00  0.00           N
HETATM  958  H1  DG3    79      51.306  12.587  50.766  1.00  0.00           H
HETATM  959  C2  DG3    79      50.502  11.842  52.485  1.00  0.00           C
HETATM  960  N2  DG3    79      49.312  11.843  52.005  1.00  0.00           N
HETATM  961  H21 DG3    79      49.033  12.303  51.150  1.00  0.00           H
HETATM  962  H22 DG3    79      48.610  11.401  52.580  1.00  0.00           H
HETATM  963  N3  DG3    79      50.652  11.447  53.770  1.00  0.00           N
HETATM  964  C4  DG3    79      51.947  11.590  54.138  1.00  0.00           C
HETATM  965  C3' DG3    79      51.532   9.805  58.651  1.00  0.00           C
HETATM  966  C2' DG3    79      52.257   9.624  57.365  1.00  0.00           C
HETATM  967  O3' DG3    79      50.268   9.040  58.580  1.00  0.00           O
HETATM  968 HO3' DG3    79      49.715   9.154  59.356  1.00  0.00           H
TER
HETATM  969 HO5' G5     80      43.576  19.874  39.759  1.00  0.00           H
HETATM  970  O5' G5     80      42.839  20.357  39.378  1.00  0.00           O
HETATM  971  C5' G5     80      42.345  21.252  40.370  1.00  0.00           C
HETATM  972  C4' G5     80      41.891  20.443  41.537  1.00  0.00           C
HETATM  973  O4' G5     80      42.867  19.533  42.048  1.00  0.00           O
HETATM  974  C1' G5     80      42.972  19.818  43.507  1.00  0.00           C
HETATM  975  N9  G5     80      44.256  20.607  43.811  1.00  0.00           N
HETATM  976  C8  G5     80      45.030  21.258  42.877  1.00  0.00           C
HETATM  977  N7  G5     80      46.102  21.756  43.444  1.00  0.00           N
HETATM  978  C5  G5     80      45.975  21.609  44.757  1.00  0.00           C
HETATM  979  C6  G5     80      46.835  21.963  45.903  1.00  0.00           C
HETATM  980  O6  G5     80      47.938  22.472  45.898  1.00  0.00           O
HETATM  981  N1  G5     80      46.287  21.570  47.107  1.00  0.00           N
HETATM  982  H1  G5     80      46.954  21.748  47.844  1.00  0.00           H
HETATM  983  C2  G5     80      45.193  20.739  47.242  1.00  0.00           C
HETATM  984  N2  G5     80      44.801  20.328  48.423  1.00  0.00           N
HETATM  985  H21 G5     80      45.328  20.464  49.274  1.00  0.00           H
HETATM  986  H22 G5     80      43.886  19.908  48.498  1.00  0.00           H
HETATM  987  N3  G5     80      44.373  20.424  46.237  1.00  0.00           N
HETATM  988  C4  G5     80      44.792  20.889  45.028  1.00  0.00           C
HETATM  989  C3' G5     80      41.472  21.366  42.627  1.00  0.00           C
HETATM  990  C2' G5     80      41.666  20.548  43.889  1.00  0.00           C
HETATM  991  O2' G5     80      40.674  19.671  44.340  1.00  0.00           O
HETATM  992 HO2' G5     80      40.315  19.177  43.599  1.00  0.00           H
HETATM  993  O3' G5     80      40.126  21.724  42.482  1.00  0.00           O
ATOM    994  P   G      81      39.501  23.139  42.963  1.00  0.00           P
ATOM    995  OP1 G      81      38.065  23.216  42.558  1.00  0.00           O
ATOM    996  OP2 G      81      40.437  24.181  42.571  1.00  0.00           O
ATOM    997  O5' G      81      39.594  23.035  44.537  1.00  0.00           O
ATOM    998  C5' G      81      38.661  22.270  45.204  1.00  0.00           C
ATOM    999  C4' G      81      39.016  22.137  46.725  1.00  0.00           C
ATOM   1000  O4' G      81      40.312  21.634  46.869  1.00  0.00           O
ATOM   1001  C1' G      81      41.049  22.331  47.928  1.00  0.00           C
ATOM   1002  N9  G      81      42.130  23.171  47.372  1.00  0.00           N
ATOM   1003  C8  G      81      42.495  23.501  46.146  1.00  0.00           C
ATOM   1004  N7  G      81      43.674  24.108  46.078  1.00  0.00           N
ATOM   1005  C5  G      81      44.057  24.240  47.435  1.00  0.00           C
ATOM   1006  C6  G      81      45.283  24.713  48.086  1.00  0.00           C
ATOM   1007  O6  G      81      46.277  25.185  47.559  1.00  0.00           O
ATOM   1008  N1  G      81      45.318  24.499  49.439  1.00  0.00           N
ATOM   1009  H1  G      81      46.211  24.511  49.910  1.00  0.00           H
ATOM   1010  C2  G      81      44.279  24.064  50.169  1.00  0.00           C
ATOM   1011  N2  G      81      44.358  24.258  51.507  1.00  0.00           N
ATOM   1012  H21 G      81      45.180  24.633  51.957  1.00  0.00           H
ATOM   1013  H22 G      81      43.574  23.974  52.077  1.00  0.00           H
ATOM   1014  N3  G      81      43.180  23.565  49.560  1.00  0.00           N
ATOM   1015  C4  G      81      43.085  23.653  48.212  1.00  0.00           C
ATOM   1016  C3' G      81      38.979  23.428  47.513  1.00  0.00           C
ATOM   1017  C2' G      81      39.983  23.110  48.649  1.00  0.00           C
ATOM   1018  O2' G      81      39.450  22.314  49.716  1.00  0.00           O
ATOM   1019 HO2' G      81      39.474  22.843  50.517  1.00  0.00           H
ATOM   1020  O3' G      81      37.690  23.679  48.066  1.00  0.00           O
ATOM   1021  P   G      82      37.337  25.018  48.691  1.00  0.00           P
ATOM   1022  OP1 G      82      35.855  24.922  49.008  1.00  0.00           O
ATOM   1023  OP2 G      82      37.790  26.119  47.851  1.00  0.00           O
ATOM   1024  O5' G      82      38.148  25.253  50.100  1.00  0.00           O
ATOM   1025  C5' G      82      37.569  24.831  51.340  1.00  0.00           C
ATOM   1026  C4' G      82      38.555  25.061  52.468  1.00  0.00           C
ATOM   1027  O4' G      82      39.845  24.895  51.891  1.00  0.00           O
ATOM   1028  C1' G      82      40.594  26.040  52.181  1.00  0.00           C
ATOM   1029  N9  G      82      41.610  26.399  51.071  1.00  0.00           N
ATOM   1030  C8  G      82      41.419  26.395  49.725  1.00  0.00           C
ATOM   1031  N7  G      82      42.393  26.867  49.002  1.00  0.00           N
ATOM   1032  C5  G      82      43.327  27.238  49.964  1.00  0.00           C
ATOM   1033  C6  G      82      44.591  27.815  49.857  1.00  0.00           C
ATOM   1034  O6  G      82      45.233  27.997  48.865  1.00  0.00           O
ATOM   1035  N1  G      82      45.252  27.926  51.067  1.00  0.00           N
ATOM   1036  H1  G      82      46.248  28.094  51.063  1.00  0.00           H
ATOM   1037  C2  G      82      44.615  27.686  52.230  1.00  0.00           C
ATOM   1038  N2  G      82      45.314  28.005  53.312  1.00  0.00           N
ATOM   1039  H21 G      82      46.268  28.258  53.096  1.00  0.00           H
ATOM   1040  H22 G      82      45.035  27.664  54.221  1.00  0.00           H
ATOM   1041  N3  G      82      43.380  27.236  52.437  1.00  0.00           N
ATOM   1042  C4  G      82      42.810  27.022  51.202  1.00  0.00           C
ATOM   1043  C3' G      82      38.426  26.505  53.008  1.00  0.00           C
ATOM   1044  C2' G      82      39.598  27.143  52.290  1.00  0.00           C
ATOM   1045  O2' G      82      40.067  28.237  52.998  1.00  0.00           O
ATOM   1046 HO2' G      82      39.974  27.940  53.907  1.00  0.00           H
ATOM   1047  O3' G      82      38.783  26.602  54.413  1.00  0.00           O
ATOM   1048  P   U      83      37.851  26.074  55.538  1.00  0.00           P
ATOM   1049  OP1 U      83      36.480  25.930  55.029  1.00  0.00           O
ATOM   1050  OP2 U      83      38.062  26.994  56.655  1.00  0.00           O
ATOM   1051  O5' U      83      38.479  24.610  55.800  1.00  0.00           O
ATOM   1052  C5' U      83      39.829  24.255  55.715  1.00  0.00           C
ATOM   1053  C4' U      83      39.998  22.781  56.137  1.00  0.00           C
ATOM   1054  O4' U      83      39.784  22.503  57.500  1.00  0.00           O
ATOM   1055  C1' U      83      38.696  21.525  57.681  1.00  0.00           C
ATOM   1056  N1  U      83      37.944  22.006  58.870  1.00  0.00           N
ATOM   1057  C6  U      83      37.729  23.336  59.227  1.00  0.00           C
ATOM   1058  C5  U      83      36.855  23.698  60.213  1.00  0.00           C
ATOM   1059  C4  U      83      36.181  22.643  60.985  1.00  0.00           C
ATOM   1060  O4  U      83      35.386  22.788  61.872  1.00  0.00           O
ATOM   1061  N3  U      83      36.513  21.362  60.573  1.00  0.00           N
ATOM   1062  H3  U      83      35.909  20.656  60.970  1.00  0.00           H
ATOM   1063  C2  U      83      37.161  21.022  59.456  1.00  0.00           C
ATOM   1064  O2  U      83      37.098  19.849  59.042  1.00  0.00           O
ATOM   1065  C3' U      83      39.083  21.748  55.339  1.00  0.00           C
ATOM   1066  C2' U      83      37.929  21.584  56.354  1.00  0.00           C
ATOM   1067  O2' U      83      37.340  20.378  56.001  1.00  0.00           O
ATOM   1068 HO2' U      83      38.031  19.989  55.460  1.00  0.00           H
ATOM   1069  O3' U      83      39.649  20.485  54.984  1.00  0.00           O
ATOM   1070  P   G      84      40.713  20.300  53.805  1.00  0.00           P
ATOM   1071  OP1 G      84      40.487  21.308  52.747  1.00  0.00           O
ATOM   1072  OP2 G      84      40.602  18.882  53.423  1.00  0.00           O
ATOM   1073  O5' G      84      42.167  20.500  54.425  1.00  0.00           O
ATOM   1074  C5' G      84      42.689  19.762  55.503  1.00  0.00           C
ATOM   1075  C4' G      84      44.127  20.051  55.810  1.00  0.00           C
ATOM   1076  O4' G      84      44.972  19.484  54.839  1.00  0.00           O
ATOM   1077  C1' G      84      46.189  20.208  54.707  1.00  0.00           C
ATOM   1078  N9  G      84      46.269  20.716  53.264  1.00  0.00           N
ATOM   1079  C8  G      84      45.408  20.591  52.188  1.00  0.00           C
ATOM   1080  N7  G      84      45.796  21.113  51.075  1.00  0.00           N
ATOM   1081  C5  G      84      47.137  21.463  51.408  1.00  0.00           C
ATOM   1082  C6  G      84      48.167  21.992  50.622  1.00  0.00           C
ATOM   1083  O6  G      84      48.081  22.348  49.472  1.00  0.00           O
ATOM   1084  N1  G      84      49.404  22.171  51.255  1.00  0.00           N
ATOM   1085  H1  G      84      50.149  22.586  50.714  1.00  0.00           H
ATOM   1086  C2  G      84      49.580  21.966  52.543  1.00  0.00           C
ATOM   1087  N2  G      84      50.821  22.079  52.885  1.00  0.00           N
ATOM   1088  H21 G      84      51.492  22.364  52.186  1.00  0.00           H
ATOM   1089  H22 G      84      51.035  22.189  53.866  1.00  0.00           H
ATOM   1090  N3  G      84      48.651  21.546  53.363  1.00  0.00           N
ATOM   1091  C4  G      84      47.466  21.265  52.744  1.00  0.00           C
ATOM   1092  C3' G      84      44.455  21.519  55.798  1.00  0.00           C
ATOM   1093  C2' G      84      45.945  21.430  55.664  1.00  0.00           C
ATOM   1094  O2' G      84      46.523  21.019  56.863  1.00  0.00           O
ATOM   1095 HO2' G      84      46.229  21.618  57.553  1.00  0.00           H
ATOM   1096  O3' G      84      43.995  22.215  56.976  1.00  0.00           O
ATOM   1097  P   G      85      43.867  23.864  56.948  1.00  0.00           P
ATOM   1098  OP1 G      85      43.190  24.416  58.199  1.00  0.00           O
ATOM   1099  OP2 G      85      43.296  24.195  55.569  1.00  0.00           O
ATOM   1100  O5' G      85      45.364  24.429  57.009  1.00  0.00           O
ATOM   1101  C5' G      85      46.186  24.209  58.128  1.00  0.00           C
ATOM   1102  C4' G      85      47.656  24.504  57.780  1.00  0.00           C
ATOM   1103  O4' G      85      48.077  23.918  56.593  1.00  0.00           O
ATOM   1104  C1' G      85      48.831  24.873  55.836  1.00  0.00           C
ATOM   1105  N9  G      85      48.280  25.160  54.513  1.00  0.00           N
ATOM   1106  C8  G      85      47.025  24.833  54.060  1.00  0.00           C
ATOM   1107  N7  G      85      46.898  24.893  52.763  1.00  0.00           N
ATOM   1108  C5  G      85      48.149  25.363  52.309  1.00  0.00           C
ATOM   1109  C6  G      85      48.597  25.755  51.001  1.00  0.00           C
ATOM   1110  O6  G      85      48.023  25.663  49.889  1.00  0.00           O
ATOM   1111  N1  G      85      49.959  26.069  51.038  1.00  0.00           N
ATOM   1112  H1  G      85      50.188  26.369  50.101  1.00  0.00           H
ATOM   1113  C2  G      85      50.746  26.152  52.124  1.00  0.00           C
ATOM   1114  N2  G      85      51.915  26.653  52.020  1.00  0.00           N
ATOM   1115  H21 G      85      52.218  27.047  51.141  1.00  0.00           H
ATOM   1116  H22 G      85      52.309  26.903  52.916  1.00  0.00           H
ATOM   1117  N3  G      85      50.304  25.905  53.370  1.00  0.00           N
ATOM   1118  C4  G      85      48.999  25.456  53.399  1.00  0.00           C
ATOM   1119  C3' G      85      47.853  26.072  57.632  1.00  0.00           C
ATOM   1120  C2' G      85      48.999  26.129  56.730  1.00  0.00           C
ATOM   1121  O2' G      85      50.197  25.946  57.401  1.00  0.00           O
ATOM   1122 HO2' G      85      50.895  26.452  56.978  1.00  0.00           H
ATOM   1123  O3' G      85      48.039  26.771  58.912  1.00  0.00           O
ATOM   1124  P   G      86      47.911  28.346  58.986  1.00  0.00           P
ATOM   1125  OP1 G      86      47.942  28.676  60.370  1.00  0.00           O
ATOM   1126  OP2 G      86      46.702  28.705  58.242  1.00  0.00           O
ATOM   1127  O5' G      86      49.150  28.875  58.220  1.00  0.00           O
ATOM   1128  C5' G      86      50.486  28.717  58.731  1.00  0.00           C
ATOM   1129  C4' G      86      51.599  29.087  57.735  1.00  0.00           C
ATOM   1130  O4' G      86      51.267  28.543  56.424  1.00  0.00           O
ATOM   1131  C1' G      86      51.081  29.608  55.501  1.00  0.00           C
ATOM   1132  N9  G      86      50.059  29.389  54.473  1.00  0.00           N
ATOM   1133  C8  G      86      48.801  28.973  54.642  1.00  0.00           C
ATOM   1134  N7  G      86      48.160  28.673  53.563  1.00  0.00           N
ATOM   1135  C5  G      86      49.057  29.098  52.567  1.00  0.00           C
ATOM   1136  C6  G      86      49.022  29.111  51.141  1.00  0.00           C
ATOM   1137  O6  G      86      48.056  28.736  50.486  1.00  0.00           O
ATOM   1138  N1  G      86      50.084  29.735  50.541  1.00  0.00           N
ATOM   1139  H1  G      86      50.146  29.822  49.536  1.00  0.00           H
ATOM   1140  C2  G      86      51.215  30.160  51.169  1.00  0.00           C
ATOM   1141  N2  G      86      52.177  30.531  50.439  1.00  0.00           N
ATOM   1142  H21 G      86      51.990  30.409  49.454  1.00  0.00           H
ATOM   1143  H22 G      86      53.008  30.946  50.836  1.00  0.00           H
ATOM   1144  N3  G      86      51.384  30.080  52.501  1.00  0.00           N
ATOM   1145  C4  G      86      50.258  29.535  53.144  1.00  0.00           C
ATOM   1146  C3' G      86      51.592  30.589  57.578  1.00  0.00           C
ATOM   1147  C2' G      86      50.763  30.858  56.324  1.00  0.00           C
ATOM   1148  O2' G      86      51.057  32.105  55.802  1.00  0.00           O
ATOM   1149 HO2' G      86      52.003  32.207  55.933  1.00  0.00           H
ATOM   1150  O3' G      86      52.913  31.035  57.204  1.00  0.00           O
ATOM   1151  P   U      87      54.107  31.223  58.221  1.00  0.00           P
ATOM   1152  OP1 U      87      53.577  31.359  59.555  1.00  0.00           O
ATOM   1153  OP2 U      87      54.988  32.238  57.711  1.00  0.00           O
ATOM   1154  O5' U      87      54.876  29.835  58.212  1.00  0.00           O
ATOM   1155  C5' U      87      55.337  29.291  56.939  1.00  0.00           C
ATOM   1156  C4' U      87      56.207  28.093  57.344  1.00  0.00           C
ATOM   1157  O4' U      87      57.355  28.461  58.014  1.00  0.00           O
ATOM   1158  C1' U      87      57.452  27.802  59.281  1.00  0.00           C
ATOM   1159  N1  U      87      58.103  28.739  60.225  1.00  0.00           N
ATOM   1160  C6  U      87      57.769  30.082  60.275  1.00  0.00           C
ATOM   1161  C5  U      87      58.385  30.915  61.182  1.00  0.00           C
ATOM   1162  C4  U      87      59.454  30.442  62.038  1.00  0.00           C
ATOM   1163  O4  U      87      60.111  31.126  62.855  1.00  0.00           O
ATOM   1164  N3  U      87      59.744  29.096  61.882  1.00  0.00           N
ATOM   1165  H3  U      87      60.286  28.672  62.621  1.00  0.00           H
ATOM   1166  C2  U      87      59.052  28.186  61.034  1.00  0.00           C
ATOM   1167  O2  U      87      59.261  26.959  61.089  1.00  0.00           O
ATOM   1168  C3' U      87      55.399  27.175  58.280  1.00  0.00           C
ATOM   1169  C2' U      87      55.964  27.376  59.671  1.00  0.00           C
ATOM   1170  O2' U      87      55.916  26.272  60.563  1.00  0.00           O
ATOM   1171 HO2' U      87      55.460  26.472  61.384  1.00  0.00           H
ATOM   1172  O3' U      87      55.772  25.867  57.826  1.00  0.00           O
ATOM   1173  P   G      88      54.964  24.995  56.752  1.00  0.00           P
ATOM   1174  OP1 G      88      53.593  25.510  56.565  1.00  0.00           O
ATOM   1175  OP2 G      88      55.125  23.576  57.054  1.00  0.00           O
ATOM   1176  O5' G      88      55.597  25.296  55.284  1.00  0.00           O
ATOM   1177  C5' G      88      56.975  25.188  55.074  1.00  0.00           C
ATOM   1178  C4' G      88      57.247  25.223  53.509  1.00  0.00           C
ATOM   1179  O4' G      88      56.830  24.026  52.936  1.00  0.00           O
ATOM   1180  C1' G      88      56.576  24.285  51.638  1.00  0.00           C
ATOM   1181  N9  G      88      55.092  24.070  51.333  1.00  0.00           N
ATOM   1182  C8  G      88      54.107  23.843  52.212  1.00  0.00           C
ATOM   1183  N7  G      88      52.960  23.498  51.629  1.00  0.00           N
ATOM   1184  C5  G      88      53.140  23.756  50.325  1.00  0.00           C
ATOM   1185  C6  G      88      52.232  23.811  49.233  1.00  0.00           C
ATOM   1186  O6  G      88      51.055  23.501  49.302  1.00  0.00           O
ATOM   1187  N1  G      88      52.792  24.269  48.070  1.00  0.00           N
ATOM   1188  H1  G      88      52.174  24.186  47.276  1.00  0.00           H
ATOM   1189  C2  G      88      54.094  24.698  48.006  1.00  0.00           C
ATOM   1190  N2  G      88      54.543  25.041  46.797  1.00  0.00           N
ATOM   1191  H21 G      88      53.951  24.828  46.008  1.00  0.00           H
ATOM   1192  H22 G      88      55.543  25.165  46.719  1.00  0.00           H
ATOM   1193  N3  G      88      55.040  24.618  48.955  1.00  0.00           N
ATOM   1194  C4  G      88      54.461  24.214  50.150  1.00  0.00           C
ATOM   1195  C3' G      88      56.749  26.473  52.692  1.00  0.00           C
ATOM   1196  C2' G      88      56.933  25.845  51.314  1.00  0.00           C
ATOM   1197  O2' G      88      58.238  26.024  50.925  1.00  0.00           O
ATOM   1198 HO2' G      88      58.514  26.766  51.469  1.00  0.00           H
ATOM   1199  O3' G      88      57.496  27.680  52.900  1.00  0.00           O
ATOM   1200  P   G      89      56.761  29.102  52.668  1.00  0.00           P
ATOM   1201  OP1 G      89      57.700  30.136  53.146  1.00  0.00           O
ATOM   1202  OP2 G      89      55.398  29.094  53.225  1.00  0.00           O
ATOM   1203  O5' G      89      56.590  29.367  51.095  1.00  0.00           O
ATOM   1204  C5' G      89      57.752  29.245  50.253  1.00  0.00           C
ATOM   1205  C4' G      89      57.521  29.180  48.741  1.00  0.00           C
ATOM   1206  O4' G      89      56.882  28.009  48.226  1.00  0.00           O
ATOM   1207  C1' G      89      55.791  28.396  47.439  1.00  0.00           C
ATOM   1208  N9  G      89      54.466  28.339  48.069  1.00  0.00           N
ATOM   1209  C8  G      89      54.164  27.952  49.352  1.00  0.00           C
ATOM   1210  N7  G      89      52.937  27.529  49.397  1.00  0.00           N
ATOM   1211  C5  G      89      52.447  27.538  48.064  1.00  0.00           C
ATOM   1212  C6  G      89      51.219  27.131  47.491  1.00  0.00           C
ATOM   1213  O6  G      89      50.189  26.731  48.069  1.00  0.00           O
ATOM   1214  N1  G      89      51.095  27.350  46.131  1.00  0.00           N
ATOM   1215  H1  G      89      50.223  27.104  45.685  1.00  0.00           H
ATOM   1216  C2  G      89      52.112  27.920  45.481  1.00  0.00           C
ATOM   1217  N2  G      89      51.950  27.969  44.201  1.00  0.00           N
ATOM   1218  H21 G      89      51.106  27.721  43.704  1.00  0.00           H
ATOM   1219  H22 G      89      52.824  28.190  43.745  1.00  0.00           H
ATOM   1220  N3  G      89      53.230  28.339  45.986  1.00  0.00           N
ATOM   1221  C4  G      89      53.369  28.097  47.290  1.00  0.00           C
ATOM   1222  C3' G      89      56.712  30.379  48.145  1.00  0.00           C
ATOM   1223  C2' G      89      56.072  29.809  46.908  1.00  0.00           C
ATOM   1224  O2' G      89      56.839  29.702  45.776  1.00  0.00           O
ATOM   1225 HO2' G      89      56.467  29.136  45.096  1.00  0.00           H
ATOM   1226  O3' G      89      57.495  31.596  48.038  1.00  0.00           O
ATOM   1227  P   G      90      56.874  33.020  48.159  1.00  0.00           P
ATOM   1228  OP1 G      90      57.976  33.960  47.968  1.00  0.00           O
ATOM   1229  OP2 G      90      56.029  33.153  49.353  1.00  0.00           O
ATOM   1230  O5' G      90      55.939  33.065  46.914  1.00  0.00           O
ATOM   1231  C5' G      90      56.506  33.188  45.586  1.00  0.00           C
ATOM   1232  C4' G      90      55.605  33.188  44.412  1.00  0.00           C
ATOM   1233  O4' G      90      54.635  32.167  44.613  1.00  0.00           O
ATOM   1234  C1' G      90      53.347  32.728  44.809  1.00  0.00           C
ATOM   1235  N9  G      90      52.491  31.993  45.780  1.00  0.00           N
ATOM   1236  C8  G      90      52.776  31.458  47.055  1.00  0.00           C
ATOM   1237  N7  G      90      51.792  30.838  47.656  1.00  0.00           N
ATOM   1238  C5  G      90      50.843  30.923  46.669  1.00  0.00           C
ATOM   1239  C6  G      90      49.494  30.518  46.806  1.00  0.00           C
ATOM   1240  O6  G      90      48.838  30.103  47.742  1.00  0.00           O
ATOM   1241  N1  G      90      48.745  30.793  45.709  1.00  0.00           N
ATOM   1242  H1  G      90      47.875  30.283  45.658  1.00  0.00           H
ATOM   1243  C2  G      90      49.214  31.420  44.666  1.00  0.00           C
ATOM   1244  N2  G      90      48.259  31.551  43.768  1.00  0.00           N
ATOM   1245  H21 G      90      47.411  31.013  43.661  1.00  0.00           H
ATOM   1246  H22 G      90      48.466  32.142  42.976  1.00  0.00           H
ATOM   1247  N3  G      90      50.424  31.911  44.508  1.00  0.00           N
ATOM   1248  C4  G      90      51.197  31.608  45.645  1.00  0.00           C
ATOM   1249  C3' G      90      54.821  34.503  44.283  1.00  0.00           C
ATOM   1250  C2' G      90      53.621  34.208  45.184  1.00  0.00           C
ATOM   1251  O2' G      90      52.462  34.983  44.937  1.00  0.00           O
ATOM   1252 HO2' G      90      52.891  35.455  44.220  1.00  0.00           H
ATOM   1253  O3' G      90      54.320  34.761  42.999  1.00  0.00           O
ATOM   1254  P   U      91      55.312  34.975  41.759  1.00  0.00           P
ATOM   1255  OP1 U      91      56.445  35.770  42.235  1.00  0.00           O
ATOM   1256  OP2 U      91      54.448  35.443  40.675  1.00  0.00           O
ATOM   1257  O5' U      91      55.883  33.531  41.350  1.00  0.00           O
ATOM   1258  C5' U      91      55.090  32.466  40.912  1.00  0.00           C
ATOM   1259  C4' U      91      55.934  31.131  40.715  1.00  0.00           C
ATOM   1260  O4' U      91      57.002  31.415  39.789  1.00  0.00           O
ATOM   1261  C1' U      91      58.164  30.847  40.169  1.00  0.00           C
ATOM   1262  N1  U      91      59.304  31.532  39.549  1.00  0.00           N
ATOM   1263  C6  U      91      59.326  32.890  39.429  1.00  0.00           C
ATOM   1264  C5  U      91      60.399  33.454  38.793  1.00  0.00           C
ATOM   1265  C4  U      91      61.578  32.664  38.410  1.00  0.00           C
ATOM   1266  O4  U      91      62.571  33.179  37.949  1.00  0.00           O
ATOM   1267  N3  U      91      61.480  31.337  38.573  1.00  0.00           N
ATOM   1268  H3  U      91      62.204  30.761  38.168  1.00  0.00           H
ATOM   1269  C2  U      91      60.376  30.731  39.169  1.00  0.00           C
ATOM   1270  O2  U      91      60.558  29.618  39.521  1.00  0.00           O
ATOM   1271  C3' U      91      56.564  30.547  41.961  1.00  0.00           C
ATOM   1272  C2' U      91      58.038  30.993  41.712  1.00  0.00           C
ATOM   1273  O2' U      91      59.085  30.414  42.508  1.00  0.00           O
ATOM   1274 HO2' U      91      58.842  29.497  42.654  1.00  0.00           H
ATOM   1275  O3' U      91      56.523  29.179  42.138  1.00  0.00           O
ATOM   1276  P   G      92      55.332  28.396  42.758  1.00  0.00           P
ATOM   1277  OP1 G      92      54.235  29.365  42.955  1.00  0.00           O
ATOM   1278  OP2 G      92      55.934  27.641  43.940  1.00  0.00           O
ATOM   1279  O5' G      92      54.848  27.475  41.540  1.00  0.00           O
ATOM   1280  C5' G      92      55.695  26.771  40.673  1.00  0.00           C
ATOM   1281  C4' G      92      55.051  25.610  39.882  1.00  0.00           C
ATOM   1282  O4' G      92      54.969  24.407  40.632  1.00  0.00           O
ATOM   1283  C1' G      92      53.668  23.997  40.614  1.00  0.00           C
ATOM   1284  N9  G      92      53.088  24.431  41.958  1.00  0.00           N
ATOM   1285  C8  G      92      53.743  24.987  42.991  1.00  0.00           C
ATOM   1286  N7  G      92      53.122  24.992  44.175  1.00  0.00           N
ATOM   1287  C5  G      92      51.939  24.368  43.788  1.00  0.00           C
ATOM   1288  C6  G      92      50.889  23.874  44.616  1.00  0.00           C
ATOM   1289  O6  G      92      50.888  23.910  45.848  1.00  0.00           O
ATOM   1290  N1  G      92      49.851  23.215  44.022  1.00  0.00           N
ATOM   1291  H1  G      92      49.104  22.846  44.594  1.00  0.00           H
ATOM   1292  C2  G      92      49.776  23.155  42.644  1.00  0.00           C
ATOM   1293  N2  G      92      48.644  22.810  42.107  1.00  0.00           N
ATOM   1294  H21 G      92      47.864  22.524  42.681  1.00  0.00           H
ATOM   1295  H22 G      92      48.583  22.831  41.100  1.00  0.00           H
ATOM   1296  N3  G      92      50.799  23.460  41.810  1.00  0.00           N
ATOM   1297  C4  G      92      51.860  24.075  42.447  1.00  0.00           C
ATOM   1298  C3' G      92      53.647  25.960  39.370  1.00  0.00           C
ATOM   1299  C2' G      92      52.929  24.597  39.499  1.00  0.00           C
ATOM   1300  O2' G      92      53.344  23.690  38.410  1.00  0.00           O
ATOM   1301 HO2' G      92      54.302  23.739  38.419  1.00  0.00           H
ATOM   1302  O3' G      92      53.655  26.308  37.970  1.00  0.00           O
ATOM   1303  P   G      93      52.864  27.583  37.500  1.00  0.00           P
ATOM   1304  OP1 G      93      52.968  27.753  36.048  1.00  0.00           O
ATOM   1305  OP2 G      93      53.315  28.704  38.270  1.00  0.00           O
ATOM   1306  O5' G      93      51.359  27.373  37.916  1.00  0.00           O
ATOM   1307  C5' G      93      50.614  26.360  37.222  1.00  0.00           C
ATOM   1308  C4' G      93      49.334  25.988  37.903  1.00  0.00           C
ATOM   1309  O4' G      93      49.524  25.618  39.261  1.00  0.00           O
ATOM   1310  C1' G      93      48.297  25.667  39.898  1.00  0.00           C
ATOM   1311  N9  G      93      48.534  26.159  41.263  1.00  0.00           N
ATOM   1312  C8  G      93      49.643  26.744  41.842  1.00  0.00           C
ATOM   1313  N7  G      93      49.580  26.859  43.095  1.00  0.00           N
ATOM   1314  C5  G      93      48.384  26.247  43.483  1.00  0.00           C
ATOM   1315  C6  G      93      47.868  25.920  44.771  1.00  0.00           C
ATOM   1316  O6  G      93      48.362  26.046  45.883  1.00  0.00           O
ATOM   1317  N1  G      93      46.557  25.406  44.620  1.00  0.00           N
ATOM   1318  H1  G      93      46.023  25.453  45.476  1.00  0.00           H
ATOM   1319  C2  G      93      45.893  25.204  43.456  1.00  0.00           C
ATOM   1320  N2  G      93      44.581  24.924  43.464  1.00  0.00           N
ATOM   1321  H21 G      93      44.230  24.437  44.276  1.00  0.00           H
ATOM   1322  H22 G      93      43.981  24.989  42.655  1.00  0.00           H
ATOM   1323  N3  G      93      46.453  25.319  42.230  1.00  0.00           N
ATOM   1324  C4  G      93      47.744  25.876  42.332  1.00  0.00           C
ATOM   1325  C3' G      93      48.368  27.187  37.972  1.00  0.00           C
ATOM   1326  C2' G      93      47.506  26.739  39.144  1.00  0.00           C
ATOM   1327  O2' G      93      46.299  26.032  38.773  1.00  0.00           O
ATOM   1328 HO2' G      93      45.697  26.758  38.592  1.00  0.00           H
ATOM   1329  O3' G      93      47.627  27.267  36.756  1.00  0.00           O
HETATM 1330  P   G3     94      46.725  28.499  36.392  1.00  0.00           P
HETATM 1331  OP1 G3     94      45.911  28.171  35.185  1.00  0.00           O
HETATM 1332  OP2 G3     94      47.552  29.731  36.463  1.00  0.00           O
HETATM 1333  O5' G3     94      45.621  28.690  37.606  1.00  0.00           O
HETATM 1334  C5' G3     94      44.305  28.242  37.408  1.00  0.00           C
HETATM 1335  C4' G3     94      43.554  28.231  38.762  1.00  0.00           C
HETATM 1336  O4' G3     94      44.233  27.583  39.900  1.00  0.00           O
HETATM 1337  C1' G3     94      43.722  28.194  41.050  1.00  0.00           C
HETATM 1338  N9  G3     94      44.744  28.421  42.153  1.00  0.00           N
HETATM 1339  C8  G3     94      46.021  28.964  42.040  1.00  0.00           C
HETATM 1340  N7  G3     94      46.545  29.186  43.210  1.00  0.00           N
HETATM 1341  C5  G3     94      45.637  28.698  44.116  1.00  0.00           C
HETATM 1342  C6  G3     94      45.707  28.519  45.526  1.00  0.00           C
HETATM 1343  O6  G3     94      46.728  28.824  46.180  1.00  0.00           O
HETATM 1344  N1  G3     94      44.631  27.901  46.113  1.00  0.00           N
HETATM 1345  H1  G3     94      44.770  27.579  47.060  1.00  0.00           H
HETATM 1346  C2  G3     94      43.518  27.540  45.461  1.00  0.00           C
HETATM 1347  N2  G3     94      42.515  27.120  46.178  1.00  0.00           N
HETATM 1348  H21 G3     94      42.637  27.072  47.179  1.00  0.00           H
HETATM 1349  H22 G3     94      41.672  26.875  45.680  1.00  0.00           H
HETATM 1350  N3  G3     94      43.431  27.682  44.163  1.00  0.00           N
HETATM 1351  C4  G3     94      44.511  28.236  43.487  1.00  0.00           C
HETATM 1352  C3' G3     94      43.364  29.646  39.141  1.00  0.00           C
HETATM 1353  C2' G3     94      42.905  29.431  40.600  1.00  0.00           C
HETATM 1354  O2' G3     94      41.544  29.003  40.657  1.00  0.00           O
HETATM 1355 HO2' G3     94      41.124  29.451  41.395  1.00  0.00           H
HETATM 1356  O3' G3     94      42.515  30.297  38.309  1.00  0.00           O
HETATM 1357 HO3' G3     94      41.684  29.994  38.684  1.00  0.00           H
TER
ATOM   1358  K+  K+     95      47.628  27.574  48.053  1.00  0.00           K
END
HETATM 1359  O   WAT    96      40.838  26.730  42.949  1.00  0.00           O
HETATM 1360  H1  WAT    96      41.536  26.729  43.472  1.00  0.00           H
HETATM 1361  H2  WAT    96      40.624  25.886  42.890  1.00  0.00           H
HETATM 1365  O   WAT    97      44.275  30.626  47.280  1.00  0.00           O
HETATM 1366  H1  WAT    97      43.522  30.839  47.666  1.00  0.00           H
HETATM 1367  H2  WAT    97      44.781  30.372  47.943  1.00  0.00           H
HETATM 1368  O   WAT    98      42.097  30.657  48.954  1.00  0.00           O
HETATM 1369  H1  WAT    98      41.290  30.902  48.731  1.00  0.00           H
HETATM 1370  H2  WAT    98      42.000  30.348  49.764  1.00  0.00           H
HETATM 1371  O   WAT    99      39.751  26.546  46.038  1.00  0.00           O
HETATM 1372  H1  WAT    99      39.598  26.160  45.270  1.00  0.00           H
HETATM 1373  H2  WAT    99      39.095  26.268  46.542  1.00  0.00           H
HETATM 1374  O   WAT   100      40.200  29.553  45.675  1.00  0.00           O
HETATM 1375  H1  WAT   100      39.966  28.732  45.859  1.00  0.00           H
HETATM 1376  H2  WAT   100      40.314  29.915  46.460  1.00  0.00           H
HETATM 1377  O   WAT   101      40.099  29.451  42.911  1.00  0.00           O
HETATM 1378  H1  WAT   101      40.161  28.581  42.938  1.00  0.00           H
HETATM 1379  H2  WAT   101      40.325  29.697  43.717  1.00  0.00           H
HETATM 1380  O   WAT   102      44.635  32.139  42.833  1.00  0.00           O
HETATM 1381  H1  WAT   102      44.898  32.155  43.665  1.00  0.00           H
HETATM 1382  H2  WAT   102      44.778  32.954  42.556  1.00  0.00           H
HETATM 1383  O   WAT   103      39.401  30.554  48.099  1.00  0.00           O
HETATM 1384  H1  WAT   103      38.948  29.977  48.571  1.00  0.00           H
HETATM 1385  H2  WAT   103      38.837  31.209  47.978  1.00  0.00           H
END
