# Supplementary material for: Zα and Zβ Localize ADAR1 to Flipons That Modulate Innate Immunity, Alternative Splicing, and Nonsynonymous RNA Editing
Source: Int J Mol Sci. 2025 Mar 7;26(6):2422. doi: 10.3390/ijms26062422 (PMC11942513; doi:10.3390/ijms26062422)
Supplement: Supplementary file 1 [file ijms-26-02422-s001.zip › Exon_Alu_hg19.xlsx]

## Sheet: Plus
Chromosome	Exon Start	Exon End	gene_name	ens_name	col6	col7	edit	GQ Start	GQ End	GQ	sequence	strand	#bin	swScore	milliDiv	milliDel	milliIns	Start_b	End_b	genoLeft	strand_b	repName	repClass	repFamily	repStart	repEnd	repLeft	id	Exon_Length	Alu_Length	Crossover_Length	Percent_Exon_Covered
chrX	117874115	117874197	IL13RA1	ENST00000652600.1_1	K	E	117873949	117874233	117874262	GGAGTGAGGTGTGGATCCCAAGGTTAGGG	+		1484	1614	152	31	81	117873897	117874219	-37396341	-	AluJo	SINE	Alu	-6	306	1	4	82	322	82	100
chr19	35524402	35528624	SCN1B	ENST00000415950.4_2	I	V	35524203	35524204	35524233	GGCAAAAGCGGGGTCTGGTTGACTCCAGG	+		856	2353	99	0	28	35526174	35526496	-23602487	-	AluSp	SINE	Alu	0	313	1	1	4222	322	322	8
chr17	79413763	79413856	BAHCC1	ENST00000584436.7_1	H	R	79413588	79413958	79413982	GGGCTTGGGTCTGAGGGTTCGAGG	+		1190	2056	142	0	19	79413560	79413878	-1781332	-	AluJr	SINE	Alu	0	312	1	1	93	318	93	100
chr6	12037958	12039478	HIVEP1	ENST00000484210.1_1	Q	R	12037777	12037800	12037828	GGCTGAGAGGTTGCACTGGATATTATGG	+		676	1460	199	19	54	12037930	12038247	-159076820	-	AluJr4	SINE	Alu	-6	306	1	3	1520	317	289	19
chr14	77934932	77935103	AHSA1	ENST00000535854.6_1	H	R	77934739	77934827	77934852	GGAGGTTTAAATCTTGGCCAGAGGG	+		1179	1734	143	22	76	77934905	77935220	-29414320	-	AluJb	SINE	Alu	-10	302	5	1	171	315	171	100
chr1	207071075	207071221	IL24	ENST00000611909.4_1	S	G	207071020	207071135	207071161	GGCTGCTTGGGAGGAAGGCCAGGAGG	+		2164	1995	127	6	44	207071216	207071531	-42179090	+	AluSz	SINE	Alu	2	304	-8	2	146	315	5	3
chr1	110037141	110037245	CYB561D1	ENST00000430195.2_1	M	V	110036995	110037029	110037055	GGAGGGATTTTGAGGGCCTGGTGGGG	+		1424	2498	70	0	6	110037176	110037490	-139213131	+	AluSz	SINE	Alu	1	312	0	1	104	314	69	66
chr14	61545527	61545645	SLC38A6	ENST00000354886.6_1	I	V	61545334	61545374	61545406	GGGCATATGAGGAACTTTTTCTGGAGTTTTGG	+		1054	2162	145	0	0	61545491	61545802	-45803738	-	AluJb	SINE	Alu	-1	311	1	1	118	311	118	100
chr1	16101112	16101737	FBLIM1	ENST00000441801.6_1	H	R	16101250	16101290	16101328	GGTACGAGAAGGGTTTGTGCACTGGGTGGGGTGCAGGG	+		707	2651	39	0	13	16101431	16101741	-233148880	+	AluY	SINE	Alu	1	306	-5	2	625	310	306	49
chrX	41203491	41203784	DDX3X	ENST00000644109.1_1	E	G	41203515	41203523	41203547	GGTTTATGGTGGTGCCGATATTGG	+		899	2473	81	7	0	41203681	41203990	-114066570	-	AluSp	SINE	Alu	-2	311	1	4	293	309	103	35
chr2	61147517	61147613	REL	ENST00000295025.12_1	D	G	61147375	61147734	61147760	GGTCTCCTCGGTTCAATTGGAGAAGG	+		1051	2246	127	3	0	61147327	61147635	-182051738	-	AluSx	SINE	Alu	-3	309	1	1	96	308	96	100
chr12	113663048	113663141	TPCN1	ENST00000541517.5_1	E	G	113662855	113663216	113663234	GGAGGTAGGACATATTGG	+		1452	1714	185	3	16	113662855	113663163	-20188732	-	AluJr4	SINE	Alu	-8	304	1	9	93	308	93	100
chr7	121687727	121687844	PTPRZ1	ENST00000651065.1_1	T	A	121687534	121687594	121687617	GGCTCTAAGGCTGGAGGCTGAGG	+		1513	1896	167	3	20	121687701	121688007	-37450656	-	AluJb	SINE	Alu	-11	301	1	3	117	306	117	100
chr13	52602454	52606307	UTP14C	ENST00000521776.2_1	Q	R	52604680	52604824	52604850	GGCTGGGGCGAGTGGGGTGGTGTGGG	+		986	2232	105	13	7	52606076	52606382	-62563496	+	AluSq4	SINE	Alu	1	308	-4	1	3853	306	231	6
chr10	105005643	105007773	RPEL1	ENST00000441178.2_1	T	A	105005860	105006078	105006100	GGGAGAATGGGATGAAGGTTGG	+		1386	1926	167	13	0	105005343	105005649	-30529098	-	AluJb	SINE	Alu	-2	310	1	5	2130	306	6	0
chr11	47602727	47602855	NDUFS3	ENST00000528192.5_1	E	G	47602532	47602557	47602573	GGTTTTGGGGGTAAGG	+		948	2346	98	3	7	47602701	47603006	-87403510	-	AluSc8	SINE	Alu	-8	304	1	6	128	305	128	100
chr17	76212046	76212115	BIRC5	ENST00000301633.8_1	Y	C	76211867	76211988	76212012	GGGGGTCCCTTGGGGAACCCGGGG	+		1166	2684	43	0	0	76212048	76212353	-4982857	+	AluY	SINE	Alu	1	305	-6	1	69	305	67	97
chr19	52694297	52694657	PPP2R1A	ENST00000477989.1_1	R	G	52694098	52694428	52694453	GGTTATGGGATGAGGTGACCCAAGG	+		987	2019	112	13	23	52694108	52694413	-6434570	-	AluSz	SINE	Alu	-10	302	1	1	360	305	116	32
chr12	7172403	7172716	C1S	ENST00000617865.4_2	H	R	7172486	7172505	7172532	GGTTGGAGAAAGGGTTCCAAGTGGTGG	+		639	1724	171	0	46	7172668	7172973	-126678922	-	AluJr	SINE	Alu	-21	291	1	7	313	305	48	15
chr4	366452	378657	ZNF141	ENST00000240499.8_2	K	E	367302	367342	367367	GGCAAAGCCTTTGGACGGTCCAGGG	+		587	2263	131	3	3	371672	371977	-190782299	+	AluSc	SINE	Alu	1	305	-4	2	12205	305	305	2
chr4	37624446	37625117	C4orf19	ENST00000508175.5_2	Q	R	37624249	37624272	37624305	GGGGACTGGGAGGTGCAGGGGAGAAAAGTCTGG	+		872	2335	96	7	3	37624421	37624724	-153529552	-	AluSx1	SINE	Alu	-8	304	1	2	671	303	278	41
chr18	32825225	32829772	ZNF397	ENST00000330501.12_2	E	G	32825839	32826211	32826236	GGGAAGGCTTTCAGGCACAGATCGG	+		835	2407	82	16	0	32827630	32827933	-45249315	-	AluSp	SINE	Alu	-5	308	1	1	4547	303	303	7
chr12	110016969	110017087	MVK	ENST00000639206.1_1	H	R	110016776	110016794	110016817	GGAGGAGGGAAATATTTTGGGGG	+		1424	2087	159	0	0	110016942	110017244	-23834651	-	AluJb	SINE	Alu	-10	302	1	9	118	302	118	100
chr20	44666862	44666969	SLC12A5	ENST00000616933.4_1	T	A	44666669	44666682	44666714	GGGCATGGGTGCTGAAGAGGTGTCCCTGGTGG	+		925	1673	142	57	21	44666824	44667126	-18358394	-	AluJb	SINE	Alu	0	312	2	2	107	302	107	100
chr7	150700238	150701023	NOS3	ENST00000484524.5_1	T	A	150700045	150700110	150700137	GGTATCTCTGAGGTGCCCCAGGCTAGG	+		1734	2192	146	0	0	150700211	150700513	-8438150	-	AluJb	SINE	Alu	-10	302	1	3	785	302	275	35
chr2	159664183	159664302	DAPL1	ENST00000621326.4_1	S	G	159663984	159664024	159664054	GGAGAGGGTGGGTGGTAGAGGGTTGCATGG	+		1803	2177	120	7	0	159664157	159664457	-83534916	-	AluSq2	SINE	Alu	-10	302	1	2	119	300	119	100
chr15	34520319	34521042	EMC4	ENST00000557879.1_1	Q	R	34520125	34520403	34520437	GGTAAATTCTTAGGGACAGTTTTTGGCTAACAGG	+		848	2532	90	0	7	34520099	34520398	-68010994	+	AluSx	SINE	Alu	1	297	-15	1	723	299	79	11
chr18	2913064	2916001	EMILIN2	ENST00000254528.4_2	Y	C	2912994	2913246	2913259	GGGGGCCCGGGGG	+		607	2211	87	10	23	2915521	2915820	-75161428	-	AluSx3	SINE	Alu	-17	295	1	1	2937	299	299	10
chr18	11851411	11854443	CHMP1B	ENST00000526991.2_1	R	G	11851542	11851590	11851610	GGAGGAAAAGGCCGAAAAGG	+		675	2380	84	0	7	11853824	11854123	-66223125	-	AluSx	SINE	Alu	-15	297	1	1	3032	299	299	10
chr17	48607573	48607673	MYCBPAP	ENST00000436259.6_1	T	A	48607374	48607502	48607524	GGGCTCTGAGGACCCATGGGGG	+		955	2012	148	0	7	48607572	48607870	-32587340	+	AluSq2	SINE	Alu	1	296	-16	1	100	298	100	100
chr4	154230806	154231413	TRIM2	ENST00000494872.5_1	H	R	154230721	154231101	154231119	GGAGTGGGTGGTGAGAGG	+		1761	2117	121	34	14	154230782	154231079	-36923197	-	AluSz	SINE	Alu	-9	303	1	2	607	297	273	45
chr12	117287118	117291436	RNFT2	ENST00000622220.1_1	I	V	117289298	117289611	117289645	GGTCAGCTTTGGCCCAGATGTGGTTACCCCTTGG	+		1479	2288	111	0	3	117287650	117287947	-16563948	-	AluSx1	SINE	Alu	-14	298	3	9	4318	297	297	7
chrX	2761038	2761131	GYG2	ENST00000353656.10_1	E	G	2760839	2761168	2761193	GGGAGAGGAGAGGAGGTGACTATGG	+		606	2086	125	10	3	2760857	2761153	-152509407	-	AluJb	SINE	Alu	-14	298	1	4	93	296	93	100
chr9	129946145	129946615	RALGPS1	ENST00000394022.7_1	S	G	129945957	129946046	129946079	GGAATGGATGGGTGGGAGGGGCCCTCCATGAGG	+		1576	1970	142	20	0	129946324	129946620	-11266811	+	AluJb	SINE	Alu	3	304	-8	4	470	296	291	62
chrX	46332184	46333104	KRBOX4	ENST00000298190.10_1	E	G	46332003	46332025	46332057	GGGGAGGTGGTGGTGGTGGGACATGGGGAGGG	+		938	2439	108	7	0	46333090	46333386	-108937174	-	AluSz	SINE	Alu	-13	299	2	4	920	296	14	2
chr1	17660818	17661291	PADI4	ENST00000375453.5_1	H	R	17660637	17660704	17660722	GGCAGTGGTGGTGCGGGG	+		719	2306	105	0	0	17660802	17661097	-231589524	-	AluSx1	SINE	Alu	-17	295	1	2	473	295	279	59
chr5	149359855	149366963	SLC26A2	ENST00000286298.4_1	R	G	149360811	149360818	149360840	GGCTTGGTGGAAGAGTCTGAGG	+		1724	1554	176	61	17	149363144	149363439	-31551821	-	AluJr	SINE	Alu	-4	308	1	3	7108	295	295	4
chr7	143417898	143418078	TCAF2	ENST00000411935.5_3	E	G	143417699	143417744	143417780	GGAGATCAATGGAATCAACCCAGGTATGAAAACAGG	+		1679	2091	122	3	3	143417877	143418171	-15720492	-	AluSx4	SINE	Alu	-17	295	2	3	180	294	180	100
chr17	72773716	72773877	TMEM104	ENST00000417024.6_1	I	V	72773604	72773627	72773655	GGAAGCAGGATGGGGGAGTTCCATGGGG	+		1140	2358	68	20	0	72773776	72774069	-8421141	+	AluSq2	SINE	Alu	1	299	-13	1	161	293	101	63
chr19	37487218	37489584	ZNF568	ENST00000455427.6_1	E	G	37488099	37488458	37488485	GGAGTGTGGGAAGCCCTTTGGTGGTGG	+		871	2169	109	3	3	37488980	37489273	-21639710	+	AluSc	SINE	Alu	1	293	-16	1	2366	293	293	12
chr1	10041313	10041824	NMNAT1	ENST00000403197.5_1	Y	C	10041129	10041153	10041176	GGCCTGGAAGGAAGAGGAAGTGG	+		661	2394	79	0	3	10041298	10041590	-239209031	-	AluY	SINE	Alu	-18	293	3	1	511	292	277	54
chr1	161190179	161190489	FCER1G	ENST00000367992.7_1	M	V	161189980	161190066	161190103	GGAAGGAATTGGAGCCATCTCCGGTGTCTGGCGGGGG	+		1814	1988	100	45	10	161190154	161190445	-88060176	-	AluSc	SINE	Alu	-8	301	1	2	310	291	266	86
chr22	24040601	24040735	RGL4	ENST00000615003.4_1	H	R	24040407	24040519	24040551	GGTGAGGGCCTAGCCCATGGGCTGAGGGTGGG	+		768	1387	200	28	14	24040564	24040854	-27263712	-	AluSz	SINE	Alu	-18	294	1	2	134	290	134	100
chr1	41010068	41010709	ZNF684	ENST00000372697.7_1	E	G	41009869	41009979	41009997	GGTGGTTTAGTGGTTAGG	+		897	2143	97	65	0	41010031	41010321	-208240300	-	AluSc	SINE	Alu	0	309	1	7	641	290	253	39
chr1	41010087	41010709	ZNF684	ENST00000372696.3_1	S	G	41009893	41009979	41009997	GGTGGTTTAGTGGTTAGG	+		897	2143	97	65	0	41010031	41010321	-208240300	-	AluSc	SINE	Alu	0	309	1	7	622	290	234	38
chr22	24040741	24041363	RGL4	ENST00000612432.4_1	R	G	24040564	24040931	24040964	GGGGACCACTGGGGACCCAGGATTCCAGCTGGG	+		768	1387	200	28	14	24040564	24040854	-27263712	-	AluSz	SINE	Alu	-18	294	1	2	622	290	113	18
chr19	6784128	6784252	VAV1	ENST00000599806.5_1	M	V	6784014	6784332	6784366	GGCCATGGGGGAGGAATTCAGCTGGGGATGAGGG	+		636	2065	135	0	10	6783982	6784271	-52344712	+	AluJr	SINE	Alu	1	286	-26	1	124	289	124	100
chr4	44700560	44702945	GUF1	ENST00000281543.6_2	K	R	44700383	44700452	44700480	GGATAATAATTTGGTATGGTTGTTAAGG	+		926	2166	101	49	0	44701208	44701496	-146452780	-	AluSx3	SINE	Alu	-10	302	1	2	2385	288	288	12
chr3	135978017	135978077	PCCB	ENST00000469217.5_1	Q	R	135977837	135977894	135977911	GGGGGTTTTAGGAGAGG	+		1622	2127	116	7	0	135978026	135978310	-62044120	+	AluSz6	SINE	Alu	1	286	-26	2	60	284	51	85
chr19	58369943	58376485	ZNF587	ENST00000419854.1_1	R	G	58370559	58370926	58370958	GGAGAATGTGGGAAATCTTTTGGTCAAAAGGG	+		1030	2005	148	3	0	58371652	58371935	-757048	-	AluSz	SINE	Alu	-28	284	1	1	6542	283	283	4
chr19	38872756	38874451	PSMD8	ENST00000585598.1_2	E	G	38873108	38873200	38873235	GGTGTTGCAGGAGGAGGGCTGGGACCAGGCTATGG	+		881	2107	90	0	18	38873298	38873576	-20255407	+	AluSx1	SINE	Alu	35	307	-5	1	1695	278	278	16
chr7	56146614	56146732	SUMF2	ENST00000413756.5_2	S	G	56146440	56146496	56146513	GGTGGGCAAAGGGAGGG	+		1013	1643	173	85	0	56146595	56146866	-102991797	-	AluJr	SINE	Alu	-18	294	1	3	118	271	118	100
chr16	89955635	89957041	TCF25	ENST00000614813.4_1	R	G	89955440	89955453	89955483	GGATGGCTGGCTGCGATGGGGAGCACAGGG	+		1271	1412	174	141	22	89955614	89955884	-398869	-	AluJr	SINE	Alu	-10	302	1	1	1406	270	249	18
chr1	206820732	206828503	DYRK3	ENST00000367108.7_1	I	V	206821484	206821773	206821810	GGAGAGGATGAAGGAGACCAGTTGGCCTGCATGATGG	+		2162	1827	114	95	0	206823640	206823904	-42426717	+	AluJb	SINE	Alu	12	300	-12	2	7771	264	264	3
chr19	48978094	48981402	CYTH2	ENST00000620214.1_1	M	V	48979411	48979728	48979748	GGGAGGCAGACTGCTGGGGG	+		958	1454	169	134	8	48979412	48979673	-10149310	+	AluJr	SINE	Alu	1	294	-18	1	3308	261	261	8
chr22	50276981	50283728	ZBED4	ENST00000216268.6_2	E	G	50279047	50279056	50279077	GGCCGGACCATCAGCCGGGGG	+		968	1415	162	195	0	50283719	50283960	-1020606	+	AluJr	SINE	Alu	1	288	-24	2	6747	241	9	0
chr11	61725617	61726401	BEST1	ENST00000652345.1_1	E	G	61725680	61725758	61725786	GGCTGGCTGAAGGTGGGCCTCTCCAGGG	+		1055	1234	112	6	0	61725879	61726057	-73280459	+	AluSp	SINE	Alu	131	309	-4	6	784	178	178	23
chr19	52877736	52877970	ZNF880	ENST00000344085.9_1	T	A	52877551	52877667	52877696	GGTGTGAACGCAGGTAAGAGCTTGGATGG	+		988	697	169	17	93	52877716	52877888	-6251095	-	AluJo	SINE	Alu	-17	295	137	1	234	172	152	65
chr19	52877551	52877883	ZNF880	ENST00000597976.5_1	K	E	52877531	52877667	52877696	GGTGTGAACGCAGGTAAGAGCTTGGATGG	+		988	697	169	17	93	52877716	52877888	-6251095	-	AluJo	SINE	Alu	-17	295	137	1	332	172	167	50
chr2	27522397	27522523	TRIM54	ENST00000296098.4_1	K	E	27522198	27522220	27522252	GGTCTTCGGTGCCCACAAGGACTGTGAGGTGG	+		794	1078	218	18	135	27522377	27522543	-215676830	-	AluJb	SINE	Alu	-1	301	137	1	126	166	126	100
chr21	34634865	34635061	IFNAR2	ENST00000404220.7_1	S	G	34634768	34635144	34635167	GGAAGCCATGGATATGGTGGAGG	+		849	929	199	42	0	34634845	34635011	-13494884	-	FAM	SINE	Alu	-9	176	4	2	196	166	146	74
chrX	47067960	47069086	UBA1	ENST00000377269.3_1	M	V	47068540	47068867	47068894	GGTGGGGGAATGGGGAAGGCTAGAGGG	+		944	1210	121	0	0	47068018	47068184	-108202376	-	AluSq	SINE	Alu	-11	302	137	4	1126	166	166	15
chr9	132571620	132573560	TOR1B	ENST00000259339.7_2	Y	C	132571466	132571526	132571556	GGGGTACGGACATGAGGAATGTGCTGAGGG	+		1596	939	149	13	7	132571991	132572145	-8641286	-	AluSx	SINE	Alu	-22	290	136	4	1940	154	154	8
chr17	17388613	17388906	MED9	ENST00000580462.1_1	K	R	17388434	17388735	17388757	GGGTTTCTAAAGGTAGGTGGGG	+		717	593	86	236	143	17388549	17388689	-63806521	-	AluSz6	SINE	Alu	-150	162	10	1	293	140	76	26
chr1	26774049	26774667	DHDDS	ENST00000374185.7_1	Q	R	26774011	26774115	26774144	GGCCTGGGGGGTGGAGCAAGGCCTGTTGG	+		789	765	144	7	50	26774198	26774337	-222476284	+	AluSz6	SINE	Alu	1	133	-179	4	618	139	139	22
chr12	111072200	111072268	TCTN1	ENST00000614115.4_1	T	A	111072018	111072067	111072096	GGAGAAGGGGACTGGTGGTAGCTGGGGGG	+		1432	951	129	0	0	111072199	111072331	-22779564	+	AluSz	SINE	Alu	1	132	-180	9	68	132	68	100
chr20	44469277	44471915	SNX21	ENST00000372542.5_2	Q	R	44469511	44469603	44469631	GGCTCTGGCACTCTGGGCCAATGCCTGG	+		924	779	177	8	0	44470648	44470778	-18554742	-	FLAM_A	SINE	Alu	-11	131	1	2	2638	130	130	5
chr8	144377548	144377640	ZNF696	ENST00000520333.1_1	E	G	144377349	144377453	144377478	GGACTGGGTGGGCCGAGGCTAGAGG	+		1686	791	186	8	0	144377533	144377662	-1986360	-	AluJr	SINE	Alu	-182	130	1	3	92	129	92	100
chr12	49717929	49718122	TROAP	ENST00000380327.9_3	R	G	49717812	49717819	49717847	GGTACCTGTTGGAGCCATGGTAACACGG	+		964	638	207	0	0	49718008	49718124	-84133771	+	FLAM_A	SINE	Alu	1	116	-26	8	193	116	114	59
chr22	37421042	37421168	MPST	ENST00000628507.1_1	T	A	37420854	37420858	37420892	GGGGGAAGGGGGCAGGAGGTCGTCGGGGGCGCGG	+		870	723	138	28	0	37421030	37421139	-13883427	-	AluJr	SINE	Alu	-22	290	179	2	126	109	97	77
chr19	19639364	19639863	NDUFA13	ENST00000503283.5_1	Y	C	19639169	19639236	19639264	GGCTGGGGGCCCCTGGGTCAGCTTTGGG	+		734	453	157	0	90	19639300	19639389	-39489594	-	AluJb	SINE	Alu	-91	221	141	1	499	89	25	5
chr3	111835488	111837073	C3orf52	ENST00000431717.6_3	E	G	111835620	111835713	111835738	GGCAGGAAGCCAGCTAGGGTGGGGG	+		1438	522	129	35	0	111835791	111835876	-86186554	-	AluJb	SINE	Alu	-3	309	222	2	1585	85	85	5
chr12	132416059	132416857	PUS1	ENST00000542167.2_3	Q	R	132416485	132416846	132416868	GGACAGACAAGGTGGGTGGTGG	+		1595	537	125	0	0	132416013	132416085	-1435810	-	AluSx	SINE	Alu	-85	227	156	9	798	72	26	3
chr16	74425288	74426013	NPIPB15	ENST00000429990.1_1	T	A	74425485	74425766	74425787	GGCGGAGGGCGGATGAGGTGG	+		1152	297	259	0	0	74425677	74425735	-15929018	+	AluSx4	SINE	Alu	164	221	-91	1	725	58	58	8
chr3	49048853	49049139	WDR6	ENST00000627177.1_1	K	E	49048737	49049086	49049120	GGTGTACAGCTTGGACTTTGGTGGGCATCTGCGG	+		959	373	151	0	0	49048859	49048912	-148973518	-	AluYc	SINE	Alu	-246	53	1	2	286	53	53	19

## Sheet: Minus
Chromosome	Exon Start	Exon End	gene_name	ens_name	col6	col7	edit	GQ Start	GQ End	GQ	sequence	strand	#bin	swScore	milliDiv	milliDel	milliIns	Start_b	End_b	genoLeft	strand_b	repName	repClass	repFamily	repStart	repEnd	repLeft	id	Exon_Length	Alu_Length	Crossover_Length	Percent_Exon_Covered
chr20	31238819	31238968	C20orf203	ENST00000608990.5_3	Q	R	31238675	31238755	31238788	CCCTAATTTCCCAACAGTCCCCAGTGTCAGCCC	-		823	1585	176	12	50	31238855	31239178	-31786342	+	AluJo	SINE	Alu	1	311	-1	2	149	323	113	76
chr19	58379825	58379947	ZNF814	ENST00000600634.5_1	S	G	58379649	58379719	58379743	CCATCCTGCTCTCTATCCAGTGCC	-		1030	2145	117	13	22	58379832	58380148	-748835	+	AluSp	SINE	Alu	1	313	0	1	122	316	115	94
chr19	1798759	1800154	ATP8B3	ENST00000526092.6_1	E	G	1799454	1799782	1799810	CCTGGCCCCCTCCAAAGGAAACCAGGCC	-		598	2545	32	0	0	1798455	1798769	-57330214	+	AluY	SINE	Alu	1	311	0	1	1395	314	10	1
chr10	27368960	27369082	ANKRD26	ENST00000436985.6_1	K	E	27368879	27369240	27369271	CCACTTAAGGCCTCATTGCTTCCCTTCACCC	-		793	2028	157	0	0	27368804	27369117	-108165630	+	AluSx3	SINE	Alu	1	312	0	4	122	313	122	100
chr16	31104103	31104185	VKORC1	ENST00000319788.11_1	Q	R	31103907	31103922	31103949	CCTGGGGCGCCATCGTCTTCCACTCCC	-		822	1449	153	48	93	31104087	31104400	-59250353	+	AluSz	SINE	Alu	5	303	-9	1	82	313	82	100
chr19	12936292	12937480	RTBDN	ENST00000589272.5_2	Q	R	12937246	12937562	12937589	CCCTTCACCTTCTGCCCCACGCTCACC	-		683	2246	88	0	0	12937225	12937536	-46191447	+	AluSq2	SINE	Alu	1	312	0	1	1188	311	255	21
chr2	47736428	47748947	KCNK12	ENST00000327876.4_1	Q	R	47747976	47747988	47748011	CCACGCCCGGCGGCCCCGCGGCC	-		949	1943	158	0	3	47741739	47742049	-195457324	-	AluJb	SINE	Alu	-2	310	2	1	12519	310	310	2
chr1	17675981	17676070	AC004824.2	ENST00000602074.1	S	G	17675783	17675805	17675833	CCTCGGCACCATTGTTGTCCCCTTTCCC	-		719	2299	119	7	0	17675917	17676227	-231574394	+	AluSx	SINE	Alu	1	312	0	2	89	310	89	100
chr19	53341262	53345404	ZNF468	ENST00000595646.6_3	K	E	53343945	53344183	53344221	CCAGGTGTGAATCCCTCTGGAAAGCCTTGTCACAAACC	-		991	2246	126	0	0	53342223	53342532	-5786451	+	AluSc8	SINE	Alu	1	309	-3	1	4142	309	309	7
chr19	1474170	1476484	C19orf25	ENST00000588849.1_1	H	R	1475208	1475211	1475239	CCCGGGGCCTCCGCATCCTCCATCATCC	-		596	2067	123	3	26	1475399	1475708	-57653275	+	AluJb	SINE	Alu	2	303	-9	1	2314	309	309	13
chr17	80069861	80071641	CCDC57	ENST00000392346.6_3	S	G	80071331	80071430	80071464	CCTCCATTCATTCCCCCTCGCATTCCTGGAGCCC	-		1195	2142	109	3	3	80069841	80070149	-1125061	-	AluSz6	SINE	Alu	0	312	1	1	1780	308	288	16
chr8	11700032	11702731	CTSB	ENST00000531089.5_1	K	R	11702441	11702518	11702539	CCAATCCAGTCCTTCAGACCC	-		674	2239	108	3	3	11700138	11700445	-134663577	-	AluSq2	SINE	Alu	-5	307	1	3	2699	307	307	11
chrX	100660146	100660221	GLA	ENST00000649178.1_1	Q	R	100659962	100660333	100660353	CCTTCCAGCCATCTGATACC	-		1352	2431	88	7	0	100659943	100660250	-54610310	+	AluSp	SINE	Alu	1	309	-4	4	75	307	75	100
chr6	33275881	33275935	TAPBP	ENST00000475304.5_1	Q	R	33275708	33275741	33275775	CCTGTATTTTCCTCACTAGTCCAAAGATCTGACC	-		838	2129	95	0	49	33275819	33276125	-137838942	+	AluSq2	SINE	Alu	3	293	-19	3	54	306	54	100
chr7	102209646	102209990	POLR2J3	ENST00000513438.1_2	E	G	102209785	102210157	102210185	CCCAGAGCAAGCCCCCAGAAGGACTTCC	-		1364	2084	95	11	7	102209738	102210043	-56928620	+	AluSq2	SINE	Alu	1	312	0	3	344	305	252	73
chr19	1397809	1399025	GAMT	ENST00000447102.8_2	I	V	1398483	1398781	1398802	CCAGCACAGTCCAGCCCACCC	-		595	2266	122	0	0	1398092	1398396	-57730587	-	AluSz6	SINE	Alu	-8	304	1	1	1216	304	304	25
chr16	1826068	1831703	SPSB3	ENST00000566339.6_2	K	R	1827556	1827579	1827610	CCCTGCCACTCCAGCCTGGCCTCACTGTCCC	-		598	2122	138	0	0	1830729	1831033	-88523720	-	AluJb	SINE	Alu	-8	304	1	1	5635	304	304	5
chr19	19287711	19288324	BORCS8	ENST00000585679.1_1	K	R	19287995	19288118	19288134	CCAGCCTTCCTTATCC	-		732	2225	122	13	0	19288156	19288460	-39840523	+	AluSx3	SINE	Alu	1	308	-4	1	613	304	168	27
chr22	38510440	38510577	PLA2G6	ENST00000668949.1_1	I	V	38510264	38510640	38510661	CCGCCTGCAGGAAGCCCGCCC	-		878	2468	53	0	16	38510188	38510491	-12794075	-	AluY	SINE	Alu	-13	298	1	2	137	303	51	37
chr6	39268148	39268299	KCNK17	ENST00000453413.2_1	H	R	39267991	39268366	39268390	CCACCTGTCTGAACCTCCTTCACC	-		884	2051	88	3	7	39267896	39268199	-131846868	-	AluSx1	SINE	Alu	0	312	1	3	151	303	51	34
chr11	62382768	62383708	B3GAT3	ENST00000534026.5_1	Q	R	62383478	62383742	62383768	CCTTATTCCTTCATCCTCTCTGTGCC	-		1060	2383	76	3	3	62383434	62383737	-72622779	+	AluY	SINE	Alu	1	303	-8	6	940	303	274	29
chr3	196046212	196046969	TM4SF19	ENST00000446879.5_1	N	S	196046702	196047069	196047098	CCTAGCCATGACCCTGAAACTAACCAGCC	-		2080	1794	196	0	0	196046141	196046442	-1975988	-	AluJo	SINE	Alu	-10	302	2	2	757	301	230	30
chr1	152321210	152330123	FLG2	ENST00000388718.5_1	S	G	152323527	152323581	152323613	CCTGTCTGTCCATGAGTAGTTCCCTGTCTCCC	-		1747	2574	93	0	0	152321619	152321920	-96928701	-	AluSg4	SINE	Alu	-11	301	1	2	8913	301	301	3
chr11	903703	903778	CHID1	ENST00000528581.5_1	T	A	903518	903804	903839	CCAGGCACACGCCACCATGCTGGCCAACCACTGCC	-		591	2356	103	0	0	903499	903800	-134102716	+	AluSq2	SINE	Alu	2	302	-10	5	75	301	75	100
chr19	5891217	5893301	NDUFA11	ENST00000418389.6_1	S	G	5893003	5893045	5893069	CCCGAGGCCCGGGCACCCAGCTCC	-		629	2063	120	13	7	5891266	5891566	-53237417	-	AluSx1	SINE	Alu	-10	302	1	1	2084	300	300	14
chr7	76822685	76826302	FGL2	ENST00000248598.6_2	K	R	76825403	76825656	76825682	CCACCAGGGTGTGCCTCACTTACACC	-		1171	2158	123	7	3	76824973	76825273	-82313390	-	AluSz	SINE	Alu	-11	301	1	3	3617	300	300	8
chr10	11605185	11607637	USP6NL	ENST00000609853.1_1	S	G	11607378	11607742	11607764	CCAGCCGCTCACCATTGAAGCC	-		673	2506	73	0	3	11607358	11607658	-123927089	+	AluY	SINE	Alu	1	299	-12	3	2452	300	279	11
chr15	29557192	29562026	NSMCE3	ENST00000332303.5_2	Q	R	29561429	29561724	29561753	CCCTGCGACCCCTGCGAGCCGCCCGGCCC	-		810	2362	100	0	0	29557560	29557859	-72973533	+	AluSq2	SINE	Alu	1	299	-13	1	4834	299	299	6
chr19	12791846	12792020	DHPS	ENST00000594424.5_1	M	V	12791649	12791978	12792002	CCTTTCAGATCCGGTCCCTTCCCC	-		682	2341	81	7	0	12791647	12791945	-46337038	-	AluSx3	SINE	Alu	-12	300	1	1	174	298	99	57
chr17	411907	422538	VPS53	ENST00000574029.5_1	R	G	420507	420687	420713	CCAGGCAGATTTCCAAACCTTATTCC	-		588	2074	111	10	0	418473	418770	-80776440	-	AluSx1	SINE	Alu	-12	300	1	1	10631	297	297	3
chr19	4324451	4324664	STAP2	ENST00000600324.5_1	H	R	4324359	4324494	4324509	CCTGCCCAAGCCACC	-		617	2257	98	27	0	4324546	4324843	-54804140	+	AluSx1	SINE	Alu	1	305	-7	1	213	297	118	55
chr16	89804383	89807311	FANCA	ENST00000389301.8_2	K	R	89805157	89805527	89805556	CCCTTGCACCTGCCTGACCCTTGAGCTCC	-		1270	2227	94	14	7	89806765	89807062	-547691	+	AluSx4	SINE	Alu	1	299	-13	1	2928	297	297	10
chr12	49315300	49320257	FKBP11	ENST00000552878.5_4	Y	C	49316575	49316581	49316614	CCTTGGTCCCCCTACCCTCCTTCCAGGCCTTCC	-		961	2354	98	3	0	49316650	49316947	-84534948	+	AluSp	SINE	Alu	2	299	-14	8	4957	297	297	6
chr17	73885043	73887428	TRIM65	ENST00000269383.8_2	E	G	73886673	73886721	73886737	CCTCCCCCAACCTCCC	-		1148	2421	74	3	0	73885138	73885434	-7309776	-	AluSg	SINE	Alu	-13	297	1	1	2385	296	296	12
chr16	5094122	5094837	C16orf89	ENST00000474471.7_2	Q	R	5094559	5094916	5094952	CCCTTAGGCCCCTTTTGCTGGGCCGGGTGCTCTTCC	-		623	2178	112	3	7	5094562	5094857	-85259896	+	AluSz	SINE	Alu	2	295	-17	1	715	295	275	38
chr17	15406411	15406546	TVP23C	ENST00000225576.7_1	S	G	15406250	15406250	15406272	CCTCCCCTCCAGGCCCAAAGCC	-		702	1751	143	17	34	15406434	15406728	-65788482	+	AluJo	SINE	Alu	1	289	-23	1	135	294	112	83
chr9	32629451	32635667	TAF1L	ENST00000242310.4_1	Q	R	32635016	32635297	32635316	CCAAGGCACCGCCAGTCCC	-		833	2283	99	10	3	32629659	32629952	-108583479	-	AluSx	SINE	Alu	-16	296	2	3	6216	293	293	5
chr19	45916691	45917003	ERCC1	ENST00000013807.9_1	S	G	45916623	45916894	45916909	CCTTCCCCCAACTCC	-		935	1734	151	17	41	45916541	45916833	-13212150	-	AluJr	SINE	Alu	-27	285	1	1	312	292	142	46
chr1	109191962	109192055	HENMT1	ENST00000370031.5_2	Q	R	109191764	109191824	109191852	CCCAATGTCTCCCAGCCAGGTTTCTACC	-		1418	1638	175	0	52	109191946	109192237	-140058384	+	AluJr4	SINE	Alu	7	282	-30	1	93	291	93	100
chr11	124626436	124627433	ESAM	ENST00000278927.10_2	Q	R	124626287	124626288	124626321	CCCAGGAGACCCACAGATCCTCTCCCTCTGCCC	-		1535	1774	164	18	7	124627049	124627335	-10379181	+	AluJb	SINE	Alu	1	289	-23	7	997	286	286	29
chr11	71628210	71628353	AP002495.1	ENST00000529513.5_3	T	A	71628124	71628506	71628523	CCATTCCTTAACCACCC	-		1131	2187	116	0	0	71628075	71628359	-63378157	-	AluSq2	SINE	Alu	-28	284	1	6	143	284	143	100
chr19	6496380	6496474	TUBB4A	ENST00000596926.5_1	T	A	6496227	6496298	6496315	CCACCACCTGGAGGGCC	-		634	2394	46	0	7	6496359	6496643	-52632340	+	AluY	SINE	Alu	2	283	-28	1	94	284	94	100
chr19	54720146	54721108	LILRA6	ENST00000419410.2	Q	R	54720817	54720899	54720927	CCCGTGCCTTCAGCAGTCCTGAGTCTCC	-		1002	1747	166	42	0	54719868	54720151	-4408832	-	AluJb	SINE	Alu	-15	297	3	1	962	283	5	1
chr21	38600523	38601784	VPS26C	ENST00000309117.11_2	T	A	38600402	38600438	38600458	CCCCCAGCATCCTCTTAACC	-		879	1599	159	57	21	38601050	38601333	-9528562	+	AluJr	SINE	Alu	1	293	-19	2	1261	283	283	22
chr1	224489392	224489473	NVL	ENST00000482491.5_1	D	G	224489215	224489578	224489603	CCTCAACCATACCTTCCTTGAACCC	-		2297	1636	164	114	0	224489250	224489530	-24761091	+	AluJb	SINE	Alu	1	312	0	3	81	280	81	100
chr10	126450868	126451127	EEF1AKMT2	ENST00000368836.7_3	K	R	126450711	126450726	126450746	CCAATGCGCCACCCCACGCC	-		1549	1737	146	11	25	126450895	126451175	-9083572	+	AluJb	SINE	Alu	24	299	-13	5	259	280	232	90
chr19	57980953	57985789	ZNF772	ENST00000610548.2_1	I	V	57985530	57985768	57985790	CCTCCATTCCATGCCAACAACC	-		1027	2384	65	0	0	57981462	57981741	-1147242	+	AluY	SINE	Alu	14	292	-19	1	4836	279	279	6
chr17	42114229	42114470	LSM12	ENST00000585388.1_1	N	D	42114210	42114587	42114607	CCACACCACCCAGTGGTTCC	-		906	2150	76	65	0	42114207	42114484	-39080726	+	AluSz	SINE	Alu	1	295	-17	1	241	277	241	100
chr19	57966157	57968508	VN1R1	ENST00000321039.4_1	Y	C	57966915	57967127	57967150	CCATGGAGCCACTGGCCCAGACC	-		1027	1173	199	27	133	57966130	57966404	-1162579	-	AluSx	SINE	Alu	-65	237	1	1	2351	274	247	11
chr17	5436611	5436704	NLRP1	ENST00000262467.10_3	H	R	5436414	5436440	5436461	CCTGCTCCATGGCTGCCTGCC	-		626	1381	212	48	18	5436601	5436874	-75758336	+	AluJb	SINE	Alu	1	281	-31	1	93	273	93	100
chr19	47125978	47128004	PTGIR	ENST00000596260.1_2	E	G	47126304	47126682	47126701	CCCCACTCCTCCCAGCTCC	-		944	1648	181	0	0	47125949	47126219	-12002764	-	AluJb	SINE	Alu	-1	311	42	1	2026	270	241	12
chr20	34282493	34282807	NFS1	ENST00000306750.3_1	T	A	34282529	34282901	34282914	CCACCCACCCACC	-		846	2256	64	0	0	34282562	34282829	-28742691	+	AluY	SINE	Alu	34	300	-11	2	314	267	245	78
chr5	148890628	148890721	CSNK1A1	ENST00000606719.6_2	R	G	148890497	148890877	148890895	CCCCATGCCCCCACCCCC	-		1720	1691	158	46	19	148890614	148890874	-32024386	+	AluJb	SINE	Alu	9	275	-37	3	93	260	93	100
chr11	65358664	65358730	AP001362.1	ENST00000597463.1	Q	R	65358517	65358876	65358907	CCCATGTGGGGTCCGAAGCCACTCTGCGGCC	-		1083	1961	77	4	15	65358574	65358833	-69647683	+	AluSc8	SINE	Alu	1	256	-56	6	66	259	66	100
chr11	65358732	65359099	AP001362.1	ENST00000597463.1	E	G	65358537	65358876	65358907	CCCATGTGGGGTCCGAAGCCACTCTGCGGCC	-		1083	1961	77	4	15	65358574	65358833	-69647683	+	AluSc8	SINE	Alu	1	256	-56	6	367	259	101	28
chr11	61729726	61732987	FTH1	ENST00000526640.5_1	N	D	61732312	61732425	61732449	CCTCCATTTATTTCCTGGGGTTCC	-		1055	1370	127	59	8	61731241	61731478	-73275038	+	AluSx3	SINE	Alu	49	297	-15	6	3261	237	237	7
chr17	683923	683978	GLOD4	ENST00000301328.9_1	H	R	683726	683734	683761	CCTCCTCTCATCTACCTGTGGATATCC	-		590	1754	63	5	14	683782	684003	-80511207	+	AluY	SINE	Alu	85	303	-8	1	55	221	55	100
chr3	15456236	15456421	METTL6	ENST00000383789.9_2	K	R	15456120	15456179	15456204	CCTCCAAGAGCACCCTGGAATGTCC	-		702	1365	161	9	5	15456223	15456441	-182565989	+	AluJr	SINE	Alu	77	295	-17	2	185	218	185	100
chr19	1461141	1461823	C19orf25	ENST00000588427.5_1	I	V	1461564	1461906	1461931	CCTTTCCTCCGGGCCACTCAGGCCC	-		596	1483	102	102	0	1461346	1461561	-57667422	+	AluSx1	SINE	Alu	56	292	-20	1	682	215	215	32
chr7	44558184	44558265	NPC1L1	ENST00000289547.8_3	Y	C	44558032	44558407	44558430	CCTGGAGAACTTCCCACCAGGCC	-		924	1379	156	0	5	44558084	44558283	-114580380	+	AluSx	SINE	Alu	100	297	-15	3	81	199	81	100
chr16	15796991	15797980	MYH11	ENST00000300036.6_3	N	S	15797670	15797891	15797910	CCGTTTCCTCCTCAGAACC	-		705	1237	160	26	0	15797466	15797660	-74557093	-	AluJo	SINE	Alu	-29	283	85	1	989	194	194	20
chr22	19428408	19429217	C22orf39	ENST00000399568.5_3	Y	C	19428980	19429272	19429290	CCACCACCATAAAATACC	-		733	1058	158	0	35	19429044	19429215	-31875351	-	AluJo	SINE	Alu	-11	301	137	2	809	171	171	21
chr17	26657136	26657254	IFT20	ENST00000357896.7_1	D	G	26656984	26657360	26657380	CCCACCCAGCCCTCTACCCC	-		788	2104	136	0	19	26657110	26657281	-54537929	+	AluSx	SINE	Alu	134	302	-10	1	118	171	118	100
chr1	16133663	16135843	UQCRHL	ENST00000483273.2_1	K	R	16133712	16133732	16133751	CCAGCCTAAGCCAAAACCC	-		708	1167	147	0	0	16133506	16133676	-233116945	-	AluSx	SINE	Alu	-22	290	121	2	2180	170	13	1
chr17	62914867	62914988	LRRC37A3	ENST00000339474.9_1	S	G	62914687	62915058	62915085	CCGTCCGGACCTGCAGCTGTCCGGGCC	-		1065	1152	127	0	12	62914871	62915036	-18280174	+	AluJb	SINE	Alu	2	164	-148	1	121	165	117	97
chrX	153740637	153740735	FAM3A	ENST00000322269.10_1	I	V	153740516	153740885	153740916	CCCTACCCCTTACTCTGGCCCTACTGACTCC	-		1757	1841	129	20	23	153740617	153740780	-1529780	+	AluJb	SINE	Alu	138	300	-12	4	98	163	98	100
chr12	6673315	6673414	NOP2	ENST00000382421.7_2	Q	R	6673117	6673142	6673161	CCTGCCCTTCCATCAGCCC	-		635	1185	99	0	6	6673297	6673459	-127178436	+	AluSx	SINE	Alu	140	300	-12	7	99	162	99	100
chr17	79784255	79784270	MCRIP1	ENST00000575061.2_1	Q	R	79784057	79784057	79784088	CCTCCCAAGCAACTACCCTTCCGGGGCTCCC	-		1193	1059	157	6	0	79784254	79784413	-1410797	+	AluJr	SINE	Alu	138	297	-15	1	15	159	15	100
chr15	85182738	85190709	WDR73	ENST00000434634.6_1	T	A	85186662	85186883	85186915	CCGTGTTCCATCTTGGCTCCGTGTTCCATCCC	-		1234	1164	106	0	0	85183776	85183927	-17347465	+	AluJo	SINE	Alu	133	283	-29	1	7971	151	151	2
chr19	33459814	33462561	CEP89	ENST00000591863.1_3	M	V	33462178	33462261	33462283	CCTGTCCAACTGTGGCCGACCC	-		840	1342	170	8	225	33461280	33461413	-25667570	+	AluJb	SINE	Alu	2	125	-177	1	2747	133	133	5
chr16	66861882	66861980	NAE1	ENST00000379463.6_1	R	G	66861684	66861913	66861940	CCATCTTTCCACTCCACTGTATGCTCC	-		1095	705	235	0	0	66861755	66861887	-23492866	-	AluJo	SINE	Alu	-179	133	2	1	98	132	5	5
chr12	7247149	7249759	C1RL	ENST00000266542.9_2	S	G	7248963	7248996	7249023	CCATTCATCACTCCCTTGATCCAGTCC	-		640	699	236	0	0	7247344	7247471	-126604424	-	FLAM_A	SINE	Alu	-13	129	3	7	2610	127	127	5
chr1	156566498	156569587	GPATCH4	ENST00000368232.8_1	Q	R	156568586	156568744	156568772	CCCCATGGGGATCACCTTGAGTCCATCC	-		1779	556	161	152	9	156568971	156569083	-92681538	+	FLAM_A	SINE	Alu	1	128	-14	2	3089	112	112	4
chr19	37379025	37383373	ZNF829	ENST00000520965.5_1	K	R	37382249	37382439	37382460	CCAAAAGCCTTTCCACATTCC	-		870	701	136	0	27	37379593	37379703	-21749280	-	AluSg7	SINE	Alu	-14	298	192	1	4348	110	110	3
chr3	156864296	156864396	CCNL1	ENST00000461804.5_1	T	A	156864159	156864242	156864268	CCCTCACCCACAGCACTCCTATTTCC	-		1781	777	93	0	28	156864319	156864427	-41158003	+	FLAM_A	SINE	Alu	38	142	0	2	100	108	77	77
chr16	29392630	29395610	NPIPB11	ENST00000524087.5_1	S	G	29392572	29392807	29392828	CCACGTCAGCGGCCCTCCGCC	-		809	389	227	82	0	29392703	29392800	-60961953	-	AluSp	SINE	Alu	-14	299	195	1	2980	97	97	3
chr16	30234217	30237124	NPIPB13	ENST00000520915.5_1	E	G	30234175	30234390	30234411	CCACGTCAGCGGCCCTCCGCC	-		815	389	227	82	0	30234286	30234383	-60120370	-	AluSp	SINE	Alu	-14	299	195	1	2907	97	97	3
chr11	128805264	128805607	TP53AIP1	ENST00000531399.5_1	Q	R	128805290	128805321	128805341	CCTAGCCACCCAACTGGCCC	-		1567	673	95	0	0	128805403	128805498	-6201018	-	AluSx	SINE	Alu	-2	310	216	7	343	95	95	28
chr16	21413557	21414302	NPIPB3	ENST00000542817.1_1	K	R	21413727	21413732	21413753	CCACGTCAGCGGCCCTCCGCC	-		748	288	244	89	11	21413541	21413631	-68941122	-	AluYk12	SINE	Alu	-15	297	201	1	745	90	74	10
chr16	21845883	21849065	NPIPB4	ENST00000415645.6_2	K	R	21845858	21846079	21846100	CCACGTCAGCGGCCCTCCGCC	-		751	278	244	89	11	21845975	21846065	-68508688	-	AluYk12	SINE	Alu	-15	297	201	1	3182	90	90	3
chr19	58417141	58421482	ZNF417	ENST00000595559.1_1	K	R	58420103	58420467	58420499	CCCTTTTGACCAAAAGATTTTCCACATTCTCC	-		1030	529	195	0	0	58417338	58417425	-711558	-	AluSz6	SINE	Alu	-17	295	209	1	4341	87	87	2
chr15	45409563	45411563	DUOXA1	ENST00000559014.5_2	D	G	45409583	45409868	45409888	CCTGACTCCACATGCCCTCC	-		931	709	58	12	0	45409782	45409868	-57121524	+	AluJr	SINE	Alu	17	103	-209	1	2000	86	86	4
chr21	47742552	47743784	C21orf58	ENST00000291691.11_1	M	V	47742452	47742524	47742553	CCAGGAGACCGCTGGACACCCCGCTCACC	-		949	569	110	24	0	47742622	47742704	-387191	+	AluSx	SINE	Alu	215	298	-14	2	1232	82	82	7
chr19	19897417	19898161	ZNF506	ENST00000587461.5_1	K	R	19897379	19897536	19897574	CCCATGGATCCCTGCTCAGTTGCCTTTCACGGGCCCCC	-		736	668	125	0	0	19897584	19897664	-39231319	-	AluSx	SINE	Alu	-232	80	1	1	744	80	80	11
chr12	109185694	109186605	SSH1	ENST00000551165.5_1	H	R	109185758	109185862	109185894	CCCACCAGCAGAATCACCCTGTGAAAGAACCC	-		1418	421	131	49	0	109185940	109186001	-24665894	+	AluY	SINE	Alu	127	190	-121	9	911	61	61	7
