# Supplementary material for: Zα and Zβ Localize ADAR1 to Flipons That Modulate Innate Immunity, Alternative Splicing, and Nonsynonymous RNA Editing
Source: Int J Mol Sci. 2025 Mar 7;26(6):2422. doi: 10.3390/ijms26062422 (PMC11942513; doi:10.3390/ijms26062422)
Supplement: Supplementary file 1 [file ijms-26-02422-s001.zip › Exon_Alu_hg38.xlsx]

## Sheet: Plus
Chromosome	ExonStart	ExonEnd	gene_name	ens_name	col6	col7	Edit Position	GQ Start	GQ End	GQ	sequence	strand	#bin	swScore	milliDiv	milliDel	milliIns	Start_b	End_b	strand_b	repName	repClass	repFamily	repStart	repEnd	repLeft	id	Exon_Length	Alu_Length	Crossover_Length	Percent_Exon_Covered
chrX	118740152	118740234	IL13RA1	ENST00000652600.1_1	K	E	118740186	118740270	118740299	GGAGTGAGGTGTGGATCCCAAGGTTAGGG	+		1484	1614	152	31	81	118739934	118740256	-	AluJo	SINE	Alu	-6	306	1	4	82	322	82	100
chr19	35033498	35037720	SCN1B	ENST00000415950.4_2	I	V	35033499	35033300	35033329	GGCAAAAGCGGGGTCTGGTTGACTCCAGG	+		856	2353	99	0	28	35035270	35035592	-	AluSp	SINE	Alu	0	313	1	1	4222	322	322	8
chr17	81446737	81446830	BAHCC1	ENST00000584436.7_1	H	R	81446762	81446932	81446956	GGGCTTGGGTCTGAGGGTTCGAGG	+		1190	2056	142	0	19	81446534	81446852	-	AluJr	SINE	Alu	0	312	1	1	93	318	93	100
chr6	12037725	12039245	HIVEP1	ENST00000484210.1_1	Q	R	12037744	12037567	12037595	GGCTGAGAGGTTGCACTGGATATTATGG	+		676	1460	199	19	54	12037697	12038014	-	AluJr4	SINE	Alu	-6	306	1	3	1520	317	289	19
chr14	77468589	77468760	AHSA1	ENST00000535854.6_1	H	R	77468596	77468484	77468509	GGAGGTTTAAATCTTGGCCAGAGGG	+		1179	1734	143	22	76	77468562	77468877	-	AluJb	SINE	Alu	-10	302	5	1	171	315	171	100
chr1	206897730	206897876	IL24	ENST00000611909.4_1	S	G	206897875	206897790	206897816	GGCTGCTTGGGAGGAAGGCCAGGAGG	+		2164	1995	127	6	44	206897871	206898186	+	AluSz	SINE	Alu	2	304	-8	2	146	315	5	3
chr1	109494519	109494623	CYB561D1	ENST00000430195.2_1	M	V	109494573	109494407	109494433	GGAGGGATTTTGAGGGCCTGGTGGGG	+		1424	2498	70	0	6	109494554	109494868	+	AluSz	SINE	Alu	1	312	0	1	104	314	69	66
chr14	61078809	61078927	SLC38A6	ENST00000354886.6_1	I	V	61078816	61078656	61078688	GGGCATATGAGGAACTTTTTCTGGAGTTTTGG	+		1054	2162	145	0	0	61078773	61079084	-	AluJb	SINE	Alu	-1	311	1	1	118	311	118	100
chr1	15774617	15775242	FBLIM1	ENST00000441801.6_1	H	R	15774955	15774795	15774833	GGTACGAGAAGGGTTTGTGCACTGGGTGGGGTGCAGGG	+		707	2651	39	0	13	15774936	15775246	+	AluY	SINE	Alu	1	306	-5	2	625	310	306	49
chrX	41344238	41344531	DDX3X	ENST00000644109.1_1	E	G	41344462	41344270	41344294	GGTTTATGGTGGTGCCGATATTGG	+		899	2473	81	7	0	41344428	41344737	-	AluSp	SINE	Alu	-2	311	1	4	293	309	103	35
chr2	60920382	60920478	REL	ENST00000295025.12_1	D	G	60920440	60920599	60920625	GGTCTCCTCGGTTCAATTGGAGAAGG	+		1051	2246	127	3	0	60920192	60920500	-	AluSx	SINE	Alu	-3	309	1	1	96	308	96	100
chr12	113225243	113225336	TPCN1	ENST00000541517.5_1	E	G	113225250	113225411	113225429	GGAGGTAGGACATATTGG	+		1452	1714	185	3	16	113225050	113225358	-	AluJr4	SINE	Alu	-8	304	1	9	93	308	93	100
chr7	122047673	122047790	PTPRZ1	ENST00000651065.1_1	T	A	122047680	122047540	122047563	GGCTCTAAGGCTGGAGGCTGAGG	+		1513	1896	167	3	20	122047647	122047953	-	AluJb	SINE	Alu	-11	301	1	3	117	306	117	100
chr13	52028318	52032171	UTP14C	ENST00000521776.2_1	Q	R	52030744	52030688	52030714	GGCTGGGGCGAGTGGGGTGGTGTGGG	+		986	2232	105	13	7	52031940	52032246	+	AluSq4	SINE	Alu	1	308	-4	1	3853	306	231	6
chr10	103245886	103248016	RPEL1	ENST00000441178.2_1	T	A	103246303	103246321	103246343	GGGAGAATGGGATGAAGGTTGG	+		1386	1926	167	13	0	103245586	103245892	-	AluJb	SINE	Alu	-2	310	1	5	2130	306	6	0
chr11	47581175	47581303	NDUFS3	ENST00000528192.5_1	E	G	47581180	47581005	47581021	GGTTTTGGGGGTAAGG	+		948	2346	98	3	7	47581149	47581454	-	AluSc8	SINE	Alu	-8	304	1	6	128	305	128	100
chr17	78215965	78216034	BIRC5	ENST00000301633.8_1	Y	C	78215986	78215907	78215931	GGGGGTCCCTTGGGGAACCCGGGG	+		1166	2684	43	0	0	78215967	78216272	+	AluY	SINE	Alu	1	305	-6	1	69	305	67	97
chr19	52191044	52191404	PPP2R1A	ENST00000477989.1_1	R	G	52191045	52191175	52191200	GGTTATGGGATGAGGTGACCCAAGG	+		987	2019	112	13	23	52190855	52191160	-	AluSz	SINE	Alu	-10	302	1	1	360	305	116	32
chr12	7065099	7065412	C1S	ENST00000617865.4_2	H	R	7065382	7065201	7065228	GGTTGGAGAAAGGGTTCCAAGTGGTGG	+		639	1724	171	0	46	7065364	7065669	-	AluJr	SINE	Alu	-21	291	1	7	313	305	48	15
chr4	372663	384868	ZNF141	ENST00000240499.8_2	K	E	373713	373553	373578	GGCAAAGCCTTTGGACGGTCCAGGG	+		587	2263	131	3	3	377883	378188	+	AluSc	SINE	Alu	1	305	-4	2	12205	305	305	2
chr4	37622824	37623495	C4orf19	ENST00000508175.5_2	Q	R	37622827	37622650	37622683	GGGGACTGGGAGGTGCAGGGGAGAAAAGTCTGG	+		872	2335	96	7	3	37622799	37623102	-	AluSx1	SINE	Alu	-8	304	1	2	671	303	278	41
chr18	35245261	35249808	ZNF397	ENST00000330501.12_2	E	G	35246075	35246247	35246272	GGGAAGGCTTTCAGGCACAGATCGG	+		835	2407	82	16	0	35247666	35247969	-	AluSp	SINE	Alu	-5	308	1	1	4547	303	303	7
chr12	109579164	109579282	MVK	ENST00000639206.1_1	H	R	109579171	109578989	109579012	GGAGGAGGGAAATATTTTGGGGG	+		1424	2087	159	0	0	109579137	109579439	-	AluJb	SINE	Alu	-10	302	1	9	118	302	118	100
chr20	46038223	46038330	SLC12A5	ENST00000616933.4_1	T	A	46038230	46038043	46038075	GGGCATGGGTGCTGAAGAGGTGTCCCTGGTGG	+		925	1673	142	57	21	46038185	46038487	-	AluJb	SINE	Alu	0	312	2	2	107	302	107	100
chr7	151003150	151003935	NOS3	ENST00000484524.5_1	T	A	151003157	151003022	151003049	GGTATCTCTGAGGTGCCCCAGGCTAGG	+		1734	2192	146	0	0	151003123	151003425	-	AluJb	SINE	Alu	-10	302	1	3	785	302	275	35
chr2	158807671	158807790	DAPL1	ENST00000621326.4_1	S	G	158807672	158807512	158807542	GGAGAGGGTGGGTGGTAGAGGGTTGCATGG	+		1803	2177	120	7	0	158807645	158807945	-	AluSq2	SINE	Alu	-10	302	1	2	119	300	119	100
chr15	34228118	34228841	EMC4	ENST00000557879.1_1	Q	R	34228124	34228202	34228236	GGTAAATTCTTAGGGACAGTTTTTGGCTAACAGG	+		848	2532	90	0	7	34227898	34228197	+	AluSx	SINE	Alu	1	297	-15	1	723	299	79	11
chr18	2913066	2916003	EMILIN2	ENST00000254528.4_2	Y	C	2913196	2913248	2913261	GGGGGCCCGGGGG	+		607	2211	87	10	23	2915523	2915822	-	AluSx3	SINE	Alu	-17	295	1	1	2937	299	299	10
chr18	11851412	11854444	CHMP1B	ENST00000526991.2_1	R	G	11851743	11851591	11851611	GGAGGAAAAGGCCGAAAAGG	+		675	2380	84	0	7	11853825	11854124	-	AluSx	SINE	Alu	-15	297	1	1	3032	299	299	10
chr17	50530212	50530312	MYCBPAP	ENST00000436259.6_1	T	A	50530213	50530141	50530163	GGGCTCTGAGGACCCATGGGGG	+		955	2012	148	0	7	50530211	50530509	+	AluSq2	SINE	Alu	1	296	-16	1	100	298	100	100
chr4	153309654	153310261	TRIM2	ENST00000494872.5_1	H	R	153309769	153309949	153309967	GGAGTGGGTGGTGAGAGG	+		1761	2117	121	34	14	153309630	153309927	-	AluSz	SINE	Alu	-9	303	1	2	607	297	273	45
chr12	116849313	116853631	RNFT2	ENST00000622220.1_1	I	V	116851693	116851806	116851840	GGTCAGCTTTGGCCCAGATGTGGTTACCCCTTGG	+		1479	2288	111	0	3	116849845	116850142	-	AluSx1	SINE	Alu	-14	298	3	9	4318	297	297	7
chrX	2842997	2843090	GYG2	ENST00000353656.10_1	E	G	2842998	2843127	2843152	GGGAGAGGAGAGGAGGTGACTATGG	+		606	2086	125	10	3	2842816	2843112	-	AluJb	SINE	Alu	-14	298	1	4	93	296	93	100
chr9	127183866	127184336	RALGPS1	ENST00000394022.7_1	S	G	127183878	127183767	127183800	GGAATGGATGGGTGGGAGGGGCCCTCCATGAGG	+		1576	1970	142	20	0	127184045	127184341	+	AluJb	SINE	Alu	3	304	-8	4	470	296	291	62
chrX	46472749	46473669	KRBOX4	ENST00000298190.10_1	E	G	46472768	46472590	46472622	GGGGAGGTGGTGGTGGTGGGACATGGGGAGGG	+		938	2439	108	7	0	46473655	46473951	-	AluSz	SINE	Alu	-13	299	2	4	920	296	14	2
chr1	17334323	17334796	PADI4	ENST00000375453.5_1	H	R	17334342	17334209	17334227	GGCAGTGGTGGTGCGGGG	+		719	2306	105	0	0	17334307	17334602	-	AluSx1	SINE	Alu	-17	295	1	2	473	295	279	59
chr5	149980292	149987400	SLC26A2	ENST00000286298.4_1	R	G	149981448	149981255	149981277	GGCTTGGTGGAAGAGTCTGAGG	+		1724	1554	176	61	17	149983581	149983876	-	AluJr	SINE	Alu	-4	308	1	3	7108	295	295	4
chr7	143720805	143720985	TCAF2	ENST00000411935.5_3	E	G	143720806	143720651	143720687	GGAGATCAATGGAATCAACCCAGGTATGAAAACAGG	+		1679	2091	122	3	3	143720784	143721078	-	AluSx4	SINE	Alu	-17	295	2	3	180	294	180	100
chr17	74777577	74777738	TMEM104	ENST00000417024.6_1	I	V	74777665	74777488	74777516	GGAAGCAGGATGGGGGAGTTCCATGGGG	+		1140	2358	68	20	0	74777637	74777930	+	AluSq2	SINE	Alu	1	299	-13	1	161	293	101	63
chr19	36996316	36998682	ZNF568	ENST00000455427.6_1	E	G	36997397	36997556	36997583	GGAGTGTGGGAAGCCCTTTGGTGGTGG	+		871	2169	109	3	3	36998078	36998371	+	AluSc	SINE	Alu	1	293	-16	1	2366	293	293	12
chr1	9981255	9981766	NMNAT1	ENST00000403197.5_1	Y	C	9981271	9981095	9981118	GGCCTGGAAGGAAGAGGAAGTGG	+		661	2394	79	0	3	9981240	9981532	-	AluY	SINE	Alu	-18	293	3	1	511	292	277	54
chr1	161220389	161220699	FCER1G	ENST00000367992.7_1	M	V	161220390	161220276	161220313	GGAAGGAATTGGAGCCATCTCCGGTGTCTGGCGGGGG	+		1814	1988	100	45	10	161220364	161220655	-	AluSc	SINE	Alu	-8	301	1	2	310	291	266	86
chr22	23698414	23698548	RGL4	ENST00000615003.4_1	H	R	23698420	23698332	23698364	GGTGAGGGCCTAGCCCATGGGCTGAGGGTGGG	+		768	1387	200	28	14	23698377	23698667	-	AluSz	SINE	Alu	-18	294	1	2	134	290	134	100
chr1	40544396	40545037	ZNF684	ENST00000372697.7_1	E	G	40544397	40544307	40544325	GGTGGTTTAGTGGTTAGG	+		897	2143	97	65	0	40544359	40544649	-	AluSc	SINE	Alu	0	309	1	7	641	290	253	39
chr1	40544415	40545037	ZNF684	ENST00000372696.3_1	S	G	40544421	40544307	40544325	GGTGGTTTAGTGGTTAGG	+		897	2143	97	65	0	40544359	40544649	-	AluSc	SINE	Alu	0	309	1	7	622	290	234	38
chr22	23698554	23699176	RGL4	ENST00000612432.4_1	R	G	23698577	23698744	23698777	GGGGACCACTGGGGACCCAGGATTCCAGCTGGG	+		768	1387	200	28	14	23698377	23698667	-	AluSz	SINE	Alu	-18	294	1	2	622	290	113	18
chr19	6784117	6784241	VAV1	ENST00000599806.5_1	M	V	6784203	6784321	6784355	GGCCATGGGGGAGGAATTCAGCTGGGGATGAGGG	+		636	2065	135	0	10	6783971	6784260	+	AluJr	SINE	Alu	1	286	-26	1	124	289	124	100
chr4	44698543	44700928	GUF1	ENST00000281543.6_2	K	R	44698566	44698435	44698463	GGATAATAATTTGGTATGGTTGTTAAGG	+		926	2166	101	49	0	44699191	44699479	-	AluSx3	SINE	Alu	-10	302	1	2	2385	288	288	12
chr3	136259175	136259235	PCCB	ENST00000469217.5_1	Q	R	136259195	136259052	136259069	GGGGGTTTTAGGAGAGG	+		1622	2127	116	7	0	136259184	136259468	+	AluSz6	SINE	Alu	1	286	-26	2	60	284	51	85
chr19	57858575	57865117	ZNF587	ENST00000419854.1_1	R	G	57859391	57859558	57859590	GGAGAATGTGGGAAATCTTTTGGTCAAAAGGG	+		1030	2005	148	3	0	57860284	57860567	-	AluSz	SINE	Alu	-28	284	1	1	6542	283	283	4
chr19	38382116	38383811	PSMD8	ENST00000585598.1_2	E	G	38382668	38382560	38382595	GGTGTTGCAGGAGGAGGGCTGGGACCAGGCTATGG	+		881	2107	90	0	18	38382658	38382936	+	AluSx1	SINE	Alu	35	307	-5	1	1695	278	278	16
chr7	56078921	56079039	SUMF2	ENST00000413756.5_2	S	G	56078947	56078803	56078820	GGTGGGCAAAGGGAGGG	+		1013	1643	173	85	0	56078902	56079173	-	AluJr	SINE	Alu	-18	294	1	3	118	271	118	100
chr16	89889227	89890633	TCF25	ENST00000614813.4_1	R	G	89889232	89889045	89889075	GGATGGCTGGCTGCGATGGGGAGCACAGGG	+		1271	1412	174	141	22	89889206	89889476	-	AluJr	SINE	Alu	-10	302	1	1	1406	270	249	18
chr1	206647387	206655158	DYRK3	ENST00000367108.7_1	I	V	206648339	206648428	206648465	GGAGAGGATGAAGGAGACCAGTTGGCCTGCATGATGG	+		2162	1827	114	95	0	206650295	206650559	+	AluJb	SINE	Alu	12	300	-12	2	7771	264	264	3
chr19	48474837	48478145	CYTH2	ENST00000620214.1_1	M	V	48476354	48476471	48476491	GGGAGGCAGACTGCTGGGGG	+		958	1454	169	134	8	48476155	48476416	+	AluJr	SINE	Alu	1	294	-18	1	3308	261	261	8
chr22	49883333	49890080	ZBED4	ENST00000216268.6_2	E	G	49885599	49885408	49885429	GGCCGGACCATCAGCCGGGGG	+		968	1415	162	195	0	49890071	49890312	+	AluJr	SINE	Alu	1	288	-24	2	6747	241	9	0
chr11	61958145	61958929	BEST1	ENST00000652345.1_1	E	G	61958408	61958286	61958314	GGCTGGCTGAAGGTGGGCCTCTCCAGGG	+		1055	1234	112	6	0	61958407	61958585	+	AluSp	SINE	Alu	131	309	-4	6	784	178	178	23
chr19	52374483	52374717	ZNF880	ENST00000344085.9_1	T	A	52374498	52374414	52374443	GGTGTGAACGCAGGTAAGAGCTTGGATGG	+		988	697	169	17	93	52374463	52374635	-	AluJo	SINE	Alu	-17	295	137	1	234	172	152	65
chr19	52374298	52374630	ZNF880	ENST00000597976.5_1	K	E	52374478	52374414	52374443	GGTGTGAACGCAGGTAAGAGCTTGGATGG	+		988	697	169	17	93	52374463	52374635	-	AluJo	SINE	Alu	-17	295	137	1	332	172	167	50
chr2	27299529	27299655	TRIM54	ENST00000296098.4_1	K	E	27299530	27299352	27299384	GGTCTTCGGTGCCCACAAGGACTGTGAGGTGG	+		794	1078	218	18	135	27299509	27299675	-	AluJb	SINE	Alu	-1	301	137	1	126	166	126	100
chr21	33262560	33262756	IFNAR2	ENST00000404220.7_1	S	G	33262663	33262839	33262862	GGAAGCCATGGATATGGTGGAGG	+		849	929	199	42	0	33262540	33262706	-	FAM	SINE	Alu	-9	176	4	2	196	166	146	74
chrX	47208561	47209687	UBA1	ENST00000377269.3_1	M	V	47209341	47209468	47209495	GGTGGGGGAATGGGGAAGGCTAGAGGG	+		944	1210	121	0	0	47208619	47208785	-	AluSq	SINE	Alu	-11	302	137	4	1126	166	166	15
chr9	129809341	129811281	TOR1B	ENST00000259339.7_2	Y	C	129809387	129809247	129809277	GGGGTACGGACATGAGGAATGTGCTGAGGG	+		1596	939	149	13	7	129809712	129809866	-	AluSx	SINE	Alu	-22	290	136	4	1940	154	154	8
chr17	17485299	17485592	MED9	ENST00000580462.1_1	K	R	17485320	17485421	17485443	GGGTTTCTAAAGGTAGGTGGGG	+		717	593	86	236	143	17485235	17485375	-	AluSz6	SINE	Alu	-150	162	10	1	293	140	76	26
chr1	26447558	26448176	DHDDS	ENST00000374185.7_1	Q	R	26447720	26447624	26447653	GGCCTGGGGGGTGGAGCAAGGCCTGTTGG	+		789	765	144	7	50	26447707	26447846	+	AluSz6	SINE	Alu	1	133	-179	4	618	139	139	22
chr12	110634395	110634463	TCTN1	ENST00000614115.4_1	T	A	110634413	110634262	110634291	GGAGAAGGGGACTGGTGGTAGCTGGGGGG	+		1432	951	129	0	0	110634394	110634526	+	AluSz	SINE	Alu	1	132	-180	9	68	132	68	100
chr20	45840638	45843276	SNX21	ENST00000372542.5_2	Q	R	45841072	45840964	45840992	GGCTCTGGCACTCTGGGCCAATGCCTGG	+		924	779	177	8	0	45842009	45842139	-	FLAM_A	SINE	Alu	-11	131	1	2	2638	130	130	5
chr8	143295378	143295470	ZNF696	ENST00000520333.1_1	E	G	143295379	143295283	143295308	GGACTGGGTGGGCCGAGGCTAGAGG	+		1686	791	186	8	0	143295363	143295492	-	AluJr	SINE	Alu	-182	130	1	3	92	129	92	100
chr12	49324146	49324339	TROAP	ENST00000380327.9_3	R	G	49324229	49324036	49324064	GGTACCTGTTGGAGCCATGGTAACACGG	+		964	638	207	0	0	49324225	49324341	+	FLAM_A	SINE	Alu	1	116	-26	8	193	116	114	59
chr22	37025001	37025127	MPST	ENST00000628507.1_1	T	A	37025013	37024817	37024851	GGGGGAAGGGGGCAGGAGGTCGTCGGGGGCGCGG	+		870	723	138	28	0	37024989	37025098	-	AluJr	SINE	Alu	-22	290	179	2	126	109	97	77
chr19	19528555	19529054	NDUFA13	ENST00000503283.5_1	Y	C	19528560	19528427	19528455	GGCTGGGGGCCCCTGGGTCAGCTTTGGG	+		734	453	157	0	90	19528491	19528580	-	AluJb	SINE	Alu	-91	221	141	1	499	89	25	5
chr3	112116641	112118226	C3orf52	ENST00000431717.6_3	E	G	112116973	112116866	112116891	GGCAGGAAGCCAGCTAGGGTGGGGG	+		1438	522	129	35	0	112116944	112117029	-	AluJb	SINE	Alu	-3	309	222	2	1585	85	85	5
chr12	131931514	131932312	PUS1	ENST00000542167.2_3	Q	R	131932140	131932301	131932323	GGACAGACAAGGTGGGTGGTGG	+		1595	537	125	0	0	131931468	131931540	-	AluSx	SINE	Alu	-85	227	156	9	798	72	26	3
chr16	74391390	74392115	NPIPB15	ENST00000429990.1_1	T	A	74391787	74391868	74391889	GGCGGAGGGCGGATGAGGTGG	+		1152	297	259	0	0	74391779	74391837	+	AluSx4	SINE	Alu	164	221	-91	1	725	58	58	8
chr3	49011420	49011706	WDR6	ENST00000627177.1_1	K	E	49011504	49011653	49011687	GGTGTACAGCTTGGACTTTGGTGGGCATCTGCGG	+		959	373	151	0	0	49011426	49011479	-	AluYc	SINE	Alu	-246	53	1	2	286	53	53	19

## Sheet: Minus
Chr	ExonStart	ExonEnd	gene_name	ens_name	col6	col7	Edit Position	GQ Start	GQ End	GQ	sequence	strand	#bin	swScore	milliDiv	milliDel	milliIns	Start_b	End_b	strand_b	repName	repClass	repFamily	repStart	repEnd	repLeft	id	Exon_Length	Alu_Length	Crossover_Length	Percent_Exon_Covered
chr20	32651017	32651166	C20orf203	ENST00000608990.5_3	Q	R	32651073	32650953	32650986	CCCTAATTTCCCAACAGTCCCCAGTGTCAGCCC	-		823	1585	176	12	50	32651053	32651376	+	AluJo	SINE	Alu	1	311	-1	2	149	323	113	76
chr19	57868457	57868579	ZNF814	ENST00000600634.5_1	S	G	57868481	57868351	57868375	CCATCCTGCTCTCTATCCAGTGCC	-		1030	2145	117	13	22	57868464	57868780	+	AluSp	SINE	Alu	1	313	0	1	122	316	115	94
chr19	1798760	1800155	ATP8B3	ENST00000526092.6_1	E	G	1799655	1799783	1799811	CCTGGCCCCCTCCAAAGGAAACCAGGCC	-		598	2545	32	0	0	1798456	1798770	+	AluY	SINE	Alu	1	311	0	1	1395	314	10	1
chr10	27080031	27080153	ANKRD26	ENST00000436985.6_1	K	E	27080150	27080311	27080342	CCACTTAAGGCCTCATTGCTTCCCTTCACCC	-		793	2028	157	0	0	27079875	27080188	+	AluSx3	SINE	Alu	1	312	0	4	122	313	122	100
chr16	31092782	31092864	VKORC1	ENST00000319788.11_1	Q	R	31092786	31092601	31092628	CCTGGGGCGCCATCGTCTTCCACTCCC	-		822	1449	153	48	93	31092766	31093079	+	AluSz	SINE	Alu	5	303	-9	1	82	313	82	100
chr19	12825478	12826666	RTBDN	ENST00000589272.5_2	Q	R	12826632	12826748	12826775	CCCTTCACCTTCTGCCCCACGCTCACC	-		683	2246	88	0	0	12826411	12826722	+	AluSq2	SINE	Alu	1	312	0	1	1188	311	255	21
chr2	47509289	47521808	KCNK12	ENST00000327876.4_1	Q	R	47521037	47520849	47520872	CCACGCCCGGCGGCCCCGCGGCC	-		949	1943	158	0	3	47514600	47514910	-	AluJb	SINE	Alu	-2	310	2	1	12519	310	310	2
chr1	17349486	17349575	AC004824.2	ENST00000602074.1	S	G	17349488	17349310	17349338	CCTCGGCACCATTGTTGTCCCCTTTCCC	-		719	2299	119	7	0	17349422	17349732	+	AluSx	SINE	Alu	1	312	0	2	89	310	89	100
chr19	52838009	52842151	ZNF468	ENST00000595646.6_3	K	E	52840892	52840930	52840968	CCAGGTGTGAATCCCTCTGGAAAGCCTTGTCACAAACC	-		991	2246	126	0	0	52838970	52839279	+	AluSc8	SINE	Alu	1	309	-3	1	4142	309	309	7
chr19	1474171	1476485	C19orf25	ENST00000588849.1_1	H	R	1475409	1475212	1475240	CCCGGGGCCTCCGCATCCTCCATCATCC	-		596	2067	123	3	26	1475400	1475709	+	AluJb	SINE	Alu	2	303	-9	1	2314	309	309	13
chr17	82111985	82113765	CCDC57	ENST00000392346.6_3	S	G	82113655	82113554	82113588	CCTCCATTCATTCCCCCTCGCATTCCTGGAGCCC	-		1195	2142	109	3	3	82111965	82112273	-	AluSz6	SINE	Alu	0	312	1	1	1780	308	288	16
chr8	11842523	11845222	CTSB	ENST00000531089.5_1	K	R	11845132	11845009	11845030	CCAATCCAGTCCTTCAGACCC	-		674	2239	108	3	3	11842629	11842936	-	AluSq2	SINE	Alu	-5	307	1	3	2699	307	307	11
chrX	101405158	101405233	GLA	ENST00000649178.1_1	Q	R	101405174	101405345	101405365	CCTTCCAGCCATCTGATACC	-		1352	2431	88	7	0	101404955	101405262	+	AluSp	SINE	Alu	1	309	-4	4	75	307	75	100
chr6	33308104	33308158	TAPBP	ENST00000475304.5_1	Q	R	33308131	33307964	33307998	CCTGTATTTTCCTCACTAGTCCAAAGATCTGACC	-		838	2129	95	0	49	33308042	33308348	+	AluSq2	SINE	Alu	3	293	-19	3	54	306	54	100
chr7	102569199	102569543	POLR2J3	ENST00000513438.1_2	E	G	102569538	102569710	102569738	CCCAGAGCAAGCCCCCAGAAGGACTTCC	-		1364	2084	95	11	7	102569291	102569596	+	AluSq2	SINE	Alu	1	312	0	3	344	305	252	73
chr19	1397810	1399026	GAMT	ENST00000447102.8_2	I	V	1398684	1398782	1398803	CCAGCACAGTCCAGCCCACCC	-		595	2266	122	0	0	1398093	1398397	-	AluSz6	SINE	Alu	-8	304	1	1	1216	304	304	25
chr16	1776067	1781702	SPSB3	ENST00000566339.6_2	K	R	1777755	1777578	1777609	CCCTGCCACTCCAGCCTGGCCTCACTGTCCC	-		598	2122	138	0	0	1780728	1781032	-	AluJb	SINE	Alu	-8	304	1	1	5635	304	304	5
chr19	19176902	19177515	BORCS8	ENST00000585679.1_1	K	R	19177386	19177309	19177325	CCAGCCTTCCTTATCC	-		732	2225	122	13	0	19177347	19177651	+	AluSx3	SINE	Alu	1	308	-4	1	613	304	168	27
chr22	38114433	38114570	PLA2G6	ENST00000668949.1_1	I	V	38114457	38114633	38114654	CCGCCTGCAGGAAGCCCGCCC	-		878	2468	53	0	16	38114181	38114484	-	AluY	SINE	Alu	-13	298	1	2	137	303	51	37
chr6	39300372	39300523	KCNK17	ENST00000453413.2_1	H	R	39300415	39300590	39300614	CCACCTGTCTGAACCTCCTTCACC	-		884	2051	88	3	7	39300120	39300423	-	AluSx1	SINE	Alu	0	312	1	3	151	303	51	34
chr11	62615296	62616236	B3GAT3	ENST00000534026.5_1	Q	R	62616206	62616270	62616296	CCTTATTCCTTCATCCTCTCTGTGCC	-		1060	2383	76	3	3	62615962	62616265	+	AluY	SINE	Alu	1	303	-8	6	940	303	274	29
chr3	196319341	196320098	TM4SF19	ENST00000446879.5_1	N	S	196320031	196320198	196320227	CCTAGCCATGACCCTGAAACTAACCAGCC	-		2080	1794	196	0	0	196319270	196319571	-	AluJo	SINE	Alu	-10	302	2	2	757	301	230	30
chr1	152348734	152357647	FLG2	ENST00000388718.5_1	S	G	152351251	152351105	152351137	CCTGTCTGTCCATGAGTAGTTCCCTGTCTCCC	-		1747	2574	93	0	0	152349143	152349444	-	AluSg4	SINE	Alu	-11	301	1	2	8913	301	301	3
chr11	903703	903778	CHID1	ENST00000528581.5_1	T	A	903718	903804	903839	CCAGGCACACGCCACCATGCTGGCCAACCACTGCC	-		591	2356	103	0	0	903499	903800	+	AluSq2	SINE	Alu	2	302	-10	5	75	301	75	100
chr19	5891206	5893290	NDUFA11	ENST00000418389.6_1	S	G	5893192	5893034	5893058	CCCGAGGCCCGGGCACCCAGCTCC	-		629	2063	120	13	7	5891255	5891555	-	AluSx1	SINE	Alu	-10	302	1	1	2084	300	300	14
chr7	77193368	77196985	FGL2	ENST00000248598.6_2	K	R	77196286	77196339	77196365	CCACCAGGGTGTGCCTCACTTACACC	-		1171	2158	123	7	3	77195656	77195956	-	AluSz	SINE	Alu	-11	301	1	3	3617	300	300	8
chr10	11563186	11565638	USP6NL	ENST00000609853.1_1	S	G	11565579	11565743	11565765	CCAGCCGCTCACCATTGAAGCC	-		673	2506	73	0	3	11565359	11565659	+	AluY	SINE	Alu	1	299	-12	3	2452	300	279	11
chr15	29264988	29269822	NSMCE3	ENST00000332303.5_2	Q	R	29269425	29269520	29269549	CCCTGCGACCCCTGCGAGCCGCCCGGCCC	-		810	2362	100	0	0	29265356	29265655	+	AluSq2	SINE	Alu	1	299	-13	1	4834	299	299	6
chr19	12681032	12681206	DHPS	ENST00000594424.5_1	M	V	12681035	12681164	12681188	CCTTTCAGATCCGGTCCCTTCCCC	-		682	2341	81	7	0	12680833	12681131	-	AluSx3	SINE	Alu	-12	300	1	1	174	298	99	57
chr17	508667	519298	VPS53	ENST00000574029.5_1	R	G	517467	517447	517473	CCAGGCAGATTTCCAAACCTTATTCC	-		588	2074	111	10	0	515233	515530	-	AluSx1	SINE	Alu	-12	300	1	1	10631	297	297	3
chr19	4324454	4324667	STAP2	ENST00000600324.5_1	H	R	4324562	4324497	4324512	CCTGCCCAAGCCACC	-		617	2257	98	27	0	4324549	4324846	+	AluSx1	SINE	Alu	1	305	-7	1	213	297	118	55
chr16	89737975	89740903	FANCA	ENST00000389301.8_2	K	R	89738949	89739119	89739148	CCCTTGCACCTGCCTGACCCTTGAGCTCC	-		1270	2227	94	14	7	89740357	89740654	+	AluSx4	SINE	Alu	1	299	-13	1	2928	297	297	10
chr12	48921517	48926474	FKBP11	ENST00000552878.5_4	Y	C	48922992	48922798	48922831	CCTTGGTCCCCCTACCCTCCTTCCAGGCCTTCC	-		961	2354	98	3	0	48922867	48923164	+	AluSp	SINE	Alu	2	299	-14	8	4957	297	297	6
chr17	75888962	75891347	TRIM65	ENST00000269383.8_2	E	G	75890792	75890640	75890656	CCTCCCCCAACCTCCC	-		1148	2421	74	3	0	75889057	75889353	-	AluSg	SINE	Alu	-13	297	1	1	2385	296	296	12
chr16	5044121	5044836	C16orf89	ENST00000474471.7_2	Q	R	5044758	5044915	5044951	CCCTTAGGCCCCTTTTGCTGGGCCGGGTGCTCTTCC	-		623	2178	112	3	7	5044561	5044856	+	AluSz	SINE	Alu	2	295	-17	1	715	295	275	38
chr17	15503097	15503232	TVP23C	ENST00000225576.7_1	S	G	15503136	15502936	15502958	CCTCCCCTCCAGGCCCAAAGCC	-		702	1751	143	17	34	15503120	15503414	+	AluJo	SINE	Alu	1	289	-23	1	135	294	112	83
chr9	32629453	32635669	TAF1L	ENST00000242310.4_1	Q	R	32635218	32635299	32635318	CCAAGGCACCGCCAGTCCC	-		833	2283	99	10	3	32629661	32629954	-	AluSx	SINE	Alu	-16	296	2	3	6216	293	293	5
chr19	45413433	45413745	ERCC1	ENST00000013807.9_1	S	G	45413565	45413636	45413651	CCTTCCCCCAACTCC	-		935	1734	151	17	41	45413283	45413575	-	AluJr	SINE	Alu	-27	285	1	1	312	292	142	46
chr1	108649340	108649433	HENMT1	ENST00000370031.5_2	Q	R	108649342	108649202	108649230	CCCAATGTCTCCCAGCCAGGTTTCTACC	-		1418	1638	175	0	52	108649324	108649615	+	AluJr4	SINE	Alu	7	282	-30	1	93	291	93	100
chr11	124756540	124757537	ESAM	ENST00000278927.10_2	Q	R	124756591	124756392	124756425	CCCAGGAGACCCACAGATCCTCTCCCTCTGCCC	-		1535	1774	164	18	7	124757153	124757439	+	AluJb	SINE	Alu	1	289	-23	7	997	286	286	29
chr11	71917164	71917307	AP002495.1	ENST00000529513.5_3	T	A	71917278	71917460	71917477	CCATTCCTTAACCACCC	-		1131	2187	116	0	0	71917029	71917313	-	AluSq2	SINE	Alu	-28	284	1	6	143	284	143	100
chr19	6496369	6496463	TUBB4A	ENST00000596926.5_1	T	A	6496416	6496287	6496304	CCACCACCTGGAGGGCC	-		634	2394	46	0	7	6496348	6496632	+	AluY	SINE	Alu	2	283	-28	1	94	284	94	100
chr19	54216277	54217239	LILRA6	ENST00000419410.2	Q	R	54217148	54217030	54217058	CCCGTGCCTTCAGCAGTCCTGAGTCTCC	-		1002	1747	166	42	0	54215999	54216282	-	AluJb	SINE	Alu	-15	297	3	1	962	283	5	1
chr21	37228222	37229483	VPS26C	ENST00000309117.11_2	T	A	37228301	37228137	37228157	CCCCCAGCATCCTCTTAACC	-		879	1599	159	57	21	37228749	37229032	+	AluJr	SINE	Alu	1	293	-19	2	1261	283	283	22
chr1	224301690	224301771	NVL	ENST00000482491.5_1	D	G	224301713	224301876	224301901	CCTCAACCATACCTTCCTTGAACCC	-		2297	1636	164	114	0	224301548	224301828	+	AluJb	SINE	Alu	1	312	0	3	81	280	81	100
chr10	124762299	124762558	EEF1AKMT2	ENST00000368836.7_3	K	R	124762342	124762157	124762177	CCAATGCGCCACCCCACGCC	-		1549	1737	146	11	25	124762326	124762606	+	AluJb	SINE	Alu	24	299	-13	5	259	280	232	90
chr19	57469585	57474421	ZNF772	ENST00000610548.2_1	I	V	57474362	57474400	57474422	CCTCCATTCCATGCCAACAACC	-		1027	2384	65	0	0	57470094	57470373	+	AluY	SINE	Alu	14	292	-19	1	4836	279	279	6
chr17	44036861	44037102	LSM12	ENST00000585388.1_1	N	D	44037042	44037219	44037239	CCACACCACCCAGTGGTTCC	-		906	2150	76	65	0	44036839	44037116	+	AluSz	SINE	Alu	1	295	-17	1	241	277	241	100
chr19	57454789	57457140	VN1R1	ENST00000321039.4_1	Y	C	57455747	57455759	57455782	CCATGGAGCCACTGGCCCAGACC	-		1027	1173	199	27	133	57454762	57455036	-	AluSx	SINE	Alu	-65	237	1	1	2351	274	247	11
chr17	5533291	5533384	NLRP1	ENST00000262467.10_3	H	R	5533294	5533120	5533141	CCTGCTCCATGGCTGCCTGCC	-		626	1381	212	48	18	5533281	5533554	+	AluJb	SINE	Alu	1	281	-31	1	93	273	93	100
chr19	46622721	46624747	PTGIR	ENST00000596260.1_2	E	G	46623247	46623425	46623444	CCCCACTCCTCCCAGCTCC	-		944	1648	181	0	0	46622692	46622962	-	AluJb	SINE	Alu	-1	311	42	1	2026	270	241	12
chr20	35694571	35694885	NFS1	ENST00000306750.3_1	T	A	35694807	35694979	35694992	CCACCCACCCACC	-		846	2256	64	0	0	35694640	35694907	+	AluY	SINE	Alu	34	300	-11	2	314	267	245	78
chr5	149511065	149511158	CSNK1A1	ENST00000606719.6_2	R	G	149511134	149511314	149511332	CCCCATGCCCCCACCCCC	-		1720	1691	158	46	19	149511051	149511311	+	AluJb	SINE	Alu	9	275	-37	3	93	260	93	100
chr11	65591193	65591259	AP001362.1	ENST00000597463.1	Q	R	65591246	65591405	65591436	CCCATGTGGGGTCCGAAGCCACTCTGCGGCC	-		1083	1961	77	4	15	65591103	65591362	+	AluSc8	SINE	Alu	1	256	-56	6	66	259	66	100
chr11	65591261	65591628	AP001362.1	ENST00000597463.1	E	G	65591266	65591405	65591436	CCCATGTGGGGTCCGAAGCCACTCTGCGGCC	-		1083	1961	77	4	15	65591103	65591362	+	AluSc8	SINE	Alu	1	256	-56	6	367	259	101	28
chr11	61962254	61965515	FTH1	ENST00000526640.5_1	N	D	61965040	61964953	61964977	CCTCCATTTATTTCCTGGGGTTCC	-		1055	1370	127	59	8	61963769	61964006	+	AluSx3	SINE	Alu	49	297	-15	6	3261	237	237	7
chr17	780683	780738	GLOD4	ENST00000301328.9_1	H	R	780686	780494	780521	CCTCCTCTCATCTACCTGTGGATATCC	-		590	1754	63	5	14	780542	780763	+	AluY	SINE	Alu	85	303	-8	1	55	221	55	100
chr3	15414729	15414914	METTL6	ENST00000383789.9_2	K	R	15414813	15414672	15414697	CCTCCAAGAGCACCCTGGAATGTCC	-		702	1365	161	9	5	15414716	15414934	+	AluJr	SINE	Alu	77	295	-17	2	185	218	185	100
chr19	1461142	1461824	C19orf25	ENST00000588427.5_1	I	V	1461765	1461907	1461932	CCTTTCCTCCGGGCCACTCAGGCCC	-		596	1483	102	102	0	1461347	1461562	+	AluSx1	SINE	Alu	56	292	-20	1	682	215	215	32
chr7	44518585	44518666	NPC1L1	ENST00000289547.8_3	Y	C	44518633	44518808	44518831	CCTGGAGAACTTCCCACCAGGCC	-		924	1379	156	0	5	44518485	44518684	+	AluSx	SINE	Alu	100	297	-15	3	81	199	81	100
chr16	15703134	15704123	MYH11	ENST00000300036.6_3	N	S	15704013	15704034	15704053	CCGTTTCCTCCTCAGAACC	-		705	1237	160	26	0	15703609	15703803	-	AluJo	SINE	Alu	-29	283	85	1	989	194	194	20
chr22	19440885	19441694	C22orf39	ENST00000399568.5_3	Y	C	19441657	19441749	19441767	CCACCACCATAAAATACC	-		733	1058	158	0	35	19441521	19441692	-	AluJo	SINE	Alu	-11	301	137	2	809	171	171	21
chr17	28330110	28330228	IFT20	ENST00000357896.7_1	D	G	28330158	28330334	28330354	CCCACCCAGCCCTCTACCCC	-		788	2104	136	0	19	28330084	28330255	+	AluSx	SINE	Alu	134	302	-10	1	118	171	118	100
chr1	15807168	15809348	UQCRHL	ENST00000483273.2_1	K	R	15807417	15807237	15807256	CCAGCCTAAGCCAAAACCC	-		708	1167	147	0	0	15807011	15807181	-	AluSx	SINE	Alu	-22	290	121	2	2180	170	13	1
chr17	64918749	64918870	LRRC37A3	ENST00000339474.9_1	S	G	64918769	64918940	64918967	CCGTCCGGACCTGCAGCTGTCCGGGCC	-		1065	1152	127	0	12	64918753	64918918	+	AluJb	SINE	Alu	2	164	-148	1	121	165	117	97
chrX	154512313	154512411	FAM3A	ENST00000322269.10_1	I	V	154512383	154512561	154512592	CCCTACCCCTTACTCTGGCCCTACTGACTCC	-		1757	1841	129	20	23	154512293	154512456	+	AluJb	SINE	Alu	138	300	-12	4	98	163	98	100
chr12	6564149	6564248	NOP2	ENST00000382421.7_2	Q	R	6564151	6563976	6563995	CCTGCCCTTCCATCAGCCC	-		635	1185	99	0	6	6564131	6564293	+	AluSx	SINE	Alu	140	300	-12	7	99	162	99	100
chr17	81826379	81826394	MCRIP1	ENST00000575061.2_1	Q	R	81826381	81826181	81826212	CCTCCCAAGCAACTACCCTTCCGGGGCTCCC	-		1193	1059	157	6	0	81826378	81826537	+	AluJr	SINE	Alu	138	297	-15	1	15	159	15	100
chr15	84639507	84647478	WDR73	ENST00000434634.6_1	T	A	84643631	84643652	84643684	CCGTGTTCCATCTTGGCTCCGTGTTCCATCCC	-		1234	1164	106	0	0	84640545	84640696	+	AluJo	SINE	Alu	133	283	-29	1	7971	151	151	2
chr19	32968908	32971655	CEP89	ENST00000591863.1_3	M	V	32971472	32971355	32971377	CCTGTCCAACTGTGGCCGACCC	-		840	1342	170	8	225	32970374	32970507	+	AluJb	SINE	Alu	2	125	-177	1	2747	133	133	5
chr16	66827979	66828077	NAE1	ENST00000379463.6_1	R	G	66827981	66828010	66828037	CCATCTTTCCACTCCACTGTATGCTCC	-		1095	705	235	0	0	66827852	66827984	-	AluJo	SINE	Alu	-179	133	2	1	98	132	5	5
chr12	7094553	7097163	C1RL	ENST00000266542.9_2	S	G	7096567	7096400	7096427	CCATTCATCACTCCCTTGATCCAGTCC	-		640	699	236	0	0	7094748	7094875	-	FLAM_A	SINE	Alu	-13	129	3	7	2610	127	127	5
chr1	156596706	156599795	GPATCH4	ENST00000368232.8_1	Q	R	156598994	156598952	156598980	CCCCATGGGGATCACCTTGAGTCCATCC	-		1779	556	161	152	9	156599179	156599291	+	FLAM_A	SINE	Alu	1	128	-14	2	3089	112	112	4
chr19	36888123	36892471	ZNF829	ENST00000520965.5_1	K	R	36891547	36891537	36891558	CCAAAAGCCTTTCCACATTCC	-		870	701	136	0	27	36888691	36888801	-	AluSg7	SINE	Alu	-14	298	192	1	4348	110	110	3
chr3	157146507	157146607	CCNL1	ENST00000461804.5_1	T	A	157146570	157146453	157146479	CCCTCACCCACAGCACTCCTATTTCC	-		1781	777	93	0	28	157146530	157146638	+	FLAM_A	SINE	Alu	38	142	0	2	100	108	77	77
chr16	29381309	29384289	NPIPB11	ENST00000524087.5_1	S	G	29381451	29381486	29381507	CCACGTCAGCGGCCCTCCGCC	-		809	389	227	82	0	29381382	29381479	-	AluSp	SINE	Alu	-14	299	195	1	2980	97	97	3
chr16	30222896	30225803	NPIPB13	ENST00000520915.5_1	E	G	30223054	30223069	30223090	CCACGTCAGCGGCCCTCCGCC	-		815	389	227	82	0	30222965	30223062	-	AluSp	SINE	Alu	-14	299	195	1	2907	97	97	3
chr11	128935369	128935712	TP53AIP1	ENST00000531399.5_1	Q	R	128935595	128935426	128935446	CCTAGCCACCCAACTGGCCC	-		1567	673	95	0	0	128935508	128935603	-	AluSx	SINE	Alu	-2	310	216	7	343	95	95	28
chr16	21402236	21402981	NPIPB3	ENST00000542817.1_1	K	R	21402606	21402411	21402432	CCACGTCAGCGGCCCTCCGCC	-		748	288	244	89	11	21402220	21402310	-	AluYk12	SINE	Alu	-15	297	201	1	745	90	74	10
chr16	21834562	21837744	NPIPB4	ENST00000415645.6_2	K	R	21834737	21834758	21834779	CCACGTCAGCGGCCCTCCGCC	-		751	278	244	89	11	21834654	21834744	-	AluYk12	SINE	Alu	-15	297	201	1	3182	90	90	3
chr19	57905773	57910114	ZNF417	ENST00000595559.1_1	K	R	57908935	57909099	57909131	CCCTTTTGACCAAAAGATTTTCCACATTCTCC	-		1030	529	195	0	0	57905970	57906057	-	AluSz6	SINE	Alu	-17	295	209	1	4341	87	87	2
chr15	45117365	45119365	DUOXA1	ENST00000559014.5_2	D	G	45117585	45117670	45117690	CCTGACTCCACATGCCCTCC	-		931	709	58	12	0	45117584	45117670	+	AluJr	SINE	Alu	17	103	-209	1	2000	86	86	4
chr21	46322638	46323870	C21orf58	ENST00000291691.11_1	M	V	46322738	46322610	46322639	CCAGGAGACCGCTGGACACCCCGCTCACC	-		949	569	110	24	0	46322708	46322790	+	AluSx	SINE	Alu	215	298	-14	2	1232	82	82	7
chr19	19786608	19787352	ZNF506	ENST00000587461.5_1	K	R	19786770	19786727	19786765	CCCATGGATCCCTGCTCAGTTGCCTTTCACGGGCCCCC	-		736	668	125	0	0	19786775	19786855	-	AluSx	SINE	Alu	-232	80	1	1	744	80	80	11
chr12	108791918	108792829	SSH1	ENST00000551165.5_1	H	R	108792182	108792086	108792118	CCCACCAGCAGAATCACCCTGTGAAAGAACCC	-		1418	421	131	49	0	108792164	108792225	+	AluY	SINE	Alu	127	190	-121	9	911	61	61	7
