# Supplementary material for: Zα and Zβ Localize ADAR1 to Flipons That Modulate Innate Immunity, Alternative Splicing, and Nonsynonymous RNA Editing
Source: Int J Mol Sci. 2025 Mar 7;26(6):2422. doi: 10.3390/ijms26062422 (PMC11942513; doi:10.3390/ijms26062422)
Supplement: Supplementary file 1 [file ijms-26-02422-s001.zip › NSE_GQ_hg19.xlsx]

## Sheet: Plus
Gene	Ensembl ID	ref AA	mut AA	chr	start	end	position	quad_start	quad_end	seq	strand
ATAD3B	ENST00000308647.7_1	K	R	chr1	1425583	1425983	1425783	1425732	1425752	GGAGGAGCGGGAGCGCCTGG	+
ATAD3B	ENST00000308647.7_1	K	R	chr1	1425583	1425983	1425783	1425837	1425861	GGCACCATATGGCATGGGTGTAGG	+
ATAD3B	ENST00000308647.7_1	K	R	chr1	1425583	1425983	1425783	1425892	1425914	GGTGTGGGGTCCGCGGCCTTGG	+
ATAD3A	ENST00000536055.5_2	T	A	chr1	1455771	1456171	1455971	1455787	1455807	GGCTGACTCCTTGGTGGGGG	+
ATAD3A	ENST00000536055.5_2	T	A	chr1	1455771	1456171	1455971	1455926	1455954	GGACGGCTGGCACCTTGTTTGGGGAAGG	+
ATAD3A	ENST00000536055.5_2	T	A	chr1	1455771	1456171	1455971	1456017	1456052	GGGCTGGCAGGTGGCTGAGGGGCAGCATGTGGGGG	+
PRKCZ	ENST00000400921.6_1	K	R	chr1	2115829	2116229	2116029	2116149	2116178	GGGTGCGGGTCCCTGGAGCACCCCTCGGG	+
PRKCZ	ENST00000400921.6_1	K	R	chr1	2115829	2116229	2116029	2116187	2116213	GGCAGGCCGGCACCTTGGGCAGCTGG	+
PRKCZ	ENST00000400921.6_1	K	R	chr1	2115832	2116232	2116032	2116149	2116178	GGGTGCGGGTCCCTGGAGCACCCCTCGGG	+
PRKCZ	ENST00000400921.6_1	K	R	chr1	2115832	2116232	2116032	2116187	2116213	GGCAGGCCGGCACCTTGGGCAGCTGG	+
PRKCZ	ENST00000400921.6_1	Q	R	chr1	2115835	2116235	2116035	2116149	2116178	GGGTGCGGGTCCCTGGAGCACCCCTCGGG	+
PRKCZ	ENST00000400921.6_1	Q	R	chr1	2115835	2116235	2116035	2116187	2116213	GGCAGGCCGGCACCTTGGGCAGCTGG	+
PRKCZ	ENST00000400921.6_1	Q	R	chr1	2115859	2116259	2116059	2116149	2116178	GGGTGCGGGTCCCTGGAGCACCCCTCGGG	+
PRKCZ	ENST00000400921.6_1	Q	R	chr1	2115859	2116259	2116059	2116187	2116213	GGCAGGCCGGCACCTTGGGCAGCTGG	+
PRKCZ	ENST00000400921.6_1	T	A	chr1	2115864	2116264	2116064	2116149	2116178	GGGTGCGGGTCCCTGGAGCACCCCTCGGG	+
PRKCZ	ENST00000400921.6_1	T	A	chr1	2115864	2116264	2116064	2116187	2116213	GGCAGGCCGGCACCTTGGGCAGCTGG	+
PRKCZ	ENST00000400921.6_1	D	G	chr1	2115871	2116271	2116071	2116149	2116178	GGGTGCGGGTCCCTGGAGCACCCCTCGGG	+
PRKCZ	ENST00000400921.6_1	D	G	chr1	2115871	2116271	2116071	2116187	2116213	GGCAGGCCGGCACCTTGGGCAGCTGG	+
PRKCZ	ENST00000400921.6_1	Y	C	chr1	2115874	2116274	2116074	2116149	2116178	GGGTGCGGGTCCCTGGAGCACCCCTCGGG	+
PRKCZ	ENST00000400921.6_1	Y	C	chr1	2115874	2116274	2116074	2116187	2116213	GGCAGGCCGGCACCTTGGGCAGCTGG	+
PRKCZ	ENST00000400921.6_1	N	D	chr1	2115885	2116285	2116085	2116149	2116178	GGGTGCGGGTCCCTGGAGCACCCCTCGGG	+
PRKCZ	ENST00000400921.6_1	N	D	chr1	2115885	2116285	2116085	2116187	2116213	GGCAGGCCGGCACCTTGGGCAGCTGG	+
PRKCZ	ENST00000400921.6_1	N	D	chr1	2115885	2116285	2116085	2116262	2116277	GGGCGTTGGGGGAGG	+
PRKCZ	ENST00000400921.6_1	T	A	chr1	2115894	2116294	2116094	2116149	2116178	GGGTGCGGGTCCCTGGAGCACCCCTCGGG	+
PRKCZ	ENST00000400921.6_1	T	A	chr1	2115894	2116294	2116094	2116187	2116213	GGCAGGCCGGCACCTTGGGCAGCTGG	+
PRKCZ	ENST00000400921.6_1	T	A	chr1	2115894	2116294	2116094	2116262	2116277	GGGCGTTGGGGGAGG	+
PRKCZ	ENST00000400921.6_1	T	A	chr1	2115903	2116303	2116103	2116149	2116178	GGGTGCGGGTCCCTGGAGCACCCCTCGGG	+
PRKCZ	ENST00000400921.6_1	T	A	chr1	2115903	2116303	2116103	2116187	2116213	GGCAGGCCGGCACCTTGGGCAGCTGG	+
PRKCZ	ENST00000400921.6_1	T	A	chr1	2115903	2116303	2116103	2116262	2116277	GGGCGTTGGGGGAGG	+
SKI	ENST00000378536.5_2	E	G	chr1	2160328	2160728	2160528	2160329	2160365	GGGCGCAGGAGGCCTACAAGAAGGAGAGCGCCAAGG	+
PLCH2	ENST00000378486.8_4	R	G	chr1	2435880	2436280	2436080	2436065	2436090	GGTCCCTGGCCCCAAGGATGGCTGG	+
PLCH2	ENST00000378486.8_4	R	G	chr1	2435880	2436280	2436080	2436126	2436152	GGTGGGCGTGCAGGACTGCCCCGTGG	+
PLCH2	ENST00000378486.8_4	R	G	chr1	2435880	2436280	2436080	2436240	2436274	GGGCCTCCCGGGAGGGACACGGCGGGTGTCGGGG	+
TNFRSF14	ENST00000409119.5_1	K	E	chr1	2487952	2488352	2488152	2488100	2488127	GGCATGGAGCCTCCTGGAGACTGGGGG	+
TNFRSF14	ENST00000409119.5_1	K	R	chr1	2487953	2488353	2488153	2488100	2488127	GGCATGGAGCCTCCTGGAGACTGGGGG	+
TNFRSF14	ENST00000409119.5_1	K	R	chr1	2492744	2493144	2492944	2493020	2493052	GGGGCCCTGGGAGCCAGGGAGGCTCCCTGAGG	+
TNFRSF14	ENST00000409119.5_1	K	R	chr1	2492744	2493144	2492944	2493110	2493134	GGTGCAGCTGGCTGGTGACGAAGG	+
TNFRSF14	ENST00000409119.5_1	S	G	chr1	2492746	2493146	2492946	2493020	2493052	GGGGCCCTGGGAGCCAGGGAGGCTCCCTGAGG	+
TNFRSF14	ENST00000409119.5_1	S	G	chr1	2492746	2493146	2492946	2493110	2493134	GGTGCAGCTGGCTGGTGACGAAGG	+
TNFRSF14	ENST00000409119.5_1	Q	R	chr1	2492750	2493150	2492950	2493020	2493052	GGGGCCCTGGGAGCCAGGGAGGCTCCCTGAGG	+
TNFRSF14	ENST00000409119.5_1	Q	R	chr1	2492750	2493150	2492950	2493110	2493134	GGTGCAGCTGGCTGGTGACGAAGG	+
TNFRSF14	ENST00000409119.5_1	T	A	chr1	2492752	2493152	2492952	2493020	2493052	GGGGCCCTGGGAGCCAGGGAGGCTCCCTGAGG	+
TNFRSF14	ENST00000409119.5_1	T	A	chr1	2492752	2493152	2492952	2493110	2493134	GGTGCAGCTGGCTGGTGACGAAGG	+
TNFRSF14	ENST00000409119.5_1	D	G	chr1	2492756	2493156	2492956	2493020	2493052	GGGGCCCTGGGAGCCAGGGAGGCTCCCTGAGG	+
TNFRSF14	ENST00000409119.5_1	D	G	chr1	2492756	2493156	2492956	2493110	2493134	GGTGCAGCTGGCTGGTGACGAAGG	+
TNFRSF14	ENST00000355716.4_1	I	V	chr1	2492994	2493394	2493194	2493020	2493052	GGGGCCCTGGGAGCCAGGGAGGCTCCCTGAGG	+
TNFRSF14	ENST00000355716.4_1	I	V	chr1	2492994	2493394	2493194	2493110	2493134	GGTGCAGCTGGCTGGTGACGAAGG	+
TNFRSF14	ENST00000355716.4_1	I	V	chr1	2492994	2493394	2493194	2493161	2493184	GGGTATGGTGGTTTCTCTCAGGG	+
TNFRSF14	ENST00000355716.4_1	I	V	chr1	2492994	2493394	2493194	2493251	2493280	GGGGTGAGCACACGGCGGCCCCATCAGGG	+
TNFRSF14	ENST00000355716.4_1	I	V	chr1	2493000	2493400	2493200	2493020	2493052	GGGGCCCTGGGAGCCAGGGAGGCTCCCTGAGG	+
TNFRSF14	ENST00000355716.4_1	I	V	chr1	2493000	2493400	2493200	2493110	2493134	GGTGCAGCTGGCTGGTGACGAAGG	+
TNFRSF14	ENST00000355716.4_1	I	V	chr1	2493000	2493400	2493200	2493161	2493184	GGGTATGGTGGTTTCTCTCAGGG	+
TNFRSF14	ENST00000355716.4_1	I	V	chr1	2493000	2493400	2493200	2493251	2493280	GGGGTGAGCACACGGCGGCCCCATCAGGG	+
TNFRSF14	ENST00000355716.4_1	I	V	chr1	2493000	2493400	2493200	2493385	2493400	GGCTGGGGCAGGTGG	+
TNFRSF14	ENST00000355716.4_1	T	A	chr1	2493012	2493412	2493212	2493020	2493052	GGGGCCCTGGGAGCCAGGGAGGCTCCCTGAGG	+
TNFRSF14	ENST00000355716.4_1	T	A	chr1	2493012	2493412	2493212	2493110	2493134	GGTGCAGCTGGCTGGTGACGAAGG	+
TNFRSF14	ENST00000355716.4_1	T	A	chr1	2493012	2493412	2493212	2493161	2493184	GGGTATGGTGGTTTCTCTCAGGG	+
TNFRSF14	ENST00000355716.4_1	T	A	chr1	2493012	2493412	2493212	2493251	2493280	GGGGTGAGCACACGGCGGCCCCATCAGGG	+
TNFRSF14	ENST00000355716.4_1	T	A	chr1	2493012	2493412	2493212	2493385	2493401	GGCTGGGGCAGGTGGG	+
TNFRSF14	ENST00000355716.4_1	I	V	chr1	2493024	2493424	2493224	2493028	2493052	GGGAGCCAGGGAGGCTCCCTGAGG	+
TNFRSF14	ENST00000355716.4_1	I	V	chr1	2493024	2493424	2493224	2493110	2493134	GGTGCAGCTGGCTGGTGACGAAGG	+
TNFRSF14	ENST00000355716.4_1	I	V	chr1	2493024	2493424	2493224	2493161	2493184	GGGTATGGTGGTTTCTCTCAGGG	+
TNFRSF14	ENST00000355716.4_1	I	V	chr1	2493024	2493424	2493224	2493251	2493280	GGGGTGAGCACACGGCGGCCCCATCAGGG	+
TNFRSF14	ENST00000355716.4_1	I	V	chr1	2493024	2493424	2493224	2493385	2493401	GGCTGGGGCAGGTGGG	+
TNFRSF14	ENST00000355716.4_1	I	V	chr1	2493027	2493427	2493227	2493028	2493052	GGGAGCCAGGGAGGCTCCCTGAGG	+
TNFRSF14	ENST00000355716.4_1	I	V	chr1	2493027	2493427	2493227	2493110	2493134	GGTGCAGCTGGCTGGTGACGAAGG	+
TNFRSF14	ENST00000355716.4_1	I	V	chr1	2493027	2493427	2493227	2493161	2493184	GGGTATGGTGGTTTCTCTCAGGG	+
TNFRSF14	ENST00000355716.4_1	I	V	chr1	2493027	2493427	2493227	2493251	2493280	GGGGTGAGCACACGGCGGCCCCATCAGGG	+
TNFRSF14	ENST00000355716.4_1	I	V	chr1	2493027	2493427	2493227	2493385	2493401	GGCTGGGGCAGGTGGG	+
TNFRSF14	ENST00000355716.4_1	I	M	chr1	2493029	2493429	2493229	2493029	2493052	GGAGCCAGGGAGGCTCCCTGAGG	+
TNFRSF14	ENST00000355716.4_1	I	M	chr1	2493029	2493429	2493229	2493110	2493134	GGTGCAGCTGGCTGGTGACGAAGG	+
TNFRSF14	ENST00000355716.4_1	I	M	chr1	2493029	2493429	2493229	2493161	2493184	GGGTATGGTGGTTTCTCTCAGGG	+
TNFRSF14	ENST00000355716.4_1	I	M	chr1	2493029	2493429	2493229	2493251	2493280	GGGGTGAGCACACGGCGGCCCCATCAGGG	+
TNFRSF14	ENST00000355716.4_1	I	M	chr1	2493029	2493429	2493229	2493385	2493401	GGCTGGGGCAGGTGGG	+
TNFRSF14	ENST00000355716.4_1	K	E	chr1	2493036	2493436	2493236	2493110	2493134	GGTGCAGCTGGCTGGTGACGAAGG	+
TNFRSF14	ENST00000355716.4_1	K	E	chr1	2493036	2493436	2493236	2493161	2493184	GGGTATGGTGGTTTCTCTCAGGG	+
TNFRSF14	ENST00000355716.4_1	K	E	chr1	2493036	2493436	2493236	2493251	2493280	GGGGTGAGCACACGGCGGCCCCATCAGGG	+
TNFRSF14	ENST00000355716.4_1	K	E	chr1	2493036	2493436	2493236	2493385	2493401	GGCTGGGGCAGGTGGG	+
TNFRSF14	ENST00000355716.4_1	K	R	chr1	2493037	2493437	2493237	2493110	2493134	GGTGCAGCTGGCTGGTGACGAAGG	+
TNFRSF14	ENST00000355716.4_1	K	R	chr1	2493037	2493437	2493237	2493161	2493184	GGGTATGGTGGTTTCTCTCAGGG	+
TNFRSF14	ENST00000355716.4_1	K	R	chr1	2493037	2493437	2493237	2493251	2493280	GGGGTGAGCACACGGCGGCCCCATCAGGG	+
TNFRSF14	ENST00000355716.4_1	K	R	chr1	2493037	2493437	2493237	2493385	2493401	GGCTGGGGCAGGTGGG	+
TNFRSF14	ENST00000355716.4_1	R	G	chr1	2493039	2493439	2493239	2493110	2493134	GGTGCAGCTGGCTGGTGACGAAGG	+
TNFRSF14	ENST00000355716.4_1	R	G	chr1	2493039	2493439	2493239	2493161	2493184	GGGTATGGTGGTTTCTCTCAGGG	+
TNFRSF14	ENST00000355716.4_1	R	G	chr1	2493039	2493439	2493239	2493251	2493280	GGGGTGAGCACACGGCGGCCCCATCAGGG	+
TNFRSF14	ENST00000355716.4_1	R	G	chr1	2493039	2493439	2493239	2493385	2493401	GGCTGGGGCAGGTGGG	+
TNFRSF14	ENST00000355716.4_1	R	G	chr1	2493042	2493442	2493242	2493110	2493134	GGTGCAGCTGGCTGGTGACGAAGG	+
TNFRSF14	ENST00000355716.4_1	R	G	chr1	2493042	2493442	2493242	2493161	2493184	GGGTATGGTGGTTTCTCTCAGGG	+
TNFRSF14	ENST00000355716.4_1	R	G	chr1	2493042	2493442	2493242	2493251	2493280	GGGGTGAGCACACGGCGGCCCCATCAGGG	+
TNFRSF14	ENST00000355716.4_1	R	G	chr1	2493042	2493442	2493242	2493385	2493401	GGCTGGGGCAGGTGGG	+
TNFRSF14	ENST00000355716.4_1	K	E	chr1	2493045	2493445	2493245	2493110	2493134	GGTGCAGCTGGCTGGTGACGAAGG	+
TNFRSF14	ENST00000355716.4_1	K	E	chr1	2493045	2493445	2493245	2493161	2493184	GGGTATGGTGGTTTCTCTCAGGG	+
TNFRSF14	ENST00000355716.4_1	K	E	chr1	2493045	2493445	2493245	2493251	2493280	GGGGTGAGCACACGGCGGCCCCATCAGGG	+
TNFRSF14	ENST00000355716.4_1	K	E	chr1	2493045	2493445	2493245	2493385	2493401	GGCTGGGGCAGGTGGG	+
TNFRSF14	ENST00000355716.4_1	K	E	chr1	2493045	2493445	2493245	2493412	2493445	GGCCAGAGCCCAGGTGTCAGCTGGCCTCCCTGG	+
TNFRSF14	ENST00000355716.4_1	K	R	chr1	2493046	2493446	2493246	2493110	2493134	GGTGCAGCTGGCTGGTGACGAAGG	+
TNFRSF14	ENST00000355716.4_1	K	R	chr1	2493046	2493446	2493246	2493161	2493184	GGGTATGGTGGTTTCTCTCAGGG	+
TNFRSF14	ENST00000355716.4_1	K	R	chr1	2493046	2493446	2493246	2493251	2493280	GGGGTGAGCACACGGCGGCCCCATCAGGG	+
TNFRSF14	ENST00000355716.4_1	K	R	chr1	2493046	2493446	2493246	2493385	2493401	GGCTGGGGCAGGTGGG	+
TNFRSF14	ENST00000355716.4_1	K	R	chr1	2493046	2493446	2493246	2493412	2493446	GGCCAGAGCCCAGGTGTCAGCTGGCCTCCCTGGG	+
TNFRSF14	ENST00000355716.4_1	R	G	chr1	2493051	2493451	2493251	2493110	2493134	GGTGCAGCTGGCTGGTGACGAAGG	+
TNFRSF14	ENST00000355716.4_1	R	G	chr1	2493051	2493451	2493251	2493161	2493184	GGGTATGGTGGTTTCTCTCAGGG	+
TNFRSF14	ENST00000355716.4_1	R	G	chr1	2493051	2493451	2493251	2493251	2493280	GGGGTGAGCACACGGCGGCCCCATCAGGG	+
TNFRSF14	ENST00000355716.4_1	R	G	chr1	2493051	2493451	2493251	2493385	2493401	GGCTGGGGCAGGTGGG	+
TNFRSF14	ENST00000355716.4_1	R	G	chr1	2493051	2493451	2493251	2493412	2493448	GGCCAGAGCCCAGGTGTCAGCTGGCCTCCCTGGGGG	+
NMNAT1	ENST00000403197.5_1	Y	C	chr1	10041129	10041529	10041329	10041153	10041176	GGCCTGGAAGGAAGAGGAAGTGG	+
NMNAT1	ENST00000403197.5_1	S	G	chr1	10041143	10041543	10041343	10041153	10041176	GGCCTGGAAGGAAGAGGAAGTGG	+
KIF1B	ENST00000377083.5_1	D	G	chr1	10337894	10338294	10338094	10338124	10338147	GGAGGAGGTGACACGGCTGAAGG	+
MIIP	ENST00000235332.6_2	K	R	chr1	12091658	12092058	12091858	12091700	12091725	GGAGGGAATGTGGCTGGAACTGGGG	+
MIIP	ENST00000235332.6_2	K	R	chr1	12091658	12092058	12091858	12091919	12091941	GGCAGGCGCACCCAGGAGATGG	+
MIIP	ENST00000235332.6_2	K	R	chr1	12091658	12092058	12091858	12091978	12091996	GGTTGGGCAGGTGGGTGG	+
MIIP	ENST00000235332.6_2	K	R	chr1	12091658	12092058	12091858	12092029	12092057	GGGAGGACCCTGGGGTGGAGGGTGAGGG	+
VPS13D	ENST00000620676.6_4	S	G	chr1	12557427	12557827	12557627	12557631	12557645	GGCGGAAGGACAGG	+
FHAD1	ENST00000375998.8_1	K	R	chr1	15675372	15675772	15675572	15675388	15675408	GGGCTGGCCAGGGGCCCAGG	+
FHAD1	ENST00000375998.8_1	E	G	chr1	15675381	15675781	15675581	15675388	15675408	GGGCTGGCCAGGGGCCCAGG	+
PLEKHM2	ENST00000375799.8_2	M	V	chr1	16053751	16054151	16053951	16053879	16053906	GGACCGGCTCTCCCGGGGATGCCCCGG	+
PLEKHM2	ENST00000375799.8_2	M	V	chr1	16053751	16054151	16053951	16054081	16054099	GGGAGGAGGAGGAGAGGG	+
PLEKHM2	ENST00000375799.8_2	M	V	chr1	16053751	16054151	16053951	16054110	16054143	GGCCCCTAGAGGATACCACGAGGGAGGCTCAGG	+
FBLIM1	ENST00000441801.6_1	H	R	chr1	16101250	16101650	16101450	16101290	16101328	GGTACGAGAAGGGTTTGTGCACTGGGTGGGGTGCAGGG	+
FBLIM1	ENST00000441801.6_1	N	D	chr1	16101258	16101658	16101458	16101290	16101328	GGTACGAGAAGGGTTTGTGCACTGGGTGGGGTGCAGGG	+
FBLIM1	ENST00000441801.6_1	S	G	chr1	16101264	16101664	16101464	16101290	16101328	GGTACGAGAAGGGTTTGTGCACTGGGTGGGGTGCAGGG	+
FBLIM1	ENST00000441801.6_1	T	A	chr1	16101267	16101667	16101467	16101290	16101328	GGTACGAGAAGGGTTTGTGCACTGGGTGGGGTGCAGGG	+
FBLIM1	ENST00000441801.6_1	R	G	chr1	16101297	16101697	16101497	16101300	16101334	GGGTTTGTGCACTGGGTGGGGTGCAGGGACAGGG	+
CROCC	ENST00000375541.10_2	Q	R	chr1	17273264	17273664	17273464	17273281	17273310	GGGCCGGCAACGGCAGGCAGAGCAGGAGG	+
CROCC	ENST00000375541.10_2	Q	R	chr1	17273264	17273664	17273464	17273317	17273346	GGCGCGGGAAGAGCAGGAACGGCTAGAGG	+
CROCC	ENST00000375541.10_2	Q	R	chr1	17273264	17273664	17273464	17273352	17273385	GGTTGGAGCAGGAGGTGGCGCGGCAGGGCCTGG	+
CROCC	ENST00000375541.10_2	Q	R	chr1	17273264	17273664	17273464	17273401	17273427	GGCGGAGCAGGCCCAGGAGGCATTGG	+
CROCC	ENST00000375541.10_2	Q	R	chr1	17273264	17273664	17273464	17273504	17273539	GGGGGTGGTGTGGAGAGCATGTGGGGCAGGCCGGG	+
PADI4	ENST00000375453.5_1	H	R	chr1	17660637	17661037	17660837	17660704	17660722	GGCAGTGGTGGTGCGGGG	+
PADI4	ENST00000375453.5_1	M	V	chr1	17660654	17661054	17660854	17660704	17660722	GGCAGTGGTGGTGCGGGG	+
PINK1	ENST00000321556.5_2	N	S	chr1	20976800	20977200	20977000	20976802	20976828	GGAGATAGGGTAGAGGAAGAATTGGG	+
PINK1	ENST00000321556.5_2	K	R	chr1	20976806	20977206	20977006	20976809	20976833	GGGTAGAGGAAGAATTGGGTTGGG	+
PINK1	ENST00000321556.5_2	K	R	chr1	20976815	20977215	20977015	20976816	20976845	GGAAGAATTGGGTTGGGACCAGAGAAGGG	+
PINK1	ENST00000321556.5_2	R	G	chr1	20976865	20977265	20977065	20977242	20977265	GGTCTGTGAATGGTGAGGGTGGG	+
PINK1	ENST00000321556.5_2	K	R	chr1	20976878	20977278	20977078	20977242	20977272	GGTCTGTGAATGGTGAGGGTGGGAGTCAGG	+
PINK1	ENST00000321556.5_2	K	E	chr1	20976895	20977295	20977095	20977242	20977272	GGTCTGTGAATGGTGAGGGTGGGAGTCAGG	+
PINK1	ENST00000321556.5_2	K	R	chr1	20976896	20977296	20977096	20977242	20977272	GGTCTGTGAATGGTGAGGGTGGGAGTCAGG	+
C1QC	ENST00000374637.1_1	K	R	chr1	22970357	22970757	22970557	22970378	22970406	GGTGAGGCTCCTGGGGGAGGAAGGAAGG	+
C1QC	ENST00000374637.1_1	K	R	chr1	22970357	22970757	22970557	22970417	22970452	GGGCTGAGGAGGACGGGCCCTGGGGAATGAGAGGG	+
C1QC	ENST00000374637.1_1	K	R	chr1	22970357	22970757	22970557	22970454	22970479	GGGGGCAGGTGAGGGGCTGGCGGGG	+
C1QC	ENST00000374637.1_1	K	R	chr1	22970357	22970757	22970557	22970606	22970635	GGCTGCTACGGGATCCCAGGGATGCCCGG	+
C1QC	ENST00000374637.1_1	K	R	chr1	22970357	22970757	22970557	22970642	22970671	GGGGCACCAGGGAAGGATGGGTACGACGG	+
C1QC	ENST00000374637.1_1	K	R	chr1	22970357	22970757	22970557	22970677	22970710	GGGGCCCAAGGGGGAGCCAGGTGAGTCTGCTGG	+
C1QC	ENST00000374637.1_1	K	R	chr1	22970357	22970757	22970557	22970713	22970741	GGTTTGGGGGTTTGGGTCTGGGGCAGGG	+
SH3BGRL3	ENST00000270792.10_2	I	V	chr1	26607104	26607504	26607304	26607141	26607157	GGAGGGGAATGGGGGG	+
SH3BGRL3	ENST00000270792.10_2	I	V	chr1	26607104	26607504	26607304	26607420	26607461	GGGGTATGGGCTGGGGGACGGGGGGGTGGGGGGAGTGTTGG	+
SH3BGRL3	ENST00000270792.10_2	Y	C	chr1	26607111	26607511	26607311	26607141	26607157	GGAGGGGAATGGGGGG	+
SH3BGRL3	ENST00000270792.10_2	Y	C	chr1	26607111	26607511	26607311	26607420	26607461	GGGGTATGGGCTGGGGGACGGGGGGGTGGGGGGAGTGTTGG	+
SH3BGRL3	ENST00000270792.10_2	R	G	chr1	26607146	26607546	26607346	26607420	26607461	GGGGTATGGGCTGGGGGACGGGGGGGTGGGGGGAGTGTTGG	+
DHDDS	ENST00000374185.7_1	Q	R	chr1	26774011	26774411	26774211	26774115	26774144	GGCCTGGGGGGTGGAGCAAGGCCTGTTGG	+
DHDDS	ENST00000374185.7_1	T	A	chr1	26774016	26774416	26774216	26774115	26774144	GGCCTGGGGGGTGGAGCAAGGCCTGTTGG	+
DHDDS	ENST00000374185.7_1	T	A	chr1	26774016	26774416	26774216	26774382	26774412	GGCCAGAGGTCTAATTAGGGGAGCATGTGG	+
DHDDS	ENST00000374185.7_1	I	V	chr1	26774025	26774425	26774225	26774115	26774144	GGCCTGGGGGGTGGAGCAAGGCCTGTTGG	+
DHDDS	ENST00000374185.7_1	I	V	chr1	26774025	26774425	26774225	26774382	26774412	GGCCAGAGGTCTAATTAGGGGAGCATGTGG	+
DHDDS	ENST00000374185.7_1	H	R	chr1	26774035	26774435	26774235	26774115	26774144	GGCCTGGGGGGTGGAGCAAGGCCTGTTGG	+
DHDDS	ENST00000374185.7_1	H	R	chr1	26774035	26774435	26774235	26774382	26774412	GGCCAGAGGTCTAATTAGGGGAGCATGTGG	+
ARID1A	ENST00000457599.6_1	Y	C	chr1	27023278	27023678	27023478	27023338	27023362	GGCTTCGGGCAACCCTACGGCCGG	+
ARID1A	ENST00000457599.6_1	Y	C	chr1	27023278	27023678	27023478	27023452	27023485	GGCGGCGGCGGGGGCCTGGAGCCCTACGCGGGG	+
ARID1A	ENST00000457599.6_1	Y	C	chr1	27023278	27023678	27023478	27023599	27023630	GGTGGCACTCCGGGCTCCGGCGCGGCGGCGG	+
ARID1A	ENST00000457599.6_1	Q	R	chr1	27023293	27023693	27023493	27023338	27023362	GGCTTCGGGCAACCCTACGGCCGG	+
ARID1A	ENST00000457599.6_1	Q	R	chr1	27023293	27023693	27023493	27023452	27023485	GGCGGCGGCGGGGGCCTGGAGCCCTACGCGGGG	+
ARID1A	ENST00000457599.6_1	Q	R	chr1	27023293	27023693	27023493	27023599	27023630	GGTGGCACTCCGGGCTCCGGCGCGGCGGCGG	+
ARID1A	ENST00000457599.6_1	N	D	chr1	27023295	27023695	27023495	27023338	27023362	GGCTTCGGGCAACCCTACGGCCGG	+
ARID1A	ENST00000457599.6_1	N	D	chr1	27023295	27023695	27023495	27023452	27023485	GGCGGCGGCGGGGGCCTGGAGCCCTACGCGGGG	+
ARID1A	ENST00000457599.6_1	N	D	chr1	27023295	27023695	27023495	27023599	27023630	GGTGGCACTCCGGGCTCCGGCGCGGCGGCGG	+
ARID1A	ENST00000457599.6_1	N	S	chr1	27023296	27023696	27023496	27023338	27023362	GGCTTCGGGCAACCCTACGGCCGG	+
ARID1A	ENST00000457599.6_1	N	S	chr1	27023296	27023696	27023496	27023452	27023485	GGCGGCGGCGGGGGCCTGGAGCCCTACGCGGGG	+
ARID1A	ENST00000457599.6_1	N	S	chr1	27023296	27023696	27023496	27023599	27023630	GGTGGCACTCCGGGCTCCGGCGCGGCGGCGG	+
ARID1A	ENST00000457599.6_1	H	R	chr1	27023302	27023702	27023502	27023338	27023362	GGCTTCGGGCAACCCTACGGCCGG	+
ARID1A	ENST00000457599.6_1	H	R	chr1	27023302	27023702	27023502	27023452	27023485	GGCGGCGGCGGGGGCCTGGAGCCCTACGCGGGG	+
ARID1A	ENST00000457599.6_1	H	R	chr1	27023302	27023702	27023502	27023599	27023630	GGTGGCACTCCGGGCTCCGGCGCGGCGGCGG	+
ARID1A	ENST00000457599.6_1	N	D	chr1	27023319	27023719	27023519	27023338	27023362	GGCTTCGGGCAACCCTACGGCCGG	+
ARID1A	ENST00000457599.6_1	N	D	chr1	27023319	27023719	27023519	27023452	27023485	GGCGGCGGCGGGGGCCTGGAGCCCTACGCGGGG	+
ARID1A	ENST00000457599.6_1	N	D	chr1	27023319	27023719	27023519	27023599	27023630	GGTGGCACTCCGGGCTCCGGCGCGGCGGCGG	+
ARID1A	ENST00000457599.6_1	H	R	chr1	27023323	27023723	27023523	27023338	27023362	GGCTTCGGGCAACCCTACGGCCGG	+
ARID1A	ENST00000457599.6_1	H	R	chr1	27023323	27023723	27023523	27023452	27023485	GGCGGCGGCGGGGGCCTGGAGCCCTACGCGGGG	+
ARID1A	ENST00000457599.6_1	H	R	chr1	27023323	27023723	27023523	27023599	27023630	GGTGGCACTCCGGGCTCCGGCGCGGCGGCGG	+
ARID1A	ENST00000457599.6_1	Y	C	chr1	27023329	27023729	27023529	27023338	27023362	GGCTTCGGGCAACCCTACGGCCGG	+
ARID1A	ENST00000457599.6_1	Y	C	chr1	27023329	27023729	27023529	27023452	27023485	GGCGGCGGCGGGGGCCTGGAGCCCTACGCGGGG	+
ARID1A	ENST00000457599.6_1	Y	C	chr1	27023329	27023729	27023529	27023599	27023630	GGTGGCACTCCGGGCTCCGGCGCGGCGGCGG	+
ARID1A	ENST00000457599.6_1	Y	C	chr1	27023329	27023729	27023529	27023707	27023727	GGGGCCATGGGGGGAGGCGG	+
ARID1A	ENST00000457599.6_1	N	S	chr1	27023332	27023732	27023532	27023338	27023362	GGCTTCGGGCAACCCTACGGCCGG	+
ARID1A	ENST00000457599.6_1	N	S	chr1	27023332	27023732	27023532	27023452	27023485	GGCGGCGGCGGGGGCCTGGAGCCCTACGCGGGG	+
ARID1A	ENST00000457599.6_1	N	S	chr1	27023332	27023732	27023532	27023599	27023630	GGTGGCACTCCGGGCTCCGGCGCGGCGGCGG	+
ARID1A	ENST00000457599.6_1	N	S	chr1	27023332	27023732	27023532	27023707	27023727	GGGGCCATGGGGGGAGGCGG	+
ARID1A	ENST00000457599.6_1	Y	C	chr1	27023341	27023741	27023541	27023452	27023485	GGCGGCGGCGGGGGCCTGGAGCCCTACGCGGGG	+
ARID1A	ENST00000457599.6_1	Y	C	chr1	27023341	27023741	27023541	27023599	27023630	GGTGGCACTCCGGGCTCCGGCGCGGCGGCGG	+
ARID1A	ENST00000457599.6_1	Y	C	chr1	27023341	27023741	27023541	27023707	27023738	GGGGCCATGGGGGGAGGCGGCCCCTCCGCGG	+
ARID1A	ENST00000457599.6_1	S	G	chr1	27023352	27023752	27023552	27023452	27023485	GGCGGCGGCGGGGGCCTGGAGCCCTACGCGGGG	+
ARID1A	ENST00000457599.6_1	S	G	chr1	27023352	27023752	27023552	27023599	27023630	GGTGGCACTCCGGGCTCCGGCGCGGCGGCGG	+
ARID1A	ENST00000457599.6_1	S	G	chr1	27023352	27023752	27023552	27023707	27023738	GGGGCCATGGGGGGAGGCGGCCCCTCCGCGG	+
KHDRBS1	ENST00000492989.1_1	K	E	chr1	32479700	32480100	32479900	32479723	32479745	GGTCCCGGGGAGGCGGAGGGGG	+
KHDRBS1	ENST00000492989.1_1	K	E	chr1	32479700	32480100	32479900	32479973	32479987	GGCAGGTAAGGGGG	+
KHDRBS1	ENST00000492989.1_1	K	E	chr1	32479700	32480100	32479900	32480003	32480033	GGGTCGCCCGGCCATCCCGGGCATGAGTGG	+
KHDRBS1	ENST00000492989.1_1	K	E	chr1	32479700	32480100	32479900	32480067	32480093	GGGACCGAGGCAGTCGGGAGTTCCGG	+
KHDRBS1	ENST00000492989.1_1	K	R	chr1	32479701	32480101	32479901	32479723	32479745	GGTCCCGGGGAGGCGGAGGGGG	+
KHDRBS1	ENST00000492989.1_1	K	R	chr1	32479701	32480101	32479901	32479973	32479987	GGCAGGTAAGGGGG	+
KHDRBS1	ENST00000492989.1_1	K	R	chr1	32479701	32480101	32479901	32480003	32480033	GGGTCGCCCGGCCATCCCGGGCATGAGTGG	+
KHDRBS1	ENST00000492989.1_1	K	R	chr1	32479701	32480101	32479901	32480067	32480093	GGGACCGAGGCAGTCGGGAGTTCCGG	+
KHDRBS1	ENST00000492989.1_1	Y	C	chr1	32479704	32480104	32479904	32479723	32479745	GGTCCCGGGGAGGCGGAGGGGG	+
KHDRBS1	ENST00000492989.1_1	Y	C	chr1	32479704	32480104	32479904	32479973	32479987	GGCAGGTAAGGGGG	+
KHDRBS1	ENST00000492989.1_1	Y	C	chr1	32479704	32480104	32479904	32480003	32480033	GGGTCGCCCGGCCATCCCGGGCATGAGTGG	+
KHDRBS1	ENST00000492989.1_1	Y	C	chr1	32479704	32480104	32479904	32480067	32480093	GGGACCGAGGCAGTCGGGAGTTCCGG	+
KHDRBS1	ENST00000492989.1_1	E	G	chr1	32479725	32480125	32479925	32479729	32479745	GGGGAGGCGGAGGGGG	+
KHDRBS1	ENST00000492989.1_1	E	G	chr1	32479725	32480125	32479925	32479973	32479987	GGCAGGTAAGGGGG	+
KHDRBS1	ENST00000492989.1_1	E	G	chr1	32479725	32480125	32479925	32480003	32480033	GGGTCGCCCGGCCATCCCGGGCATGAGTGG	+
KHDRBS1	ENST00000492989.1_1	E	G	chr1	32479725	32480125	32479925	32480067	32480093	GGGACCGAGGCAGTCGGGAGTTCCGG	+
KHDRBS1	ENST00000492989.1_1	K	R	chr1	32479728	32480128	32479928	32479729	32479745	GGGGAGGCGGAGGGGG	+
KHDRBS1	ENST00000492989.1_1	K	R	chr1	32479728	32480128	32479928	32479973	32479987	GGCAGGTAAGGGGG	+
KHDRBS1	ENST00000492989.1_1	K	R	chr1	32479728	32480128	32479928	32480003	32480033	GGGTCGCCCGGCCATCCCGGGCATGAGTGG	+
KHDRBS1	ENST00000492989.1_1	K	R	chr1	32479728	32480128	32479928	32480067	32480093	GGGACCGAGGCAGTCGGGAGTTCCGG	+
KHDRBS1	ENST00000492989.1_1	T	A	chr1	32479751	32480151	32479951	32479973	32479987	GGCAGGTAAGGGGG	+
KHDRBS1	ENST00000492989.1_1	T	A	chr1	32479751	32480151	32479951	32480003	32480033	GGGTCGCCCGGCCATCCCGGGCATGAGTGG	+
KHDRBS1	ENST00000492989.1_1	T	A	chr1	32479751	32480151	32479951	32480067	32480093	GGGACCGAGGCAGTCGGGAGTTCCGG	+
KHDRBS1	ENST00000492989.1_1	H	R	chr1	32479755	32480155	32479955	32479973	32479987	GGCAGGTAAGGGGG	+
KHDRBS1	ENST00000492989.1_1	H	R	chr1	32479755	32480155	32479955	32480003	32480033	GGGTCGCCCGGCCATCCCGGGCATGAGTGG	+
KHDRBS1	ENST00000492989.1_1	H	R	chr1	32479755	32480155	32479955	32480067	32480093	GGGACCGAGGCAGTCGGGAGTTCCGG	+
IQCC	ENST00000537469.2_3	H	R	chr1	32671324	32671724	32671524	32671328	32671352	GGGGGCGGGCGCGGGGTTCACAGG	+
IQCC	ENST00000537469.2_3	H	R	chr1	32671324	32671724	32671524	32671563	32671587	GGCGAGGAGGGGCATCCAGTCTGG	+
IQCC	ENST00000537469.2_3	T	A	chr1	32671326	32671726	32671526	32671328	32671352	GGGGGCGGGCGCGGGGTTCACAGG	+
IQCC	ENST00000537469.2_3	T	A	chr1	32671326	32671726	32671526	32671563	32671587	GGCGAGGAGGGGCATCCAGTCTGG	+
IQCC	ENST00000537469.2_3	Q	R	chr1	32671342	32671742	32671542	32671563	32671587	GGCGAGGAGGGGCATCCAGTCTGG	+
IQCC	ENST00000537469.2_3	K	R	chr1	32671354	32671754	32671554	32671563	32671587	GGCGAGGAGGGGCATCCAGTCTGG	+
IQCC	ENST00000537469.2_3	K	R	chr1	32671363	32671763	32671563	32671563	32671587	GGCGAGGAGGGGCATCCAGTCTGG	+
ZNF362	ENST00000373428.5_1	S	G	chr1	33735979	33736379	33736179	33736324	33736343	GGGTCTGCCCTGGGGGAGG	+
ZNF362	ENST00000373428.5_1	R	G	chr1	33735982	33736382	33736182	33736324	33736343	GGGTCTGCCCTGGGGGAGG	+
ZNF362	ENST00000373428.5_1	S	G	chr1	33735985	33736385	33736185	33736324	33736343	GGGTCTGCCCTGGGGGAGG	+
ZNF362	ENST00000373428.5_1	S	G	chr1	33735994	33736394	33736194	33736324	33736343	GGGTCTGCCCTGGGGGAGG	+
GJB4	ENST00000339480.3_3	M	V	chr1	35226656	35227056	35226856	35226762	35226791	GGTTCCCCCAGGCCTCAAGGCTCCCAAGG	+
GJB4	ENST00000339480.3_3	M	V	chr1	35226656	35227056	35226856	35226956	35226988	GGTGTACGTGGTGGCAGCGGAGGAGGTGTGGG	+
GJB4	ENST00000339480.3_3	Q	R	chr1	35226675	35227075	35226875	35226762	35226791	GGTTCCCCCAGGCCTCAAGGCTCCCAAGG	+
GJB4	ENST00000339480.3_3	Q	R	chr1	35226675	35227075	35226875	35226956	35226988	GGTGTACGTGGTGGCAGCGGAGGAGGTGTGGG	+
GJB4	ENST00000339480.3_3	S	G	chr1	35226686	35227086	35226886	35226762	35226791	GGTTCCCCCAGGCCTCAAGGCTCCCAAGG	+
GJB4	ENST00000339480.3_3	S	G	chr1	35226686	35227086	35226886	35226956	35226988	GGTGTACGTGGTGGCAGCGGAGGAGGTGTGGG	+
GJB4	ENST00000339480.3_3	K	E	chr1	35226698	35227098	35226898	35226762	35226791	GGTTCCCCCAGGCCTCAAGGCTCCCAAGG	+
GJB4	ENST00000339480.3_3	K	E	chr1	35226698	35227098	35226898	35226956	35226988	GGTGTACGTGGTGGCAGCGGAGGAGGTGTGGG	+
GJB4	ENST00000339480.3_3	K	R	chr1	35226699	35227099	35226899	35226762	35226791	GGTTCCCCCAGGCCTCAAGGCTCCCAAGG	+
GJB4	ENST00000339480.3_3	K	R	chr1	35226699	35227099	35226899	35226956	35226988	GGTGTACGTGGTGGCAGCGGAGGAGGTGTGGG	+
GJB4	ENST00000339480.3_3	Y	C	chr1	35226702	35227102	35226902	35226762	35226791	GGTTCCCCCAGGCCTCAAGGCTCCCAAGG	+
GJB4	ENST00000339480.3_3	Y	C	chr1	35226702	35227102	35226902	35226956	35226988	GGTGTACGTGGTGGCAGCGGAGGAGGTGTGGG	+
SH3D21	ENST00000505871.6_2	K	R	chr1	36772946	36773346	36773146	36772948	36772989	GGGGTGGGAAGTGAGGGTGTGGACGGTGGGAATGGCGACGG	+
SH3D21	ENST00000505871.6_2	K	R	chr1	36772946	36773346	36773146	36772998	36773032	GGGGAAGCGCGGGAGGGAAGGAGGGAGGAAGGGG	+
SH3D21	ENST00000505871.6_2	K	R	chr1	36772946	36773346	36773146	36773122	36773153	GGACGGCTGGTGGCTGGGGAAGAAGAACGGG	+
SH3D21	ENST00000505871.6_2	N	S	chr1	36786100	36786500	36786300	36786123	36786146	GGGAGTGGCTTCCAAAGAGGAGG	+
SH3D21	ENST00000505871.6_2	N	S	chr1	36786100	36786500	36786300	36786177	36786200	GGAAGTGGCTCCAAAAGAGGAGG	+
SH3D21	ENST00000505871.6_2	N	S	chr1	36786100	36786500	36786300	36786344	36786377	GGGGCGAGGTGGAGTCTCTAAGGAGGGCGCTGG	+
SH3D21	ENST00000505871.6_2	N	S	chr1	36786100	36786500	36786300	36786384	36786420	GGAGGTGCAGCTGGAGTGAGTGGGCAGTGGCGGGGG	+
SH3D21	ENST00000505871.6_2	T	A	chr1	36786135	36786535	36786335	36786177	36786200	GGAAGTGGCTCCAAAAGAGGAGG	+
SH3D21	ENST00000505871.6_2	T	A	chr1	36786135	36786535	36786335	36786344	36786377	GGGGCGAGGTGGAGTCTCTAAGGAGGGCGCTGG	+
SH3D21	ENST00000505871.6_2	T	A	chr1	36786135	36786535	36786335	36786384	36786420	GGAGGTGCAGCTGGAGTGAGTGGGCAGTGGCGGGGG	+
CAP1	ENST00000372802.5_2	K	E	chr1	40535188	40535588	40535388	40535316	40535343	GGTCTGGTATGAAGGACAGGAACAAGG	+
CAP1	ENST00000372802.5_2	K	E	chr1	40535188	40535588	40535388	40535524	40535547	GGAGGGCAAGAAGTGGAGAGTGG	+
CAP1	ENST00000372802.5_2	K	E	chr1	40535197	40535597	40535397	40535316	40535343	GGTCTGGTATGAAGGACAGGAACAAGG	+
CAP1	ENST00000372802.5_2	K	E	chr1	40535197	40535597	40535397	40535524	40535547	GGAGGGCAAGAAGTGGAGAGTGG	+
CAP1	ENST00000372802.5_2	K	R	chr1	40535198	40535598	40535398	40535316	40535343	GGTCTGGTATGAAGGACAGGAACAAGG	+
CAP1	ENST00000372802.5_2	K	R	chr1	40535198	40535598	40535398	40535524	40535547	GGAGGGCAAGAAGTGGAGAGTGG	+
CAP1	ENST00000372802.5_2	S	G	chr1	40535221	40535621	40535421	40535316	40535343	GGTCTGGTATGAAGGACAGGAACAAGG	+
CAP1	ENST00000372802.5_2	S	G	chr1	40535221	40535621	40535421	40535524	40535547	GGAGGGCAAGAAGTGGAGAGTGG	+
ZNF684	ENST00000372697.7_1	E	G	chr1	41009869	41010269	41010069	41009979	41009997	GGTGGTTTAGTGGTTAGG	+
ZNF684	ENST00000372696.3_1	S	G	chr1	41009893	41010293	41010093	41009979	41009997	GGTGGTTTAGTGGTTAGG	+
ZNF684	ENST00000372697.7_1	S	G	chr1	41009898	41010298	41010098	41009979	41009997	GGTGGTTTAGTGGTTAGG	+
ZNF684	ENST00000372696.3_1	Q	R	chr1	41009912	41010312	41010112	41009979	41009997	GGTGGTTTAGTGGTTAGG	+
ZNF684	ENST00000372696.3_1	K	E	chr1	41009923	41010323	41010123	41009979	41009997	GGTGGTTTAGTGGTTAGG	+
ZNF684	ENST00000372696.3_1	K	R	chr1	41009924	41010324	41010124	41009979	41009997	GGTGGTTTAGTGGTTAGG	+
ZNF684	ENST00000372697.7_1	Q	R	chr1	41009941	41010341	41010141	41009979	41009997	GGTGGTTTAGTGGTTAGG	+
ZNF684	ENST00000372697.7_1	E	G	chr1	41009950	41010350	41010150	41009979	41009997	GGTGGTTTAGTGGTTAGG	+
ZNF684	ENST00000372697.7_1	E	G	chr1	41009953	41010353	41010153	41009979	41009997	GGTGGTTTAGTGGTTAGG	+
ZNF684	ENST00000372697.7_1	Q	R	chr1	41009965	41010365	41010165	41009979	41009997	GGTGGTTTAGTGGTTAGG	+
ZNF684	ENST00000372697.7_1	M	V	chr1	41009979	41010379	41010179	41009979	41009997	GGTGGTTTAGTGGTTAGG	+
TIE1	ENST00000372476.8_2	K	E	chr1	43782850	43783250	43783050	43782985	43783012	GGACCTCATCGGGGAGGGGAACTTCGG	+
RNF220	ENST00000361799.7_2	K	E	chr1	45091793	45092193	45091993	45091896	45091926	GGACTGGGAACTCTAGGGACTGACTGTAGG	+
RNF220	ENST00000361799.7_2	K	E	chr1	45091793	45092193	45091993	45092069	45092091	GGTGAGGAGGGGTGGTGAGTGG	+
RNF220	ENST00000361799.7_2	K	E	chr1	45091793	45092193	45091993	45092163	45092193	GGCCACAGGAGAGGCCTGAACTGGGTTTGG	+
RPS8	ENST00000372209.3_1	K	R	chr1	45243512	45243912	45243712	45243574	45243607	GGCTGAGGAAGGCCAGCACTGGGGTGTGCAGGG	+
RPS8	ENST00000372209.3_1	K	R	chr1	45243512	45243912	45243712	45243787	45243822	GGGCAAGCTTCTTGGTGAGAAGGCTGTTGTGTTGG	+
RPS8	ENST00000372209.3_1	K	E	chr1	45243514	45243914	45243714	45243574	45243607	GGCTGAGGAAGGCCAGCACTGGGGTGTGCAGGG	+
RPS8	ENST00000372209.3_1	K	E	chr1	45243514	45243914	45243714	45243787	45243822	GGGCAAGCTTCTTGGTGAGAAGGCTGTTGTGTTGG	+
RPS8	ENST00000372209.3_1	K	E	chr1	45243523	45243923	45243723	45243574	45243607	GGCTGAGGAAGGCCAGCACTGGGGTGTGCAGGG	+
RPS8	ENST00000372209.3_1	K	E	chr1	45243523	45243923	45243723	45243787	45243822	GGGCAAGCTTCTTGGTGAGAAGGCTGTTGTGTTGG	+
RPS8	ENST00000372209.3_1	K	E	chr1	45243526	45243926	45243726	45243574	45243607	GGCTGAGGAAGGCCAGCACTGGGGTGTGCAGGG	+
RPS8	ENST00000372209.3_1	K	E	chr1	45243526	45243926	45243726	45243787	45243822	GGGCAAGCTTCTTGGTGAGAAGGCTGTTGTGTTGG	+
MRPL37	ENST00000605337.5_2	Q	R	chr1	54681696	54682096	54681896	54681705	54681730	GGACGTAGGTGGACGTTGTAAAGGG	+
MRPL37	ENST00000605337.5_2	Q	R	chr1	54681696	54682096	54681896	54681824	54681847	GGTCTTGGAGCAGCCCGTGGTGG	+
MRPL37	ENST00000605337.5_2	K	E	chr1	54681734	54682134	54681934	54681824	54681847	GGTCTTGGAGCAGCCCGTGGTGG	+
MRPL37	ENST00000605337.5_2	K	E	chr1	54681734	54682134	54681934	54682083	54682121	GGTGGGATTGCTGGGGTGCTCTGTGAGGAGAGCCCTGG	+
MRPL37	ENST00000605337.5_2	K	R	chr1	54681735	54682135	54681935	54681824	54681847	GGTCTTGGAGCAGCCCGTGGTGG	+
MRPL37	ENST00000605337.5_2	K	R	chr1	54681735	54682135	54681935	54682083	54682121	GGTGGGATTGCTGGGGTGCTCTGTGAGGAGAGCCCTGG	+
MRPL37	ENST00000605337.5_2	N	D	chr1	54681737	54682137	54681937	54681824	54681847	GGTCTTGGAGCAGCCCGTGGTGG	+
MRPL37	ENST00000605337.5_2	N	D	chr1	54681737	54682137	54681937	54682083	54682121	GGTGGGATTGCTGGGGTGCTCTGTGAGGAGAGCCCTGG	+
RPF1	ENST00000370656.5_1	K	R	chr1	84944895	84945295	84945095	84944897	84944925	GGTTAAGGAAGGGGGTCACAGGAGAAGG	+
RPF1	ENST00000370656.5_1	K	R	chr1	84944895	84945295	84945095	84945041	84945073	GGAGGCTGCAGGCGCTGGGGATGGGGCGACGG	+
RPF1	ENST00000370656.5_1	K	R	chr1	84944895	84945295	84945095	84945187	84945210	GGAAGGTACGCGAGAGGCGGGGG	+
RPF1	ENST00000370656.5_1	K	E	chr1	84944936	84945336	84945136	84945041	84945073	GGAGGCTGCAGGCGCTGGGGATGGGGCGACGG	+
RPF1	ENST00000370656.5_1	K	E	chr1	84944936	84945336	84945136	84945187	84945210	GGAAGGTACGCGAGAGGCGGGGG	+
RPF1	ENST00000370656.5_1	K	E	chr1	84944936	84945336	84945136	84945301	84945328	GGCTCCGTGGGAAGGGTGGCGTCGCGG	+
RPF1	ENST00000370656.5_1	K	R	chr1	84944937	84945337	84945137	84945041	84945073	GGAGGCTGCAGGCGCTGGGGATGGGGCGACGG	+
RPF1	ENST00000370656.5_1	K	R	chr1	84944937	84945337	84945137	84945187	84945210	GGAAGGTACGCGAGAGGCGGGGG	+
RPF1	ENST00000370656.5_1	K	R	chr1	84944937	84945337	84945137	84945301	84945328	GGCTCCGTGGGAAGGGTGGCGTCGCGG	+
RPF1	ENST00000370656.5_1	N	S	chr1	84944940	84945340	84945140	84945041	84945073	GGAGGCTGCAGGCGCTGGGGATGGGGCGACGG	+
RPF1	ENST00000370656.5_1	N	S	chr1	84944940	84945340	84945140	84945187	84945210	GGAAGGTACGCGAGAGGCGGGGG	+
RPF1	ENST00000370656.5_1	N	S	chr1	84944940	84945340	84945140	84945301	84945328	GGCTCCGTGGGAAGGGTGGCGTCGCGG	+
RPF1	ENST00000370656.5_1	T	A	chr1	84944966	84945366	84945166	84945041	84945073	GGAGGCTGCAGGCGCTGGGGATGGGGCGACGG	+
RPF1	ENST00000370656.5_1	T	A	chr1	84944966	84945366	84945166	84945187	84945210	GGAAGGTACGCGAGAGGCGGGGG	+
RPF1	ENST00000370656.5_1	T	A	chr1	84944966	84945366	84945166	84945301	84945328	GGCTCCGTGGGAAGGGTGGCGTCGCGG	+
CCN1	ENST00000451137.7_2	N	D	chr1	86048445	86048845	86048645	86048791	86048825	GGAGAAAATGGGCGGGGGTGGTGTGGGTGATGGG	+
CCN1	ENST00000451137.7_2	Y	C	chr1	86048449	86048849	86048649	86048791	86048825	GGAGAAAATGGGCGGGGGTGGTGTGGGTGATGGG	+
CCN1	ENST00000451137.7_2	N	S	chr1	86048452	86048852	86048652	86048791	86048825	GGAGAAAATGGGCGGGGGTGGTGTGGGTGATGGG	+
CCN1	ENST00000451137.7_2	E	G	chr1	86048470	86048870	86048670	86048791	86048825	GGAGAAAATGGGCGGGGGTGGTGTGGGTGATGGG	+
CCN1	ENST00000451137.7_2	Y	C	chr1	86048488	86048888	86048688	86048791	86048825	GGAGAAAATGGGCGGGGGTGGTGTGGGTGATGGG	+
CCN1	ENST00000451137.7_2	R	G	chr1	86048490	86048890	86048690	86048791	86048825	GGAGAAAATGGGCGGGGGTGGTGTGGGTGATGGG	+
CCN1	ENST00000451137.7_2	N	D	chr1	86048499	86048899	86048699	86048791	86048825	GGAGAAAATGGGCGGGGGTGGTGTGGGTGATGGG	+
CCN1	ENST00000451137.7_2	N	S	chr1	86048500	86048900	86048700	86048791	86048825	GGAGAAAATGGGCGGGGGTGGTGTGGGTGATGGG	+
CCN1	ENST00000451137.7_2	R	G	chr1	86048517	86048917	86048717	86048791	86048825	GGAGAAAATGGGCGGGGGTGGTGTGGGTGATGGG	+
CCN1	ENST00000451137.7_2	R	G	chr1	86048517	86048917	86048717	86048889	86048907	GGGTGCTGGTGCGGATGG	+
TRMT13	ENST00000370141.7_2	K	E	chr1	100613594	100613994	100613794	100613686	100613710	GGGCTCTAGGCCTTGGAGCAGTGG	+
TRMT13	ENST00000370141.7_2	K	R	chr1	100613595	100613995	100613795	100613686	100613710	GGGCTCTAGGCCTTGGAGCAGTGG	+
TRMT13	ENST00000370141.7_2	Q	R	chr1	100613601	100614001	100613801	100613686	100613710	GGGCTCTAGGCCTTGGAGCAGTGG	+
TRMT13	ENST00000370141.7_2	N	S	chr1	100613607	100614007	100613807	100613686	100613710	GGGCTCTAGGCCTTGGAGCAGTGG	+
TRMT13	ENST00000370141.7_2	N	D	chr1	100613612	100614012	100613812	100613686	100613710	GGGCTCTAGGCCTTGGAGCAGTGG	+
TRMT13	ENST00000370141.7_2	N	S	chr1	100613613	100614013	100613813	100613686	100613710	GGGCTCTAGGCCTTGGAGCAGTGG	+
TRMT13	ENST00000370141.7_2	S	G	chr1	100613621	100614021	100613821	100613686	100613710	GGGCTCTAGGCCTTGGAGCAGTGG	+
TRMT13	ENST00000370141.7_2	I	V	chr1	100613651	100614051	100613851	100613686	100613710	GGGCTCTAGGCCTTGGAGCAGTGG	+
S1PR1	ENST00000475289.2_3	K	R	chr1	101705428	101705828	101705628	101705806	101705819	GGGAGGAAGGGGG	+
S1PR1	ENST00000475289.2_3	N	S	chr1	101705443	101705843	101705643	101705806	101705819	GGGAGGAAGGGGG	+
AMY2B	ENST00000361355.8_1	E	G	chr1	104116173	104116573	104116373	104116468	104116495	GGCCTGGAGACATAAAGGCAATTTTGG	+
AMY2B	ENST00000361355.8_1	K	R	chr1	104116176	104116576	104116376	104116468	104116495	GGCCTGGAGACATAAAGGCAATTTTGG	+
AMY2B	ENST00000361355.8_1	Y	C	chr1	104116182	104116582	104116382	104116468	104116495	GGCCTGGAGACATAAAGGCAATTTTGG	+
AMY2B	ENST00000361355.8_1	K	E	chr1	104116193	104116593	104116393	104116468	104116495	GGCCTGGAGACATAAAGGCAATTTTGG	+
AMY2B	ENST00000361355.8_1	K	R	chr1	104116194	104116594	104116394	104116468	104116495	GGCCTGGAGACATAAAGGCAATTTTGG	+
AMY2B	ENST00000361355.8_1	Y	C	chr1	104116206	104116606	104116406	104116468	104116495	GGCCTGGAGACATAAAGGCAATTTTGG	+
AMY2B	ENST00000361355.8_1	N	D	chr1	104116211	104116611	104116411	104116468	104116495	GGCCTGGAGACATAAAGGCAATTTTGG	+
CELSR2	ENST00000271332.4_2	S	G	chr1	109793699	109794099	109793899	109793757	109793782	GGCCCTGTGGATCGGGAAGAGGTGG	+
CELSR2	ENST00000271332.4_2	S	G	chr1	109793699	109794099	109793899	109793798	109793831	GGTAGAGGCAAGTGACCAGGGTCGGGACCCGGG	+
CELSR2	ENST00000271332.4_2	S	G	chr1	109793699	109794099	109793899	109793915	109793932	GGTCCAGGTGAGGGAGG	+
CELSR2	ENST00000271332.4_2	K	E	chr1	109793705	109794105	109793905	109793757	109793782	GGCCCTGTGGATCGGGAAGAGGTGG	+
CELSR2	ENST00000271332.4_2	K	E	chr1	109793705	109794105	109793905	109793798	109793831	GGTAGAGGCAAGTGACCAGGGTCGGGACCCGGG	+
CELSR2	ENST00000271332.4_2	K	E	chr1	109793705	109794105	109793905	109793915	109793932	GGTCCAGGTGAGGGAGG	+
CELSR2	ENST00000271332.4_2	K	R	chr1	109793706	109794106	109793906	109793757	109793782	GGCCCTGTGGATCGGGAAGAGGTGG	+
CELSR2	ENST00000271332.4_2	K	R	chr1	109793706	109794106	109793906	109793798	109793831	GGTAGAGGCAAGTGACCAGGGTCGGGACCCGGG	+
CELSR2	ENST00000271332.4_2	K	R	chr1	109793706	109794106	109793906	109793915	109793932	GGTCCAGGTGAGGGAGG	+
CELSR2	ENST00000271332.4_2	Y	C	chr1	109793712	109794112	109793912	109793757	109793782	GGCCCTGTGGATCGGGAAGAGGTGG	+
CELSR2	ENST00000271332.4_2	Y	C	chr1	109793712	109794112	109793912	109793798	109793831	GGTAGAGGCAAGTGACCAGGGTCGGGACCCGGG	+
CELSR2	ENST00000271332.4_2	Y	C	chr1	109793712	109794112	109793912	109793915	109793932	GGTCCAGGTGAGGGAGG	+
CELSR2	ENST00000271332.4_2	D	G	chr1	109793733	109794133	109793933	109793757	109793782	GGCCCTGTGGATCGGGAAGAGGTGG	+
CELSR2	ENST00000271332.4_2	D	G	chr1	109793733	109794133	109793933	109793798	109793831	GGTAGAGGCAAGTGACCAGGGTCGGGACCCGGG	+
CELSR2	ENST00000271332.4_2	D	G	chr1	109793733	109794133	109793933	109793915	109793932	GGTCCAGGTGAGGGAGG	+
CELSR2	ENST00000271332.4_2	T	A	chr1	109793765	109794165	109793965	109793765	109793782	GGATCGGGAAGAGGTGG	+
CELSR2	ENST00000271332.4_2	T	A	chr1	109793765	109794165	109793965	109793798	109793831	GGTAGAGGCAAGTGACCAGGGTCGGGACCCGGG	+
CELSR2	ENST00000271332.4_2	T	A	chr1	109793765	109794165	109793965	109793915	109793932	GGTCCAGGTGAGGGAGG	+
CELSR2	ENST00000271332.4_2	T	A	chr1	109793765	109794165	109793965	109794118	109794140	GGGTGCGAGCACAGGATGGTGG	+
CELSR2	ENST00000271332.4_2	D	G	chr1	109793775	109794175	109793975	109793798	109793831	GGTAGAGGCAAGTGACCAGGGTCGGGACCCGGG	+
CELSR2	ENST00000271332.4_2	D	G	chr1	109793775	109794175	109793975	109793915	109793932	GGTCCAGGTGAGGGAGG	+
CELSR2	ENST00000271332.4_2	D	G	chr1	109793775	109794175	109793975	109794118	109794140	GGGTGCGAGCACAGGATGGTGG	+
CELSR2	ENST00000271332.4_2	K	E	chr1	109793783	109794183	109793983	109793798	109793831	GGTAGAGGCAAGTGACCAGGGTCGGGACCCGGG	+
CELSR2	ENST00000271332.4_2	K	E	chr1	109793783	109794183	109793983	109793915	109793932	GGTCCAGGTGAGGGAGG	+
CELSR2	ENST00000271332.4_2	K	E	chr1	109793783	109794183	109793983	109794118	109794140	GGGTGCGAGCACAGGATGGTGG	+
CELSR2	ENST00000271332.4_2	K	R	chr1	109793784	109794184	109793984	109793798	109793831	GGTAGAGGCAAGTGACCAGGGTCGGGACCCGGG	+
CELSR2	ENST00000271332.4_2	K	R	chr1	109793784	109794184	109793984	109793915	109793932	GGTCCAGGTGAGGGAGG	+
CELSR2	ENST00000271332.4_2	K	R	chr1	109793784	109794184	109793984	109794118	109794140	GGGTGCGAGCACAGGATGGTGG	+
CELSR2	ENST00000271332.4_2	N	D	chr1	109793792	109794192	109793992	109793798	109793831	GGTAGAGGCAAGTGACCAGGGTCGGGACCCGGG	+
CELSR2	ENST00000271332.4_2	N	D	chr1	109793792	109794192	109793992	109793915	109793932	GGTCCAGGTGAGGGAGG	+
CELSR2	ENST00000271332.4_2	N	D	chr1	109793792	109794192	109793992	109794118	109794140	GGGTGCGAGCACAGGATGGTGG	+
CELSR2	ENST00000271332.4_2	N	D	chr1	109793792	109794192	109793992	109794165	109794190	GGCTTGGTGACAGTACAGGTCCTGG	+
CELSR2	ENST00000271332.4_2	S	G	chr1	109793810	109794210	109794010	109793816	109793838	GGGTCGGGACCCGGGTCCTCGG	+
CELSR2	ENST00000271332.4_2	S	G	chr1	109793810	109794210	109794010	109793915	109793932	GGTCCAGGTGAGGGAGG	+
CELSR2	ENST00000271332.4_2	S	G	chr1	109793810	109794210	109794010	109794118	109794140	GGGTGCGAGCACAGGATGGTGG	+
CELSR2	ENST00000271332.4_2	S	G	chr1	109793810	109794210	109794010	109794165	109794190	GGCTTGGTGACAGTACAGGTCCTGG	+
CELSR2	ENST00000271332.4_2	M	V	chr1	109793816	109794216	109794016	109793816	109793838	GGGTCGGGACCCGGGTCCTCGG	+
CELSR2	ENST00000271332.4_2	M	V	chr1	109793816	109794216	109794016	109793915	109793932	GGTCCAGGTGAGGGAGG	+
CELSR2	ENST00000271332.4_2	M	V	chr1	109793816	109794216	109794016	109794118	109794140	GGGTGCGAGCACAGGATGGTGG	+
CELSR2	ENST00000271332.4_2	M	V	chr1	109793816	109794216	109794016	109794165	109794190	GGCTTGGTGACAGTACAGGTCCTGG	+
CELSR2	ENST00000271332.4_2	S	G	chr1	109793819	109794219	109794019	109793915	109793932	GGTCCAGGTGAGGGAGG	+
CELSR2	ENST00000271332.4_2	S	G	chr1	109793819	109794219	109794019	109794118	109794140	GGGTGCGAGCACAGGATGGTGG	+
CELSR2	ENST00000271332.4_2	S	G	chr1	109793819	109794219	109794019	109794165	109794190	GGCTTGGTGACAGTACAGGTCCTGG	+
CELSR2	ENST00000271332.4_2	Y	C	chr1	109795161	109795561	109795361	109795266	109795286	GGAGGCGACGATGGAGACGG	+
CELSR2	ENST00000271332.4_2	Y	C	chr1	109795176	109795576	109795376	109795266	109795286	GGAGGCGACGATGGAGACGG	+
CELSR2	ENST00000271332.4_2	K	R	chr1	109795188	109795588	109795388	109795266	109795286	GGAGGCGACGATGGAGACGG	+
CYB561D1	ENST00000430195.2_1	M	V	chr1	110036995	110037395	110037195	110037029	110037055	GGAGGGATTTTGAGGGCCTGGTGGGG	+
CYB561D1	ENST00000430195.2_1	M	V	chr1	110036995	110037395	110037195	110037056	110037085	GGGGCCCCAGGGATCCTGGAATAATGGGG	+
CYB561D1	ENST00000430195.2_1	M	V	chr1	110036995	110037395	110037195	110037089	110037108	GGGTGCTGTGGGGGAAGGG	+
CYB561D1	ENST00000430195.2_1	I	V	chr1	110037004	110037404	110037204	110037029	110037055	GGAGGGATTTTGAGGGCCTGGTGGGG	+
CYB561D1	ENST00000430195.2_1	I	V	chr1	110037004	110037404	110037204	110037056	110037085	GGGGCCCCAGGGATCCTGGAATAATGGGG	+
CYB561D1	ENST00000430195.2_1	I	V	chr1	110037004	110037404	110037204	110037089	110037108	GGGTGCTGTGGGGGAAGGG	+
CYB561D1	ENST00000430195.2_1	E	G	chr1	110037020	110037420	110037220	110037029	110037055	GGAGGGATTTTGAGGGCCTGGTGGGG	+
CYB561D1	ENST00000430195.2_1	E	G	chr1	110037020	110037420	110037220	110037056	110037085	GGGGCCCCAGGGATCCTGGAATAATGGGG	+
CYB561D1	ENST00000430195.2_1	E	G	chr1	110037020	110037420	110037220	110037089	110037108	GGGTGCTGTGGGGGAAGGG	+
CYB561D1	ENST00000430195.2_1	D	G	chr1	110037026	110037426	110037226	110037029	110037055	GGAGGGATTTTGAGGGCCTGGTGGGG	+
CYB561D1	ENST00000430195.2_1	D	G	chr1	110037026	110037426	110037226	110037056	110037085	GGGGCCCCAGGGATCCTGGAATAATGGGG	+
CYB561D1	ENST00000430195.2_1	D	G	chr1	110037026	110037426	110037226	110037089	110037108	GGGTGCTGTGGGGGAAGGG	+
CYB561D1	ENST00000430195.2_1	E	G	chr1	110037044	110037444	110037244	110037048	110037075	GGTGGGGCGGGGCCCCAGGGATCCTGG	+
CYB561D1	ENST00000430195.2_1	E	G	chr1	110037044	110037444	110037244	110037081	110037108	GGGGTTTTGGGTGCTGTGGGGGAAGGG	+
GSTM5	ENST00000369812.6_2	K	R	chr1	110255934	110256334	110256134	110256042	110256070	GGGAAGGGGATGCTGGGGAGCCTGGTGG	+
GSTM5	ENST00000369812.6_2	K	R	chr1	110255934	110256334	110256134	110256273	110256300	GGGTGGCAGGTGGGGAGACAGAAGAGG	+
GSTM5	ENST00000369812.6_2	N	S	chr1	110255949	110256349	110256149	110256042	110256070	GGGAAGGGGATGCTGGGGAGCCTGGTGG	+
GSTM5	ENST00000369812.6_2	N	S	chr1	110255949	110256349	110256149	110256273	110256300	GGGTGGCAGGTGGGGAGACAGAAGAGG	+
GSTM5	ENST00000369812.6_2	N	S	chr1	110255949	110256349	110256149	110256313	110256339	GGACATTTTGGAGAACCAGGTTATGG	+
GSTM5	ENST00000369812.6_2	Y	C	chr1	110255964	110256364	110256164	110256042	110256070	GGGAAGGGGATGCTGGGGAGCCTGGTGG	+
GSTM5	ENST00000369812.6_2	Y	C	chr1	110255964	110256364	110256164	110256273	110256300	GGGTGGCAGGTGGGGAGACAGAAGAGG	+
GSTM5	ENST00000369812.6_2	Y	C	chr1	110255964	110256364	110256164	110256313	110256339	GGACATTTTGGAGAACCAGGTTATGG	+
GSTM5	ENST00000369812.6_2	K	E	chr1	110255975	110256375	110256175	110256042	110256070	GGGAAGGGGATGCTGGGGAGCCTGGTGG	+
GSTM5	ENST00000369812.6_2	K	E	chr1	110255975	110256375	110256175	110256273	110256300	GGGTGGCAGGTGGGGAGACAGAAGAGG	+
GSTM5	ENST00000369812.6_2	K	E	chr1	110255975	110256375	110256175	110256313	110256339	GGACATTTTGGAGAACCAGGTTATGG	+
GSTM5	ENST00000369812.6_2	K	R	chr1	110255976	110256376	110256176	110256042	110256070	GGGAAGGGGATGCTGGGGAGCCTGGTGG	+
GSTM5	ENST00000369812.6_2	K	R	chr1	110255976	110256376	110256176	110256273	110256300	GGGTGGCAGGTGGGGAGACAGAAGAGG	+
GSTM5	ENST00000369812.6_2	K	R	chr1	110255976	110256376	110256176	110256313	110256339	GGACATTTTGGAGAACCAGGTTATGG	+
GSTM5	ENST00000369812.6_2	H	R	chr1	110255979	110256379	110256179	110256042	110256070	GGGAAGGGGATGCTGGGGAGCCTGGTGG	+
GSTM5	ENST00000369812.6_2	H	R	chr1	110255979	110256379	110256179	110256273	110256300	GGGTGGCAGGTGGGGAGACAGAAGAGG	+
GSTM5	ENST00000369812.6_2	H	R	chr1	110255979	110256379	110256179	110256313	110256339	GGACATTTTGGAGAACCAGGTTATGG	+
GSTM5	ENST00000369812.6_2	N	S	chr1	110255982	110256382	110256182	110256042	110256070	GGGAAGGGGATGCTGGGGAGCCTGGTGG	+
GSTM5	ENST00000369812.6_2	N	S	chr1	110255982	110256382	110256182	110256273	110256300	GGGTGGCAGGTGGGGAGACAGAAGAGG	+
GSTM5	ENST00000369812.6_2	N	S	chr1	110255982	110256382	110256182	110256313	110256339	GGACATTTTGGAGAACCAGGTTATGG	+
GSTM5	ENST00000369812.6_2	K	R	chr1	110256104	110256504	110256304	110256273	110256300	GGGTGGCAGGTGGGGAGACAGAAGAGG	+
GSTM5	ENST00000369812.6_2	K	R	chr1	110256104	110256504	110256304	110256313	110256339	GGACATTTTGGAGAACCAGGTTATGG	+
GSTM5	ENST00000369812.6_2	I	V	chr1	110256106	110256506	110256306	110256273	110256300	GGGTGGCAGGTGGGGAGACAGAAGAGG	+
GSTM5	ENST00000369812.6_2	I	V	chr1	110256106	110256506	110256306	110256313	110256339	GGACATTTTGGAGAACCAGGTTATGG	+
MOV10	ENST00000413052.6_1	Q	R	chr1	113242709	113243109	113242909	113242961	113242984	GGTATGGCTGGGCCAGGGTGGGG	+
MOV10	ENST00000413052.6_1	Q	R	chr1	113242709	113243109	113242909	113242995	113243008	GGAGGTGGTAAGG	+
MOV10	ENST00000413052.6_1	Q	R	chr1	113242709	113243109	113242909	113243065	113243086	GGAGCGGGAGGGTGAAGGGGG	+
BCL9	ENST00000234739.8_2	H	R	chr1	147096271	147096671	147096471	147096346	147096372	GGCATGGGAGGTCCAGGGCCAGTGGG	+
BCL9	ENST00000234739.8_2	H	R	chr1	147096271	147096671	147096471	147096543	147096580	GGGCATGATTCCTGGCAAGGATCGGGGGCCTGCCGGG	+
BCL9	ENST00000234739.8_2	M	V	chr1	147096300	147096700	147096500	147096346	147096372	GGCATGGGAGGTCCAGGGCCAGTGGG	+
BCL9	ENST00000234739.8_2	M	V	chr1	147096300	147096700	147096500	147096543	147096580	GGGCATGATTCCTGGCAAGGATCGGGGGCCTGCCGGG	+
BCL9	ENST00000234739.8_2	Q	R	chr1	147096310	147096710	147096510	147096346	147096372	GGCATGGGAGGTCCAGGGCCAGTGGG	+
BCL9	ENST00000234739.8_2	Q	R	chr1	147096310	147096710	147096510	147096543	147096580	GGGCATGATTCCTGGCAAGGATCGGGGGCCTGCCGGG	+
BCL9	ENST00000234739.8_2	Q	R	chr1	147096310	147096710	147096510	147096680	147096708	GGCCCCGGGGCATGGCTGCTGACGTGGG	+
BCL9	ENST00000234739.8_2	S	G	chr1	147096324	147096724	147096524	147096346	147096372	GGCATGGGAGGTCCAGGGCCAGTGGG	+
BCL9	ENST00000234739.8_2	S	G	chr1	147096324	147096724	147096524	147096543	147096580	GGGCATGATTCCTGGCAAGGATCGGGGGCCTGCCGGG	+
BCL9	ENST00000234739.8_2	S	G	chr1	147096324	147096724	147096524	147096680	147096708	GGCCCCGGGGCATGGCTGCTGACGTGGG	+
BCL9	ENST00000234739.8_2	N	D	chr1	147096327	147096727	147096527	147096346	147096372	GGCATGGGAGGTCCAGGGCCAGTGGG	+
BCL9	ENST00000234739.8_2	N	D	chr1	147096327	147096727	147096527	147096543	147096580	GGGCATGATTCCTGGCAAGGATCGGGGGCCTGCCGGG	+
BCL9	ENST00000234739.8_2	N	D	chr1	147096327	147096727	147096527	147096680	147096708	GGCCCCGGGGCATGGCTGCTGACGTGGG	+
BCL9	ENST00000234739.8_2	N	S	chr1	147096328	147096728	147096528	147096346	147096372	GGCATGGGAGGTCCAGGGCCAGTGGG	+
BCL9	ENST00000234739.8_2	N	S	chr1	147096328	147096728	147096528	147096543	147096580	GGGCATGATTCCTGGCAAGGATCGGGGGCCTGCCGGG	+
BCL9	ENST00000234739.8_2	N	S	chr1	147096328	147096728	147096528	147096680	147096708	GGCCCCGGGGCATGGCTGCTGACGTGGG	+
ADAMTSL4	ENST00000369038.6_3	M	V	chr1	150525733	150526133	150525933	150525735	150525768	GGCCTGGGTGGAAGAGGTGGGCCTTGGGCAAGG	+
ADAMTSL4	ENST00000369038.6_3	M	V	chr1	150525733	150526133	150525933	150525785	150525815	GGAAAGGGGAGCACGGGTGGCTTCAGAGGG	+
ADAMTSL4	ENST00000369038.6_3	M	V	chr1	150525733	150526133	150525933	150525824	150525854	GGTGCCAGGAAGTAAACTGGGGAAACAGGG	+
ADAMTSL4	ENST00000369038.6_3	Y	C	chr1	150525743	150526143	150525943	150525744	150525774	GGAAGAGGTGGGCCTTGGGCAAGGTGGGGG	+
ADAMTSL4	ENST00000369038.6_3	Y	C	chr1	150525743	150526143	150525943	150525785	150525815	GGAAAGGGGAGCACGGGTGGCTTCAGAGGG	+
ADAMTSL4	ENST00000369038.6_3	Y	C	chr1	150525743	150526143	150525943	150525824	150525854	GGTGCCAGGAAGTAAACTGGGGAAACAGGG	+
ADAMTSL4	ENST00000369038.6_3	H	R	chr1	150525773	150526173	150525973	150525785	150525815	GGAAAGGGGAGCACGGGTGGCTTCAGAGGG	+
ADAMTSL4	ENST00000369038.6_3	H	R	chr1	150525773	150526173	150525973	150525824	150525854	GGTGCCAGGAAGTAAACTGGGGAAACAGGG	+
ADAMTSL4	ENST00000369038.6_3	N	S	chr1	150525779	150526179	150525979	150525785	150525815	GGAAAGGGGAGCACGGGTGGCTTCAGAGGG	+
ADAMTSL4	ENST00000369038.6_3	N	S	chr1	150525779	150526179	150525979	150525824	150525854	GGTGCCAGGAAGTAAACTGGGGAAACAGGG	+
ADAMTSL4	ENST00000369038.6_3	R	G	chr1	150525784	150526184	150525984	150525785	150525815	GGAAAGGGGAGCACGGGTGGCTTCAGAGGG	+
ADAMTSL4	ENST00000369038.6_3	R	G	chr1	150525784	150526184	150525984	150525824	150525854	GGTGCCAGGAAGTAAACTGGGGAAACAGGG	+
ADAMTSL4	ENST00000369038.6_3	S	G	chr1	150526120	150526520	150526320	150526327	150526355	GGGTTGGGCCAGTCCCCAGGTAGCAGGG	+
ADAMTSL4	ENST00000369038.6_3	S	G	chr1	150526120	150526520	150526320	150526378	150526405	GGTCCCTCGGGGCCGAGGCCAGCAGGG	+
ADAMTSL4	ENST00000369038.6_3	S	G	chr1	150526120	150526520	150526320	150526409	150526442	GGGCCTTGGGGAACGGGGGGGACTCCTCACGGG	+
ADAMTSL4	ENST00000369038.6_3	S	G	chr1	150530779	150531179	150530979	150530845	150530872	GGGCTGGGGATCGAAGGCAGAGCCTGG	+
ADAMTSL4	ENST00000369038.6_3	S	G	chr1	150530779	150531179	150530979	150530889	150530913	GGAAGCTGGCTGAGAAGGTCTGGG	+
ADAMTSL4	ENST00000369038.6_3	N	S	chr1	150530804	150531204	150531004	150530845	150530872	GGGCTGGGGATCGAAGGCAGAGCCTGG	+
ADAMTSL4	ENST00000369038.6_3	N	S	chr1	150530804	150531204	150531004	150530889	150530913	GGAAGCTGGCTGAGAAGGTCTGGG	+
ADAMTSL4	ENST00000369038.6_3	N	S	chr1	150530807	150531207	150531007	150530845	150530872	GGGCTGGGGATCGAAGGCAGAGCCTGG	+
ADAMTSL4	ENST00000369038.6_3	N	S	chr1	150530807	150531207	150531007	150530889	150530913	GGAAGCTGGCTGAGAAGGTCTGGG	+
ADAMTSL4	ENST00000369038.6_3	D	G	chr1	150530813	150531213	150531013	150530845	150530872	GGGCTGGGGATCGAAGGCAGAGCCTGG	+
ADAMTSL4	ENST00000369038.6_3	D	G	chr1	150530813	150531213	150531013	150530889	150530913	GGAAGCTGGCTGAGAAGGTCTGGG	+
ADAMTSL4	ENST00000369038.6_3	Q	R	chr1	150530828	150531228	150531028	150530845	150530872	GGGCTGGGGATCGAAGGCAGAGCCTGG	+
ADAMTSL4	ENST00000369038.6_3	Q	R	chr1	150530828	150531228	150531028	150530889	150530913	GGAAGCTGGCTGAGAAGGTCTGGG	+
ADAMTSL4	ENST00000369038.6_3	R	G	chr1	150530863	150531263	150531063	150530889	150530913	GGAAGCTGGCTGAGAAGGTCTGGG	+
ADAMTSL4	ENST00000369038.6_3	D	G	chr1	150530876	150531276	150531076	150530889	150530913	GGAAGCTGGCTGAGAAGGTCTGGG	+
PSMB4	ENST00000290541.7_2	N	S	chr1	151372828	151373228	151373028	151372831	151372845	GGGGGAAGGTGTGG	+
PSMB4	ENST00000290541.7_2	N	S	chr1	151372828	151373228	151373028	151372916	151372944	GGATTGATGAGGAGCTTCTGGGAGATGG	+
PSMB4	ENST00000290541.7_2	N	S	chr1	151372828	151373228	151373028	151373024	151373058	GGAACACCATGGTCATCGGAGGCTATGCTGATGG	+
PSMB4	ENST00000290541.7_2	Y	C	chr1	151372849	151373249	151373049	151372916	151372944	GGATTGATGAGGAGCTTCTGGGAGATGG	+
PSMB4	ENST00000290541.7_2	Y	C	chr1	151372849	151373249	151373049	151373024	151373058	GGAACACCATGGTCATCGGAGGCTATGCTGATGG	+
S100A1	ENST00000368698.3_1	K	E	chr1	153604001	153604401	153604201	153604172	153604198	GGCCCAGAAGGATGTGGATGCTGTGG	+
S100A1	ENST00000368698.3_1	K	E	chr1	153604001	153604401	153604201	153604227	153604261	GGAGACGGGGAGGTGGACTTCCAGGAGTATGTGG	+
S100A1	ENST00000368698.3_1	K	R	chr1	153604002	153604402	153604202	153604172	153604198	GGCCCAGAAGGATGTGGATGCTGTGG	+
S100A1	ENST00000368698.3_1	K	R	chr1	153604002	153604402	153604202	153604227	153604261	GGAGACGGGGAGGTGGACTTCCAGGAGTATGTGG	+
S100A1	ENST00000368698.3_1	N	S	chr1	153604026	153604426	153604226	153604172	153604198	GGCCCAGAAGGATGTGGATGCTGTGG	+
S100A1	ENST00000368698.3_1	N	S	chr1	153604026	153604426	153604226	153604227	153604261	GGAGACGGGGAGGTGGACTTCCAGGAGTATGTGG	+
S100A1	ENST00000368698.3_1	Q	R	chr1	153604050	153604450	153604250	153604172	153604198	GGCCCAGAAGGATGTGGATGCTGTGG	+
S100A1	ENST00000368698.3_1	Q	R	chr1	153604050	153604450	153604250	153604227	153604261	GGAGACGGGGAGGTGGACTTCCAGGAGTATGTGG	+
FDPS	ENST00000368356.8_1	Y	C	chr1	155279496	155279896	155279696	155279638	155279673	GGGCACCCCGGGAGAGGTGGCTGGGTTCCCTACGG	+
FDPS	ENST00000368356.8_1	Y	C	chr1	155279496	155279896	155279696	155279728	155279757	GGTGCCAAGCGTGGACAGAGGAACCTCGG	+
FDPS	ENST00000368356.8_1	Y	C	chr1	155279496	155279896	155279696	155279764	155279792	GGTTGGGGTGAGGGGCCTTGGGGAGGGG	+
LMNA	ENST00000368300.9_2	S	G	chr1	156084720	156085120	156084920	156084791	156084818	GGCTGCAGGAGAAGGAGGACCTGCAGG	+
LMNA	ENST00000368300.9_2	S	G	chr1	156084720	156085120	156084920	156084912	156084936	GGTGGTCAGCCGCGAGGTGTCCGG	+
LMNA	ENST00000368300.9_2	S	G	chr1	156084720	156085120	156084920	156085078	156085105	GGTGGCTGCGTGCCTGGCGGGGAGTGG	+
LMNA	ENST00000368300.9_2	K	E	chr1	156084741	156085141	156084941	156084791	156084818	GGCTGCAGGAGAAGGAGGACCTGCAGG	+
LMNA	ENST00000368300.9_2	K	E	chr1	156084741	156085141	156084941	156084912	156084936	GGTGGTCAGCCGCGAGGTGTCCGG	+
LMNA	ENST00000368300.9_2	K	E	chr1	156084741	156085141	156084941	156085078	156085105	GGTGGCTGCGTGCCTGGCGGGGAGTGG	+
LMNA	ENST00000368300.9_2	K	R	chr1	156084742	156085142	156084942	156084791	156084818	GGCTGCAGGAGAAGGAGGACCTGCAGG	+
LMNA	ENST00000368300.9_2	K	R	chr1	156084742	156085142	156084942	156084912	156084936	GGTGGTCAGCCGCGAGGTGTCCGG	+
LMNA	ENST00000368300.9_2	K	R	chr1	156084742	156085142	156084942	156085078	156085105	GGTGGCTGCGTGCCTGGCGGGGAGTGG	+
LMNA	ENST00000368300.9_2	Y	C	chr1	156084751	156085151	156084951	156084791	156084818	GGCTGCAGGAGAAGGAGGACCTGCAGG	+
LMNA	ENST00000368300.9_2	Y	C	chr1	156084751	156085151	156084951	156084912	156084936	GGTGGTCAGCCGCGAGGTGTCCGG	+
LMNA	ENST00000368300.9_2	Y	C	chr1	156084751	156085151	156084951	156085078	156085105	GGTGGCTGCGTGCCTGGCGGGGAGTGG	+
LMNA	ENST00000368300.9_2	E	G	chr1	156084754	156085154	156084954	156084791	156084818	GGCTGCAGGAGAAGGAGGACCTGCAGG	+
LMNA	ENST00000368300.9_2	E	G	chr1	156084754	156085154	156084954	156084912	156084936	GGTGGTCAGCCGCGAGGTGTCCGG	+
LMNA	ENST00000368300.9_2	E	G	chr1	156084754	156085154	156084954	156085078	156085105	GGTGGCTGCGTGCCTGGCGGGGAGTGG	+
LMNA	ENST00000368300.9_2	D	G	chr1	156084769	156085169	156084969	156084791	156084818	GGCTGCAGGAGAAGGAGGACCTGCAGG	+
LMNA	ENST00000368300.9_2	D	G	chr1	156084769	156085169	156084969	156084912	156084936	GGTGGTCAGCCGCGAGGTGTCCGG	+
LMNA	ENST00000368300.9_2	D	G	chr1	156084769	156085169	156084969	156085078	156085105	GGTGGCTGCGTGCCTGGCGGGGAGTGG	+
LMNA	ENST00000368300.9_2	D	G	chr1	156084769	156085169	156084969	156085140	156085165	GGAAGGGAGTGAGAGGGCCTGGAGG	+
NCSTN	ENST00000294785.10_2	S	G	chr1	160319787	160320187	160319987	160319948	160319972	GGAATTCGCTGGGCAATGGTTTGG	+
NCSTN	ENST00000294785.10_2	I	V	chr1	160326823	160327223	160327023	160327042	160327074	GGTGAGATGGGGCAGGGGCATAGGTGGCAGGG	+
FCER1G	ENST00000367992.7_1	M	V	chr1	161189980	161190380	161190180	161190066	161190103	GGAAGGAATTGGAGCCATCTCCGGTGTCTGGCGGGGG	+
FCER1G	ENST00000367992.7_1	E	G	chr1	161190008	161190408	161190208	161190066	161190103	GGAAGGAATTGGAGCCATCTCCGGTGTCTGGCGGGGG	+
FCER1G	ENST00000367992.7_1	S	G	chr1	161190013	161190413	161190213	161190066	161190103	GGAAGGAATTGGAGCCATCTCCGGTGTCTGGCGGGGG	+
FCER1G	ENST00000367992.7_1	M	V	chr1	161190019	161190419	161190219	161190066	161190103	GGAAGGAATTGGAGCCATCTCCGGTGTCTGGCGGGGG	+
FCER1G	ENST00000367992.7_1	H	R	chr1	161190032	161190432	161190232	161190066	161190103	GGAAGGAATTGGAGCCATCTCCGGTGTCTGGCGGGGG	+
FCER1G	ENST00000367992.7_1	N	S	chr1	161190038	161190438	161190238	161190066	161190103	GGAAGGAATTGGAGCCATCTCCGGTGTCTGGCGGGGG	+
FCER1G	ENST00000367992.7_1	K	E	chr1	161190091	161190491	161190291	161190095	161190108	GGCGGGGGAAAGG	+
FCER1G	ENST00000367992.7_1	K	R	chr1	161190092	161190492	161190292	161190095	161190108	GGCGGGGGAAAGG	+
MAEL	ENST00000367872.9_2	K	R	chr1	166958403	166958803	166958603	166958521	166958547	GGGCGGGAGCCCGGCGAGGGCGCCGG	+
MAEL	ENST00000367872.9_2	K	R	chr1	166958403	166958803	166958603	166958716	166958746	GGGCGGTAAGGCTGGAGCGGAGTGAGAGGG	+
MAEL	ENST00000367872.9_2	K	R	chr1	166958403	166958803	166958603	166958748	166958789	GGGCAGGGCAGTTGGGCAAGCCGGAGGGTGAGGCGGGAGGG	+
MAEL	ENST00000367872.9_2	Y	C	chr1	166958421	166958821	166958621	166958521	166958547	GGGCGGGAGCCCGGCGAGGGCGCCGG	+
MAEL	ENST00000367872.9_2	Y	C	chr1	166958421	166958821	166958621	166958716	166958746	GGGCGGTAAGGCTGGAGCGGAGTGAGAGGG	+
MAEL	ENST00000367872.9_2	Y	C	chr1	166958421	166958821	166958621	166958748	166958789	GGGCAGGGCAGTTGGGCAAGCCGGAGGGTGAGGCGGGAGGG	+
MAEL	ENST00000367872.9_2	Y	C	chr1	166958421	166958821	166958621	166958794	166958820	GGCCTCGAGGAGGTCAGGCGGCTTGG	+
MAEL	ENST00000367872.9_2	K	R	chr1	166958442	166958842	166958642	166958521	166958547	GGGCGGGAGCCCGGCGAGGGCGCCGG	+
MAEL	ENST00000367872.9_2	K	R	chr1	166958442	166958842	166958642	166958716	166958746	GGGCGGTAAGGCTGGAGCGGAGTGAGAGGG	+
MAEL	ENST00000367872.9_2	K	R	chr1	166958442	166958842	166958642	166958748	166958789	GGGCAGGGCAGTTGGGCAAGCCGGAGGGTGAGGCGGGAGGG	+
MAEL	ENST00000367872.9_2	K	R	chr1	166958442	166958842	166958642	166958794	166958820	GGCCTCGAGGAGGTCAGGCGGCTTGG	+
XCL1	ENST00000367818.4_2	R	G	chr1	168545679	168546079	168545879	168545970	168546002	GGGAGGCAAGGCAGGTGGGCACACATTTTGGG	+
QSOX1	ENST00000367600.5_1	Q	R	chr1	180159489	180159889	180159689	180159587	180159612	GGTGAACTGGATTGGCTGCCAGGGG	+
QSOX1	ENST00000367600.5_1	Q	R	chr1	180159489	180159889	180159689	180159765	180159792	GGCCCTCCAAGGGGAGAGGGGGCAGGG	+
QSOX1	ENST00000367600.5_1	N	S	chr1	180159492	180159892	180159692	180159587	180159612	GGTGAACTGGATTGGCTGCCAGGGG	+
QSOX1	ENST00000367600.5_1	N	S	chr1	180159492	180159892	180159692	180159765	180159792	GGCCCTCCAAGGGGAGAGGGGGCAGGG	+
QSOX1	ENST00000367600.5_1	E	G	chr1	180159510	180159910	180159710	180159587	180159612	GGTGAACTGGATTGGCTGCCAGGGG	+
QSOX1	ENST00000367600.5_1	E	G	chr1	180159510	180159910	180159710	180159765	180159792	GGCCCTCCAAGGGGAGAGGGGGCAGGG	+
C1orf21	ENST00000235307.7_2	Y	C	chr1	184588462	184588862	184588662	184588650	184588679	GGGTCGGGATTACTGTTCGGAAGAAGAGG	+
C1orf21	ENST00000235307.7_2	I	V	chr1	184588482	184588882	184588682	184588650	184588679	GGGTCGGGATTACTGTTCGGAAGAAGAGG	+
IGFN1	ENST00000335211.8_1	M	V	chr1	201177776	201178176	201177976	201177783	201177809	GGTTCAGGAGGCCTCCAAGGAATGGG	+
IGFN1	ENST00000335211.8_1	M	V	chr1	201177776	201178176	201177976	201177819	201177856	GGGCCAGGTTGTAGGAAGGGTATTGGGAGTTCTGGGG	+
IGFN1	ENST00000335211.8_1	M	V	chr1	201177776	201178176	201177976	201177860	201177881	GGGGTCAGTGGATAAGGAAGG	+
IGFN1	ENST00000335211.8_1	M	V	chr1	201177776	201178176	201177976	201177914	201177943	GGGTTCGGGGAGCAAGGCAGATTATAGGG	+
IGFN1	ENST00000335211.8_1	M	V	chr1	201177776	201178176	201177976	201177945	201177972	GGTGTAGGGGGTTCTGGGGCAATGGGG	+
IGFN1	ENST00000335211.8_1	M	V	chr1	201177776	201178176	201177976	201177977	201178009	GGATGAAGCAGGTTATAGGAAAGATTTAGGGG	+
IGFN1	ENST00000335211.8_1	M	V	chr1	201177776	201178176	201177976	201178016	201178052	GGGAATAAGTTCAGGGAGCAAGGCAGATTATAGGGG	+
IGFN1	ENST00000335211.8_1	M	V	chr1	201177776	201178176	201177976	201178053	201178079	GGTTTACAGGATTCCAGGGAAGCGGG	+
IGFN1	ENST00000335211.8_1	M	V	chr1	201177776	201178176	201177976	201178104	201178134	GGTGGTTTAAAGGGTTCCAGGGAAATCGGG	+
IGFN1	ENST00000335211.8_1	I	M	chr1	201177823	201178223	201178023	201177825	201177856	GGTTGTAGGAAGGGTATTGGGAGTTCTGGGG	+
IGFN1	ENST00000335211.8_1	I	M	chr1	201177823	201178223	201178023	201177860	201177881	GGGGTCAGTGGATAAGGAAGG	+
IGFN1	ENST00000335211.8_1	I	M	chr1	201177823	201178223	201178023	201177914	201177943	GGGTTCGGGGAGCAAGGCAGATTATAGGG	+
IGFN1	ENST00000335211.8_1	I	M	chr1	201177823	201178223	201178023	201177945	201177972	GGTGTAGGGGGTTCTGGGGCAATGGGG	+
IGFN1	ENST00000335211.8_1	I	M	chr1	201177823	201178223	201178023	201177977	201178009	GGATGAAGCAGGTTATAGGAAAGATTTAGGGG	+
IGFN1	ENST00000335211.8_1	I	M	chr1	201177823	201178223	201178023	201178016	201178052	GGGAATAAGTTCAGGGAGCAAGGCAGATTATAGGGG	+
IGFN1	ENST00000335211.8_1	I	M	chr1	201177823	201178223	201178023	201178053	201178079	GGTTTACAGGATTCCAGGGAAGCGGG	+
IGFN1	ENST00000335211.8_1	I	M	chr1	201177823	201178223	201178023	201178104	201178134	GGTGGTTTAAAGGGTTCCAGGGAAATCGGG	+
IGFN1	ENST00000335211.8_1	I	M	chr1	201177823	201178223	201178023	201178156	201178193	GGAAAGATTTGGGGGTTCCTGAGGGAATGGGTGCAGG	+
IGFN1	ENST00000335211.8_1	I	M	chr1	201177823	201178223	201178023	201178198	201178222	GGGCTGGTTTAAGGGGTCCTGGGG	+
IGFN1	ENST00000335211.8_1	S	G	chr1	201177824	201178224	201178024	201177825	201177856	GGTTGTAGGAAGGGTATTGGGAGTTCTGGGG	+
IGFN1	ENST00000335211.8_1	S	G	chr1	201177824	201178224	201178024	201177860	201177881	GGGGTCAGTGGATAAGGAAGG	+
IGFN1	ENST00000335211.8_1	S	G	chr1	201177824	201178224	201178024	201177914	201177943	GGGTTCGGGGAGCAAGGCAGATTATAGGG	+
IGFN1	ENST00000335211.8_1	S	G	chr1	201177824	201178224	201178024	201177945	201177972	GGTGTAGGGGGTTCTGGGGCAATGGGG	+
IGFN1	ENST00000335211.8_1	S	G	chr1	201177824	201178224	201178024	201177977	201178009	GGATGAAGCAGGTTATAGGAAAGATTTAGGGG	+
IGFN1	ENST00000335211.8_1	S	G	chr1	201177824	201178224	201178024	201178016	201178052	GGGAATAAGTTCAGGGAGCAAGGCAGATTATAGGGG	+
IGFN1	ENST00000335211.8_1	S	G	chr1	201177824	201178224	201178024	201178053	201178079	GGTTTACAGGATTCCAGGGAAGCGGG	+
IGFN1	ENST00000335211.8_1	S	G	chr1	201177824	201178224	201178024	201178104	201178134	GGTGGTTTAAAGGGTTCCAGGGAAATCGGG	+
IGFN1	ENST00000335211.8_1	S	G	chr1	201177824	201178224	201178024	201178156	201178193	GGAAAGATTTGGGGGTTCCTGAGGGAATGGGTGCAGG	+
IGFN1	ENST00000335211.8_1	S	G	chr1	201177824	201178224	201178024	201178198	201178222	GGGCTGGTTTAAGGGGTCCTGGGG	+
IGFN1	ENST00000335211.8_1	D	G	chr1	201177843	201178243	201178043	201177843	201177871	GGGAGTTCTGGGGAAATGGGGTCAGTGG	+
IGFN1	ENST00000335211.8_1	D	G	chr1	201177843	201178243	201178043	201177914	201177943	GGGTTCGGGGAGCAAGGCAGATTATAGGG	+
IGFN1	ENST00000335211.8_1	D	G	chr1	201177843	201178243	201178043	201177945	201177972	GGTGTAGGGGGTTCTGGGGCAATGGGG	+
IGFN1	ENST00000335211.8_1	D	G	chr1	201177843	201178243	201178043	201177977	201178009	GGATGAAGCAGGTTATAGGAAAGATTTAGGGG	+
IGFN1	ENST00000335211.8_1	D	G	chr1	201177843	201178243	201178043	201178016	201178052	GGGAATAAGTTCAGGGAGCAAGGCAGATTATAGGGG	+
IGFN1	ENST00000335211.8_1	D	G	chr1	201177843	201178243	201178043	201178053	201178079	GGTTTACAGGATTCCAGGGAAGCGGG	+
IGFN1	ENST00000335211.8_1	D	G	chr1	201177843	201178243	201178043	201178104	201178134	GGTGGTTTAAAGGGTTCCAGGGAAATCGGG	+
IGFN1	ENST00000335211.8_1	D	G	chr1	201177843	201178243	201178043	201178156	201178193	GGAAAGATTTGGGGGTTCCTGAGGGAATGGGTGCAGG	+
IGFN1	ENST00000335211.8_1	D	G	chr1	201177843	201178243	201178043	201178198	201178230	GGGCTGGTTTAAGGGGTCCTGGGGAGATGGGG	+
IGFN1	ENST00000335211.8_1	R	G	chr1	201178160	201178560	201178360	201178166	201178205	GGGGGTTCCTGAGGGAATGGGTGCAGGTTACAGGGCTGG	+
IGFN1	ENST00000335211.8_1	R	G	chr1	201178160	201178560	201178360	201178210	201178237	GGGGTCCTGGGGAGATGGGGTCACTGG	+
IGFN1	ENST00000335211.8_1	R	G	chr1	201178160	201178560	201178360	201178245	201178276	GGTCATAGGAATGGGATTGGAGGTTATGGGG	+
IGFN1	ENST00000335211.8_1	R	G	chr1	201178160	201178560	201178360	201178280	201178319	GGGGTCAGGTTATAGGGAGGATTTGGGGGCTCCTGAGGG	+
IGFN1	ENST00000335211.8_1	R	G	chr1	201178160	201178560	201178360	201178322	201178355	GGGCACAGGGAGCAAGGCAGGTTATAGGGATGG	+
IGFN1	ENST00000335211.8_1	R	G	chr1	201178160	201178560	201178360	201178360	201178387	GGGGTTCTGGAGAAATGAGGTCAATGG	+
IGFN1	ENST00000335211.8_1	R	G	chr1	201178160	201178560	201178360	201178391	201178415	GGCAGGTTATAGGAAAAATTTGGG	+
IGFN1	ENST00000335211.8_1	R	G	chr1	201178160	201178560	201178360	201178430	201178463	GGATTCAGGGAGCAAGGCAGGTTACAGGGGTGG	+
IGFN1	ENST00000335211.8_1	R	G	chr1	201178160	201178560	201178360	201178468	201178498	GGGGTTCTGGGGAAATGGGGTTAATTGAGG	+
IGFN1	ENST00000335211.8_1	R	G	chr1	201178160	201178560	201178360	201178500	201178532	GGCTATAGGAAAGATTTGGGGGTTTCTGAGGG	+
IGFN1	ENST00000335211.8_1	R	G	chr1	201178160	201178560	201178360	201178533	201178556	GGGGGTTCAGGGAGCAAAGCAGG	+
IGFN1	ENST00000335211.8_1	R	G	chr1	201178178	201178578	201178378	201178178	201178214	GGGAATGGGTGCAGGTTACAGGGCTGGTTTAAGGGG	+
IGFN1	ENST00000335211.8_1	R	G	chr1	201178178	201178578	201178378	201178218	201178247	GGGGAGATGGGGTCACTGGATGAGTCAGG	+
IGFN1	ENST00000335211.8_1	R	G	chr1	201178178	201178578	201178378	201178252	201178284	GGAATGGGATTGGAGGTTATGGGGAAATGGGG	+
IGFN1	ENST00000335211.8_1	R	G	chr1	201178178	201178578	201178378	201178287	201178319	GGTTATAGGGAGGATTTGGGGGCTCCTGAGGG	+
IGFN1	ENST00000335211.8_1	R	G	chr1	201178178	201178578	201178378	201178322	201178355	GGGCACAGGGAGCAAGGCAGGTTATAGGGATGG	+
IGFN1	ENST00000335211.8_1	R	G	chr1	201178178	201178578	201178378	201178360	201178387	GGGGTTCTGGAGAAATGAGGTCAATGG	+
IGFN1	ENST00000335211.8_1	R	G	chr1	201178178	201178578	201178378	201178391	201178415	GGCAGGTTATAGGAAAAATTTGGG	+
IGFN1	ENST00000335211.8_1	R	G	chr1	201178178	201178578	201178378	201178430	201178463	GGATTCAGGGAGCAAGGCAGGTTACAGGGGTGG	+
IGFN1	ENST00000335211.8_1	R	G	chr1	201178178	201178578	201178378	201178468	201178498	GGGGTTCTGGGGAAATGGGGTTAATTGAGG	+
IGFN1	ENST00000335211.8_1	R	G	chr1	201178178	201178578	201178378	201178500	201178532	GGCTATAGGAAAGATTTGGGGGTTTCTGAGGG	+
IGFN1	ENST00000335211.8_1	R	G	chr1	201178178	201178578	201178378	201178533	201178568	GGGGGTTCAGGGAGCAAAGCAGGTTATAGGGGTGG	+
IGFN1	ENST00000335211.8_1	M	V	chr1	201178184	201178584	201178384	201178184	201178214	GGGTGCAGGTTACAGGGCTGGTTTAAGGGG	+
IGFN1	ENST00000335211.8_1	M	V	chr1	201178184	201178584	201178384	201178218	201178247	GGGGAGATGGGGTCACTGGATGAGTCAGG	+
IGFN1	ENST00000335211.8_1	M	V	chr1	201178184	201178584	201178384	201178252	201178284	GGAATGGGATTGGAGGTTATGGGGAAATGGGG	+
IGFN1	ENST00000335211.8_1	M	V	chr1	201178184	201178584	201178384	201178287	201178319	GGTTATAGGGAGGATTTGGGGGCTCCTGAGGG	+
IGFN1	ENST00000335211.8_1	M	V	chr1	201178184	201178584	201178384	201178322	201178355	GGGCACAGGGAGCAAGGCAGGTTATAGGGATGG	+
IGFN1	ENST00000335211.8_1	M	V	chr1	201178184	201178584	201178384	201178360	201178387	GGGGTTCTGGAGAAATGAGGTCAATGG	+
IGFN1	ENST00000335211.8_1	M	V	chr1	201178184	201178584	201178384	201178391	201178415	GGCAGGTTATAGGAAAAATTTGGG	+
IGFN1	ENST00000335211.8_1	M	V	chr1	201178184	201178584	201178384	201178430	201178463	GGATTCAGGGAGCAAGGCAGGTTACAGGGGTGG	+
IGFN1	ENST00000335211.8_1	M	V	chr1	201178184	201178584	201178384	201178468	201178498	GGGGTTCTGGGGAAATGGGGTTAATTGAGG	+
IGFN1	ENST00000335211.8_1	M	V	chr1	201178184	201178584	201178384	201178500	201178532	GGCTATAGGAAAGATTTGGGGGTTTCTGAGGG	+
IGFN1	ENST00000335211.8_1	M	V	chr1	201178184	201178584	201178384	201178533	201178568	GGGGGTTCAGGGAGCAAAGCAGGTTATAGGGGTGG	+
IGFN1	ENST00000335211.8_1	K	E	chr1	201178205	201178605	201178405	201178210	201178237	GGGGTCCTGGGGAGATGGGGTCACTGG	+
IGFN1	ENST00000335211.8_1	K	E	chr1	201178205	201178605	201178405	201178245	201178276	GGTCATAGGAATGGGATTGGAGGTTATGGGG	+
IGFN1	ENST00000335211.8_1	K	E	chr1	201178205	201178605	201178405	201178280	201178319	GGGGTCAGGTTATAGGGAGGATTTGGGGGCTCCTGAGGG	+
IGFN1	ENST00000335211.8_1	K	E	chr1	201178205	201178605	201178405	201178322	201178355	GGGCACAGGGAGCAAGGCAGGTTATAGGGATGG	+
IGFN1	ENST00000335211.8_1	K	E	chr1	201178205	201178605	201178405	201178360	201178387	GGGGTTCTGGAGAAATGAGGTCAATGG	+
IGFN1	ENST00000335211.8_1	K	E	chr1	201178205	201178605	201178405	201178391	201178415	GGCAGGTTATAGGAAAAATTTGGG	+
IGFN1	ENST00000335211.8_1	K	E	chr1	201178205	201178605	201178405	201178430	201178463	GGATTCAGGGAGCAAGGCAGGTTACAGGGGTGG	+
IGFN1	ENST00000335211.8_1	K	E	chr1	201178205	201178605	201178405	201178468	201178498	GGGGTTCTGGGGAAATGGGGTTAATTGAGG	+
IGFN1	ENST00000335211.8_1	K	E	chr1	201178205	201178605	201178405	201178500	201178532	GGCTATAGGAAAGATTTGGGGGTTTCTGAGGG	+
IGFN1	ENST00000335211.8_1	K	E	chr1	201178205	201178605	201178405	201178533	201178568	GGGGGTTCAGGGAGCAAAGCAGGTTATAGGGGTGG	+
IGFN1	ENST00000335211.8_1	K	E	chr1	201178205	201178605	201178405	201178572	201178597	GGTTCTGGGGAAATGGGGTCTGTGG	+
IGFN1	ENST00000335211.8_1	N	D	chr1	201178208	201178608	201178408	201178210	201178237	GGGGTCCTGGGGAGATGGGGTCACTGG	+
IGFN1	ENST00000335211.8_1	N	D	chr1	201178208	201178608	201178408	201178245	201178276	GGTCATAGGAATGGGATTGGAGGTTATGGGG	+
IGFN1	ENST00000335211.8_1	N	D	chr1	201178208	201178608	201178408	201178280	201178319	GGGGTCAGGTTATAGGGAGGATTTGGGGGCTCCTGAGGG	+
IGFN1	ENST00000335211.8_1	N	D	chr1	201178208	201178608	201178408	201178322	201178355	GGGCACAGGGAGCAAGGCAGGTTATAGGGATGG	+
IGFN1	ENST00000335211.8_1	N	D	chr1	201178208	201178608	201178408	201178360	201178387	GGGGTTCTGGAGAAATGAGGTCAATGG	+
IGFN1	ENST00000335211.8_1	N	D	chr1	201178208	201178608	201178408	201178391	201178415	GGCAGGTTATAGGAAAAATTTGGG	+
IGFN1	ENST00000335211.8_1	N	D	chr1	201178208	201178608	201178408	201178430	201178463	GGATTCAGGGAGCAAGGCAGGTTACAGGGGTGG	+
IGFN1	ENST00000335211.8_1	N	D	chr1	201178208	201178608	201178408	201178468	201178498	GGGGTTCTGGGGAAATGGGGTTAATTGAGG	+
IGFN1	ENST00000335211.8_1	N	D	chr1	201178208	201178608	201178408	201178500	201178532	GGCTATAGGAAAGATTTGGGGGTTTCTGAGGG	+
IGFN1	ENST00000335211.8_1	N	D	chr1	201178208	201178608	201178408	201178533	201178568	GGGGGTTCAGGGAGCAAAGCAGGTTATAGGGGTGG	+
IGFN1	ENST00000335211.8_1	N	D	chr1	201178208	201178608	201178408	201178572	201178597	GGTTCTGGGGAAATGGGGTCTGTGG	+
IGFN1	ENST00000335211.8_1	R	G	chr1	201178226	201178626	201178426	201178226	201178260	GGGGTCACTGGATGAGTCAGGTCATAGGAATGGG	+
IGFN1	ENST00000335211.8_1	R	G	chr1	201178226	201178626	201178426	201178263	201178297	GGAGGTTATGGGGAAATGGGGTCAGGTTATAGGG	+
IGFN1	ENST00000335211.8_1	R	G	chr1	201178226	201178626	201178426	201178298	201178332	GGATTTGGGGGCTCCTGAGGGAATGGGCACAGGG	+
IGFN1	ENST00000335211.8_1	R	G	chr1	201178226	201178626	201178426	201178337	201178370	GGCAGGTTATAGGGATGGCTTAAGGGGTTCTGG	+
IGFN1	ENST00000335211.8_1	R	G	chr1	201178226	201178626	201178426	201178378	201178404	GGTCAATGGATGAGGCAGGTTATAGG	+
IGFN1	ENST00000335211.8_1	R	G	chr1	201178226	201178626	201178426	201178430	201178463	GGATTCAGGGAGCAAGGCAGGTTACAGGGGTGG	+
IGFN1	ENST00000335211.8_1	R	G	chr1	201178226	201178626	201178426	201178468	201178498	GGGGTTCTGGGGAAATGGGGTTAATTGAGG	+
IGFN1	ENST00000335211.8_1	R	G	chr1	201178226	201178626	201178426	201178500	201178532	GGCTATAGGAAAGATTTGGGGGTTTCTGAGGG	+
IGFN1	ENST00000335211.8_1	R	G	chr1	201178226	201178626	201178426	201178533	201178568	GGGGGTTCAGGGAGCAAAGCAGGTTATAGGGGTGG	+
IGFN1	ENST00000335211.8_1	R	G	chr1	201178226	201178626	201178426	201178572	201178597	GGTTCTGGGGAAATGGGGTCTGTGG	+
IGFN1	ENST00000335211.8_1	R	G	chr1	201178226	201178626	201178426	201178601	201178626	GGCAGGCTATAGGAAGGATTTGGGG	+
IGFN1	ENST00000335211.8_1	D	G	chr1	201178233	201178633	201178433	201178235	201178268	GGATGAGTCAGGTCATAGGAATGGGATTGGAGG	+
IGFN1	ENST00000335211.8_1	D	G	chr1	201178233	201178633	201178433	201178272	201178309	GGGGAAATGGGGTCAGGTTATAGGGAGGATTTGGGGG	+
IGFN1	ENST00000335211.8_1	D	G	chr1	201178233	201178633	201178433	201178316	201178355	GGGAATGGGCACAGGGAGCAAGGCAGGTTATAGGGATGG	+
IGFN1	ENST00000335211.8_1	D	G	chr1	201178233	201178633	201178433	201178360	201178387	GGGGTTCTGGAGAAATGAGGTCAATGG	+
IGFN1	ENST00000335211.8_1	D	G	chr1	201178233	201178633	201178433	201178391	201178415	GGCAGGTTATAGGAAAAATTTGGG	+
IGFN1	ENST00000335211.8_1	D	G	chr1	201178233	201178633	201178433	201178430	201178463	GGATTCAGGGAGCAAGGCAGGTTACAGGGGTGG	+
IGFN1	ENST00000335211.8_1	D	G	chr1	201178233	201178633	201178433	201178468	201178498	GGGGTTCTGGGGAAATGGGGTTAATTGAGG	+
IGFN1	ENST00000335211.8_1	D	G	chr1	201178233	201178633	201178433	201178500	201178532	GGCTATAGGAAAGATTTGGGGGTTTCTGAGGG	+
IGFN1	ENST00000335211.8_1	D	G	chr1	201178233	201178633	201178433	201178533	201178568	GGGGGTTCAGGGAGCAAAGCAGGTTATAGGGGTGG	+
IGFN1	ENST00000335211.8_1	D	G	chr1	201178233	201178633	201178433	201178572	201178597	GGTTCTGGGGAAATGGGGTCTGTGG	+
IGFN1	ENST00000335211.8_1	D	G	chr1	201178233	201178633	201178433	201178601	201178627	GGCAGGCTATAGGAAGGATTTGGGGG	+
IGFN1	ENST00000335211.8_1	T	A	chr1	201180077	201180477	201180277	201180100	201180130	GGTCAATGGATGAGGCAGGTTATAGGAAGG	+
IGFN1	ENST00000335211.8_1	T	A	chr1	201180077	201180477	201180277	201180153	201180185	GGTTCAGGAAGTAAGGCAGGTTTTAGGGATGG	+
IGFN1	ENST00000335211.8_1	T	A	chr1	201180077	201180477	201180277	201180221	201180257	GGCAGGTTATAGGAAGGATTTAGGGGCTCCTAAGGG	+
IGFN1	ENST00000335211.8_1	T	A	chr1	201180077	201180477	201180277	201180260	201180293	GGGTTCAGGGAGTAAGACAGGTTTCAGGGATGG	+
IGFN1	ENST00000335211.8_1	T	A	chr1	201180077	201180477	201180277	201180314	201180346	GGAGTCAATGGATGAGGCAGGTTATAGGAAGG	+
IGFN1	ENST00000335211.8_1	T	A	chr1	201180077	201180477	201180277	201180350	201180389	GGGGGCTCCTGAGGGAATAGGTTCAGGAAGTAAGGCAGG	+
IGFN1	ENST00000335211.8_1	T	A	chr1	201180077	201180477	201180277	201180437	201180473	GGCAGGTTATAGGAAGGATTTGGGGGCTCCTAAGGG	+
IGFN1	ENST00000335211.8_1	E	G	chr1	201180117	201180517	201180317	201180117	201180139	GGTTATAGGAAGGATTTGGGGG	+
IGFN1	ENST00000335211.8_1	E	G	chr1	201180117	201180517	201180317	201180153	201180185	GGTTCAGGAAGTAAGGCAGGTTTTAGGGATGG	+
IGFN1	ENST00000335211.8_1	E	G	chr1	201180117	201180517	201180317	201180221	201180257	GGCAGGTTATAGGAAGGATTTAGGGGCTCCTAAGGG	+
IGFN1	ENST00000335211.8_1	E	G	chr1	201180117	201180517	201180317	201180260	201180293	GGGTTCAGGGAGTAAGACAGGTTTCAGGGATGG	+
IGFN1	ENST00000335211.8_1	E	G	chr1	201180117	201180517	201180317	201180314	201180346	GGAGTCAATGGATGAGGCAGGTTATAGGAAGG	+
IGFN1	ENST00000335211.8_1	E	G	chr1	201180117	201180517	201180317	201180350	201180389	GGGGGCTCCTGAGGGAATAGGTTCAGGAAGTAAGGCAGG	+
IGFN1	ENST00000335211.8_1	E	G	chr1	201180117	201180517	201180317	201180437	201180473	GGCAGGTTATAGGAAGGATTTGGGGGCTCCTAAGGG	+
IGFN1	ENST00000335211.8_1	E	G	chr1	201180117	201180517	201180317	201180491	201180516	GGCAGGTTTTAGGGATGGTTTAGGG	+
IGFN1	ENST00000335211.8_1	D	G	chr1	201180621	201181021	201180821	201180653	201180689	GGCAGGTTATAGGAAGGATTTGGGGGCTCCTAAGGG	+
IGFN1	ENST00000335211.8_1	D	G	chr1	201180621	201181021	201180821	201180692	201180725	GGGTTCAGGGAGTAAGGCAGGTTTCAGGGATGG	+
IGFN1	ENST00000335211.8_1	D	G	chr1	201180621	201181021	201180821	201180729	201180757	GGGAGTTCTGGGGAAATGGGGTCAATGG	+
IGFN1	ENST00000335211.8_1	D	G	chr1	201180621	201181021	201180821	201180761	201180796	GGCAGATTATAGGAAGGATTTGGGAGCTCCTGAGG	+
IGFN1	ENST00000335211.8_1	D	G	chr1	201180621	201181021	201180821	201180826	201180848	GGAATGGTTTAGGCAGTTCTGG	+
IGFN1	ENST00000335211.8_1	D	G	chr1	201180621	201181021	201180821	201180891	201180929	GGGGGTTCTGGGAGGAATCCATTAGGGAGCGAGGCAGG	+
IGFN1	ENST00000335211.8_1	D	G	chr1	201180621	201181021	201180821	201180934	201180957	GGGGTAGTTTGGAGGATTCTGGG	+
IGFN1	ENST00000335211.8_1	D	G	chr1	201180621	201181021	201180821	201180970	201181004	GGAATGAGGCAGGTTCTAGGCAAGGCTTTGGGGG	+
IGFN1	ENST00000335211.8_1	N	D	chr1	201180629	201181029	201180829	201180653	201180689	GGCAGGTTATAGGAAGGATTTGGGGGCTCCTAAGGG	+
IGFN1	ENST00000335211.8_1	N	D	chr1	201180629	201181029	201180829	201180692	201180725	GGGTTCAGGGAGTAAGGCAGGTTTCAGGGATGG	+
IGFN1	ENST00000335211.8_1	N	D	chr1	201180629	201181029	201180829	201180729	201180757	GGGAGTTCTGGGGAAATGGGGTCAATGG	+
IGFN1	ENST00000335211.8_1	N	D	chr1	201180629	201181029	201180829	201180761	201180796	GGCAGATTATAGGAAGGATTTGGGAGCTCCTGAGG	+
IGFN1	ENST00000335211.8_1	N	D	chr1	201180629	201181029	201180829	201180826	201180848	GGAATGGTTTAGGCAGTTCTGG	+
IGFN1	ENST00000335211.8_1	N	D	chr1	201180629	201181029	201180829	201180891	201180929	GGGGGTTCTGGGAGGAATCCATTAGGGAGCGAGGCAGG	+
IGFN1	ENST00000335211.8_1	N	D	chr1	201180629	201181029	201180829	201180934	201180957	GGGGTAGTTTGGAGGATTCTGGG	+
IGFN1	ENST00000335211.8_1	N	D	chr1	201180629	201181029	201180829	201180970	201181004	GGAATGAGGCAGGTTCTAGGCAAGGCTTTGGGGG	+
IGFN1	ENST00000335211.8_1	K	E	chr1	201180650	201181050	201180850	201180653	201180689	GGCAGGTTATAGGAAGGATTTGGGGGCTCCTAAGGG	+
IGFN1	ENST00000335211.8_1	K	E	chr1	201180650	201181050	201180850	201180692	201180725	GGGTTCAGGGAGTAAGGCAGGTTTCAGGGATGG	+
IGFN1	ENST00000335211.8_1	K	E	chr1	201180650	201181050	201180850	201180729	201180757	GGGAGTTCTGGGGAAATGGGGTCAATGG	+
IGFN1	ENST00000335211.8_1	K	E	chr1	201180650	201181050	201180850	201180761	201180796	GGCAGATTATAGGAAGGATTTGGGAGCTCCTGAGG	+
IGFN1	ENST00000335211.8_1	K	E	chr1	201180650	201181050	201180850	201180826	201180848	GGAATGGTTTAGGCAGTTCTGG	+
IGFN1	ENST00000335211.8_1	K	E	chr1	201180650	201181050	201180850	201180891	201180929	GGGGGTTCTGGGAGGAATCCATTAGGGAGCGAGGCAGG	+
IGFN1	ENST00000335211.8_1	K	E	chr1	201180650	201181050	201180850	201180934	201180957	GGGGTAGTTTGGAGGATTCTGGG	+
IGFN1	ENST00000335211.8_1	K	E	chr1	201180650	201181050	201180850	201180970	201181004	GGAATGAGGCAGGTTCTAGGCAAGGCTTTGGGGG	+
IGFN1	ENST00000335211.8_1	K	E	chr1	201180650	201181050	201180850	201181011	201181033	GGCATGGGGTCAGGGAGTGAGG	+
NAV1	ENST00000367302.5_3	K	E	chr1	201618143	201618543	201618343	201618146	201618182	GGCGCCCAAAGGCTTAGGCAAGGTGGGGTCCAAGGG	+
NAV1	ENST00000367302.5_3	K	E	chr1	201618143	201618543	201618343	201618239	201618263	GGCCAAGGGCAGCCCGGCGGGCGG	+
NAV1	ENST00000367302.5_3	K	E	chr1	201618143	201618543	201618343	201618313	201618340	GGATCCCTCGAGGACCCTATGCGGAGG	+
NAV1	ENST00000367302.5_3	K	E	chr1	201618143	201618543	201618343	201618485	201618505	GGTGGACCCCGAGCTGGTGG	+
NAV1	ENST00000367302.5_3	K	R	chr1	201618144	201618544	201618344	201618146	201618182	GGCGCCCAAAGGCTTAGGCAAGGTGGGGTCCAAGGG	+
NAV1	ENST00000367302.5_3	K	R	chr1	201618144	201618544	201618344	201618239	201618263	GGCCAAGGGCAGCCCGGCGGGCGG	+
NAV1	ENST00000367302.5_3	K	R	chr1	201618144	201618544	201618344	201618313	201618340	GGATCCCTCGAGGACCCTATGCGGAGG	+
NAV1	ENST00000367302.5_3	K	R	chr1	201618144	201618544	201618344	201618485	201618505	GGTGGACCCCGAGCTGGTGG	+
NAV1	ENST00000367302.5_3	K	E	chr1	201618155	201618555	201618355	201618156	201618182	GGCTTAGGCAAGGTGGGGTCCAAGGG	+
NAV1	ENST00000367302.5_3	K	E	chr1	201618155	201618555	201618355	201618239	201618263	GGCCAAGGGCAGCCCGGCGGGCGG	+
NAV1	ENST00000367302.5_3	K	E	chr1	201618155	201618555	201618355	201618313	201618340	GGATCCCTCGAGGACCCTATGCGGAGG	+
NAV1	ENST00000367302.5_3	K	E	chr1	201618155	201618555	201618355	201618485	201618505	GGTGGACCCCGAGCTGGTGG	+
NAV1	ENST00000367302.5_3	K	R	chr1	201618156	201618556	201618356	201618156	201618182	GGCTTAGGCAAGGTGGGGTCCAAGGG	+
NAV1	ENST00000367302.5_3	K	R	chr1	201618156	201618556	201618356	201618239	201618263	GGCCAAGGGCAGCCCGGCGGGCGG	+
NAV1	ENST00000367302.5_3	K	R	chr1	201618156	201618556	201618356	201618313	201618340	GGATCCCTCGAGGACCCTATGCGGAGG	+
NAV1	ENST00000367302.5_3	K	R	chr1	201618156	201618556	201618356	201618485	201618505	GGTGGACCCCGAGCTGGTGG	+
NAV1	ENST00000367302.5_3	K	R	chr1	201618189	201618589	201618389	201618239	201618263	GGCCAAGGGCAGCCCGGCGGGCGG	+
NAV1	ENST00000367302.5_3	K	R	chr1	201618189	201618589	201618389	201618313	201618340	GGATCCCTCGAGGACCCTATGCGGAGG	+
NAV1	ENST00000367302.5_3	K	R	chr1	201618189	201618589	201618389	201618485	201618505	GGTGGACCCCGAGCTGGTGG	+
NAV1	ENST00000367302.5_3	D	G	chr1	201618198	201618598	201618398	201618239	201618263	GGCCAAGGGCAGCCCGGCGGGCGG	+
NAV1	ENST00000367302.5_3	D	G	chr1	201618198	201618598	201618398	201618313	201618340	GGATCCCTCGAGGACCCTATGCGGAGG	+
NAV1	ENST00000367302.5_3	D	G	chr1	201618198	201618598	201618398	201618485	201618505	GGTGGACCCCGAGCTGGTGG	+
SOX13	ENST00000367204.6_2	Q	R	chr1	204082028	204082428	204082228	204082075	204082101	GGCCCTGGATGGCGTTGGCACCATGG	+
SOX13	ENST00000367204.6_2	Q	R	chr1	204082028	204082428	204082228	204082310	204082334	GGGCTCTCTGCTCGGCTGGGCAGG	+
DYRK3	ENST00000367108.7_1	I	V	chr1	206821484	206821884	206821684	206821773	206821810	GGAGAGGATGAAGGAGACCAGTTGGCCTGCATGATGG	+
IL24	ENST00000611909.4_1	S	G	chr1	207071020	207071420	207071220	207071135	207071161	GGCTGCTTGGGAGGAAGGCCAGGAGG	+
PROX1	ENST00000261454.8_1	K	E	chr1	214169874	214170274	214170074	214169941	214169962	GGAGTGAAAAGGACGGTAGGG	+
PROX1	ENST00000261454.8_1	K	R	chr1	214169875	214170275	214170075	214169941	214169962	GGAGTGAAAAGGACGGTAGGG	+
PROX1	ENST00000261454.8_1	N	D	chr1	214169880	214170280	214170080	214169941	214169962	GGAGTGAAAAGGACGGTAGGG	+
PROX1	ENST00000261454.8_1	N	S	chr1	214169881	214170281	214170081	214169941	214169962	GGAGTGAAAAGGACGGTAGGG	+
PROX1	ENST00000261454.8_1	K	R	chr1	214169893	214170293	214170093	214169941	214169962	GGAGTGAAAAGGACGGTAGGG	+
PROX1	ENST00000261454.8_1	Y	C	chr1	214169917	214170317	214170117	214169941	214169962	GGAGTGAAAAGGACGGTAGGG	+
PROX1	ENST00000261454.8_1	M	V	chr1	214169928	214170328	214170128	214169941	214169962	GGAGTGAAAAGGACGGTAGGG	+
HLX	ENST00000366903.8_3	N	D	chr1	221054434	221054834	221054634	221054450	221054469	GGGCAAGGGGAAGGGGAGG	+
HLX	ENST00000366903.8_3	N	D	chr1	221054434	221054834	221054634	221054555	221054574	GGTGGGCGGCCCGCCGGGG	+
HLX	ENST00000366903.8_3	N	S	chr1	221054435	221054835	221054635	221054450	221054469	GGGCAAGGGGAAGGGGAGG	+
HLX	ENST00000366903.8_3	N	S	chr1	221054435	221054835	221054635	221054555	221054574	GGTGGGCGGCCCGCCGGGG	+
HLX	ENST00000366903.8_3	I	V	chr1	221054449	221054849	221054649	221054450	221054469	GGGCAAGGGGAAGGGGAGG	+
HLX	ENST00000366903.8_3	I	V	chr1	221054449	221054849	221054649	221054555	221054574	GGTGGGCGGCCCGCCGGGG	+
HLX	ENST00000366903.8_3	I	V	chr1	221054449	221054849	221054649	221054820	221054844	GGGGCGGGAGGCTACGGAGTCAGG	+
HLX	ENST00000366903.8_3	N	D	chr1	221054464	221054864	221054664	221054555	221054574	GGTGGGCGGCCCGCCGGGG	+
HLX	ENST00000366903.8_3	N	D	chr1	221054464	221054864	221054664	221054820	221054844	GGGGCGGGAGGCTACGGAGTCAGG	+
HLX	ENST00000366903.8_3	N	S	chr1	221054465	221054865	221054665	221054555	221054574	GGTGGGCGGCCCGCCGGGG	+
HLX	ENST00000366903.8_3	N	S	chr1	221054465	221054865	221054665	221054820	221054844	GGGGCGGGAGGCTACGGAGTCAGG	+
HLX	ENST00000366903.8_3	R	G	chr1	221054476	221054876	221054676	221054555	221054574	GGTGGGCGGCCCGCCGGGG	+
HLX	ENST00000366903.8_3	R	G	chr1	221054476	221054876	221054676	221054820	221054844	GGGGCGGGAGGCTACGGAGTCAGG	+
HLX	ENST00000366903.8_3	N	D	chr1	221054479	221054879	221054679	221054555	221054574	GGTGGGCGGCCCGCCGGGG	+
HLX	ENST00000366903.8_3	N	D	chr1	221054479	221054879	221054679	221054820	221054844	GGGGCGGGAGGCTACGGAGTCAGG	+
HLX	ENST00000366903.8_3	N	S	chr1	221054480	221054880	221054680	221054555	221054574	GGTGGGCGGCCCGCCGGGG	+
HLX	ENST00000366903.8_3	N	S	chr1	221054480	221054880	221054680	221054820	221054844	GGGGCGGGAGGCTACGGAGTCAGG	+
HLX	ENST00000366903.8_3	H	R	chr1	221054492	221054892	221054692	221054555	221054574	GGTGGGCGGCCCGCCGGGG	+
HLX	ENST00000366903.8_3	H	R	chr1	221054492	221054892	221054692	221054820	221054844	GGGGCGGGAGGCTACGGAGTCAGG	+
HLX	ENST00000366903.8_3	Q	R	chr1	221054495	221054895	221054695	221054555	221054574	GGTGGGCGGCCCGCCGGGG	+
HLX	ENST00000366903.8_3	Q	R	chr1	221054495	221054895	221054695	221054820	221054844	GGGGCGGGAGGCTACGGAGTCAGG	+
BROX	ENST00000340934.10_2	E	G	chr1	222895584	222895984	222895784	222895687	222895721	GGATATCCAGTAGGCTTCATGGTGTGATGTCTGG	+
OBSCN	ENST00000570156.6_3	M	V	chr1	228486176	228486576	228486376	228486239	228486266	GGTGGCCCCTGTGGAATGGAAGAAGGG	+
OBSCN	ENST00000570156.6_3	K	R	chr1	228486898	228487298	228487098	228486971	228487001	GGTTCACAGAGGGTCTGAGGAATGAAGAGG	+
OBSCN	ENST00000570156.6_3	K	R	chr1	228486898	228487298	228487098	228487044	228487071	GGCAGCCCCTGTGGAGTGGAGGAAAGG	+
OBSCN	ENST00000570156.6_3	K	R	chr1	228486898	228487298	228487098	228487144	228487169	GGCCTGGCTATGGCAGATAACGGGG	+
OBSCN	ENST00000570156.6_3	K	R	chr1	228486898	228487298	228487098	228487238	228487261	GGCCATGTGGGCTTGTGGCTTGG	+
AKR1C4	ENST00000380448.5_1	K	E	chr10	5254812	5255212	5255012	5255121	5255147	GGTGAGGAGTTGGGTGGGCATCAGGG	+
AKR1C4	ENST00000380448.5_1	Q	R	chr10	5254825	5255225	5255025	5255121	5255147	GGTGAGGAGTTGGGTGGGCATCAGGG	+
VIM	ENST00000224237.9_2	K	E	chr10	17271510	17271910	17271710	17271646	17271674	GGGGTGCGGCTCCTGCAGGACTCGGTGG	+
VIM	ENST00000224237.9_2	K	E	chr10	17271510	17271910	17271710	17271858	17271898	GGGGGACCTCTACGAGGAGGAGATGCGGGAGCTGCGCCGG	+
VIM	ENST00000224237.9_2	K	R	chr10	17271511	17271911	17271711	17271646	17271674	GGGGTGCGGCTCCTGCAGGACTCGGTGG	+
VIM	ENST00000224237.9_2	K	R	chr10	17271511	17271911	17271711	17271858	17271898	GGGGGACCTCTACGAGGAGGAGATGCGGGAGCTGCGCCGG	+
VIM	ENST00000224237.9_2	N	S	chr10	17271514	17271914	17271714	17271646	17271674	GGGGTGCGGCTCCTGCAGGACTCGGTGG	+
VIM	ENST00000224237.9_2	N	S	chr10	17271514	17271914	17271714	17271858	17271898	GGGGGACCTCTACGAGGAGGAGATGCGGGAGCTGCGCCGG	+
VIM	ENST00000224237.9_2	K	R	chr10	17271532	17271932	17271732	17271646	17271674	GGGGTGCGGCTCCTGCAGGACTCGGTGG	+
VIM	ENST00000224237.9_2	K	R	chr10	17271532	17271932	17271732	17271858	17271898	GGGGGACCTCTACGAGGAGGAGATGCGGGAGCTGCGCCGG	+
VIM	ENST00000224237.9_2	K	R	chr10	17271580	17271980	17271780	17271646	17271674	GGGGTGCGGCTCCTGCAGGACTCGGTGG	+
VIM	ENST00000224237.9_2	K	R	chr10	17271580	17271980	17271780	17271858	17271898	GGGGGACCTCTACGAGGAGGAGATGCGGGAGCTGCGCCGG	+
VIM	ENST00000224237.9_2	Q	R	chr10	17271601	17272001	17271801	17271646	17271674	GGGGTGCGGCTCCTGCAGGACTCGGTGG	+
VIM	ENST00000224237.9_2	Q	R	chr10	17271601	17272001	17271801	17271858	17271898	GGGGGACCTCTACGAGGAGGAGATGCGGGAGCTGCGCCGG	+
VIM	ENST00000224237.9_2	N	S	chr10	17271604	17272004	17271804	17271646	17271674	GGGGTGCGGCTCCTGCAGGACTCGGTGG	+
VIM	ENST00000224237.9_2	N	S	chr10	17271604	17272004	17271804	17271858	17271898	GGGGGACCTCTACGAGGAGGAGATGCGGGAGCTGCGCCGG	+
VIM	ENST00000224237.9_2	K	E	chr10	17271606	17272006	17271806	17271646	17271674	GGGGTGCGGCTCCTGCAGGACTCGGTGG	+
VIM	ENST00000224237.9_2	K	E	chr10	17271606	17272006	17271806	17271858	17271898	GGGGGACCTCTACGAGGAGGAGATGCGGGAGCTGCGCCGG	+
VIM	ENST00000224237.9_2	K	R	chr10	17271607	17272007	17271807	17271646	17271674	GGGGTGCGGCTCCTGCAGGACTCGGTGG	+
VIM	ENST00000224237.9_2	K	R	chr10	17271607	17272007	17271807	17271858	17271898	GGGGGACCTCTACGAGGAGGAGATGCGGGAGCTGCGCCGG	+
VIM	ENST00000224237.9_2	E	G	chr10	17271622	17272022	17271822	17271646	17271674	GGGGTGCGGCTCCTGCAGGACTCGGTGG	+
VIM	ENST00000224237.9_2	E	G	chr10	17271622	17272022	17271822	17271858	17271898	GGGGGACCTCTACGAGGAGGAGATGCGGGAGCTGCGCCGG	+
VIM	ENST00000224237.9_2	E	G	chr10	17271628	17272028	17271828	17271646	17271674	GGGGTGCGGCTCCTGCAGGACTCGGTGG	+
VIM	ENST00000224237.9_2	E	G	chr10	17271628	17272028	17271828	17271858	17271898	GGGGGACCTCTACGAGGAGGAGATGCGGGAGCTGCGCCGG	+
VIM	ENST00000224237.9_2	E	G	chr10	17271628	17272028	17271828	17272010	17272026	GGGCCTCGGGAGGGGG	+
VIM	ENST00000224237.9_2	K	R	chr10	17271637	17272037	17271837	17271646	17271674	GGGGTGCGGCTCCTGCAGGACTCGGTGG	+
VIM	ENST00000224237.9_2	K	R	chr10	17271637	17272037	17271837	17271858	17271898	GGGGGACCTCTACGAGGAGGAGATGCGGGAGCTGCGCCGG	+
VIM	ENST00000224237.9_2	K	R	chr10	17271637	17272037	17271837	17272010	17272034	GGGCCTCGGGAGGGGGCTGGAGGG	+
VIM	ENST00000224237.9_2	Q	R	chr10	17271643	17272043	17271843	17271646	17271674	GGGGTGCGGCTCCTGCAGGACTCGGTGG	+
VIM	ENST00000224237.9_2	Q	R	chr10	17271643	17272043	17271843	17271858	17271898	GGGGGACCTCTACGAGGAGGAGATGCGGGAGCTGCGCCGG	+
VIM	ENST00000224237.9_2	Q	R	chr10	17271643	17272043	17271843	17272010	17272041	GGGCCTCGGGAGGGGGCTGGAGGGAGAGGGG	+
VIM	ENST00000224237.9_2	K	E	chr10	17271648	17272048	17271848	17271648	17271674	GGTGCGGCTCCTGCAGGACTCGGTGG	+
VIM	ENST00000224237.9_2	K	E	chr10	17271648	17272048	17271848	17271858	17271898	GGGGGACCTCTACGAGGAGGAGATGCGGGAGCTGCGCCGG	+
VIM	ENST00000224237.9_2	K	E	chr10	17271648	17272048	17271848	17272010	17272041	GGGCCTCGGGAGGGGGCTGGAGGGAGAGGGG	+
VIM	ENST00000224237.9_2	K	R	chr10	17271649	17272049	17271849	17271653	17271686	GGCTCCTGCAGGACTCGGTGGACTTCTCGCTGG	+
VIM	ENST00000224237.9_2	K	R	chr10	17271649	17272049	17271849	17271858	17271898	GGGGGACCTCTACGAGGAGGAGATGCGGGAGCTGCGCCGG	+
VIM	ENST00000224237.9_2	K	R	chr10	17271649	17272049	17271849	17272010	17272041	GGGCCTCGGGAGGGGGCTGGAGGGAGAGGGG	+
VIM	ENST00000224237.9_2	T	A	chr10	17271714	17272114	17271914	17271858	17271898	GGGGGACCTCTACGAGGAGGAGATGCGGGAGCTGCGCCGG	+
VIM	ENST00000224237.9_2	T	A	chr10	17271714	17272114	17271914	17272010	17272041	GGGCCTCGGGAGGGGGCTGGAGGGAGAGGGG	+
VIM	ENST00000224237.9_2	T	A	chr10	17271714	17272114	17271914	17272079	17272110	GGGGATGTGGCCGGGGGGAGGCCTGCCAGGG	+
VIM	ENST00000224237.9_2	N	D	chr10	17271717	17272117	17271917	17271858	17271898	GGGGGACCTCTACGAGGAGGAGATGCGGGAGCTGCGCCGG	+
VIM	ENST00000224237.9_2	N	D	chr10	17271717	17272117	17271917	17272010	17272041	GGGCCTCGGGAGGGGGCTGGAGGGAGAGGGG	+
VIM	ENST00000224237.9_2	N	D	chr10	17271717	17272117	17271917	17272079	17272110	GGGGATGTGGCCGGGGGGAGGCCTGCCAGGG	+
VIM	ENST00000224237.9_2	K	E	chr10	17271723	17272123	17271923	17271858	17271898	GGGGGACCTCTACGAGGAGGAGATGCGGGAGCTGCGCCGG	+
VIM	ENST00000224237.9_2	K	E	chr10	17271723	17272123	17271923	17272010	17272041	GGGCCTCGGGAGGGGGCTGGAGGGAGAGGGG	+
VIM	ENST00000224237.9_2	K	E	chr10	17271723	17272123	17271923	17272079	17272119	GGGGATGTGGCCGGGGGGAGGCCTGCCAGGGAGACAGCGG	+
VIM	ENST00000224237.9_2	K	R	chr10	17271724	17272124	17271924	17271858	17271898	GGGGGACCTCTACGAGGAGGAGATGCGGGAGCTGCGCCGG	+
VIM	ENST00000224237.9_2	K	R	chr10	17271724	17272124	17271924	17272010	17272041	GGGCCTCGGGAGGGGGCTGGAGGGAGAGGGG	+
VIM	ENST00000224237.9_2	K	R	chr10	17271724	17272124	17271924	17272079	17272119	GGGGATGTGGCCGGGGGGAGGCCTGCCAGGGAGACAGCGG	+
VIM	ENST00000224237.9_2	N	S	chr10	17271751	17272151	17271951	17271858	17271898	GGGGGACCTCTACGAGGAGGAGATGCGGGAGCTGCGCCGG	+
VIM	ENST00000224237.9_2	N	S	chr10	17271751	17272151	17271951	17272010	17272041	GGGCCTCGGGAGGGGGCTGGAGGGAGAGGGG	+
VIM	ENST00000224237.9_2	N	S	chr10	17271751	17272151	17271951	17272079	17272119	GGGGATGTGGCCGGGGGGAGGCCTGCCAGGGAGACAGCGG	+
VIM	ENST00000224237.9_2	N	S	chr10	17271751	17272151	17271951	17272124	17272143	GGGGCTGTGGCTGTGGTGG	+
LINC00999	ENST00000423687.1	K	E	chr10	38723858	38724258	38724058	38723876	38723901	GGACCTGGTTATTGGGCTGTCCAGG	+
LINC00999	ENST00000423687.1	K	E	chr10	38723858	38724258	38724058	38724006	38724026	GGCACCTCAGGATGGAGAGG	+
LINC00999	ENST00000423687.1	K	R	chr10	38723859	38724259	38724059	38723876	38723901	GGACCTGGTTATTGGGCTGTCCAGG	+
LINC00999	ENST00000423687.1	K	R	chr10	38723859	38724259	38724059	38724006	38724026	GGCACCTCAGGATGGAGAGG	+
LINC00999	ENST00000423687.1	D	G	chr10	38723865	38724265	38724065	38723876	38723901	GGACCTGGTTATTGGGCTGTCCAGG	+
LINC00999	ENST00000423687.1	D	G	chr10	38723865	38724265	38724065	38724006	38724026	GGCACCTCAGGATGGAGAGG	+
LINC00999	ENST00000423687.1	E	G	chr10	38723889	38724289	38724089	38724006	38724026	GGCACCTCAGGATGGAGAGG	+
LINC00999	ENST00000423687.1	S	G	chr10	38723894	38724294	38724094	38724006	38724026	GGCACCTCAGGATGGAGAGG	+
LINC00999	ENST00000423687.1	I	V	chr10	38723903	38724303	38724103	38724006	38724026	GGCACCTCAGGATGGAGAGG	+
LINC00999	ENST00000423687.1	H	R	chr10	38723913	38724313	38724113	38724006	38724026	GGCACCTCAGGATGGAGAGG	+
LINC00999	ENST00000423687.1	Y	C	chr10	38723916	38724316	38724116	38724006	38724026	GGCACCTCAGGATGGAGAGG	+
LINC00999	ENST00000423687.1	S	G	chr10	38723918	38724318	38724118	38724006	38724026	GGCACCTCAGGATGGAGAGG	+
LINC00999	ENST00000423687.1	K	E	chr10	38723924	38724324	38724124	38724006	38724026	GGCACCTCAGGATGGAGAGG	+
LINC00999	ENST00000423687.1	K	R	chr10	38723925	38724325	38724125	38724006	38724026	GGCACCTCAGGATGGAGAGG	+
LINC00999	ENST00000423687.1	S	G	chr10	38723939	38724339	38724139	38724006	38724026	GGCACCTCAGGATGGAGAGG	+
LINC00999	ENST00000423687.1	N	D	chr10	38723942	38724342	38724142	38724006	38724026	GGCACCTCAGGATGGAGAGG	+
LINC00999	ENST00000423687.1	N	S	chr10	38723943	38724343	38724143	38724006	38724026	GGCACCTCAGGATGGAGAGG	+
LINC00999	ENST00000423687.1	T	A	chr10	38723948	38724348	38724148	38724006	38724026	GGCACCTCAGGATGGAGAGG	+
LINC00999	ENST00000423687.1	T	A	chr10	38723975	38724375	38724175	38724006	38724026	GGCACCTCAGGATGGAGAGG	+
RASSF4	ENST00000340258.10_2	K	E	chr10	45465454	45465854	45465654	45465534	45465562	GGGCTGCGGGTGTTGGGTGCTGCACTGG	+
RASSF4	ENST00000340258.10_2	K	E	chr10	45465454	45465854	45465654	45465721	45465742	GGTGTGCAGGTTGGGCGGGGG	+
RASSF4	ENST00000340258.10_2	K	E	chr10	45465454	45465854	45465654	45465772	45465794	GGGCAGCCTTTAGGTGGAGGGG	+
RASSF4	ENST00000340258.10_2	K	E	chr10	45465454	45465854	45465654	45465821	45465848	GGGGTGCCCTGGGGGACAGTGATGGGG	+
RASSF4	ENST00000340258.10_2	K	R	chr10	45465455	45465855	45465655	45465534	45465562	GGGCTGCGGGTGTTGGGTGCTGCACTGG	+
RASSF4	ENST00000340258.10_2	K	R	chr10	45465455	45465855	45465655	45465721	45465742	GGTGTGCAGGTTGGGCGGGGG	+
RASSF4	ENST00000340258.10_2	K	R	chr10	45465455	45465855	45465655	45465772	45465794	GGGCAGCCTTTAGGTGGAGGGG	+
RASSF4	ENST00000340258.10_2	K	R	chr10	45465455	45465855	45465655	45465821	45465848	GGGGTGCCCTGGGGGACAGTGATGGGG	+
RASSF4	ENST00000340258.10_2	H	R	chr10	45465479	45465879	45465679	45465534	45465562	GGGCTGCGGGTGTTGGGTGCTGCACTGG	+
RASSF4	ENST00000340258.10_2	H	R	chr10	45465479	45465879	45465679	45465721	45465742	GGTGTGCAGGTTGGGCGGGGG	+
RASSF4	ENST00000340258.10_2	H	R	chr10	45465479	45465879	45465679	45465772	45465794	GGGCAGCCTTTAGGTGGAGGGG	+
RASSF4	ENST00000340258.10_2	H	R	chr10	45465479	45465879	45465679	45465821	45465848	GGGGTGCCCTGGGGGACAGTGATGGGG	+
RASSF4	ENST00000340258.10_2	D	G	chr10	45465494	45465894	45465694	45465534	45465562	GGGCTGCGGGTGTTGGGTGCTGCACTGG	+
RASSF4	ENST00000340258.10_2	D	G	chr10	45465494	45465894	45465694	45465721	45465742	GGTGTGCAGGTTGGGCGGGGG	+
RASSF4	ENST00000340258.10_2	D	G	chr10	45465494	45465894	45465694	45465772	45465794	GGGCAGCCTTTAGGTGGAGGGG	+
RASSF4	ENST00000340258.10_2	D	G	chr10	45465494	45465894	45465694	45465821	45465848	GGGGTGCCCTGGGGGACAGTGATGGGG	+
GPRIN2	ENST00000374314.5_1	R	G	chr10	46999605	47000005	46999805	46999721	46999744	GGTTGTCTGGGGGGCTCCCTGGG	+
GPRIN2	ENST00000374314.5_1	R	G	chr10	46999605	47000005	46999805	46999878	46999910	GGATGCTGGTGTGCAGGCGGCCCCAGTGGCGG	+
GPRIN2	ENST00000374314.5_1	R	G	chr10	46999605	47000005	46999805	46999974	47000003	GGTAACTCTGGGGTCCAGCCTGGAGGAGG	+
AGAP6	ENST00000374056.9_2	Q	R	chr10	51748331	51748731	51748531	51748348	51748369	GGTGGGCAGGCGAGGAGCGGG	+
AGAP6	ENST00000374056.9_2	Q	R	chr10	51748331	51748731	51748531	51748400	51748425	GGCCTAGGACAGCGGGAGTGCGTGG	+
AGAP6	ENST00000374056.9_2	Q	R	chr10	51748331	51748731	51748531	51748442	51748456	GGCACAGGTGGTGG	+
AGAP6	ENST00000374056.9_2	Q	R	chr10	51748331	51748731	51748531	51748573	51748600	GGCAGGAGCTAGGGACAGGATGGCAGG	+
AGAP6	ENST00000374056.9_2	Q	R	chr10	51748331	51748731	51748531	51748697	51748714	GGTGAGGAGGTGATAGG	+
AGAP6	ENST00000374056.9_2	Q	R	chr10	51748334	51748734	51748534	51748348	51748369	GGTGGGCAGGCGAGGAGCGGG	+
AGAP6	ENST00000374056.9_2	Q	R	chr10	51748334	51748734	51748534	51748400	51748425	GGCCTAGGACAGCGGGAGTGCGTGG	+
AGAP6	ENST00000374056.9_2	Q	R	chr10	51748334	51748734	51748534	51748442	51748456	GGCACAGGTGGTGG	+
AGAP6	ENST00000374056.9_2	Q	R	chr10	51748334	51748734	51748534	51748573	51748600	GGCAGGAGCTAGGGACAGGATGGCAGG	+
AGAP6	ENST00000374056.9_2	Q	R	chr10	51748334	51748734	51748534	51748697	51748714	GGTGAGGAGGTGATAGG	+
AGAP6	ENST00000374056.9_2	Q	R	chr10	51748337	51748737	51748537	51748348	51748369	GGTGGGCAGGCGAGGAGCGGG	+
AGAP6	ENST00000374056.9_2	Q	R	chr10	51748337	51748737	51748537	51748400	51748425	GGCCTAGGACAGCGGGAGTGCGTGG	+
AGAP6	ENST00000374056.9_2	Q	R	chr10	51748337	51748737	51748537	51748442	51748456	GGCACAGGTGGTGG	+
AGAP6	ENST00000374056.9_2	Q	R	chr10	51748337	51748737	51748537	51748573	51748600	GGCAGGAGCTAGGGACAGGATGGCAGG	+
AGAP6	ENST00000374056.9_2	Q	R	chr10	51748337	51748737	51748537	51748697	51748714	GGTGAGGAGGTGATAGG	+
AGAP6	ENST00000374056.9_2	R	G	chr10	51748384	51748784	51748584	51748400	51748425	GGCCTAGGACAGCGGGAGTGCGTGG	+
AGAP6	ENST00000374056.9_2	R	G	chr10	51748384	51748784	51748584	51748442	51748456	GGCACAGGTGGTGG	+
AGAP6	ENST00000374056.9_2	R	G	chr10	51748384	51748784	51748584	51748573	51748600	GGCAGGAGCTAGGGACAGGATGGCAGG	+
AGAP6	ENST00000374056.9_2	R	G	chr10	51748384	51748784	51748584	51748697	51748714	GGTGAGGAGGTGATAGG	+
PRKG1	ENST00000401604.8_3	M	V	chr10	52750939	52751339	52751139	52751224	52751252	GGAGGAAGAAATTCAGGAGCTGAAGAGG	+
PRKG1	ENST00000401604.8_3	M	V	chr10	52750939	52751339	52751139	52751300	52751326	GGCCCCCGGACCACCCGGGCGCAGGG	+
PRKG1	ENST00000401604.8_3	K	E	chr10	52750966	52751366	52751166	52751224	52751252	GGAGGAAGAAATTCAGGAGCTGAAGAGG	+
PRKG1	ENST00000401604.8_3	K	E	chr10	52750966	52751366	52751166	52751300	52751326	GGCCCCCGGACCACCCGGGCGCAGGG	+
PRKG1	ENST00000401604.8_3	K	R	chr10	52750967	52751367	52751167	52751224	52751252	GGAGGAAGAAATTCAGGAGCTGAAGAGG	+
PRKG1	ENST00000401604.8_3	K	R	chr10	52750967	52751367	52751167	52751300	52751326	GGCCCCCGGACCACCCGGGCGCAGGG	+
PRKG1	ENST00000401604.8_3	I	V	chr10	52750969	52751369	52751169	52751224	52751252	GGAGGAAGAAATTCAGGAGCTGAAGAGG	+
PRKG1	ENST00000401604.8_3	I	V	chr10	52750969	52751369	52751169	52751300	52751326	GGCCCCCGGACCACCCGGGCGCAGGG	+
PRKG1	ENST00000401604.8_3	K	R	chr10	52750982	52751382	52751182	52751224	52751252	GGAGGAAGAAATTCAGGAGCTGAAGAGG	+
PRKG1	ENST00000401604.8_3	K	R	chr10	52750982	52751382	52751182	52751300	52751326	GGCCCCCGGACCACCCGGGCGCAGGG	+
PRKG1	ENST00000401604.8_3	K	E	chr10	52750996	52751396	52751196	52751224	52751252	GGAGGAAGAAATTCAGGAGCTGAAGAGG	+
PRKG1	ENST00000401604.8_3	K	E	chr10	52750996	52751396	52751196	52751300	52751326	GGCCCCCGGACCACCCGGGCGCAGGG	+
PRKG1	ENST00000401604.8_3	E	G	chr10	52751006	52751406	52751206	52751224	52751252	GGAGGAAGAAATTCAGGAGCTGAAGAGG	+
PRKG1	ENST00000401604.8_3	E	G	chr10	52751006	52751406	52751206	52751300	52751326	GGCCCCCGGACCACCCGGGCGCAGGG	+
PRKG1	ENST00000401604.8_3	K	R	chr10	52751009	52751409	52751209	52751224	52751252	GGAGGAAGAAATTCAGGAGCTGAAGAGG	+
PRKG1	ENST00000401604.8_3	K	R	chr10	52751009	52751409	52751209	52751300	52751326	GGCCCCCGGACCACCCGGGCGCAGGG	+
PRKG1	ENST00000401604.8_3	K	R	chr10	52751024	52751424	52751224	52751224	52751252	GGAGGAAGAAATTCAGGAGCTGAAGAGG	+
PRKG1	ENST00000401604.8_3	K	R	chr10	52751024	52751424	52751224	52751300	52751326	GGCCCCCGGACCACCCGGGCGCAGGG	+
PRKG1	ENST00000401604.8_3	K	R	chr10	52751024	52751424	52751224	52751403	52751424	GGTAGGCGCGGAGGCCGTGGG	+
PRKG1	ENST00000401604.8_3	I	V	chr10	52751035	52751435	52751235	52751224	52751252	GGAGGAAGAAATTCAGGAGCTGAAGAGG	+
PRKG1	ENST00000401604.8_3	I	V	chr10	52751035	52751435	52751235	52751300	52751326	GGCCCCCGGACCACCCGGGCGCAGGG	+
PRKG1	ENST00000401604.8_3	I	V	chr10	52751035	52751435	52751235	52751403	52751430	GGTAGGCGCGGAGGCCGTGGGCCCGGG	+
PRKG1	ENST00000401604.8_3	K	R	chr10	52751048	52751448	52751248	52751224	52751252	GGAGGAAGAAATTCAGGAGCTGAAGAGG	+
PRKG1	ENST00000401604.8_3	K	R	chr10	52751048	52751448	52751248	52751300	52751326	GGCCCCCGGACCACCCGGGCGCAGGG	+
PRKG1	ENST00000401604.8_3	K	R	chr10	52751048	52751448	52751248	52751403	52751442	GGTAGGCGCGGAGGCCGTGGGCCCGGGCGCTCGTCCCGG	+
PRKG1	ENST00000401604.8_3	H	R	chr10	52751060	52751460	52751260	52751224	52751252	GGAGGAAGAAATTCAGGAGCTGAAGAGG	+
PRKG1	ENST00000401604.8_3	H	R	chr10	52751060	52751460	52751260	52751300	52751326	GGCCCCCGGACCACCCGGGCGCAGGG	+
PRKG1	ENST00000401604.8_3	H	R	chr10	52751060	52751460	52751260	52751403	52751442	GGTAGGCGCGGAGGCCGTGGGCCCGGGCGCTCGTCCCGG	+
PRKG1	ENST00000401604.8_3	Q	R	chr10	52751144	52751544	52751344	52751224	52751252	GGAGGAAGAAATTCAGGAGCTGAAGAGG	+
PRKG1	ENST00000401604.8_3	Q	R	chr10	52751144	52751544	52751344	52751300	52751326	GGCCCCCGGACCACCCGGGCGCAGGG	+
PRKG1	ENST00000401604.8_3	Q	R	chr10	52751144	52751544	52751344	52751403	52751442	GGTAGGCGCGGAGGCCGTGGGCCCGGGCGCTCGTCCCGG	+
PRKG1	ENST00000401604.8_3	Q	R	chr10	52751144	52751544	52751344	52751447	52751464	GGCGCAGAGGCTGGGGG	+
PRKG1	ENST00000401604.8_3	Y	C	chr10	52751150	52751550	52751350	52751224	52751252	GGAGGAAGAAATTCAGGAGCTGAAGAGG	+
PRKG1	ENST00000401604.8_3	Y	C	chr10	52751150	52751550	52751350	52751300	52751326	GGCCCCCGGACCACCCGGGCGCAGGG	+
PRKG1	ENST00000401604.8_3	Y	C	chr10	52751150	52751550	52751350	52751403	52751442	GGTAGGCGCGGAGGCCGTGGGCCCGGGCGCTCGTCCCGG	+
PRKG1	ENST00000401604.8_3	Y	C	chr10	52751150	52751550	52751350	52751447	52751464	GGCGCAGAGGCTGGGGG	+
PRKG1	ENST00000401604.8_3	R	G	chr10	52751152	52751552	52751352	52751224	52751252	GGAGGAAGAAATTCAGGAGCTGAAGAGG	+
PRKG1	ENST00000401604.8_3	R	G	chr10	52751152	52751552	52751352	52751300	52751326	GGCCCCCGGACCACCCGGGCGCAGGG	+
PRKG1	ENST00000401604.8_3	R	G	chr10	52751152	52751552	52751352	52751403	52751442	GGTAGGCGCGGAGGCCGTGGGCCCGGGCGCTCGTCCCGG	+
PRKG1	ENST00000401604.8_3	R	G	chr10	52751152	52751552	52751352	52751447	52751464	GGCGCAGAGGCTGGGGG	+
PRKG1	ENST00000401604.8_3	K	R	chr10	52751186	52751586	52751386	52751224	52751252	GGAGGAAGAAATTCAGGAGCTGAAGAGG	+
PRKG1	ENST00000401604.8_3	K	R	chr10	52751186	52751586	52751386	52751300	52751326	GGCCCCCGGACCACCCGGGCGCAGGG	+
PRKG1	ENST00000401604.8_3	K	R	chr10	52751186	52751586	52751386	52751403	52751442	GGTAGGCGCGGAGGCCGTGGGCCCGGGCGCTCGTCCCGG	+
PRKG1	ENST00000401604.8_3	K	R	chr10	52751186	52751586	52751386	52751447	52751464	GGCGCAGAGGCTGGGGG	+
ZNF365	ENST00000410046.8_2	R	G	chr10	64135918	64136318	64136118	64136299	64136315	GGTGGTGGCAGAGAGG	+
ZNF365	ENST00000410046.8_2	K	R	chr10	64135934	64136334	64136134	64136299	64136315	GGTGGTGGCAGAGAGG	+
ZNF365	ENST00000410046.8_2	K	R	chr10	64135958	64136358	64136158	64136299	64136315	GGTGGTGGCAGAGAGG	+
DDIT4	ENST00000307365.4_2	E	G	chr10	74034310	74034710	74034510	74034311	74034343	GGAGTATAAGGTGAGTGAGGCGGAAACTGAGG	+
DDIT4	ENST00000307365.4_2	E	G	chr10	74034310	74034710	74034510	74034346	74034376	GGAGTGGGAAGGAGCGTTGGTTTCTTAAGG	+
DDIT4	ENST00000307365.4_2	E	G	chr10	74034310	74034710	74034510	74034549	74034576	GGAGAGCCTGGCCCAGGCGCGGCTGGG	+
DDIT4	ENST00000307365.4_2	E	G	chr10	74034310	74034710	74034510	74034667	74034701	GGCCTGCGGGGGGCGCTGCTGGACGTCTGCGTGG	+
DDIT4	ENST00000307365.4_2	E	G	chr10	74034316	74034716	74034516	74034320	74034354	GGTGAGTGAGGCGGAAACTGAGGCACGGAGTGGG	+
DDIT4	ENST00000307365.4_2	E	G	chr10	74034316	74034716	74034516	74034549	74034576	GGAGAGCCTGGCCCAGGCGCGGCTGGG	+
DDIT4	ENST00000307365.4_2	E	G	chr10	74034316	74034716	74034516	74034667	74034701	GGCCTGCGGGGGGCGCTGCTGGACGTCTGCGTGG	+
DDIT4	ENST00000307365.4_2	N	S	chr10	74034331	74034731	74034531	74034332	74034366	GGAAACTGAGGCACGGAGTGGGAAGGAGCGTTGG	+
DDIT4	ENST00000307365.4_2	N	S	chr10	74034331	74034731	74034531	74034549	74034576	GGAGAGCCTGGCCCAGGCGCGGCTGGG	+
DDIT4	ENST00000307365.4_2	N	S	chr10	74034331	74034731	74034531	74034667	74034701	GGCCTGCGGGGGGCGCTGCTGGACGTCTGCGTGG	+
DDIT4	ENST00000307365.4_2	Q	R	chr10	74034349	74034749	74034549	74034351	74034376	GGGAAGGAGCGTTGGTTTCTTAAGG	+
DDIT4	ENST00000307365.4_2	Q	R	chr10	74034349	74034749	74034549	74034549	74034576	GGAGAGCCTGGCCCAGGCGCGGCTGGG	+
DDIT4	ENST00000307365.4_2	Q	R	chr10	74034349	74034749	74034549	74034667	74034701	GGCCTGCGGGGGGCGCTGCTGGACGTCTGCGTGG	+
NUDT13	ENST00000544879.5_1	S	G	chr10	74886293	74886693	74886493	74886473	74886490	GGTGGGATTGGAGGTGG	+
NUDT13	ENST00000544879.5_1	Y	C	chr10	74886303	74886703	74886503	74886473	74886490	GGTGGGATTGGAGGTGG	+
NUDT13	ENST00000544879.5_1	Y	C	chr10	74886306	74886706	74886506	74886473	74886490	GGTGGGATTGGAGGTGG	+
NUDT13	ENST00000544879.5_1	S	G	chr10	74886332	74886732	74886532	74886473	74886490	GGTGGGATTGGAGGTGG	+
NUDT13	ENST00000544879.5_1	H	R	chr10	74886357	74886757	74886557	74886473	74886490	GGTGGGATTGGAGGTGG	+
VCL	ENST00000372755.7_1	M	V	chr10	75864866	75865266	75865066	75864952	75864985	GGGCCAACCGGATCCTGCTGGTGGCTAAGAGGG	+
VCL	ENST00000372755.7_1	M	V	chr10	75864866	75865266	75865066	75865150	75865176	GGTTAACTCAGGAAAGGTCGTGAGGG	+
ADIRF	ENST00000372013.7_1	M	V	chr10	88728102	88728502	88728302	88728109	88728141	GGACTCTGGAGCAGGGCCCGGCCACTCCCCGG	+
ADIRF	ENST00000372013.7_1	M	V	chr10	88728102	88728502	88728302	88728336	88728368	GGTGGAGGGGACCGCCCAGGAAGCCGGTGAGG	+
ADIRF	ENST00000372013.7_1	M	V	chr10	88728102	88728502	88728302	88728383	88728418	GGGCTCAGGCAGGGGCACCTGCGTGGATGCGCAGG	+
ADIRF	ENST00000372013.7_1	M	V	chr10	88728102	88728502	88728302	88728453	88728477	GGACCGGCAGCTTGGCTCGGAAGG	+
ADIRF	ENST00000372013.7_1	S	G	chr10	88728108	88728508	88728308	88728109	88728141	GGACTCTGGAGCAGGGCCCGGCCACTCCCCGG	+
ADIRF	ENST00000372013.7_1	S	G	chr10	88728108	88728508	88728308	88728336	88728368	GGTGGAGGGGACCGCCCAGGAAGCCGGTGAGG	+
ADIRF	ENST00000372013.7_1	S	G	chr10	88728108	88728508	88728308	88728383	88728418	GGGCTCAGGCAGGGGCACCTGCGTGGATGCGCAGG	+
ADIRF	ENST00000372013.7_1	S	G	chr10	88728108	88728508	88728308	88728453	88728477	GGACCGGCAGCTTGGCTCGGAAGG	+
ADIRF	ENST00000372013.7_1	K	E	chr10	88728111	88728511	88728311	88728116	88728141	GGAGCAGGGCCCGGCCACTCCCCGG	+
ADIRF	ENST00000372013.7_1	K	E	chr10	88728111	88728511	88728311	88728336	88728368	GGTGGAGGGGACCGCCCAGGAAGCCGGTGAGG	+
ADIRF	ENST00000372013.7_1	K	E	chr10	88728111	88728511	88728311	88728383	88728418	GGGCTCAGGCAGGGGCACCTGCGTGGATGCGCAGG	+
ADIRF	ENST00000372013.7_1	K	E	chr10	88728111	88728511	88728311	88728453	88728477	GGACCGGCAGCTTGGCTCGGAAGG	+
ADIRF	ENST00000372013.7_1	K	R	chr10	88728112	88728512	88728312	88728116	88728141	GGAGCAGGGCCCGGCCACTCCCCGG	+
ADIRF	ENST00000372013.7_1	K	R	chr10	88728112	88728512	88728312	88728336	88728368	GGTGGAGGGGACCGCCCAGGAAGCCGGTGAGG	+
ADIRF	ENST00000372013.7_1	K	R	chr10	88728112	88728512	88728312	88728383	88728418	GGGCTCAGGCAGGGGCACCTGCGTGGATGCGCAGG	+
ADIRF	ENST00000372013.7_1	K	R	chr10	88728112	88728512	88728312	88728453	88728477	GGACCGGCAGCTTGGCTCGGAAGG	+
ADIRF	ENST00000372013.7_1	Q	R	chr10	88728121	88728521	88728321	88728336	88728368	GGTGGAGGGGACCGCCCAGGAAGCCGGTGAGG	+
ADIRF	ENST00000372013.7_1	Q	R	chr10	88728121	88728521	88728321	88728383	88728418	GGGCTCAGGCAGGGGCACCTGCGTGGATGCGCAGG	+
ADIRF	ENST00000372013.7_1	Q	R	chr10	88728121	88728521	88728321	88728453	88728477	GGACCGGCAGCTTGGCTCGGAAGG	+
ADIRF	ENST00000372013.7_1	D	G	chr10	88728124	88728524	88728324	88728336	88728368	GGTGGAGGGGACCGCCCAGGAAGCCGGTGAGG	+
ADIRF	ENST00000372013.7_1	D	G	chr10	88728124	88728524	88728324	88728383	88728418	GGGCTCAGGCAGGGGCACCTGCGTGGATGCGCAGG	+
ADIRF	ENST00000372013.7_1	D	G	chr10	88728124	88728524	88728324	88728453	88728477	GGACCGGCAGCTTGGCTCGGAAGG	+
ADIRF	ENST00000372013.7_1	K	E	chr10	88728129	88728529	88728329	88728336	88728368	GGTGGAGGGGACCGCCCAGGAAGCCGGTGAGG	+
ADIRF	ENST00000372013.7_1	K	E	chr10	88728129	88728529	88728329	88728383	88728418	GGGCTCAGGCAGGGGCACCTGCGTGGATGCGCAGG	+
ADIRF	ENST00000372013.7_1	K	E	chr10	88728129	88728529	88728329	88728453	88728477	GGACCGGCAGCTTGGCTCGGAAGG	+
ADIRF	ENST00000372013.7_1	K	R	chr10	88728130	88728530	88728330	88728336	88728368	GGTGGAGGGGACCGCCCAGGAAGCCGGTGAGG	+
ADIRF	ENST00000372013.7_1	K	R	chr10	88728130	88728530	88728330	88728383	88728418	GGGCTCAGGCAGGGGCACCTGCGTGGATGCGCAGG	+
ADIRF	ENST00000372013.7_1	K	R	chr10	88728130	88728530	88728330	88728453	88728477	GGACCGGCAGCTTGGCTCGGAAGG	+
ADIRF	ENST00000372013.7_1	Q	R	chr10	88728133	88728533	88728333	88728336	88728368	GGTGGAGGGGACCGCCCAGGAAGCCGGTGAGG	+
ADIRF	ENST00000372013.7_1	Q	R	chr10	88728133	88728533	88728333	88728383	88728418	GGGCTCAGGCAGGGGCACCTGCGTGGATGCGCAGG	+
ADIRF	ENST00000372013.7_1	Q	R	chr10	88728133	88728533	88728333	88728453	88728477	GGACCGGCAGCTTGGCTCGGAAGG	+
ADIRF	ENST00000372013.7_1	Q	R	chr10	88730042	88730442	88730242	88730141	88730166	GGTCCCCCGGGAGACCCAGGCCAGG	+
ADIRF	ENST00000372013.7_1	K	E	chr10	88730050	88730450	88730250	88730141	88730166	GGTCCCCCGGGAGACCCAGGCCAGG	+
ADIRF	ENST00000372013.7_1	K	R	chr10	88730051	88730451	88730251	88730141	88730166	GGTCCCCCGGGAGACCCAGGCCAGG	+
ADIRF	ENST00000372013.7_1	T	A	chr10	88730056	88730456	88730256	88730141	88730166	GGTCCCCCGGGAGACCCAGGCCAGG	+
ADIRF	ENST00000372013.7_1	Q	R	chr10	88730060	88730460	88730260	88730141	88730166	GGTCCCCCGGGAGACCCAGGCCAGG	+
ADIRF	ENST00000372013.7_1	T	A	chr10	88730065	88730465	88730265	88730141	88730166	GGTCCCCCGGGAGACCCAGGCCAGG	+
ADIRF	ENST00000372013.7_1	K	E	chr10	88730074	88730474	88730274	88730141	88730166	GGTCCCCCGGGAGACCCAGGCCAGG	+
ADIRF	ENST00000372013.7_1	K	R	chr10	88730075	88730475	88730275	88730141	88730166	GGTCCCCCGGGAGACCCAGGCCAGG	+
ADIRF	ENST00000372013.7_1	N	D	chr10	88730083	88730483	88730283	88730141	88730166	GGTCCCCCGGGAGACCCAGGCCAGG	+
ADIRF	ENST00000372013.7_1	N	S	chr10	88730084	88730484	88730284	88730141	88730166	GGTCCCCCGGGAGACCCAGGCCAGG	+
ADIRF	ENST00000372013.7_1	Q	R	chr10	88730087	88730487	88730287	88730141	88730166	GGTCCCCCGGGAGACCCAGGCCAGG	+
ADIRF	ENST00000372013.7_1	T	A	chr10	88730098	88730498	88730298	88730141	88730166	GGTCCCCCGGGAGACCCAGGCCAGG	+
ADIRF	ENST00000372013.7_1	K	R	chr10	88730117	88730517	88730317	88730141	88730166	GGTCCCCCGGGAGACCCAGGCCAGG	+
ADIRF	ENST00000372013.7_1	K	E	chr10	88730119	88730519	88730319	88730141	88730166	GGTCCCCCGGGAGACCCAGGCCAGG	+
ADIRF	ENST00000372013.7_1	K	R	chr10	88730120	88730520	88730320	88730141	88730166	GGTCCCCCGGGAGACCCAGGCCAGG	+
ADIRF	ENST00000372013.7_1	K	R	chr10	88730135	88730535	88730335	88730141	88730166	GGTCCCCCGGGAGACCCAGGCCAGG	+
CNNM1	ENST00000356713.5_2	S	G	chr10	101089662	101090062	101089862	101089664	101089687	GGGGCGGCGCGGGCGGTGGCGGG	+
CNNM1	ENST00000356713.5_2	S	G	chr10	101089662	101090062	101089862	101089709	101089737	GGGATGGGCGCGCGTGGCACCACCACGG	+
CNNM1	ENST00000356713.5_2	S	G	chr10	101089662	101090062	101089862	101089772	101089793	GGTTGTACGGCCCAGGCGGGG	+
CNNM1	ENST00000356713.5_2	S	G	chr10	101089662	101090062	101089862	101089890	101089918	GGACCCGGTGGAGTTACGGGTGCTGCGG	+
CNNM1	ENST00000356713.5_2	S	G	chr10	101089662	101090062	101089862	101089924	101089949	GGCTCGGCCGCCGAGCAGGAGCAGG	+
CNNM1	ENST00000356713.5_2	S	G	chr10	101089662	101090062	101089862	101089962	101089981	GGCCGTTCGCGGCAGGGGG	+
CNNM1	ENST00000356713.5_2	S	G	chr10	101089662	101090062	101089862	101090007	101090040	GGGCCAAGCCGGAGCCAACGCGGCCCTGGCTGG	+
TRIM8	ENST00000643721.1_1	Y	C	chr10	104404350	104404750	104404550	104404367	104404389	GGCCGCCATGGCGGAGAATTGG	+
TRIM8	ENST00000643721.1_1	Y	C	chr10	104404350	104404750	104404550	104404480	104404510	GGGGCTGCATCGGCGAGGCGTGGGCCAAGG	+
TRIM8	ENST00000643721.1_1	N	D	chr10	104404352	104404752	104404552	104404367	104404389	GGCCGCCATGGCGGAGAATTGG	+
TRIM8	ENST00000643721.1_1	N	D	chr10	104404352	104404752	104404552	104404480	104404510	GGGGCTGCATCGGCGAGGCGTGGGCCAAGG	+
TRIM8	ENST00000643721.1_1	N	S	chr10	104404353	104404753	104404553	104404367	104404389	GGCCGCCATGGCGGAGAATTGG	+
TRIM8	ENST00000643721.1_1	N	S	chr10	104404353	104404753	104404553	104404480	104404510	GGGGCTGCATCGGCGAGGCGTGGGCCAAGG	+
TRIM8	ENST00000643721.1_1	Q	R	chr10	104404356	104404756	104404556	104404367	104404389	GGCCGCCATGGCGGAGAATTGG	+
TRIM8	ENST00000643721.1_1	Q	R	chr10	104404356	104404756	104404556	104404480	104404510	GGGGCTGCATCGGCGAGGCGTGGGCCAAGG	+
TRIM8	ENST00000643721.1_1	K	R	chr10	104404359	104404759	104404559	104404367	104404389	GGCCGCCATGGCGGAGAATTGG	+
TRIM8	ENST00000643721.1_1	K	R	chr10	104404359	104404759	104404559	104404480	104404510	GGGGCTGCATCGGCGAGGCGTGGGCCAAGG	+
TRIM8	ENST00000643721.1_1	K	E	chr10	104404373	104404773	104404573	104404480	104404510	GGGGCTGCATCGGCGAGGCGTGGGCCAAGG	+
TRIM8	ENST00000643721.1_1	K	R	chr10	104404374	104404774	104404574	104404480	104404510	GGGGCTGCATCGGCGAGGCGTGGGCCAAGG	+
TRIM8	ENST00000643721.1_1	N	S	chr10	104404377	104404777	104404577	104404480	104404510	GGGGCTGCATCGGCGAGGCGTGGGCCAAGG	+
TRIM8	ENST00000643721.1_1	K	E	chr10	104404382	104404782	104404582	104404480	104404510	GGGGCTGCATCGGCGAGGCGTGGGCCAAGG	+
TRIM8	ENST00000643721.1_1	K	R	chr10	104404383	104404783	104404583	104404480	104404510	GGGGCTGCATCGGCGAGGCGTGGGCCAAGG	+
TRIM8	ENST00000643721.1_1	K	R	chr10	104404383	104404783	104404583	104404764	104404783	GGGCACCTCCTGGTGGAGG	+
TRIM8	ENST00000643721.1_1	T	A	chr10	104404388	104404788	104404588	104404480	104404510	GGGGCTGCATCGGCGAGGCGTGGGCCAAGG	+
TRIM8	ENST00000643721.1_1	T	A	chr10	104404388	104404788	104404588	104404764	104404786	GGGCACCTCCTGGTGGAGGCGG	+
TRIM8	ENST00000643721.1_1	I	V	chr10	104404394	104404794	104404594	104404480	104404510	GGGGCTGCATCGGCGAGGCGTGGGCCAAGG	+
TRIM8	ENST00000643721.1_1	I	V	chr10	104404394	104404794	104404594	104404764	104404786	GGGCACCTCCTGGTGGAGGCGG	+
TRIM8	ENST00000643721.1_1	E	G	chr10	104404401	104404801	104404601	104404480	104404510	GGGGCTGCATCGGCGAGGCGTGGGCCAAGG	+
TRIM8	ENST00000643721.1_1	E	G	chr10	104404401	104404801	104404601	104404764	104404798	GGGCACCTCCTGGTGGAGGCGGACGACGTGCGGG	+
TRIM8	ENST00000643721.1_1	K	R	chr10	104404404	104404804	104404604	104404480	104404510	GGGGCTGCATCGGCGAGGCGTGGGCCAAGG	+
TRIM8	ENST00000643721.1_1	K	R	chr10	104404404	104404804	104404604	104404764	104404798	GGGCACCTCCTGGTGGAGGCGGACGACGTGCGGG	+
TRIM8	ENST00000643721.1_1	N	D	chr10	104404409	104404809	104404609	104404480	104404510	GGGGCTGCATCGGCGAGGCGTGGGCCAAGG	+
TRIM8	ENST00000643721.1_1	N	D	chr10	104404409	104404809	104404609	104404764	104404798	GGGCACCTCCTGGTGGAGGCGGACGACGTGCGGG	+
TRIM8	ENST00000643721.1_1	N	S	chr10	104404410	104404810	104404610	104404480	104404510	GGGGCTGCATCGGCGAGGCGTGGGCCAAGG	+
TRIM8	ENST00000643721.1_1	N	S	chr10	104404410	104404810	104404610	104404764	104404798	GGGCACCTCCTGGTGGAGGCGGACGACGTGCGGG	+
TRIM8	ENST00000643721.1_1	E	G	chr10	104404425	104404825	104404625	104404480	104404510	GGGGCTGCATCGGCGAGGCGTGGGCCAAGG	+
TRIM8	ENST00000643721.1_1	E	G	chr10	104404425	104404825	104404625	104404764	104404798	GGGCACCTCCTGGTGGAGGCGGACGACGTGCGGG	+
TRIM8	ENST00000643721.1_1	H	R	chr10	104404446	104404846	104404646	104404480	104404510	GGGGCTGCATCGGCGAGGCGTGGGCCAAGG	+
TRIM8	ENST00000643721.1_1	H	R	chr10	104404446	104404846	104404646	104404764	104404798	GGGCACCTCCTGGTGGAGGCGGACGACGTGCGGG	+
RPEL1	ENST00000441178.2_1	T	A	chr10	105005860	105006260	105006060	105006078	105006100	GGGAGAATGGGATGAAGGTTGG	+
RPEL1	ENST00000441178.2_1	T	A	chr10	105005860	105006260	105006060	105006163	105006191	GGCCTTGGTTATGACAGTGGAACCGGGG	+
ENO4	ENST00000622726.4_1	R	G	chr10	118608917	118609317	118609117	118609079	118609110	GGAGGAAGAAGGCGGCGGCCGCAGCTGTGGG	+
ENO4	ENST00000622726.4_1	R	G	chr10	118608917	118609317	118609117	118609233	118609255	GGGCACCTGGTAGGGACCTGGG	+
ENO4	ENST00000622726.4_1	K	R	chr10	118608930	118609330	118609130	118609079	118609110	GGAGGAAGAAGGCGGCGGCCGCAGCTGTGGG	+
ENO4	ENST00000622726.4_1	K	R	chr10	118608930	118609330	118609130	118609233	118609255	GGGCACCTGGTAGGGACCTGGG	+
ENO4	ENST00000622726.4_1	K	R	chr10	118608936	118609336	118609136	118609079	118609110	GGAGGAAGAAGGCGGCGGCCGCAGCTGTGGG	+
ENO4	ENST00000622726.4_1	K	R	chr10	118608936	118609336	118609136	118609233	118609255	GGGCACCTGGTAGGGACCTGGG	+
EMX2	ENST00000442245.5_1	K	R	chr10	119302631	119303031	119302831	119302702	119302731	GGGCAGCGGGCGGCGGAGGCAGCGTGCGG	+
EMX2	ENST00000442245.5_1	K	R	chr10	119302631	119303031	119302831	119302732	119302758	GGTCGCCAGGAGCTGGGAGCCCAGGG	+
EMX2	ENST00000442245.5_1	K	R	chr10	119302631	119303031	119302831	119302978	119303001	GGACTTGGTGTTCGCCGAGGCGG	+
EMX2	ENST00000442245.5_1	Y	C	chr10	119302691	119303091	119302891	119302702	119302731	GGGCAGCGGGCGGCGGAGGCAGCGTGCGG	+
EMX2	ENST00000442245.5_1	Y	C	chr10	119302691	119303091	119302891	119302732	119302758	GGTCGCCAGGAGCTGGGAGCCCAGGG	+
EMX2	ENST00000442245.5_1	Y	C	chr10	119302691	119303091	119302891	119302978	119303001	GGACTTGGTGTTCGCCGAGGCGG	+
EMX2	ENST00000442245.5_1	N	D	chr10	119302696	119303096	119302896	119302702	119302731	GGGCAGCGGGCGGCGGAGGCAGCGTGCGG	+
EMX2	ENST00000442245.5_1	N	D	chr10	119302696	119303096	119302896	119302732	119302758	GGTCGCCAGGAGCTGGGAGCCCAGGG	+
EMX2	ENST00000442245.5_1	N	D	chr10	119302696	119303096	119302896	119302978	119303001	GGACTTGGTGTTCGCCGAGGCGG	+
EMX2	ENST00000442245.5_1	N	S	chr10	119302697	119303097	119302897	119302702	119302731	GGGCAGCGGGCGGCGGAGGCAGCGTGCGG	+
EMX2	ENST00000442245.5_1	N	S	chr10	119302697	119303097	119302897	119302732	119302758	GGTCGCCAGGAGCTGGGAGCCCAGGG	+
EMX2	ENST00000442245.5_1	N	S	chr10	119302697	119303097	119302897	119302978	119303001	GGACTTGGTGTTCGCCGAGGCGG	+
ZRANB1	ENST00000359653.4_1	N	D	chr10	126673248	126673648	126673448	126673401	126673418	GGAGGGGGGAGTTCTGG	+
ZRANB1	ENST00000359653.4_1	N	S	chr10	126673249	126673649	126673449	126673401	126673418	GGAGGGGGGAGTTCTGG	+
ZRANB1	ENST00000359653.4_1	K	E	chr10	126673278	126673678	126673478	126673401	126673418	GGAGGGGGGAGTTCTGG	+
ZRANB1	ENST00000359653.4_1	K	R	chr10	126673279	126673679	126673479	126673401	126673418	GGAGGGGGGAGTTCTGG	+
ZRANB1	ENST00000359653.4_1	D	G	chr10	126673288	126673688	126673488	126673401	126673418	GGAGGGGGGAGTTCTGG	+
ZRANB1	ENST00000359653.4_1	Y	C	chr10	126673294	126673694	126673494	126673401	126673418	GGAGGGGGGAGTTCTGG	+
ZRANB1	ENST00000359653.4_1	T	A	chr10	126673314	126673714	126673514	126673401	126673418	GGAGGGGGGAGTTCTGG	+
ZRANB1	ENST00000359653.4_1	D	G	chr10	126673327	126673727	126673527	126673401	126673418	GGAGGGGGGAGTTCTGG	+
ZRANB1	ENST00000359653.4_1	E	G	chr10	126673342	126673742	126673542	126673401	126673418	GGAGGGGGGAGTTCTGG	+
IFITM2	ENST00000616316.1_1	Q	R	chr11	308036	308436	308236	308126	308149	GGAACTACTGGGGAAAGGGAGGG	+
IFITM2	ENST00000616316.1_1	Q	R	chr11	308036	308436	308236	308260	308289	GGAGGAGCAGGAAGTGGCTATGCTGGGGG	+
IFITM2	ENST00000616316.1_1	N	S	chr11	308045	308445	308245	308126	308149	GGAACTACTGGGGAAAGGGAGGG	+
IFITM2	ENST00000616316.1_1	N	S	chr11	308045	308445	308245	308260	308289	GGAGGAGCAGGAAGTGGCTATGCTGGGGG	+
IFITM2	ENST00000616316.1_1	Y	C	chr11	308048	308448	308248	308126	308149	GGAACTACTGGGGAAAGGGAGGG	+
IFITM2	ENST00000616316.1_1	Y	C	chr11	308048	308448	308248	308260	308289	GGAGGAGCAGGAAGTGGCTATGCTGGGGG	+
IFITM2	ENST00000616316.1_1	E	G	chr11	308051	308451	308251	308126	308149	GGAACTACTGGGGAAAGGGAGGG	+
IFITM2	ENST00000616316.1_1	E	G	chr11	308051	308451	308251	308260	308289	GGAGGAGCAGGAAGTGGCTATGCTGGGGG	+
IFITM2	ENST00000616316.1_1	M	V	chr11	308053	308453	308253	308126	308149	GGAACTACTGGGGAAAGGGAGGG	+
IFITM2	ENST00000616316.1_1	M	V	chr11	308053	308453	308253	308260	308289	GGAGGAGCAGGAAGTGGCTATGCTGGGGG	+
IFITM2	ENST00000616316.1_1	E	G	chr11	308066	308466	308266	308126	308149	GGAACTACTGGGGAAAGGGAGGG	+
IFITM2	ENST00000616316.1_1	E	G	chr11	308066	308466	308266	308260	308289	GGAGGAGCAGGAAGTGGCTATGCTGGGGG	+
IFITM2	ENST00000616316.1_1	E	G	chr11	308066	308466	308266	308437	308466	GGTGCGTATGGCCCTGGCGGAAATCCAGG	+
IFITM2	ENST00000616316.1_1	Q	R	chr11	308069	308469	308269	308126	308149	GGAACTACTGGGGAAAGGGAGGG	+
IFITM2	ENST00000616316.1_1	Q	R	chr11	308069	308469	308269	308260	308289	GGAGGAGCAGGAAGTGGCTATGCTGGGGG	+
IFITM2	ENST00000616316.1_1	Q	R	chr11	308069	308469	308269	308437	308469	GGTGCGTATGGCCCTGGCGGAAATCCAGGGGG	+
IFITM2	ENST00000616316.1_1	M	V	chr11	308080	308480	308280	308126	308149	GGAACTACTGGGGAAAGGGAGGG	+
IFITM2	ENST00000616316.1_1	M	V	chr11	308080	308480	308280	308260	308289	GGAGGAGCAGGAAGTGGCTATGCTGGGGG	+
IFITM2	ENST00000616316.1_1	M	V	chr11	308080	308480	308280	308437	308469	GGTGCGTATGGCCCTGGCGGAAATCCAGGGGG	+
IFITM2	ENST00000616316.1_1	N	D	chr11	308098	308498	308298	308126	308149	GGAACTACTGGGGAAAGGGAGGG	+
IFITM2	ENST00000616316.1_1	N	D	chr11	308098	308498	308298	308260	308289	GGAGGAGCAGGAAGTGGCTATGCTGGGGG	+
IFITM2	ENST00000616316.1_1	N	D	chr11	308098	308498	308298	308437	308469	GGTGCGTATGGCCCTGGCGGAAATCCAGGGGG	+
IFITM2	ENST00000616316.1_1	N	S	chr11	308099	308499	308299	308126	308149	GGAACTACTGGGGAAAGGGAGGG	+
IFITM2	ENST00000616316.1_1	N	S	chr11	308099	308499	308299	308260	308289	GGAGGAGCAGGAAGTGGCTATGCTGGGGG	+
IFITM2	ENST00000616316.1_1	N	S	chr11	308099	308499	308299	308437	308469	GGTGCGTATGGCCCTGGCGGAAATCCAGGGGG	+
PKP3	ENST00000331563.7_2	S	G	chr11	397148	397548	397348	397174	397210	GGGCAGGGGGGCTGGACTGGCCCGAGGCCACTGAGG	+
PKP3	ENST00000331563.7_2	S	G	chr11	397148	397548	397348	397276	397309	GGAGCCGCGGGGTAGGCGGGGCAGTGCCGGGGG	+
PKP3	ENST00000331563.7_2	S	G	chr11	397148	397548	397348	397364	397398	GGCTGACTCGGGCCACCTGCCGGACGTGCATGGG	+
PKP3	ENST00000331563.7_2	S	G	chr11	397148	397548	397348	397443	397476	GGGTGAGCGGCTGGGCCCGGCTCAGGGAGGGGG	+
TMEM80	ENST00000608174.5_1	K	E	chr11	703527	703927	703727	703625	703651	GGGCTGGAGACGCAGGATGGGGTAGG	+
TMEM80	ENST00000608174.5_1	K	E	chr11	703527	703927	703727	703686	703712	GGCAGGCAGGCCCGGTGCAAGAGTGG	+
TMEM80	ENST00000608174.5_1	K	E	chr11	703527	703927	703727	703798	703834	GGGGCTTCGGAGGAGAGGTCAGGGCTAAGGCCGGGG	+
EPS8L2	ENST00000530636.5_2	K	E	chr11	719886	720286	720086	719986	720009	GGCTGTGGCCCCTGGGGGCTGGG	+
EPS8L2	ENST00000530636.5_2	K	E	chr11	719886	720286	720086	720240	720274	GGGGGACAGGGAGCACAGTGGGTAGAGGCGGTGG	+
EPS8L2	ENST00000530636.5_2	K	R	chr11	719887	720287	720087	719986	720009	GGCTGTGGCCCCTGGGGGCTGGG	+
EPS8L2	ENST00000530636.5_2	K	R	chr11	719887	720287	720087	720240	720274	GGGGGACAGGGAGCACAGTGGGTAGAGGCGGTGG	+
EPS8L2	ENST00000530636.5_2	E	G	chr11	719893	720293	720093	719986	720009	GGCTGTGGCCCCTGGGGGCTGGG	+
EPS8L2	ENST00000530636.5_2	E	G	chr11	719893	720293	720093	720240	720274	GGGGGACAGGGAGCACAGTGGGTAGAGGCGGTGG	+
EPS8L2	ENST00000530636.5_2	T	A	chr11	719901	720301	720101	719986	720009	GGCTGTGGCCCCTGGGGGCTGGG	+
EPS8L2	ENST00000530636.5_2	T	A	chr11	719901	720301	720101	720240	720274	GGGGGACAGGGAGCACAGTGGGTAGAGGCGGTGG	+
EPS8L2	ENST00000530636.5_2	D	G	chr11	719914	720314	720114	719986	720009	GGCTGTGGCCCCTGGGGGCTGGG	+
EPS8L2	ENST00000530636.5_2	D	G	chr11	719914	720314	720114	720240	720274	GGGGGACAGGGAGCACAGTGGGTAGAGGCGGTGG	+
EPS8L2	ENST00000530636.5_2	D	G	chr11	719914	720314	720114	720282	720307	GGCTGCAGCCCGGATGTGCGGCCGG	+
EPS8L2	ENST00000530636.5_2	K	E	chr11	719925	720325	720125	719986	720009	GGCTGTGGCCCCTGGGGGCTGGG	+
EPS8L2	ENST00000530636.5_2	K	E	chr11	719925	720325	720125	720240	720274	GGGGGACAGGGAGCACAGTGGGTAGAGGCGGTGG	+
EPS8L2	ENST00000530636.5_2	K	E	chr11	719925	720325	720125	720282	720307	GGCTGCAGCCCGGATGTGCGGCCGG	+
EPS8L2	ENST00000530636.5_2	K	R	chr11	719926	720326	720126	719986	720009	GGCTGTGGCCCCTGGGGGCTGGG	+
EPS8L2	ENST00000530636.5_2	K	R	chr11	719926	720326	720126	720240	720274	GGGGGACAGGGAGCACAGTGGGTAGAGGCGGTGG	+
EPS8L2	ENST00000530636.5_2	K	R	chr11	719926	720326	720126	720282	720307	GGCTGCAGCCCGGATGTGCGGCCGG	+
EPS8L2	ENST00000530636.5_2	Q	R	chr11	719935	720335	720135	719986	720009	GGCTGTGGCCCCTGGGGGCTGGG	+
EPS8L2	ENST00000530636.5_2	Q	R	chr11	719935	720335	720135	720240	720274	GGGGGACAGGGAGCACAGTGGGTAGAGGCGGTGG	+
EPS8L2	ENST00000530636.5_2	Q	R	chr11	719935	720335	720135	720282	720307	GGCTGCAGCCCGGATGTGCGGCCGG	+
EPS8L2	ENST00000530636.5_2	S	G	chr11	719940	720340	720140	719986	720009	GGCTGTGGCCCCTGGGGGCTGGG	+
EPS8L2	ENST00000530636.5_2	S	G	chr11	719940	720340	720140	720240	720274	GGGGGACAGGGAGCACAGTGGGTAGAGGCGGTGG	+
EPS8L2	ENST00000530636.5_2	S	G	chr11	719940	720340	720140	720282	720307	GGCTGCAGCCCGGATGTGCGGCCGG	+
EPS8L2	ENST00000530636.5_2	K	E	chr11	719946	720346	720146	719986	720009	GGCTGTGGCCCCTGGGGGCTGGG	+
EPS8L2	ENST00000530636.5_2	K	E	chr11	719946	720346	720146	720240	720274	GGGGGACAGGGAGCACAGTGGGTAGAGGCGGTGG	+
EPS8L2	ENST00000530636.5_2	K	E	chr11	719946	720346	720146	720282	720307	GGCTGCAGCCCGGATGTGCGGCCGG	+
EPS8L2	ENST00000530636.5_2	K	R	chr11	719947	720347	720147	719986	720009	GGCTGTGGCCCCTGGGGGCTGGG	+
EPS8L2	ENST00000530636.5_2	K	R	chr11	719947	720347	720147	720240	720274	GGGGGACAGGGAGCACAGTGGGTAGAGGCGGTGG	+
EPS8L2	ENST00000530636.5_2	K	R	chr11	719947	720347	720147	720282	720307	GGCTGCAGCCCGGATGTGCGGCCGG	+
EPS8L2	ENST00000530636.5_2	K	R	chr11	719953	720353	720153	719986	720009	GGCTGTGGCCCCTGGGGGCTGGG	+
EPS8L2	ENST00000530636.5_2	K	R	chr11	719953	720353	720153	720240	720274	GGGGGACAGGGAGCACAGTGGGTAGAGGCGGTGG	+
EPS8L2	ENST00000530636.5_2	K	R	chr11	719953	720353	720153	720282	720307	GGCTGCAGCCCGGATGTGCGGCCGG	+
MRPL23	ENST00000397297.7_1	R	G	chr11	2005475	2005875	2005675	2005610	2005640	GGGCGGGGAGGAGAGGGGCACCTCCATAGG	+
MRPL23	ENST00000397297.7_1	R	G	chr11	2005475	2005875	2005675	2005690	2005713	GGAGGGAGCAGCCGGCAACACGG	+
MRPL23	ENST00000397297.7_1	R	G	chr11	2005475	2005875	2005675	2005786	2005812	GGCCAGGCCCCCCTCGGGCCCCAGGG	+
MRPL23	ENST00000397297.7_1	R	G	chr11	2005475	2005875	2005675	2005818	2005856	GGCACTTCCTTGGGTTGGTGTGCTGGATGGAAGTAGGG	+
SLC22A18	ENST00000347936.6_2	S	G	chr11	2930314	2930714	2930514	2930352	2930379	GGGCAGCCCCTGGACGGGGGGAAGGGG	+
SLC22A18	ENST00000347936.6_2	S	G	chr11	2930314	2930714	2930514	2930585	2930618	GGTAGGGCCGGGGGGACTGGAGTCCAGGTGGGG	+
SLC22A18	ENST00000347936.6_2	S	G	chr11	2930314	2930714	2930514	2930620	2930650	GGGTCGGGGGCAGCCTGCGGAGGACCCGGG	+
SLC22A18	ENST00000347936.6_2	S	G	chr11	2930314	2930714	2930514	2930678	2930707	GGGGTCTGGCCCTAAGGGCTGGACGGGGG	+
TRIM6-TRIM34	ENST00000354852.5_1	K	R	chr11	5663459	5663859	5663659	5663577	5663595	GGGAGGGATGGACACAGG	+
TRIM6-TRIM34	ENST00000354852.5_1	K	R	chr11	5663459	5663859	5663659	5663761	5663787	GGATGTGGGATTGTTGTGGTGTCAGG	+
TRIM6-TRIM34	ENST00000354852.5_1	K	R	chr11	5663459	5663859	5663659	5663822	5663843	GGACAGAAGAGAGGAGGGAGG	+
TRIM6-TRIM34	ENST00000354852.5_1	K	R	chr11	5663477	5663877	5663677	5663577	5663595	GGGAGGGATGGACACAGG	+
TRIM6-TRIM34	ENST00000354852.5_1	K	R	chr11	5663477	5663877	5663677	5663761	5663787	GGATGTGGGATTGTTGTGGTGTCAGG	+
TRIM6-TRIM34	ENST00000354852.5_1	K	R	chr11	5663477	5663877	5663677	5663822	5663843	GGACAGAAGAGAGGAGGGAGG	+
TRIM6-TRIM34	ENST00000354852.5_1	S	G	chr11	5663512	5663912	5663712	5663577	5663595	GGGAGGGATGGACACAGG	+
TRIM6-TRIM34	ENST00000354852.5_1	S	G	chr11	5663512	5663912	5663712	5663761	5663787	GGATGTGGGATTGTTGTGGTGTCAGG	+
TRIM6-TRIM34	ENST00000354852.5_1	S	G	chr11	5663512	5663912	5663712	5663822	5663843	GGACAGAAGAGAGGAGGGAGG	+
TRIM6-TRIM34	ENST00000354852.5_1	R	G	chr11	5663515	5663915	5663715	5663577	5663595	GGGAGGGATGGACACAGG	+
TRIM6-TRIM34	ENST00000354852.5_1	R	G	chr11	5663515	5663915	5663715	5663761	5663787	GGATGTGGGATTGTTGTGGTGTCAGG	+
TRIM6-TRIM34	ENST00000354852.5_1	R	G	chr11	5663515	5663915	5663715	5663822	5663843	GGACAGAAGAGAGGAGGGAGG	+
TRIM6-TRIM34	ENST00000354852.5_1	R	G	chr11	5663515	5663915	5663715	5663892	5663914	GGAAAAATGGCTAGGTCTCTGG	+
TRIM6-TRIM34	ENST00000354852.5_1	M	V	chr11	5663527	5663927	5663727	5663577	5663595	GGGAGGGATGGACACAGG	+
TRIM6-TRIM34	ENST00000354852.5_1	M	V	chr11	5663527	5663927	5663727	5663761	5663787	GGATGTGGGATTGTTGTGGTGTCAGG	+
TRIM6-TRIM34	ENST00000354852.5_1	M	V	chr11	5663527	5663927	5663727	5663822	5663843	GGACAGAAGAGAGGAGGGAGG	+
TRIM6-TRIM34	ENST00000354852.5_1	M	V	chr11	5663527	5663927	5663727	5663892	5663914	GGAAAAATGGCTAGGTCTCTGG	+
DNHD1	ENST00000254579.10_1	K	R	chr11	6559667	6560067	6559867	6559771	6559803	GGGAGTGGAGGACTACAGTGGTGGGGGAGGGG	+
DNHD1	ENST00000254579.10_1	K	R	chr11	6559667	6560067	6559867	6559855	6559880	GGCCCAGGAGAAGACAGAGGGCTGG	+
DNHD1	ENST00000254579.10_1	I	M	chr11	6566889	6567289	6567089	6567171	6567207	GGCCAGCCCTGGTACTATTATTGGCCCTAGAGGAGG	+
DNHD1	ENST00000254579.10_1	I	M	chr11	6566889	6567289	6567089	6567208	6567238	GGCCTGTGGGACCGTACTGGGTCCTAATGG	+
ILK	ENST00000627400.1_1	N	S	chr11	6625366	6625766	6625566	6625476	6625505	GGGGACTCGGCGCCGGGACGCTGCTATGG	+
ILK	ENST00000627400.1_1	N	S	chr11	6625366	6625766	6625566	6625602	6625623	GGTTGGTGGATGAGAGGAAGG	+
ILK	ENST00000627400.1_1	N	S	chr11	6625366	6625766	6625566	6625664	6625675	GGTGGTGGCGG	+
ILK	ENST00000627400.1_1	T	A	chr11	6625368	6625768	6625568	6625476	6625505	GGGGACTCGGCGCCGGGACGCTGCTATGG	+
ILK	ENST00000627400.1_1	T	A	chr11	6625368	6625768	6625568	6625602	6625623	GGTTGGTGGATGAGAGGAAGG	+
ILK	ENST00000627400.1_1	T	A	chr11	6625368	6625768	6625568	6625664	6625675	GGTGGTGGCGG	+
ILK	ENST00000627400.1_1	N	S	chr11	6625375	6625775	6625575	6625476	6625505	GGGGACTCGGCGCCGGGACGCTGCTATGG	+
ILK	ENST00000627400.1_1	N	S	chr11	6625375	6625775	6625575	6625602	6625623	GGTTGGTGGATGAGAGGAAGG	+
ILK	ENST00000627400.1_1	N	S	chr11	6625375	6625775	6625575	6625664	6625675	GGTGGTGGCGG	+
ILK	ENST00000627400.1_1	D	G	chr11	6625378	6625778	6625578	6625476	6625505	GGGGACTCGGCGCCGGGACGCTGCTATGG	+
ILK	ENST00000627400.1_1	D	G	chr11	6625378	6625778	6625578	6625602	6625623	GGTTGGTGGATGAGAGGAAGG	+
ILK	ENST00000627400.1_1	D	G	chr11	6625378	6625778	6625578	6625664	6625675	GGTGGTGGCGG	+
ILK	ENST00000627400.1_1	N	S	chr11	6625384	6625784	6625584	6625476	6625505	GGGGACTCGGCGCCGGGACGCTGCTATGG	+
ILK	ENST00000627400.1_1	N	S	chr11	6625384	6625784	6625584	6625602	6625623	GGTTGGTGGATGAGAGGAAGG	+
ILK	ENST00000627400.1_1	N	S	chr11	6625384	6625784	6625584	6625664	6625675	GGTGGTGGCGG	+
ILK	ENST00000528995.5_1	Q	R	chr11	6629922	6630322	6630122	6629922	6629942	GGACCTGGTGGCAAATGGGG	+
ILK	ENST00000528995.5_1	Q	R	chr11	6629922	6630322	6630122	6630213	6630246	GGGAAGAAGGGTTGTAAAAGGAAATAATCCTGG	+
ILK	ENST00000528995.5_1	Q	R	chr11	6629922	6630322	6630122	6630252	6630277	GGGGCTGGGTTAGGGTGAAGCTGGG	+
ILK	ENST00000528995.5_1	R	G	chr11	6629936	6630336	6630136	6630213	6630246	GGGAAGAAGGGTTGTAAAAGGAAATAATCCTGG	+
ILK	ENST00000528995.5_1	R	G	chr11	6629936	6630336	6630136	6630252	6630277	GGGGCTGGGTTAGGGTGAAGCTGGG	+
ILK	ENST00000528995.5_1	I	V	chr11	6629939	6630339	6630139	6630213	6630246	GGGAAGAAGGGTTGTAAAAGGAAATAATCCTGG	+
ILK	ENST00000528995.5_1	I	V	chr11	6629939	6630339	6630139	6630252	6630277	GGGGCTGGGTTAGGGTGAAGCTGGG	+
ILK	ENST00000396751.6_1	N	D	chr11	6629944	6630344	6630144	6630213	6630246	GGGAAGAAGGGTTGTAAAAGGAAATAATCCTGG	+
ILK	ENST00000396751.6_1	N	D	chr11	6629944	6630344	6630144	6630252	6630277	GGGGCTGGGTTAGGGTGAAGCTGGG	+
ILK	ENST00000528995.5_1	T	A	chr11	6629945	6630345	6630145	6630213	6630246	GGGAAGAAGGGTTGTAAAAGGAAATAATCCTGG	+
ILK	ENST00000528995.5_1	T	A	chr11	6629945	6630345	6630145	6630252	6630277	GGGGCTGGGTTAGGGTGAAGCTGGG	+
ILK	ENST00000528995.5_1	T	A	chr11	6629957	6630357	6630157	6630213	6630246	GGGAAGAAGGGTTGTAAAAGGAAATAATCCTGG	+
ILK	ENST00000528995.5_1	T	A	chr11	6629957	6630357	6630157	6630252	6630277	GGGGCTGGGTTAGGGTGAAGCTGGG	+
ILK	ENST00000528995.5_1	R	G	chr11	6629960	6630360	6630160	6630213	6630246	GGGAAGAAGGGTTGTAAAAGGAAATAATCCTGG	+
ILK	ENST00000528995.5_1	R	G	chr11	6629960	6630360	6630160	6630252	6630277	GGGGCTGGGTTAGGGTGAAGCTGGG	+
ILK	ENST00000396751.6_1	T	A	chr11	6629965	6630365	6630165	6630213	6630246	GGGAAGAAGGGTTGTAAAAGGAAATAATCCTGG	+
ILK	ENST00000396751.6_1	T	A	chr11	6629965	6630365	6630165	6630252	6630277	GGGGCTGGGTTAGGGTGAAGCTGGG	+
ILK	ENST00000528995.5_1	H	R	chr11	6629967	6630367	6630167	6630213	6630246	GGGAAGAAGGGTTGTAAAAGGAAATAATCCTGG	+
ILK	ENST00000528995.5_1	H	R	chr11	6629967	6630367	6630167	6630252	6630277	GGGGCTGGGTTAGGGTGAAGCTGGG	+
ILK	ENST00000396751.6_1	T	A	chr11	6629983	6630383	6630183	6630213	6630246	GGGAAGAAGGGTTGTAAAAGGAAATAATCCTGG	+
ILK	ENST00000396751.6_1	T	A	chr11	6629983	6630383	6630183	6630252	6630277	GGGGCTGGGTTAGGGTGAAGCTGGG	+
ILK	ENST00000396751.6_1	N	D	chr11	6630104	6630504	6630304	6630213	6630246	GGGAAGAAGGGTTGTAAAAGGAAATAATCCTGG	+
ILK	ENST00000396751.6_1	N	D	chr11	6630104	6630504	6630304	6630252	6630277	GGGGCTGGGTTAGGGTGAAGCTGGG	+
ILK	ENST00000396751.6_1	K	R	chr11	6630120	6630520	6630320	6630213	6630246	GGGAAGAAGGGTTGTAAAAGGAAATAATCCTGG	+
ILK	ENST00000396751.6_1	K	R	chr11	6630120	6630520	6630320	6630252	6630277	GGGGCTGGGTTAGGGTGAAGCTGGG	+
ILK	ENST00000396751.6_1	K	R	chr11	6630141	6630541	6630341	6630213	6630246	GGGAAGAAGGGTTGTAAAAGGAAATAATCCTGG	+
ILK	ENST00000396751.6_1	K	R	chr11	6630141	6630541	6630341	6630252	6630277	GGGGCTGGGTTAGGGTGAAGCTGGG	+
ILK	ENST00000396751.6_1	Q	R	chr11	6630144	6630544	6630344	6630213	6630246	GGGAAGAAGGGTTGTAAAAGGAAATAATCCTGG	+
ILK	ENST00000396751.6_1	Q	R	chr11	6630144	6630544	6630344	6630252	6630277	GGGGCTGGGTTAGGGTGAAGCTGGG	+
ILK	ENST00000528995.5_1	K	R	chr11	6630337	6630737	6630537	6630533	6630552	GGAAGGGCCGCTGGCAGGG	+
ILK	ENST00000528995.5_1	K	R	chr11	6630337	6630737	6630537	6630570	6630601	GGTGCTGAAGGTTCGAGACTGGAGTACAAGG	+
ILK	ENST00000528995.5_1	K	R	chr11	6630337	6630737	6630537	6630632	6630660	GGCTCAGGTAGTGCAAGGCGTAACCTGG	+
ILK	ENST00000528995.5_1	N	S	chr11	6630355	6630755	6630555	6630533	6630552	GGAAGGGCCGCTGGCAGGG	+
ILK	ENST00000528995.5_1	N	S	chr11	6630355	6630755	6630555	6630570	6630601	GGTGCTGAAGGTTCGAGACTGGAGTACAAGG	+
ILK	ENST00000528995.5_1	N	S	chr11	6630355	6630755	6630555	6630632	6630660	GGCTCAGGTAGTGCAAGGCGTAACCTGG	+
ILK	ENST00000528995.5_1	I	V	chr11	6630360	6630760	6630560	6630533	6630552	GGAAGGGCCGCTGGCAGGG	+
ILK	ENST00000528995.5_1	I	V	chr11	6630360	6630760	6630560	6630570	6630601	GGTGCTGAAGGTTCGAGACTGGAGTACAAGG	+
ILK	ENST00000528995.5_1	I	V	chr11	6630360	6630760	6630560	6630632	6630660	GGCTCAGGTAGTGCAAGGCGTAACCTGG	+
ILK	ENST00000528995.5_1	K	R	chr11	6630370	6630770	6630570	6630533	6630552	GGAAGGGCCGCTGGCAGGG	+
ILK	ENST00000528995.5_1	K	R	chr11	6630370	6630770	6630570	6630570	6630601	GGTGCTGAAGGTTCGAGACTGGAGTACAAGG	+
ILK	ENST00000528995.5_1	K	R	chr11	6630370	6630770	6630570	6630632	6630660	GGCTCAGGTAGTGCAAGGCGTAACCTGG	+
ILK	ENST00000528995.5_1	K	R	chr11	6630379	6630779	6630579	6630533	6630552	GGAAGGGCCGCTGGCAGGG	+
ILK	ENST00000528995.5_1	K	R	chr11	6630379	6630779	6630579	6630570	6630601	GGTGCTGAAGGTTCGAGACTGGAGTACAAGG	+
ILK	ENST00000528995.5_1	K	R	chr11	6630379	6630779	6630579	6630632	6630660	GGCTCAGGTAGTGCAAGGCGTAACCTGG	+
ILK	ENST00000528995.5_1	T	A	chr11	6630396	6630796	6630596	6630533	6630552	GGAAGGGCCGCTGGCAGGG	+
ILK	ENST00000528995.5_1	T	A	chr11	6630396	6630796	6630596	6630570	6630601	GGTGCTGAAGGTTCGAGACTGGAGTACAAGG	+
ILK	ENST00000528995.5_1	T	A	chr11	6630396	6630796	6630596	6630632	6630660	GGCTCAGGTAGTGCAAGGCGTAACCTGG	+
ILK	ENST00000528995.5_1	R	G	chr11	6630399	6630799	6630599	6630533	6630552	GGAAGGGCCGCTGGCAGGG	+
ILK	ENST00000528995.5_1	R	G	chr11	6630399	6630799	6630599	6630570	6630601	GGTGCTGAAGGTTCGAGACTGGAGTACAAGG	+
ILK	ENST00000528995.5_1	R	G	chr11	6630399	6630799	6630599	6630632	6630660	GGCTCAGGTAGTGCAAGGCGTAACCTGG	+
ILK	ENST00000528995.5_1	K	R	chr11	6630403	6630803	6630603	6630533	6630552	GGAAGGGCCGCTGGCAGGG	+
ILK	ENST00000528995.5_1	K	R	chr11	6630403	6630803	6630603	6630570	6630601	GGTGCTGAAGGTTCGAGACTGGAGTACAAGG	+
ILK	ENST00000528995.5_1	K	R	chr11	6630403	6630803	6630603	6630632	6630660	GGCTCAGGTAGTGCAAGGCGTAACCTGG	+
ILK	ENST00000528995.5_1	N	D	chr11	6631205	6631605	6631405	6631318	6631350	GGAAGGGGGCAGAGACAGGACAGGCAAGGGGG	+
ILK	ENST00000528995.5_1	N	D	chr11	6631205	6631605	6631405	6631447	6631468	GGGAACTGGTGACACGGGAGG	+
ILK	ENST00000528995.5_1	N	D	chr11	6631205	6631605	6631405	6631540	6631558	GGGAGTGGTTGGTGATGG	+
ILK	ENST00000528995.5_1	E	G	chr11	6631266	6631666	6631466	6631318	6631350	GGAAGGGGGCAGAGACAGGACAGGCAAGGGGG	+
ILK	ENST00000528995.5_1	E	G	chr11	6631266	6631666	6631466	6631447	6631468	GGGAACTGGTGACACGGGAGG	+
ILK	ENST00000528995.5_1	E	G	chr11	6631266	6631666	6631466	6631540	6631558	GGGAGTGGTTGGTGATGG	+
ILK	ENST00000528995.5_1	T	A	chr11	6631517	6631917	6631717	6631540	6631558	GGGAGTGGTTGGTGATGG	+
ILK	ENST00000528995.5_1	T	A	chr11	6631517	6631917	6631717	6631691	6631713	GGTGGCATTGGAAGGCCTTCGG	+
ILK	ENST00000528995.5_1	T	A	chr11	6631517	6631917	6631717	6631832	6631852	GGACAAGTAGGACTGGAAGG	+
ILK	ENST00000528995.5_1	T	A	chr11	6631517	6631917	6631717	6631871	6631893	GGTGTCGGGACATGGTTGGGGG	+
ILK	ENST00000528995.5_1	K	E	chr11	6631550	6631950	6631750	6631691	6631713	GGTGGCATTGGAAGGCCTTCGG	+
ILK	ENST00000528995.5_1	K	E	chr11	6631550	6631950	6631750	6631832	6631852	GGACAAGTAGGACTGGAAGG	+
ILK	ENST00000528995.5_1	K	E	chr11	6631550	6631950	6631750	6631871	6631893	GGTGTCGGGACATGGTTGGGGG	+
ILK	ENST00000528995.5_1	K	R	chr11	6631551	6631951	6631751	6631691	6631713	GGTGGCATTGGAAGGCCTTCGG	+
ILK	ENST00000528995.5_1	K	R	chr11	6631551	6631951	6631751	6631832	6631852	GGACAAGTAGGACTGGAAGG	+
ILK	ENST00000528995.5_1	K	R	chr11	6631551	6631951	6631751	6631871	6631893	GGTGTCGGGACATGGTTGGGGG	+
ILK	ENST00000528995.5_1	M	V	chr11	6631556	6631956	6631756	6631691	6631713	GGTGGCATTGGAAGGCCTTCGG	+
ILK	ENST00000528995.5_1	M	V	chr11	6631556	6631956	6631756	6631832	6631852	GGACAAGTAGGACTGGAAGG	+
ILK	ENST00000528995.5_1	M	V	chr11	6631556	6631956	6631756	6631871	6631893	GGTGTCGGGACATGGTTGGGGG	+
ILK	ENST00000528995.5_1	Q	R	chr11	6631632	6632032	6631832	6631691	6631713	GGTGGCATTGGAAGGCCTTCGG	+
ILK	ENST00000528995.5_1	Q	R	chr11	6631632	6632032	6631832	6631832	6631852	GGACAAGTAGGACTGGAAGG	+
ILK	ENST00000528995.5_1	Q	R	chr11	6631632	6632032	6631832	6631871	6631893	GGTGTCGGGACATGGTTGGGGG	+
ILK	ENST00000528995.5_1	K	R	chr11	6631638	6632038	6631838	6631691	6631713	GGTGGCATTGGAAGGCCTTCGG	+
ILK	ENST00000528995.5_1	K	R	chr11	6631638	6632038	6631838	6631832	6631852	GGACAAGTAGGACTGGAAGG	+
ILK	ENST00000528995.5_1	K	R	chr11	6631638	6632038	6631838	6631871	6631893	GGTGTCGGGACATGGTTGGGGG	+
LDHA	ENST00000430553.6_1	K	E	chr11	18425082	18425482	18425282	18425319	18425348	GGAACAGTGGAAAGAGGTTCACAAGCAGG	+
LDHA	ENST00000430553.6_1	K	E	chr11	18425118	18425518	18425318	18425319	18425348	GGAACAGTGGAAAGAGGTTCACAAGCAGG	+
LDHA	ENST00000430553.6_1	K	R	chr11	18425119	18425519	18425319	18425319	18425348	GGAACAGTGGAAAGAGGTTCACAAGCAGG	+
LDHA	ENST00000430553.6_1	K	R	chr11	18425131	18425531	18425331	18425319	18425348	GGAACAGTGGAAAGAGGTTCACAAGCAGG	+
LDHA	ENST00000430553.6_1	E	G	chr11	18425134	18425534	18425334	18425319	18425348	GGAACAGTGGAAAGAGGTTCACAAGCAGG	+
LDHA	ENST00000430553.6_1	K	E	chr11	18425142	18425542	18425342	18425319	18425348	GGAACAGTGGAAAGAGGTTCACAAGCAGG	+
LDHA	ENST00000430553.6_1	K	R	chr11	18425143	18425543	18425343	18425319	18425348	GGAACAGTGGAAAGAGGTTCACAAGCAGG	+
LDHA	ENST00000430553.6_1	Q	R	chr11	18425146	18425546	18425346	18425319	18425348	GGAACAGTGGAAAGAGGTTCACAAGCAGG	+
GAS2	ENST00000454584.6_1	K	R	chr11	22833346	22833746	22833546	22833366	22833389	GGTCCGTGTGGGAGGAGGCTGGG	+
GAS2	ENST00000454584.6_1	K	R	chr11	22833349	22833749	22833549	22833366	22833389	GGTCCGTGTGGGAGGAGGCTGGG	+
GAS2	ENST00000454584.6_1	K	E	chr11	22833357	22833757	22833557	22833366	22833389	GGTCCGTGTGGGAGGAGGCTGGG	+
KIAA1549L	ENST00000321505.9_3	N	D	chr11	33620200	33620600	33620400	33620470	33620494	GGAGGAGGCAAGGAAGAGAAATGG	+
KIAA1549L	ENST00000321505.9_3	N	S	chr11	33620201	33620601	33620401	33620470	33620494	GGAGGAGGCAAGGAAGAGAAATGG	+
KIAA1549L	ENST00000321505.9_3	E	G	chr11	33620204	33620604	33620404	33620470	33620494	GGAGGAGGCAAGGAAGAGAAATGG	+
KIAA1549L	ENST00000321505.9_3	K	E	chr11	33620212	33620612	33620412	33620470	33620494	GGAGGAGGCAAGGAAGAGAAATGG	+
KIAA1549L	ENST00000321505.9_3	K	R	chr11	33620213	33620613	33620413	33620470	33620494	GGAGGAGGCAAGGAAGAGAAATGG	+
KIAA1549L	ENST00000321505.9_3	Q	R	chr11	33620240	33620640	33620440	33620470	33620494	GGAGGAGGCAAGGAAGAGAAATGG	+
KIAA1549L	ENST00000321505.9_3	N	S	chr11	33620243	33620643	33620443	33620470	33620494	GGAGGAGGCAAGGAAGAGAAATGG	+
KIAA1549L	ENST00000321505.9_3	M	V	chr11	33620248	33620648	33620448	33620470	33620494	GGAGGAGGCAAGGAAGAGAAATGG	+
KIAA1549L	ENST00000321505.9_3	Q	R	chr11	33620258	33620658	33620458	33620470	33620494	GGAGGAGGCAAGGAAGAGAAATGG	+
KIAA1549L	ENST00000321505.9_3	K	R	chr11	33620261	33620661	33620461	33620470	33620494	GGAGGAGGCAAGGAAGAGAAATGG	+
KIAA1549L	ENST00000321505.9_3	K	E	chr11	33620269	33620669	33620469	33620470	33620494	GGAGGAGGCAAGGAAGAGAAATGG	+
KIAA1549L	ENST00000321505.9_3	K	R	chr11	33620270	33620670	33620470	33620470	33620494	GGAGGAGGCAAGGAAGAGAAATGG	+
C11orf96	ENST00000339446.3_3	K	R	chr11	43964487	43964887	43964687	43964645	43964677	GGAGGTGGAGGAGGAGGGGGTGTCCCCCATGG	+
C11orf96	ENST00000339446.3_3	K	E	chr11	43964492	43964892	43964692	43964645	43964677	GGAGGTGGAGGAGGAGGGGGTGTCCCCCATGG	+
C11orf96	ENST00000339446.3_3	K	R	chr11	43964493	43964893	43964693	43964645	43964677	GGAGGTGGAGGAGGAGGGGGTGTCCCCCATGG	+
C11orf96	ENST00000339446.3_3	K	E	chr11	43964495	43964895	43964695	43964645	43964677	GGAGGTGGAGGAGGAGGGGGTGTCCCCCATGG	+
C11orf96	ENST00000339446.3_3	K	R	chr11	43964496	43964896	43964696	43964645	43964677	GGAGGTGGAGGAGGAGGGGGTGTCCCCCATGG	+
C11orf96	ENST00000339446.3_3	Q	R	chr11	43964508	43964908	43964708	43964645	43964677	GGAGGTGGAGGAGGAGGGGGTGTCCCCCATGG	+
C11orf96	ENST00000339446.3_3	E	G	chr11	43964517	43964917	43964717	43964645	43964677	GGAGGTGGAGGAGGAGGGGGTGTCCCCCATGG	+
DGKZ	ENST00000454345.5_2	K	R	chr11	46388298	46388698	46388498	46388374	46388408	GGCGGCCCTCAGGCCAGCACCCTGGCCCTGGGGG	+
DGKZ	ENST00000454345.5_2	K	R	chr11	46388298	46388698	46388498	46388473	46388503	GGCGCCAGGTAGCCCTACGGCGCAAGGCGG	+
DGKZ	ENST00000454345.5_2	K	R	chr11	46388298	46388698	46388498	46388537	46388566	GGTATAGCTGTGGCCAGCAGGGCGAGTGG	+
DGKZ	ENST00000454345.5_2	K	R	chr11	46388298	46388698	46388498	46388579	46388599	GGGTCTGGCCTGGGCATGGG	+
DGKZ	ENST00000454345.5_2	K	R	chr11	46388298	46388698	46388498	46388615	46388648	GGCTGAGGGTTCCCCACTTGGGAACACTCTGGG	+
NDUFS3	ENST00000528192.5_1	E	G	chr11	47602532	47602932	47602732	47602557	47602573	GGTTTTGGGGGTAAGG	+
NDUFS3	ENST00000528192.5_1	R	G	chr11	47602549	47602949	47602749	47602557	47602573	GGTTTTGGGGGTAAGG	+
TMX2	ENST00000378312.8_1	K	E	chr11	57505954	57506354	57506154	57506034	57506060	GGGGGAGAGGGAACACCAGGATGAGG	+
TMX2	ENST00000378312.8_1	K	E	chr11	57505954	57506354	57506154	57506130	57506160	GGCAGGAGGAACTAGAACGGGACAAGAGGG	+
TMX2	ENST00000378312.8_1	K	E	chr11	57505954	57506354	57506154	57506256	57506276	GGGAGGGATGGTGGAAATGG	+
TMX2	ENST00000378312.8_1	K	R	chr11	57505955	57506355	57506155	57506034	57506060	GGGGGAGAGGGAACACCAGGATGAGG	+
TMX2	ENST00000378312.8_1	K	R	chr11	57505955	57506355	57506155	57506130	57506160	GGCAGGAGGAACTAGAACGGGACAAGAGGG	+
TMX2	ENST00000378312.8_1	K	R	chr11	57505955	57506355	57506155	57506256	57506276	GGGAGGGATGGTGGAAATGG	+
TMX2	ENST00000378312.8_1	T	A	chr11	57505963	57506363	57506163	57506034	57506060	GGGGGAGAGGGAACACCAGGATGAGG	+
TMX2	ENST00000378312.8_1	T	A	chr11	57505963	57506363	57506163	57506130	57506160	GGCAGGAGGAACTAGAACGGGACAAGAGGG	+
TMX2	ENST00000378312.8_1	T	A	chr11	57505963	57506363	57506163	57506256	57506276	GGGAGGGATGGTGGAAATGG	+
TMX2	ENST00000378312.8_1	N	D	chr11	57505987	57506387	57506187	57506034	57506060	GGGGGAGAGGGAACACCAGGATGAGG	+
TMX2	ENST00000378312.8_1	N	D	chr11	57505987	57506387	57506187	57506130	57506160	GGCAGGAGGAACTAGAACGGGACAAGAGGG	+
TMX2	ENST00000378312.8_1	N	D	chr11	57505987	57506387	57506187	57506256	57506276	GGGAGGGATGGTGGAAATGG	+
TMX2	ENST00000378312.8_1	N	S	chr11	57505997	57506397	57506197	57506034	57506060	GGGGGAGAGGGAACACCAGGATGAGG	+
TMX2	ENST00000378312.8_1	N	S	chr11	57505997	57506397	57506197	57506130	57506160	GGCAGGAGGAACTAGAACGGGACAAGAGGG	+
TMX2	ENST00000378312.8_1	N	S	chr11	57505997	57506397	57506197	57506256	57506276	GGGAGGGATGGTGGAAATGG	+
TMX2	ENST00000378312.8_1	I	V	chr11	57506020	57506420	57506220	57506034	57506060	GGGGGAGAGGGAACACCAGGATGAGG	+
TMX2	ENST00000378312.8_1	I	V	chr11	57506020	57506420	57506220	57506130	57506160	GGCAGGAGGAACTAGAACGGGACAAGAGGG	+
TMX2	ENST00000378312.8_1	I	V	chr11	57506020	57506420	57506220	57506256	57506276	GGGAGGGATGGTGGAAATGG	+
TMX2	ENST00000378312.8_1	Y	C	chr11	57506405	57506805	57506605	57506458	57506487	GGGCTAAATTTTGGGAAGGTGGATGTTGG	+
TMX2	ENST00000378312.8_1	Y	C	chr11	57506405	57506805	57506605	57506660	57506684	GGTGGCAAGGAGGCAATGCGGCGG	+
TMX2	ENST00000378312.8_1	Y	C	chr11	57506405	57506805	57506605	57506731	57506753	GGTACCTGAAAGGAAGGGCAGG	+
TMX2	ENST00000378312.8_1	K	R	chr11	57506408	57506808	57506608	57506458	57506487	GGGCTAAATTTTGGGAAGGTGGATGTTGG	+
TMX2	ENST00000378312.8_1	K	R	chr11	57506408	57506808	57506608	57506660	57506684	GGTGGCAAGGAGGCAATGCGGCGG	+
TMX2	ENST00000378312.8_1	K	R	chr11	57506408	57506808	57506608	57506731	57506753	GGTACCTGAAAGGAAGGGCAGG	+
TMX2	ENST00000378312.8_1	T	A	chr11	57506416	57506816	57506616	57506458	57506487	GGGCTAAATTTTGGGAAGGTGGATGTTGG	+
TMX2	ENST00000378312.8_1	T	A	chr11	57506416	57506816	57506616	57506660	57506684	GGTGGCAAGGAGGCAATGCGGCGG	+
TMX2	ENST00000378312.8_1	T	A	chr11	57506416	57506816	57506616	57506731	57506753	GGTACCTGAAAGGAAGGGCAGG	+
TMX2	ENST00000378312.8_1	K	R	chr11	57506432	57506832	57506632	57506458	57506487	GGGCTAAATTTTGGGAAGGTGGATGTTGG	+
TMX2	ENST00000378312.8_1	K	R	chr11	57506432	57506832	57506632	57506660	57506684	GGTGGCAAGGAGGCAATGCGGCGG	+
TMX2	ENST00000378312.8_1	K	R	chr11	57506432	57506832	57506632	57506731	57506753	GGTACCTGAAAGGAAGGGCAGG	+
TMX2	ENST00000378312.8_1	T	A	chr11	57506443	57506843	57506643	57506458	57506487	GGGCTAAATTTTGGGAAGGTGGATGTTGG	+
TMX2	ENST00000378312.8_1	T	A	chr11	57506443	57506843	57506643	57506660	57506684	GGTGGCAAGGAGGCAATGCGGCGG	+
TMX2	ENST00000378312.8_1	T	A	chr11	57506443	57506843	57506643	57506731	57506753	GGTACCTGAAAGGAAGGGCAGG	+
TMX2	ENST00000378312.8_1	I	V	chr11	57506449	57506849	57506649	57506458	57506487	GGGCTAAATTTTGGGAAGGTGGATGTTGG	+
TMX2	ENST00000378312.8_1	I	V	chr11	57506449	57506849	57506649	57506660	57506684	GGTGGCAAGGAGGCAATGCGGCGG	+
TMX2	ENST00000378312.8_1	I	V	chr11	57506449	57506849	57506649	57506731	57506753	GGTACCTGAAAGGAAGGGCAGG	+
TMX2	ENST00000378312.8_1	K	E	chr11	57506467	57506867	57506667	57506470	57506487	GGGAAGGTGGATGTTGG	+
TMX2	ENST00000378312.8_1	K	E	chr11	57506467	57506867	57506667	57506660	57506684	GGTGGCAAGGAGGCAATGCGGCGG	+
TMX2	ENST00000378312.8_1	K	E	chr11	57506467	57506867	57506667	57506731	57506753	GGTACCTGAAAGGAAGGGCAGG	+
TMX2	ENST00000378312.8_1	K	R	chr11	57506468	57506868	57506668	57506470	57506487	GGGAAGGTGGATGTTGG	+
TMX2	ENST00000378312.8_1	K	R	chr11	57506468	57506868	57506668	57506660	57506684	GGTGGCAAGGAGGCAATGCGGCGG	+
TMX2	ENST00000378312.8_1	K	R	chr11	57506468	57506868	57506668	57506731	57506753	GGTACCTGAAAGGAAGGGCAGG	+
TMX2	ENST00000378312.8_1	K	R	chr11	57507504	57507904	57507704	57507858	57507890	GGCATCTAGGGAATTGTCAGGCACCCTACAGG	+
TMX2	ENST00000378312.8_1	K	E	chr11	57507512	57507912	57507712	57507858	57507890	GGCATCTAGGGAATTGTCAGGCACCCTACAGG	+
TMEM132A	ENST00000453848.6_3	K	E	chr11	60703739	60704139	60703939	60703744	60703771	GGGCAGAGGAGGAGGCCAGGAAGGAGG	+
TMEM132A	ENST00000453848.6_3	K	E	chr11	60703739	60704139	60703939	60703990	60704017	GGGTCTGGCTGGGCACTGACCAGGAGG	+
TMEM132A	ENST00000453848.6_3	K	E	chr11	60703739	60704139	60703939	60704033	60704065	GGACCGGCAGTCCCCTGGCCCGCCCAAGGGGG	+
TMEM132A	ENST00000453848.6_3	K	E	chr11	60703739	60704139	60703939	60704088	60704123	GGGGGAGGAGGGGAGGCCCCTACCCTGGCCCCTGG	+
TMEM132A	ENST00000453848.6_3	K	R	chr11	60703740	60704140	60703940	60703744	60703771	GGGCAGAGGAGGAGGCCAGGAAGGAGG	+
TMEM132A	ENST00000453848.6_3	K	R	chr11	60703740	60704140	60703940	60703990	60704017	GGGTCTGGCTGGGCACTGACCAGGAGG	+
TMEM132A	ENST00000453848.6_3	K	R	chr11	60703740	60704140	60703940	60704033	60704065	GGACCGGCAGTCCCCTGGCCCGCCCAAGGGGG	+
TMEM132A	ENST00000453848.6_3	K	R	chr11	60703740	60704140	60703940	60704088	60704123	GGGGGAGGAGGGGAGGCCCCTACCCTGGCCCCTGG	+
TMEM132A	ENST00000453848.6_3	S	G	chr11	60703754	60704154	60703954	60703754	60703771	GGAGGCCAGGAAGGAGG	+
TMEM132A	ENST00000453848.6_3	S	G	chr11	60703754	60704154	60703954	60703990	60704017	GGGTCTGGCTGGGCACTGACCAGGAGG	+
TMEM132A	ENST00000453848.6_3	S	G	chr11	60703754	60704154	60703954	60704033	60704065	GGACCGGCAGTCCCCTGGCCCGCCCAAGGGGG	+
TMEM132A	ENST00000453848.6_3	S	G	chr11	60703754	60704154	60703954	60704088	60704123	GGGGGAGGAGGGGAGGCCCCTACCCTGGCCCCTGG	+
TMEM132A	ENST00000453848.6_3	N	S	chr11	60703788	60704188	60703988	60703990	60704017	GGGTCTGGCTGGGCACTGACCAGGAGG	+
TMEM132A	ENST00000453848.6_3	N	S	chr11	60703788	60704188	60703988	60704033	60704065	GGACCGGCAGTCCCCTGGCCCGCCCAAGGGGG	+
TMEM132A	ENST00000453848.6_3	N	S	chr11	60703788	60704188	60703988	60704088	60704123	GGGGGAGGAGGGGAGGCCCCTACCCTGGCCCCTGG	+
TMEM132A	ENST00000453848.6_3	N	S	chr11	60703788	60704188	60703988	60704159	60704187	GGCCCGAAAGGAGGCTGGGGGGCGGCGG	+
CD6	ENST00000452451.6_1	S	G	chr11	60774867	60775267	60775067	60775078	60775112	GGGACGGTGGAGGTGCGGCTCGAGGCGTCCTGGG	+
CD6	ENST00000452451.6_1	S	G	chr11	60774867	60775267	60775067	60775170	60775190	GGGCTGCGGCGGGGCGGAGG	+
FADS2	ENST00000278840.9_2	N	D	chr11	61632449	61632849	61632649	61632501	61632531	GGTCCTGGCTGTGGACAGGGTCTCTGAGGG	+
FADS2	ENST00000278840.9_2	N	D	chr11	61632449	61632849	61632649	61632551	61632580	GGTGGTGGGAGGAAGCGGGAGCAGCATGG	+
FADS2	ENST00000278840.9_2	N	D	chr11	61632449	61632849	61632649	61632727	61632760	GGGCCCTGCTGGACATCATCAGGTGAGGGGTGG	+
FADS2	ENST00000278840.9_2	N	D	chr11	61632449	61632849	61632649	61632761	61632785	GGTCCACAGGCGCTGGGCCCTGGG	+
FADS2	ENST00000278840.9_2	N	D	chr11	61632449	61632849	61632649	61632794	61632827	GGTGCAGACAGTGGGATCACAAGAGGGGCTGGG	+
FADS2	ENST00000278840.9_2	N	S	chr11	61632450	61632850	61632650	61632501	61632531	GGTCCTGGCTGTGGACAGGGTCTCTGAGGG	+
FADS2	ENST00000278840.9_2	N	S	chr11	61632450	61632850	61632650	61632551	61632580	GGTGGTGGGAGGAAGCGGGAGCAGCATGG	+
FADS2	ENST00000278840.9_2	N	S	chr11	61632450	61632850	61632650	61632727	61632760	GGGCCCTGCTGGACATCATCAGGTGAGGGGTGG	+
FADS2	ENST00000278840.9_2	N	S	chr11	61632450	61632850	61632650	61632761	61632785	GGTCCACAGGCGCTGGGCCCTGGG	+
FADS2	ENST00000278840.9_2	N	S	chr11	61632450	61632850	61632650	61632794	61632827	GGTGCAGACAGTGGGATCACAAGAGGGGCTGGG	+
FADS2	ENST00000278840.9_2	K	R	chr11	61632459	61632859	61632659	61632501	61632531	GGTCCTGGCTGTGGACAGGGTCTCTGAGGG	+
FADS2	ENST00000278840.9_2	K	R	chr11	61632459	61632859	61632659	61632551	61632580	GGTGGTGGGAGGAAGCGGGAGCAGCATGG	+
FADS2	ENST00000278840.9_2	K	R	chr11	61632459	61632859	61632659	61632727	61632760	GGGCCCTGCTGGACATCATCAGGTGAGGGGTGG	+
FADS2	ENST00000278840.9_2	K	R	chr11	61632459	61632859	61632659	61632761	61632785	GGTCCACAGGCGCTGGGCCCTGGG	+
FADS2	ENST00000278840.9_2	K	R	chr11	61632459	61632859	61632659	61632794	61632827	GGTGCAGACAGTGGGATCACAAGAGGGGCTGGG	+
FADS2	ENST00000278840.9_2	K	E	chr11	61632476	61632876	61632676	61632501	61632531	GGTCCTGGCTGTGGACAGGGTCTCTGAGGG	+
FADS2	ENST00000278840.9_2	K	E	chr11	61632476	61632876	61632676	61632551	61632580	GGTGGTGGGAGGAAGCGGGAGCAGCATGG	+
FADS2	ENST00000278840.9_2	K	E	chr11	61632476	61632876	61632676	61632727	61632760	GGGCCCTGCTGGACATCATCAGGTGAGGGGTGG	+
FADS2	ENST00000278840.9_2	K	E	chr11	61632476	61632876	61632676	61632761	61632785	GGTCCACAGGCGCTGGGCCCTGGG	+
FADS2	ENST00000278840.9_2	K	E	chr11	61632476	61632876	61632676	61632794	61632827	GGTGCAGACAGTGGGATCACAAGAGGGGCTGGG	+
BEST1	ENST00000652345.1_1	Y	C	chr11	61724702	61725102	61724902	61724755	61724778	GGACCATAGGTACCAGGCCCTGG	+
BEST1	ENST00000652345.1_1	Y	C	chr11	61724702	61725102	61724902	61724783	61724820	GGAGAAGAGGTGGGGGCGAGCCCAGGGTGGGGGCAGG	+
BEST1	ENST00000652345.1_1	Y	C	chr11	61724702	61725102	61724902	61724923	61724957	GGTGTATACACAGGTGAGGACTAGGCTGGTGAGG	+
BEST1	ENST00000652345.1_1	Y	C	chr11	61724702	61725102	61724902	61724967	61724994	GGGAAACTGAGGCTAGAAGGACCAAGG	+
BEST1	ENST00000652345.1_1	Y	C	chr11	61724702	61725102	61724902	61725002	61725035	GGGGTGGGAAGGGCTCACCTAGAGGCTAAGTGG	+
BEST1	ENST00000652345.1_1	I	V	chr11	61724716	61725116	61724916	61724755	61724778	GGACCATAGGTACCAGGCCCTGG	+
BEST1	ENST00000652345.1_1	I	V	chr11	61724716	61725116	61724916	61724783	61724820	GGAGAAGAGGTGGGGGCGAGCCCAGGGTGGGGGCAGG	+
BEST1	ENST00000652345.1_1	I	V	chr11	61724716	61725116	61724916	61724923	61724957	GGTGTATACACAGGTGAGGACTAGGCTGGTGAGG	+
BEST1	ENST00000652345.1_1	I	V	chr11	61724716	61725116	61724916	61724967	61724994	GGGAAACTGAGGCTAGAAGGACCAAGG	+
BEST1	ENST00000652345.1_1	I	V	chr11	61724716	61725116	61724916	61725002	61725035	GGGGTGGGAAGGGCTCACCTAGAGGCTAAGTGG	+
BEST1	ENST00000652345.1_1	Q	R	chr11	61724735	61725135	61724935	61724755	61724778	GGACCATAGGTACCAGGCCCTGG	+
BEST1	ENST00000652345.1_1	Q	R	chr11	61724735	61725135	61724935	61724783	61724820	GGAGAAGAGGTGGGGGCGAGCCCAGGGTGGGGGCAGG	+
BEST1	ENST00000652345.1_1	Q	R	chr11	61724735	61725135	61724935	61724923	61724957	GGTGTATACACAGGTGAGGACTAGGCTGGTGAGG	+
BEST1	ENST00000652345.1_1	Q	R	chr11	61724735	61725135	61724935	61724967	61724994	GGGAAACTGAGGCTAGAAGGACCAAGG	+
BEST1	ENST00000652345.1_1	Q	R	chr11	61724735	61725135	61724935	61725002	61725035	GGGGTGGGAAGGGCTCACCTAGAGGCTAAGTGG	+
BEST1	ENST00000652345.1_1	E	G	chr11	61725680	61726080	61725880	61725758	61725786	GGCTGGCTGAAGGTGGGCCTCTCCAGGG	+
BEST1	ENST00000652345.1_1	E	G	chr11	61725680	61726080	61725880	61725793	61725823	GGGCTGGAGGCATGGCCAGAGGGGTCATGG	+
BEST1	ENST00000652345.1_1	E	G	chr11	61725680	61726080	61725880	61725856	61725876	GGAAAGGAAGGTCTCACGGG	+
BEST1	ENST00000652345.1_1	S	G	chr11	61725682	61726082	61725882	61725758	61725786	GGCTGGCTGAAGGTGGGCCTCTCCAGGG	+
BEST1	ENST00000652345.1_1	S	G	chr11	61725682	61726082	61725882	61725793	61725823	GGGCTGGAGGCATGGCCAGAGGGGTCATGG	+
BEST1	ENST00000652345.1_1	S	G	chr11	61725682	61726082	61725882	61725856	61725876	GGAAAGGAAGGTCTCACGGG	+
BEST1	ENST00000652345.1_1	S	G	chr11	61725685	61726085	61725885	61725758	61725786	GGCTGGCTGAAGGTGGGCCTCTCCAGGG	+
BEST1	ENST00000652345.1_1	S	G	chr11	61725685	61726085	61725885	61725793	61725823	GGGCTGGAGGCATGGCCAGAGGGGTCATGG	+
BEST1	ENST00000652345.1_1	S	G	chr11	61725685	61726085	61725885	61725856	61725876	GGAAAGGAAGGTCTCACGGG	+
BEST1	ENST00000652345.1_1	Q	R	chr11	61725689	61726089	61725889	61725758	61725786	GGCTGGCTGAAGGTGGGCCTCTCCAGGG	+
BEST1	ENST00000652345.1_1	Q	R	chr11	61725689	61726089	61725889	61725793	61725823	GGGCTGGAGGCATGGCCAGAGGGGTCATGG	+
BEST1	ENST00000652345.1_1	Q	R	chr11	61725689	61726089	61725889	61725856	61725876	GGAAAGGAAGGTCTCACGGG	+
BEST1	ENST00000652345.1_1	T	A	chr11	61725703	61726103	61725903	61725758	61725786	GGCTGGCTGAAGGTGGGCCTCTCCAGGG	+
BEST1	ENST00000652345.1_1	T	A	chr11	61725703	61726103	61725903	61725793	61725823	GGGCTGGAGGCATGGCCAGAGGGGTCATGG	+
BEST1	ENST00000652345.1_1	T	A	chr11	61725703	61726103	61725903	61725856	61725876	GGAAAGGAAGGTCTCACGGG	+
BEST1	ENST00000652345.1_1	I	V	chr11	61725712	61726112	61725912	61725758	61725786	GGCTGGCTGAAGGTGGGCCTCTCCAGGG	+
BEST1	ENST00000652345.1_1	I	V	chr11	61725712	61726112	61725912	61725793	61725823	GGGCTGGAGGCATGGCCAGAGGGGTCATGG	+
BEST1	ENST00000652345.1_1	I	V	chr11	61725712	61726112	61725912	61725856	61725876	GGAAAGGAAGGTCTCACGGG	+
BEST1	ENST00000652345.1_1	T	A	chr11	61725721	61726121	61725921	61725758	61725786	GGCTGGCTGAAGGTGGGCCTCTCCAGGG	+
BEST1	ENST00000652345.1_1	T	A	chr11	61725721	61726121	61725921	61725793	61725823	GGGCTGGAGGCATGGCCAGAGGGGTCATGG	+
BEST1	ENST00000652345.1_1	T	A	chr11	61725721	61726121	61725921	61725856	61725876	GGAAAGGAAGGTCTCACGGG	+
BEST1	ENST00000652345.1_1	E	G	chr11	61725728	61726128	61725928	61725758	61725786	GGCTGGCTGAAGGTGGGCCTCTCCAGGG	+
BEST1	ENST00000652345.1_1	E	G	chr11	61725728	61726128	61725928	61725793	61725823	GGGCTGGAGGCATGGCCAGAGGGGTCATGG	+
BEST1	ENST00000652345.1_1	E	G	chr11	61725728	61726128	61725928	61725856	61725876	GGAAAGGAAGGTCTCACGGG	+
BEST1	ENST00000652345.1_1	E	G	chr11	61725734	61726134	61725934	61725758	61725786	GGCTGGCTGAAGGTGGGCCTCTCCAGGG	+
BEST1	ENST00000652345.1_1	E	G	chr11	61725734	61726134	61725934	61725793	61725823	GGGCTGGAGGCATGGCCAGAGGGGTCATGG	+
BEST1	ENST00000652345.1_1	E	G	chr11	61725734	61726134	61725934	61725856	61725876	GGAAAGGAAGGTCTCACGGG	+
BEST1	ENST00000652345.1_1	E	G	chr11	61725743	61726143	61725943	61725758	61725786	GGCTGGCTGAAGGTGGGCCTCTCCAGGG	+
BEST1	ENST00000652345.1_1	E	G	chr11	61725743	61726143	61725943	61725793	61725823	GGGCTGGAGGCATGGCCAGAGGGGTCATGG	+
BEST1	ENST00000652345.1_1	E	G	chr11	61725743	61726143	61725943	61725856	61725876	GGAAAGGAAGGTCTCACGGG	+
BEST1	ENST00000652345.1_1	E	G	chr11	61725752	61726152	61725952	61725758	61725786	GGCTGGCTGAAGGTGGGCCTCTCCAGGG	+
BEST1	ENST00000652345.1_1	E	G	chr11	61725752	61726152	61725952	61725793	61725823	GGGCTGGAGGCATGGCCAGAGGGGTCATGG	+
BEST1	ENST00000652345.1_1	E	G	chr11	61725752	61726152	61725952	61725856	61725876	GGAAAGGAAGGTCTCACGGG	+
BEST1	ENST00000652345.1_1	R	G	chr11	61725760	61726160	61725960	61725762	61725796	GGCTGAAGGTGGGCCTCTCCAGGGCCCTGCTGGG	+
BEST1	ENST00000652345.1_1	R	G	chr11	61725760	61726160	61725960	61725798	61725823	GGAGGCATGGCCAGAGGGGTCATGG	+
BEST1	ENST00000652345.1_1	R	G	chr11	61725760	61726160	61725960	61725856	61725876	GGAAAGGAAGGTCTCACGGG	+
BEST1	ENST00000652345.1_1	R	G	chr11	61725766	61726166	61725966	61725769	61725796	GGTGGGCCTCTCCAGGGCCCTGCTGGG	+
BEST1	ENST00000652345.1_1	R	G	chr11	61725766	61726166	61725966	61725798	61725823	GGAGGCATGGCCAGAGGGGTCATGG	+
BEST1	ENST00000652345.1_1	R	G	chr11	61725766	61726166	61725966	61725856	61725876	GGAAAGGAAGGTCTCACGGG	+
TAF6L	ENST00000294168.8_2	Y	C	chr11	62553569	62553969	62553769	62553649	62553672	GGTAGGTCTTTCATGGGAAAGGG	+
TAF6L	ENST00000294168.8_2	Y	C	chr11	62553569	62553969	62553769	62553915	62553946	GGCTTACTTTGGAATATTTGATGGGCCCAGG	+
TAF6L	ENST00000294168.8_2	N	D	chr11	62553577	62553977	62553777	62553649	62553672	GGTAGGTCTTTCATGGGAAAGGG	+
TAF6L	ENST00000294168.8_2	N	D	chr11	62553577	62553977	62553777	62553915	62553946	GGCTTACTTTGGAATATTTGATGGGCCCAGG	+
TAF6L	ENST00000294168.8_2	D	G	chr11	62553599	62553999	62553799	62553649	62553672	GGTAGGTCTTTCATGGGAAAGGG	+
TAF6L	ENST00000294168.8_2	D	G	chr11	62553599	62553999	62553799	62553915	62553946	GGCTTACTTTGGAATATTTGATGGGCCCAGG	+
TAF6L	ENST00000294168.8_2	D	G	chr11	62553599	62553999	62553799	62553977	62553995	GGCTCTTACAGGTGGCGG	+
TAF6L	ENST00000294168.8_2	Y	C	chr11	62553602	62554002	62553802	62553649	62553672	GGTAGGTCTTTCATGGGAAAGGG	+
TAF6L	ENST00000294168.8_2	Y	C	chr11	62553602	62554002	62553802	62553915	62553946	GGCTTACTTTGGAATATTTGATGGGCCCAGG	+
TAF6L	ENST00000294168.8_2	Y	C	chr11	62553602	62554002	62553802	62553977	62553995	GGCTCTTACAGGTGGCGG	+
TAF6L	ENST00000294168.8_2	K	E	chr11	62553625	62554025	62553825	62553649	62553672	GGTAGGTCTTTCATGGGAAAGGG	+
TAF6L	ENST00000294168.8_2	K	E	chr11	62553625	62554025	62553825	62553915	62553946	GGCTTACTTTGGAATATTTGATGGGCCCAGG	+
TAF6L	ENST00000294168.8_2	K	E	chr11	62553625	62554025	62553825	62553977	62553995	GGCTCTTACAGGTGGCGG	+
TAF6L	ENST00000294168.8_2	K	R	chr11	62553626	62554026	62553826	62553649	62553672	GGTAGGTCTTTCATGGGAAAGGG	+
TAF6L	ENST00000294168.8_2	K	R	chr11	62553626	62554026	62553826	62553915	62553946	GGCTTACTTTGGAATATTTGATGGGCCCAGG	+
TAF6L	ENST00000294168.8_2	K	R	chr11	62553626	62554026	62553826	62553977	62553995	GGCTCTTACAGGTGGCGG	+
TAF6L	ENST00000294168.8_2	I	V	chr11	62553655	62554055	62553855	62553915	62553946	GGCTTACTTTGGAATATTTGATGGGCCCAGG	+
TAF6L	ENST00000294168.8_2	I	V	chr11	62553655	62554055	62553855	62553977	62553995	GGCTCTTACAGGTGGCGG	+
SLC22A9	ENST00000279178.3_1	M	V	chr11	63137329	63137729	63137529	63137530	63137560	GGCCTTTCAGGACCTCCTGGGTCACGCTGG	+
SLC22A9	ENST00000279178.3_1	S	G	chr11	63137530	63137930	63137730	63137530	63137560	GGCCTTTCAGGACCTCCTGGGTCACGCTGG	+
SLC22A9	ENST00000279178.3_1	S	G	chr11	63137530	63137930	63137730	63137866	63137889	GGAGCCCTGTGTGGATGGCTGGG	+
SLC22A9	ENST00000279178.3_1	Q	R	chr11	63137534	63137934	63137734	63137539	63137570	GGACCTCCTGGGTCACGCTGGTGACCTGTGG	+
SLC22A9	ENST00000279178.3_1	Q	R	chr11	63137534	63137934	63137734	63137866	63137889	GGAGCCCTGTGTGGATGGCTGGG	+
SLC22A9	ENST00000279178.3_1	I	V	chr11	63137551	63137951	63137751	63137866	63137889	GGAGCCCTGTGTGGATGGCTGGG	+
SLC22A9	ENST00000279178.3_1	N	D	chr11	63137572	63137972	63137772	63137866	63137889	GGAGCCCTGTGTGGATGGCTGGG	+
SLC22A9	ENST00000279178.3_1	K	R	chr11	63137588	63137988	63137788	63137866	63137889	GGAGCCCTGTGTGGATGGCTGGG	+
POLA2	ENST00000265465.8_2	R	G	chr11	65064472	65064872	65064672	65064635	65064649	GGGCAGGTGGGAGG	+
POLA2	ENST00000265465.8_2	R	G	chr11	65064472	65064872	65064672	65064672	65064701	GGAGGCCGGCAGCGGACGGGGCAGAGAGG	+
POLA2	ENST00000265465.8_2	R	G	chr11	65064472	65064872	65064672	65064818	65064848	GGTGAACAGTTGGGTGGGAAAGGAGAGAGG	+
SCYL1	ENST00000420247.6_2	Q	R	chr11	65305716	65306116	65305916	65305744	65305778	GGCCAGACTCTTGGGGTGAGGACAACTGGGAGGG	+
SCYL1	ENST00000420247.6_2	Q	R	chr11	65305716	65306116	65305916	65305854	65305877	GGCCCCCGGCAGGCACTGGCTGG	+
SCYL1	ENST00000420247.6_2	Q	R	chr11	65305716	65306116	65305916	65305911	65305938	GGACAGGTCAAGGCTGAGCTGGCCCGG	+
SCYL1	ENST00000420247.6_2	Q	R	chr11	65305716	65306116	65305916	65305949	65305972	GGAGCGGCGGCGGGAGATGGAGG	+
SCYL1	ENST00000420247.6_2	Q	R	chr11	65305716	65306116	65305916	65305987	65306003	GGAAGGTGGCCAAGGG	+
SCYL1	ENST00000420247.6_2	Q	R	chr11	65305716	65306116	65305916	65306015	65306044	GGGAGCCCGGAAGCTGGACTGAACCGTGG	+
SCYL1	ENST00000420247.6_2	Q	R	chr11	65305716	65306116	65305916	65306045	65306066	GGTGGCCCTTCCCGGCTGCGG	+
SCYL1	ENST00000420247.6_2	K	R	chr11	65305722	65306122	65305922	65305744	65305778	GGCCAGACTCTTGGGGTGAGGACAACTGGGAGGG	+
SCYL1	ENST00000420247.6_2	K	R	chr11	65305722	65306122	65305922	65305854	65305877	GGCCCCCGGCAGGCACTGGCTGG	+
SCYL1	ENST00000420247.6_2	K	R	chr11	65305722	65306122	65305922	65305911	65305938	GGACAGGTCAAGGCTGAGCTGGCCCGG	+
SCYL1	ENST00000420247.6_2	K	R	chr11	65305722	65306122	65305922	65305949	65305972	GGAGCGGCGGCGGGAGATGGAGG	+
SCYL1	ENST00000420247.6_2	K	R	chr11	65305722	65306122	65305922	65305987	65306003	GGAAGGTGGCCAAGGG	+
SCYL1	ENST00000420247.6_2	K	R	chr11	65305722	65306122	65305922	65306015	65306044	GGGAGCCCGGAAGCTGGACTGAACCGTGG	+
SCYL1	ENST00000420247.6_2	K	R	chr11	65305722	65306122	65305922	65306045	65306066	GGTGGCCCTTCCCGGCTGCGG	+
SCYL1	ENST00000420247.6_2	E	G	chr11	65305728	65306128	65305928	65305744	65305778	GGCCAGACTCTTGGGGTGAGGACAACTGGGAGGG	+
SCYL1	ENST00000420247.6_2	E	G	chr11	65305728	65306128	65305928	65305854	65305877	GGCCCCCGGCAGGCACTGGCTGG	+
SCYL1	ENST00000420247.6_2	E	G	chr11	65305728	65306128	65305928	65305911	65305938	GGACAGGTCAAGGCTGAGCTGGCCCGG	+
SCYL1	ENST00000420247.6_2	E	G	chr11	65305728	65306128	65305928	65305949	65305972	GGAGCGGCGGCGGGAGATGGAGG	+
SCYL1	ENST00000420247.6_2	E	G	chr11	65305728	65306128	65305928	65305987	65306003	GGAAGGTGGCCAAGGG	+
SCYL1	ENST00000420247.6_2	E	G	chr11	65305728	65306128	65305928	65306015	65306044	GGGAGCCCGGAAGCTGGACTGAACCGTGG	+
SCYL1	ENST00000420247.6_2	E	G	chr11	65305728	65306128	65305928	65306045	65306066	GGTGGCCCTTCCCGGCTGCGG	+
SCYL1	ENST00000420247.6_2	K	R	chr11	65305740	65306140	65305940	65305744	65305778	GGCCAGACTCTTGGGGTGAGGACAACTGGGAGGG	+
SCYL1	ENST00000420247.6_2	K	R	chr11	65305740	65306140	65305940	65305854	65305877	GGCCCCCGGCAGGCACTGGCTGG	+
SCYL1	ENST00000420247.6_2	K	R	chr11	65305740	65306140	65305940	65305911	65305938	GGACAGGTCAAGGCTGAGCTGGCCCGG	+
SCYL1	ENST00000420247.6_2	K	R	chr11	65305740	65306140	65305940	65305949	65305972	GGAGCGGCGGCGGGAGATGGAGG	+
SCYL1	ENST00000420247.6_2	K	R	chr11	65305740	65306140	65305940	65305987	65306003	GGAAGGTGGCCAAGGG	+
SCYL1	ENST00000420247.6_2	K	R	chr11	65305740	65306140	65305940	65306015	65306044	GGGAGCCCGGAAGCTGGACTGAACCGTGG	+
SCYL1	ENST00000420247.6_2	K	R	chr11	65305740	65306140	65305940	65306045	65306066	GGTGGCCCTTCCCGGCTGCGG	+
SCYL1	ENST00000420247.6_2	K	R	chr11	65305743	65306143	65305943	65305744	65305778	GGCCAGACTCTTGGGGTGAGGACAACTGGGAGGG	+
SCYL1	ENST00000420247.6_2	K	R	chr11	65305743	65306143	65305943	65305854	65305877	GGCCCCCGGCAGGCACTGGCTGG	+
SCYL1	ENST00000420247.6_2	K	R	chr11	65305743	65306143	65305943	65305911	65305938	GGACAGGTCAAGGCTGAGCTGGCCCGG	+
SCYL1	ENST00000420247.6_2	K	R	chr11	65305743	65306143	65305943	65305949	65305972	GGAGCGGCGGCGGGAGATGGAGG	+
SCYL1	ENST00000420247.6_2	K	R	chr11	65305743	65306143	65305943	65305987	65306003	GGAAGGTGGCCAAGGG	+
SCYL1	ENST00000420247.6_2	K	R	chr11	65305743	65306143	65305943	65306015	65306044	GGGAGCCCGGAAGCTGGACTGAACCGTGG	+
SCYL1	ENST00000420247.6_2	K	R	chr11	65305743	65306143	65305943	65306045	65306066	GGTGGCCCTTCCCGGCTGCGG	+
EHBP1L1	ENST00000309295.9_2	R	G	chr11	65348958	65349358	65349158	65349142	65349170	GGATTGGGCTCTGCTAGGGAGACCCAGG	+
EHBP1L1	ENST00000309295.9_2	R	G	chr11	65348958	65349358	65349158	65349231	65349258	GGATAAAGGTTCTGGAGACCCTTTTGG	+
EHBP1L1	ENST00000309295.9_2	R	G	chr11	65348958	65349358	65349158	65349273	65349308	GGCTGAAGAGATGGACACTGAGGACAGGCCAGAGG	+
EHBP1L1	ENST00000309295.9_2	R	G	chr11	65348958	65349358	65349158	65349332	65349350	GGTCAGGAGGCAGAGAGG	+
EHBP1L1	ENST00000309295.9_2	K	E	chr11	65350107	65350507	65350307	65350164	65350193	GGTACTGGTGACCCAGGAGATATCTGGGG	+
EHBP1L1	ENST00000309295.9_2	K	E	chr11	65350107	65350507	65350307	65350239	65350274	GGGGACCCAGGAGACAGAGGTGGAAGCTTCTAGGG	+
EHBP1L1	ENST00000309295.9_2	K	E	chr11	65350107	65350507	65350307	65350389	65350424	GGTAGCCCAGGAGATAGAGGTGGGACTTTTGGGGG	+
EHBP1L1	ENST00000309295.9_2	K	E	chr11	65350107	65350507	65350307	65350428	65350468	GGGAATAGAGACTGGGGCAGCAGAAGGTGCGATATTGGGG	+
EHBP1L1	ENST00000309295.9_2	I	V	chr11	65350110	65350510	65350310	65350164	65350193	GGTACTGGTGACCCAGGAGATATCTGGGG	+
EHBP1L1	ENST00000309295.9_2	I	V	chr11	65350110	65350510	65350310	65350239	65350274	GGGGACCCAGGAGACAGAGGTGGAAGCTTCTAGGG	+
EHBP1L1	ENST00000309295.9_2	I	V	chr11	65350110	65350510	65350310	65350389	65350424	GGTAGCCCAGGAGATAGAGGTGGGACTTTTGGGGG	+
EHBP1L1	ENST00000309295.9_2	I	V	chr11	65350110	65350510	65350310	65350428	65350468	GGGAATAGAGACTGGGGCAGCAGAAGGTGCGATATTGGGG	+
EHBP1L1	ENST00000309295.9_2	T	A	chr11	65350131	65350531	65350331	65350164	65350193	GGTACTGGTGACCCAGGAGATATCTGGGG	+
EHBP1L1	ENST00000309295.9_2	T	A	chr11	65350131	65350531	65350331	65350239	65350274	GGGGACCCAGGAGACAGAGGTGGAAGCTTCTAGGG	+
EHBP1L1	ENST00000309295.9_2	T	A	chr11	65350131	65350531	65350331	65350389	65350424	GGTAGCCCAGGAGATAGAGGTGGGACTTTTGGGGG	+
EHBP1L1	ENST00000309295.9_2	T	A	chr11	65350131	65350531	65350331	65350428	65350468	GGGAATAGAGACTGGGGCAGCAGAAGGTGCGATATTGGGG	+
EHBP1L1	ENST00000309295.9_2	R	G	chr11	65350983	65351383	65351183	65350990	65351009	GGGGCTTGGGGGGCCCAGG	+
EHBP1L1	ENST00000309295.9_2	R	G	chr11	65350983	65351383	65351183	65351050	65351084	GGTACTTTTAAGGCCCAGGAAGCGGAGGCTGGGG	+
EHBP1L1	ENST00000309295.9_2	R	G	chr11	65350983	65351383	65351183	65351151	65351186	GGTGGCCAGTGGGGCAGGGGCTGGGGCGCCCAGGG	+
EHBP1L1	ENST00000309295.9_2	R	G	chr11	65350983	65351383	65351183	65351202	65351229	GGCTGAAGAGGACAGGAGGCTGCCGGG	+
EHBP1L1	ENST00000309295.9_2	R	G	chr11	65350983	65351383	65351183	65351235	65351259	GGTAGGGATGGGGGCCGCCGAGGG	+
EHBP1L1	ENST00000309295.9_2	R	G	chr11	65350983	65351383	65351183	65351285	65351314	GGGGCTGAGCGAACGGCGGCTCTGCATGG	+
EHBP1L1	ENST00000309295.9_2	R	G	chr11	65350983	65351383	65351183	65351322	65351351	GGTGGAATGGGATCGGGTGGGGTGGGGGG	+
EHBP1L1	ENST00000309295.9_2	E	G	chr11	65350999	65351399	65351199	65351050	65351084	GGTACTTTTAAGGCCCAGGAAGCGGAGGCTGGGG	+
EHBP1L1	ENST00000309295.9_2	E	G	chr11	65350999	65351399	65351199	65351151	65351186	GGTGGCCAGTGGGGCAGGGGCTGGGGCGCCCAGGG	+
EHBP1L1	ENST00000309295.9_2	E	G	chr11	65350999	65351399	65351199	65351202	65351229	GGCTGAAGAGGACAGGAGGCTGCCGGG	+
EHBP1L1	ENST00000309295.9_2	E	G	chr11	65350999	65351399	65351199	65351235	65351259	GGTAGGGATGGGGGCCGCCGAGGG	+
EHBP1L1	ENST00000309295.9_2	E	G	chr11	65350999	65351399	65351199	65351285	65351314	GGGGCTGAGCGAACGGCGGCTCTGCATGG	+
EHBP1L1	ENST00000309295.9_2	E	G	chr11	65350999	65351399	65351199	65351322	65351351	GGTGGAATGGGATCGGGTGGGGTGGGGGG	+
EHBP1L1	ENST00000309295.9_2	K	R	chr11	65351002	65351402	65351202	65351050	65351084	GGTACTTTTAAGGCCCAGGAAGCGGAGGCTGGGG	+
EHBP1L1	ENST00000309295.9_2	K	R	chr11	65351002	65351402	65351202	65351151	65351186	GGTGGCCAGTGGGGCAGGGGCTGGGGCGCCCAGGG	+
EHBP1L1	ENST00000309295.9_2	K	R	chr11	65351002	65351402	65351202	65351202	65351229	GGCTGAAGAGGACAGGAGGCTGCCGGG	+
EHBP1L1	ENST00000309295.9_2	K	R	chr11	65351002	65351402	65351202	65351235	65351259	GGTAGGGATGGGGGCCGCCGAGGG	+
EHBP1L1	ENST00000309295.9_2	K	R	chr11	65351002	65351402	65351202	65351285	65351314	GGGGCTGAGCGAACGGCGGCTCTGCATGG	+
EHBP1L1	ENST00000309295.9_2	K	R	chr11	65351002	65351402	65351202	65351322	65351351	GGTGGAATGGGATCGGGTGGGGTGGGGGG	+
EHBP1L1	ENST00000309295.9_2	E	G	chr11	65351011	65351411	65351211	65351050	65351084	GGTACTTTTAAGGCCCAGGAAGCGGAGGCTGGGG	+
EHBP1L1	ENST00000309295.9_2	E	G	chr11	65351011	65351411	65351211	65351151	65351186	GGTGGCCAGTGGGGCAGGGGCTGGGGCGCCCAGGG	+
EHBP1L1	ENST00000309295.9_2	E	G	chr11	65351011	65351411	65351211	65351202	65351229	GGCTGAAGAGGACAGGAGGCTGCCGGG	+
EHBP1L1	ENST00000309295.9_2	E	G	chr11	65351011	65351411	65351211	65351235	65351259	GGTAGGGATGGGGGCCGCCGAGGG	+
EHBP1L1	ENST00000309295.9_2	E	G	chr11	65351011	65351411	65351211	65351285	65351314	GGGGCTGAGCGAACGGCGGCTCTGCATGG	+
EHBP1L1	ENST00000309295.9_2	E	G	chr11	65351011	65351411	65351211	65351322	65351351	GGTGGAATGGGATCGGGTGGGGTGGGGGG	+
EHBP1L1	ENST00000309295.9_2	R	G	chr11	65351016	65351416	65351216	65351050	65351084	GGTACTTTTAAGGCCCAGGAAGCGGAGGCTGGGG	+
EHBP1L1	ENST00000309295.9_2	R	G	chr11	65351016	65351416	65351216	65351151	65351186	GGTGGCCAGTGGGGCAGGGGCTGGGGCGCCCAGGG	+
EHBP1L1	ENST00000309295.9_2	R	G	chr11	65351016	65351416	65351216	65351202	65351229	GGCTGAAGAGGACAGGAGGCTGCCGGG	+
EHBP1L1	ENST00000309295.9_2	R	G	chr11	65351016	65351416	65351216	65351235	65351259	GGTAGGGATGGGGGCCGCCGAGGG	+
EHBP1L1	ENST00000309295.9_2	R	G	chr11	65351016	65351416	65351216	65351285	65351314	GGGGCTGAGCGAACGGCGGCTCTGCATGG	+
EHBP1L1	ENST00000309295.9_2	R	G	chr11	65351016	65351416	65351216	65351322	65351351	GGTGGAATGGGATCGGGTGGGGTGGGGGG	+
SF3B2	ENST00000528302.5_3	K	E	chr11	65826819	65827219	65827019	65826827	65826858	GGTGGGAAGCAGGGACTCTGGGCACAGGTGG	+
SF3B2	ENST00000528302.5_3	K	E	chr11	65826819	65827219	65827019	65826905	65826932	GGTGGCTTAAGGTTGGGGTGGGTTGGG	+
SF3B2	ENST00000528302.5_3	K	E	chr11	65826819	65827219	65827019	65827079	65827109	GGATCCTGCAGGCCCTGGAGCCCAGCTGGG	+
SF3B2	ENST00000528302.5_3	K	E	chr11	65826819	65827219	65827019	65827118	65827141	GGGGAGCCAGGGAGGTGAAAAGG	+
SF3B2	ENST00000528302.5_3	K	E	chr11	65826819	65827219	65827019	65827152	65827178	GGAGGTGTGGGTGATTTGGGTTTGGG	+
SF3B2	ENST00000528302.5_3	E	G	chr11	65830684	65831084	65830884	65830898	65830919	GGACCCCTTGGGGGGAACTGG	+
KLC2	ENST00000394066.6_1	K	R	chr11	66025897	66026297	66026097	66025901	66025939	GGCCAAGCGCGGGCACGGTGCGGGCTGCCGGCTGGGGG	+
KLC2	ENST00000394066.6_1	K	R	chr11	66025897	66026297	66026097	66025943	66025972	GGGCACACGGGAGACTCAGGCGTCCGGGG	+
KLC2	ENST00000394066.6_1	K	R	chr11	66025897	66026297	66026097	66025992	66026023	GGGGCGGACGGCGGTGTGGCCCCAGGCCCGG	+
KLC2	ENST00000394066.6_1	K	R	chr11	66025897	66026297	66026097	66026067	66026093	GGCCATGATGGTGTTTCCGCGGGAGG	+
KLC2	ENST00000394066.6_1	K	R	chr11	66025897	66026297	66026097	66026121	66026150	GGGCACCAAGGCTGTCATCCAGGGACTGG	+
KLC2	ENST00000394066.6_1	K	R	chr11	66025897	66026297	66026097	66026181	66026208	GGCTCCTCTGGTTGCACCTGAGGCCGG	+
KLC2	ENST00000394066.6_1	K	R	chr11	66025897	66026297	66026097	66026275	66026294	GGGCTGGGGGAGGCCCAGG	+
KLC2	ENST00000394066.6_1	Q	R	chr11	66025906	66026306	66026106	66025911	66025946	GGGCACGGTGCGGGCTGCCGGCTGGGGGACCTGGG	+
KLC2	ENST00000394066.6_1	Q	R	chr11	66025906	66026306	66026106	66025992	66026023	GGGGCGGACGGCGGTGTGGCCCCAGGCCCGG	+
KLC2	ENST00000394066.6_1	Q	R	chr11	66025906	66026306	66026106	66026067	66026093	GGCCATGATGGTGTTTCCGCGGGAGG	+
KLC2	ENST00000394066.6_1	Q	R	chr11	66025906	66026306	66026106	66026121	66026150	GGGCACCAAGGCTGTCATCCAGGGACTGG	+
KLC2	ENST00000394066.6_1	Q	R	chr11	66025906	66026306	66026106	66026181	66026208	GGCTCCTCTGGTTGCACCTGAGGCCGG	+
KLC2	ENST00000394066.6_1	Q	R	chr11	66025906	66026306	66026106	66026275	66026298	GGGCTGGGGGAGGCCCAGGTAGG	+
KLC2	ENST00000394066.6_1	E	G	chr11	66025912	66026312	66026112	66025912	66025946	GGCACGGTGCGGGCTGCCGGCTGGGGGACCTGGG	+
KLC2	ENST00000394066.6_1	E	G	chr11	66025912	66026312	66026112	66025992	66026023	GGGGCGGACGGCGGTGTGGCCCCAGGCCCGG	+
KLC2	ENST00000394066.6_1	E	G	chr11	66025912	66026312	66026112	66026067	66026093	GGCCATGATGGTGTTTCCGCGGGAGG	+
KLC2	ENST00000394066.6_1	E	G	chr11	66025912	66026312	66026112	66026121	66026150	GGGCACCAAGGCTGTCATCCAGGGACTGG	+
KLC2	ENST00000394066.6_1	E	G	chr11	66025912	66026312	66026112	66026181	66026208	GGCTCCTCTGGTTGCACCTGAGGCCGG	+
KLC2	ENST00000394066.6_1	E	G	chr11	66025912	66026312	66026112	66026275	66026309	GGGCTGGGGGAGGCCCAGGTAGGTCAGTCTGGGG	+
KLC2	ENST00000394066.6_1	K	R	chr11	66025930	66026330	66026130	66025930	66025954	GGCTGGGGGACCTGGGCACACGGG	+
KLC2	ENST00000394066.6_1	K	R	chr11	66025930	66026330	66026130	66025992	66026023	GGGGCGGACGGCGGTGTGGCCCCAGGCCCGG	+
KLC2	ENST00000394066.6_1	K	R	chr11	66025930	66026330	66026130	66026067	66026093	GGCCATGATGGTGTTTCCGCGGGAGG	+
KLC2	ENST00000394066.6_1	K	R	chr11	66025930	66026330	66026130	66026121	66026150	GGGCACCAAGGCTGTCATCCAGGGACTGG	+
KLC2	ENST00000394066.6_1	K	R	chr11	66025930	66026330	66026130	66026181	66026208	GGCTCCTCTGGTTGCACCTGAGGCCGG	+
KLC2	ENST00000394066.6_1	K	R	chr11	66025930	66026330	66026130	66026275	66026309	GGGCTGGGGGAGGCCCAGGTAGGTCAGTCTGGGG	+
KLC2	ENST00000394066.6_1	Y	C	chr11	66030196	66030596	66030396	66030295	66030327	GGAGGAGGGGATGTGTCTGGTCAGCATGGGGG	+
KLC2	ENST00000394066.6_1	Y	C	chr11	66030196	66030596	66030396	66030492	66030513	GGCACTGGTCTATCGGTGAGG	+
KLC2	ENST00000394066.6_1	E	G	chr11	66030199	66030599	66030399	66030295	66030327	GGAGGAGGGGATGTGTCTGGTCAGCATGGGGG	+
KLC2	ENST00000394066.6_1	E	G	chr11	66030199	66030599	66030399	66030492	66030513	GGCACTGGTCTATCGGTGAGG	+
KLC2	ENST00000394066.6_1	E	G	chr11	66030199	66030599	66030399	66030571	66030599	GGTGCCTGCTGTGGGCCAGGACTCGTGG	+
KLC2	ENST00000394066.6_1	Q	R	chr11	66030223	66030623	66030423	66030295	66030327	GGAGGAGGGGATGTGTCTGGTCAGCATGGGGG	+
KLC2	ENST00000394066.6_1	Q	R	chr11	66030223	66030623	66030423	66030492	66030513	GGCACTGGTCTATCGGTGAGG	+
KLC2	ENST00000394066.6_1	Q	R	chr11	66030223	66030623	66030423	66030571	66030599	GGTGCCTGCTGTGGGCCAGGACTCGTGG	+
KLC2	ENST00000394066.6_1	E	G	chr11	66030232	66030632	66030432	66030295	66030327	GGAGGAGGGGATGTGTCTGGTCAGCATGGGGG	+
KLC2	ENST00000394066.6_1	E	G	chr11	66030232	66030632	66030432	66030492	66030513	GGCACTGGTCTATCGGTGAGG	+
KLC2	ENST00000394066.6_1	E	G	chr11	66030232	66030632	66030432	66030571	66030599	GGTGCCTGCTGTGGGCCAGGACTCGTGG	+
RBM4	ENST00000530235.1_1	K	R	chr11	66407158	66407558	66407358	66407535	66407558	GGAGCGGGCAGAGGATGCAGTGG	+
RBM4	ENST00000530235.1_1	H	R	chr11	66407164	66407564	66407364	66407535	66407561	GGAGCGGGCAGAGGATGCAGTGGAGG	+
RBM4	ENST00000530235.1_1	N	S	chr11	66407173	66407573	66407373	66407535	66407571	GGAGCGGGCAGAGGATGCAGTGGAGGCCATCAGGGG	+
RBM4	ENST00000530235.1_1	I	V	chr11	66407175	66407575	66407375	66407535	66407571	GGAGCGGGCAGAGGATGCAGTGGAGGCCATCAGGGG	+
RBM4	ENST00000530235.1_1	N	D	chr11	66407178	66407578	66407378	66407535	66407571	GGAGCGGGCAGAGGATGCAGTGGAGGCCATCAGGGG	+
RBM4	ENST00000530235.1_1	N	S	chr11	66407179	66407579	66407379	66407535	66407571	GGAGCGGGCAGAGGATGCAGTGGAGGCCATCAGGGG	+
RBM4	ENST00000530235.1_1	S	G	chr11	66407190	66407590	66407390	66407535	66407571	GGAGCGGGCAGAGGATGCAGTGGAGGCCATCAGGGG	+
RBM4	ENST00000530235.1_1	K	R	chr11	66407194	66407594	66407394	66407535	66407571	GGAGCGGGCAGAGGATGCAGTGGAGGCCATCAGGGG	+
RBM4	ENST00000530235.1_1	N	S	chr11	66407197	66407597	66407397	66407535	66407571	GGAGCGGGCAGAGGATGCAGTGGAGGCCATCAGGGG	+
RBM4	ENST00000530235.1_1	K	E	chr11	66407199	66407599	66407399	66407535	66407571	GGAGCGGGCAGAGGATGCAGTGGAGGCCATCAGGGG	+
RBM4	ENST00000530235.1_1	K	R	chr11	66407200	66407600	66407400	66407535	66407571	GGAGCGGGCAGAGGATGCAGTGGAGGCCATCAGGGG	+
RBM4	ENST00000530235.1_1	K	E	chr11	66407205	66407605	66407405	66407535	66407571	GGAGCGGGCAGAGGATGCAGTGGAGGCCATCAGGGG	+
RBM4	ENST00000530235.1_1	K	R	chr11	66407206	66407606	66407406	66407535	66407571	GGAGCGGGCAGAGGATGCAGTGGAGGCCATCAGGGG	+
RBM4	ENST00000530235.1_1	T	A	chr11	66407208	66407608	66407408	66407535	66407571	GGAGCGGGCAGAGGATGCAGTGGAGGCCATCAGGGG	+
RBM4	ENST00000530235.1_1	T	A	chr11	66407214	66407614	66407414	66407535	66407571	GGAGCGGGCAGAGGATGCAGTGGAGGCCATCAGGGG	+
RBM4	ENST00000530235.1_1	K	E	chr11	66407217	66407617	66407417	66407535	66407571	GGAGCGGGCAGAGGATGCAGTGGAGGCCATCAGGGG	+
RBM4	ENST00000530235.1_1	K	R	chr11	66407218	66407618	66407418	66407535	66407571	GGAGCGGGCAGAGGATGCAGTGGAGGCCATCAGGGG	+
RBM4	ENST00000530235.1_1	N	D	chr11	66407232	66407632	66407432	66407535	66407571	GGAGCGGGCAGAGGATGCAGTGGAGGCCATCAGGGG	+
RBM4	ENST00000530235.1_1	N	S	chr11	66407233	66407633	66407433	66407535	66407571	GGAGCGGGCAGAGGATGCAGTGGAGGCCATCAGGGG	+
RBM4	ENST00000530235.1_1	T	A	chr11	66407250	66407650	66407450	66407535	66407571	GGAGCGGGCAGAGGATGCAGTGGAGGCCATCAGGGG	+
RBM4	ENST00000530235.1_1	K	R	chr11	66407257	66407657	66407457	66407535	66407571	GGAGCGGGCAGAGGATGCAGTGGAGGCCATCAGGGG	+
RBM4	ENST00000530235.1_1	K	R	chr11	66407272	66407672	66407472	66407535	66407571	GGAGCGGGCAGAGGATGCAGTGGAGGCCATCAGGGG	+
RBM4	ENST00000530235.1_1	K	R	chr11	66407272	66407672	66407472	66407647	66407670	GGTTGGATAAGTAAAAGGAGAGG	+
RBM4	ENST00000530235.1_1	Y	C	chr11	66407284	66407684	66407484	66407535	66407571	GGAGCGGGCAGAGGATGCAGTGGAGGCCATCAGGGG	+
RBM4	ENST00000530235.1_1	Y	C	chr11	66407284	66407684	66407484	66407647	66407675	GGTTGGATAAGTAAAAGGAGAGGTTTGG	+
RBM4	ENST00000530235.1_1	I	V	chr11	66407295	66407695	66407495	66407535	66407571	GGAGCGGGCAGAGGATGCAGTGGAGGCCATCAGGGG	+
RBM4	ENST00000530235.1_1	I	V	chr11	66407295	66407695	66407495	66407647	66407675	GGTTGGATAAGTAAAAGGAGAGGTTTGG	+
RBM4	ENST00000530235.1_1	Y	C	chr11	66407320	66407720	66407520	66407535	66407571	GGAGCGGGCAGAGGATGCAGTGGAGGCCATCAGGGG	+
RBM4	ENST00000530235.1_1	Y	C	chr11	66407320	66407720	66407520	66407647	66407675	GGTTGGATAAGTAAAAGGAGAGGTTTGG	+
RBM4	ENST00000530235.1_1	E	G	chr11	66407347	66407747	66407547	66407535	66407571	GGAGCGGGCAGAGGATGCAGTGGAGGCCATCAGGGG	+
RBM4	ENST00000530235.1_1	E	G	chr11	66407347	66407747	66407547	66407647	66407675	GGTTGGATAAGTAAAAGGAGAGGTTTGG	+
RBM4	ENST00000530235.1_1	I	V	chr11	66407364	66407764	66407564	66407535	66407571	GGAGCGGGCAGAGGATGCAGTGGAGGCCATCAGGGG	+
RBM4	ENST00000530235.1_1	I	V	chr11	66407364	66407764	66407564	66407647	66407675	GGTTGGATAAGTAAAAGGAGAGGTTTGG	+
RBM4	ENST00000530235.1_1	R	G	chr11	66407367	66407767	66407567	66407535	66407571	GGAGCGGGCAGAGGATGCAGTGGAGGCCATCAGGGG	+
RBM4	ENST00000530235.1_1	R	G	chr11	66407367	66407767	66407567	66407647	66407675	GGTTGGATAAGTAAAAGGAGAGGTTTGG	+
RBM4	ENST00000530235.1_1	N	S	chr11	66407380	66407780	66407580	66407535	66407571	GGAGCGGGCAGAGGATGCAGTGGAGGCCATCAGGGG	+
RBM4	ENST00000530235.1_1	N	S	chr11	66407380	66407780	66407580	66407647	66407675	GGTTGGATAAGTAAAAGGAGAGGTTTGG	+
RBM4	ENST00000409406.1_1	K	R	chr11	66410724	66411124	66410924	66410953	66410978	GGCTTAGGACTGCGCCCGGGATGGG	+
RBM4	ENST00000409406.1_1	K	R	chr11	66410724	66411124	66410924	66410988	66411015	GGCTGCTATCGGTGCGGGAAAGAGGGG	+
RBM4	ENST00000409406.1_1	Q	R	chr11	66410739	66411139	66410939	66410953	66410978	GGCTTAGGACTGCGCCCGGGATGGG	+
RBM4	ENST00000409406.1_1	Q	R	chr11	66410739	66411139	66410939	66410988	66411015	GGCTGCTATCGGTGCGGGAAAGAGGGG	+
RBM4	ENST00000409406.1_1	R	G	chr11	66410759	66411159	66410959	66410953	66410978	GGCTTAGGACTGCGCCCGGGATGGG	+
RBM4	ENST00000409406.1_1	R	G	chr11	66410759	66411159	66410959	66410988	66411015	GGCTGCTATCGGTGCGGGAAAGAGGGG	+
RBM4	ENST00000409406.1_1	M	V	chr11	66410774	66411174	66410974	66410953	66410978	GGCTTAGGACTGCGCCCGGGATGGG	+
RBM4	ENST00000409406.1_1	M	V	chr11	66410774	66411174	66410974	66410988	66411015	GGCTGCTATCGGTGCGGGAAAGAGGGG	+
RBM4	ENST00000409406.1_1	Q	R	chr11	66410784	66411184	66410984	66410953	66410978	GGCTTAGGACTGCGCCCGGGATGGG	+
RBM4	ENST00000409406.1_1	Q	R	chr11	66410784	66411184	66410984	66410988	66411015	GGCTGCTATCGGTGCGGGAAAGAGGGG	+
RBM4	ENST00000409406.1_1	I	V	chr11	66410837	66411237	66411037	66410953	66410978	GGCTTAGGACTGCGCCCGGGATGGG	+
RBM4	ENST00000409406.1_1	I	V	chr11	66410837	66411237	66411037	66410988	66411015	GGCTGCTATCGGTGCGGGAAAGAGGGG	+
RBM4	ENST00000409406.1_1	Y	C	chr11	66410889	66411289	66411089	66410953	66410978	GGCTTAGGACTGCGCCCGGGATGGG	+
RBM4	ENST00000409406.1_1	Y	C	chr11	66410889	66411289	66411089	66410988	66411015	GGCTGCTATCGGTGCGGGAAAGAGGGG	+
RBM4	ENST00000409406.1_1	T	A	chr11	66410903	66411303	66411103	66410953	66410978	GGCTTAGGACTGCGCCCGGGATGGG	+
RBM4	ENST00000409406.1_1	T	A	chr11	66410903	66411303	66411103	66410988	66411015	GGCTGCTATCGGTGCGGGAAAGAGGGG	+
RBM4	ENST00000409406.1_1	Y	C	chr11	66410910	66411310	66411110	66410953	66410978	GGCTTAGGACTGCGCCCGGGATGGG	+
RBM4	ENST00000409406.1_1	Y	C	chr11	66410910	66411310	66411110	66410988	66411015	GGCTGCTATCGGTGCGGGAAAGAGGGG	+
RBM4	ENST00000409406.1_1	Y	C	chr11	66410940	66411340	66411140	66410953	66410978	GGCTTAGGACTGCGCCCGGGATGGG	+
RBM4	ENST00000409406.1_1	Y	C	chr11	66410940	66411340	66411140	66410988	66411015	GGCTGCTATCGGTGCGGGAAAGAGGGG	+
RBM4	ENST00000409406.1_1	N	S	chr11	66410943	66411343	66411143	66410953	66410978	GGCTTAGGACTGCGCCCGGGATGGG	+
RBM4	ENST00000409406.1_1	N	S	chr11	66410943	66411343	66411143	66410988	66411015	GGCTGCTATCGGTGCGGGAAAGAGGGG	+
ANKRD13D	ENST00000511455.6_1	E	G	chr11	67067316	67067716	67067516	67067356	67067386	GGGGTGAGCCGGGGCTGGGCCGAGACAGGG	+
ANKRD13D	ENST00000511455.6_1	E	G	chr11	67067316	67067716	67067516	67067388	67067416	GGCGGGGGGCCGAGCCTGGGCGGGAGGG	+
ANKRD13D	ENST00000511455.6_1	E	G	chr11	67067316	67067716	67067516	67067593	67067618	GGTGAGGTCTGAGAGCTGGCTGGGG	+
ANKRD13D	ENST00000511455.6_1	N	S	chr11	67067355	67067755	67067555	67067356	67067386	GGGGTGAGCCGGGGCTGGGCCGAGACAGGG	+
ANKRD13D	ENST00000511455.6_1	N	S	chr11	67067355	67067755	67067555	67067388	67067416	GGCGGGGGGCCGAGCCTGGGCGGGAGGG	+
ANKRD13D	ENST00000511455.6_1	N	S	chr11	67067355	67067755	67067555	67067593	67067618	GGTGAGGTCTGAGAGCTGGCTGGGG	+
GSTP1	ENST00000398603.6_2	E	G	chr11	67351819	67352219	67352019	67351874	67351902	GGGTTGCTGCGAGGCGGAGTCGGCCCGG	+
GSTP1	ENST00000398603.6_2	E	G	chr11	67351819	67352219	67352019	67351962	67351994	GGCAGATCAGGGCCAGAGCTGGAAGGAGGAGG	+
GSTP1	ENST00000398603.6_2	E	G	chr11	67351819	67352219	67352019	67351995	67352022	GGTGACCGTGGAGACGTGGCAGGAGGG	+
GSTP1	ENST00000398603.6_2	E	G	chr11	67351819	67352219	67352019	67352057	67352090	GGGCAAGGGGAGGGGGTGCTGGGCCTTAGGGGG	+
IL18BP	ENST00000531053.5_2	K	R	chr11	71712286	71712686	71712486	71712344	71712371	GGCCGACTGTGGGAGGGGAGCACCAGG	+
IL18BP	ENST00000531053.5_2	K	R	chr11	71712286	71712686	71712486	71712389	71712416	GGTGGGTGGGAAGGAGGCCTTCTGCGG	+
IL18BP	ENST00000531053.5_2	K	R	chr11	71712286	71712686	71712486	71712585	71712613	GGCCCAGCTCTGGGTGAGGAGCCCAAGG	+
IL18BP	ENST00000531053.5_2	K	R	chr11	71712286	71712686	71712486	71712616	71712635	GGCCTCCAGGAACAGGAGG	+
IL18BP	ENST00000531053.5_2	K	R	chr11	71712286	71712686	71712486	71712653	71712670	GGGGAGGAAAGGGTGGG	+
CEP295	ENST00000325212.11_4	I	M	chr11	93462746	93463146	93462946	93463108	93463141	GGCTCTAAGGCACCAAAGGGGTCTAAGGTAGGG	+
CEP295	ENST00000325212.11_4	K	E	chr11	93462868	93463268	93463068	93463108	93463141	GGCTCTAAGGCACCAAAGGGGTCTAAGGTAGGG	+
CEP295	ENST00000325212.11_4	K	R	chr11	93462869	93463269	93463069	93463108	93463141	GGCTCTAAGGCACCAAAGGGGTCTAAGGTAGGG	+
CEP295	ENST00000325212.11_4	R	G	chr11	93462874	93463274	93463074	93463108	93463141	GGCTCTAAGGCACCAAAGGGGTCTAAGGTAGGG	+
CEP295	ENST00000325212.11_4	K	E	chr11	93462898	93463298	93463098	93463108	93463141	GGCTCTAAGGCACCAAAGGGGTCTAAGGTAGGG	+
CEP295	ENST00000325212.11_4	K	R	chr11	93462899	93463299	93463099	93463108	93463141	GGCTCTAAGGCACCAAAGGGGTCTAAGGTAGGG	+
CEP295	ENST00000325212.11_4	T	A	chr11	93462904	93463304	93463104	93463108	93463141	GGCTCTAAGGCACCAAAGGGGTCTAAGGTAGGG	+
CEP295	ENST00000325212.11_4	Q	R	chr11	93462908	93463308	93463108	93463108	93463141	GGCTCTAAGGCACCAAAGGGGTCTAAGGTAGGG	+
CEP295	ENST00000325212.11_4	R	G	chr11	93462916	93463316	93463116	93463108	93463141	GGCTCTAAGGCACCAAAGGGGTCTAAGGTAGGG	+
CEP295	ENST00000325212.11_4	Q	R	chr11	93462923	93463323	93463123	93463108	93463141	GGCTCTAAGGCACCAAAGGGGTCTAAGGTAGGG	+
CEP295	ENST00000325212.11_4	R	G	chr11	93462925	93463325	93463125	93463108	93463141	GGCTCTAAGGCACCAAAGGGGTCTAAGGTAGGG	+
CEP295	ENST00000325212.11_4	K	R	chr11	93463065	93463465	93463265	93463108	93463141	GGCTCTAAGGCACCAAAGGGGTCTAAGGTAGGG	+
CEP295	ENST00000325212.11_4	N	D	chr11	93463085	93463485	93463285	93463108	93463141	GGCTCTAAGGCACCAAAGGGGTCTAAGGTAGGG	+
CEP295	ENST00000325212.11_4	K	R	chr11	93463101	93463501	93463301	93463108	93463141	GGCTCTAAGGCACCAAAGGGGTCTAAGGTAGGG	+
CEP295	ENST00000325212.11_4	H	R	chr11	93463110	93463510	93463310	93463116	93463141	GGCACCAAAGGGGTCTAAGGTAGGG	+
CEP295	ENST00000325212.11_4	K	E	chr11	93463112	93463512	93463312	93463116	93463141	GGCACCAAAGGGGTCTAAGGTAGGG	+
CEP295	ENST00000325212.11_4	K	R	chr11	93463113	93463513	93463313	93463116	93463141	GGCACCAAAGGGGTCTAAGGTAGGG	+
YAP1	ENST00000345877.6_1	N	S	chr11	101981588	101981988	101981788	101981653	101981681	GGGGCAGGGCCCGCCGTCCGGACCCGGG	+
YAP1	ENST00000345877.6_1	N	S	chr11	101981588	101981988	101981788	101981686	101981718	GGCACCCGCGGCGACCCAGGCGGCGCCGCAGG	+
YAP1	ENST00000345877.6_1	N	S	chr11	101981588	101981988	101981788	101981753	101981778	GGGGACTCGGAGACCGACCTGGAGG	+
YAP1	ENST00000345877.6_1	N	S	chr11	101981588	101981988	101981788	101981934	101981965	GGGCGGGCCTCAGACCGGGGGGGCGCTCGGG	+
YAP1	ENST00000345877.6_1	N	S	chr11	101981600	101982000	101981800	101981653	101981681	GGGGCAGGGCCCGCCGTCCGGACCCGGG	+
YAP1	ENST00000345877.6_1	N	S	chr11	101981600	101982000	101981800	101981686	101981718	GGCACCCGCGGCGACCCAGGCGGCGCCGCAGG	+
YAP1	ENST00000345877.6_1	N	S	chr11	101981600	101982000	101981800	101981753	101981778	GGGGACTCGGAGACCGACCTGGAGG	+
YAP1	ENST00000345877.6_1	N	S	chr11	101981600	101982000	101981800	101981934	101981965	GGGCGGGCCTCAGACCGGGGGGGCGCTCGGG	+
YAP1	ENST00000345877.6_1	N	S	chr11	101981600	101982000	101981800	101981984	101982000	GGTCAGGGGAGGGGGG	+
YAP1	ENST00000345877.6_1	K	R	chr11	101981606	101982006	101981806	101981653	101981681	GGGGCAGGGCCCGCCGTCCGGACCCGGG	+
YAP1	ENST00000345877.6_1	K	R	chr11	101981606	101982006	101981806	101981686	101981718	GGCACCCGCGGCGACCCAGGCGGCGCCGCAGG	+
YAP1	ENST00000345877.6_1	K	R	chr11	101981606	101982006	101981806	101981753	101981778	GGGGACTCGGAGACCGACCTGGAGG	+
YAP1	ENST00000345877.6_1	K	R	chr11	101981606	101982006	101981806	101981934	101981965	GGGCGGGCCTCAGACCGGGGGGGCGCTCGGG	+
YAP1	ENST00000345877.6_1	K	R	chr11	101981606	101982006	101981806	101981984	101982006	GGTCAGGGGAGGGGGGTTGCGG	+
YAP1	ENST00000345877.6_1	N	S	chr11	101981615	101982015	101981815	101981653	101981681	GGGGCAGGGCCCGCCGTCCGGACCCGGG	+
YAP1	ENST00000345877.6_1	N	S	chr11	101981615	101982015	101981815	101981686	101981718	GGCACCCGCGGCGACCCAGGCGGCGCCGCAGG	+
YAP1	ENST00000345877.6_1	N	S	chr11	101981615	101982015	101981815	101981753	101981778	GGGGACTCGGAGACCGACCTGGAGG	+
YAP1	ENST00000345877.6_1	N	S	chr11	101981615	101982015	101981815	101981934	101981965	GGGCGGGCCTCAGACCGGGGGGGCGCTCGGG	+
YAP1	ENST00000345877.6_1	N	S	chr11	101981615	101982015	101981815	101981984	101982007	GGTCAGGGGAGGGGGGTTGCGGG	+
YAP1	ENST00000345877.6_1	Q	R	chr11	101981624	101982024	101981824	101981653	101981681	GGGGCAGGGCCCGCCGTCCGGACCCGGG	+
YAP1	ENST00000345877.6_1	Q	R	chr11	101981624	101982024	101981824	101981686	101981718	GGCACCCGCGGCGACCCAGGCGGCGCCGCAGG	+
YAP1	ENST00000345877.6_1	Q	R	chr11	101981624	101982024	101981824	101981753	101981778	GGGGACTCGGAGACCGACCTGGAGG	+
YAP1	ENST00000345877.6_1	Q	R	chr11	101981624	101982024	101981824	101981934	101981965	GGGCGGGCCTCAGACCGGGGGGGCGCTCGGG	+
YAP1	ENST00000345877.6_1	Q	R	chr11	101981624	101982024	101981824	101981984	101982021	GGTCAGGGGAGGGGGGTTGCGGGAACTCTAGCTGGGG	+
YAP1	ENST00000345877.6_1	K	R	chr11	101981648	101982048	101981848	101981653	101981681	GGGGCAGGGCCCGCCGTCCGGACCCGGG	+
YAP1	ENST00000345877.6_1	K	R	chr11	101981648	101982048	101981848	101981686	101981718	GGCACCCGCGGCGACCCAGGCGGCGCCGCAGG	+
YAP1	ENST00000345877.6_1	K	R	chr11	101981648	101982048	101981848	101981753	101981778	GGGGACTCGGAGACCGACCTGGAGG	+
YAP1	ENST00000345877.6_1	K	R	chr11	101981648	101982048	101981848	101981934	101981965	GGGCGGGCCTCAGACCGGGGGGGCGCTCGGG	+
YAP1	ENST00000345877.6_1	K	R	chr11	101981648	101982048	101981848	101981984	101982021	GGTCAGGGGAGGGGGGTTGCGGGAACTCTAGCTGGGG	+
YAP1	ENST00000345877.6_1	K	R	chr11	101981648	101982048	101981848	101982022	101982043	GGGGGTCCCGAGGCGAAGTGG	+
GRIA4	ENST00000530497.1_2	R	G	chr11	105804494	105804894	105804694	105804635	105804665	GGGAGGAAATCTGGATTCCAAAGGCTATGG	+
SIK2	ENST00000304987.4_2	N	D	chr11	111590368	111590768	111590568	111590594	111590622	GGGCTGGAGACAGAAGGAGAGGCCGAGG	+
SIK2	ENST00000304987.4_2	N	D	chr11	111590368	111590768	111590568	111590720	111590739	GGGGCAGGTACGGTAGAGG	+
SIK2	ENST00000304987.4_2	N	S	chr11	111590369	111590769	111590569	111590594	111590622	GGGCTGGAGACAGAAGGAGAGGCCGAGG	+
SIK2	ENST00000304987.4_2	N	S	chr11	111590369	111590769	111590569	111590720	111590739	GGGGCAGGTACGGTAGAGG	+
SIK2	ENST00000304987.4_2	D	G	chr11	111590390	111590790	111590590	111590594	111590622	GGGCTGGAGACAGAAGGAGAGGCCGAGG	+
SIK2	ENST00000304987.4_2	D	G	chr11	111590390	111590790	111590590	111590720	111590739	GGGGCAGGTACGGTAGAGG	+
SIK2	ENST00000304987.4_2	E	G	chr11	111590402	111590802	111590602	111590594	111590622	GGGCTGGAGACAGAAGGAGAGGCCGAGG	+
SIK2	ENST00000304987.4_2	E	G	chr11	111590402	111590802	111590602	111590720	111590739	GGGGCAGGTACGGTAGAGG	+
SIK2	ENST00000304987.4_2	E	G	chr11	111590408	111590808	111590608	111590594	111590622	GGGCTGGAGACAGAAGGAGAGGCCGAGG	+
SIK2	ENST00000304987.4_2	E	G	chr11	111590408	111590808	111590608	111590720	111590739	GGGGCAGGTACGGTAGAGG	+
NKAPD1	ENST00000420986.6_4	K	R	chr11	111953261	111953661	111953461	111953390	111953414	GGGGCTTCTGGTACAAGGAAAGGG	+
NKAPD1	ENST00000420986.6_4	S	G	chr11	111953290	111953690	111953490	111953390	111953414	GGGGCTTCTGGTACAAGGAAAGGG	+
NKAPD1	ENST00000420986.6_4	N	D	chr11	111953293	111953693	111953493	111953390	111953414	GGGGCTTCTGGTACAAGGAAAGGG	+
NKAPD1	ENST00000420986.6_4	N	S	chr11	111953294	111953694	111953494	111953390	111953414	GGGGCTTCTGGTACAAGGAAAGGG	+
NKAPD1	ENST00000420986.6_4	H	R	chr11	111953303	111953703	111953503	111953390	111953414	GGGGCTTCTGGTACAAGGAAAGGG	+
NKAPD1	ENST00000420986.6_4	D	G	chr11	111953312	111953712	111953512	111953390	111953414	GGGGCTTCTGGTACAAGGAAAGGG	+
NKAPD1	ENST00000420986.6_4	S	G	chr11	111953323	111953723	111953523	111953390	111953414	GGGGCTTCTGGTACAAGGAAAGGG	+
NKAPD1	ENST00000420986.6_4	S	G	chr11	111953326	111953726	111953526	111953390	111953414	GGGGCTTCTGGTACAAGGAAAGGG	+
NKAPD1	ENST00000420986.6_4	S	G	chr11	111953338	111953738	111953538	111953390	111953414	GGGGCTTCTGGTACAAGGAAAGGG	+
NKAPD1	ENST00000420986.6_4	R	G	chr11	111953347	111953747	111953547	111953390	111953414	GGGGCTTCTGGTACAAGGAAAGGG	+
NKAPD1	ENST00000420986.6_4	K	E	chr11	111953356	111953756	111953556	111953390	111953414	GGGGCTTCTGGTACAAGGAAAGGG	+
NKAPD1	ENST00000420986.6_4	K	R	chr11	111953357	111953757	111953557	111953390	111953414	GGGGCTTCTGGTACAAGGAAAGGG	+
NKAPD1	ENST00000420986.6_4	K	R	chr11	111953360	111953760	111953560	111953390	111953414	GGGGCTTCTGGTACAAGGAAAGGG	+
NKAPD1	ENST00000420986.6_4	T	A	chr11	111953362	111953762	111953562	111953390	111953414	GGGGCTTCTGGTACAAGGAAAGGG	+
NKAPD1	ENST00000420986.6_4	K	E	chr11	111953365	111953765	111953565	111953390	111953414	GGGGCTTCTGGTACAAGGAAAGGG	+
NKAPD1	ENST00000420986.6_4	K	R	chr11	111953366	111953766	111953566	111953390	111953414	GGGGCTTCTGGTACAAGGAAAGGG	+
NKAPD1	ENST00000420986.6_4	R	G	chr11	111953368	111953768	111953568	111953390	111953414	GGGGCTTCTGGTACAAGGAAAGGG	+
NKAPD1	ENST00000420986.6_4	K	R	chr11	111953372	111953772	111953572	111953390	111953414	GGGGCTTCTGGTACAAGGAAAGGG	+
NKAPD1	ENST00000420986.6_4	K	R	chr11	111953375	111953775	111953575	111953390	111953414	GGGGCTTCTGGTACAAGGAAAGGG	+
NKAPD1	ENST00000420986.6_4	K	R	chr11	111953384	111953784	111953584	111953390	111953414	GGGGCTTCTGGTACAAGGAAAGGG	+
NKAPD1	ENST00000420986.6_4	K	E	chr11	111953386	111953786	111953586	111953390	111953414	GGGGCTTCTGGTACAAGGAAAGGG	+
NKAPD1	ENST00000420986.6_4	K	R	chr11	111953387	111953787	111953587	111953390	111953414	GGGGCTTCTGGTACAAGGAAAGGG	+
TAGLN	ENST00000392951.8_1	K	E	chr11	117073539	117073939	117073739	117073552	117073579	GGTGTCTGGAGTAGGGGCTGAGCCTGG	+
TAGLN	ENST00000392951.8_1	K	E	chr11	117073539	117073939	117073739	117073800	117073828	GGAGCTGGAGGAGCGGCTGGTGGAGTGG	+
TAGLN	ENST00000392951.8_1	K	E	chr11	117073539	117073939	117073739	117073870	117073894	GGGCGCTTGGGCTTCCAGGTCTGG	+
TAGLN	ENST00000392951.8_1	K	E	chr11	117073539	117073939	117073739	117073903	117073939	GGCGTGGTGAGTGGCACCCTGGGCTAGGGCGCTGGG	+
TAGLN	ENST00000392951.8_1	K	R	chr11	117073540	117073940	117073740	117073552	117073579	GGTGTCTGGAGTAGGGGCTGAGCCTGG	+
TAGLN	ENST00000392951.8_1	K	R	chr11	117073540	117073940	117073740	117073800	117073828	GGAGCTGGAGGAGCGGCTGGTGGAGTGG	+
TAGLN	ENST00000392951.8_1	K	R	chr11	117073540	117073940	117073740	117073870	117073894	GGGCGCTTGGGCTTCCAGGTCTGG	+
TAGLN	ENST00000392951.8_1	K	R	chr11	117073540	117073940	117073740	117073903	117073940	GGCGTGGTGAGTGGCACCCTGGGCTAGGGCGCTGGGG	+
TAGLN	ENST00000392951.8_1	Y	C	chr11	117073552	117073952	117073752	117073552	117073579	GGTGTCTGGAGTAGGGGCTGAGCCTGG	+
TAGLN	ENST00000392951.8_1	Y	C	chr11	117073552	117073952	117073752	117073800	117073828	GGAGCTGGAGGAGCGGCTGGTGGAGTGG	+
TAGLN	ENST00000392951.8_1	Y	C	chr11	117073552	117073952	117073752	117073870	117073894	GGGCGCTTGGGCTTCCAGGTCTGG	+
TAGLN	ENST00000392951.8_1	Y	C	chr11	117073552	117073952	117073752	117073903	117073942	GGCGTGGTGAGTGGCACCCTGGGCTAGGGCGCTGGGGGG	+
TAGLN	ENST00000392951.8_1	Q	R	chr11	117073573	117073973	117073773	117073800	117073828	GGAGCTGGAGGAGCGGCTGGTGGAGTGG	+
TAGLN	ENST00000392951.8_1	Q	R	chr11	117073573	117073973	117073773	117073870	117073894	GGGCGCTTGGGCTTCCAGGTCTGG	+
TAGLN	ENST00000392951.8_1	Q	R	chr11	117073573	117073973	117073773	117073903	117073942	GGCGTGGTGAGTGGCACCCTGGGCTAGGGCGCTGGGGGG	+
TAGLN	ENST00000392951.8_1	K	R	chr11	117073579	117073979	117073779	117073800	117073828	GGAGCTGGAGGAGCGGCTGGTGGAGTGG	+
TAGLN	ENST00000392951.8_1	K	R	chr11	117073579	117073979	117073779	117073870	117073894	GGGCGCTTGGGCTTCCAGGTCTGG	+
TAGLN	ENST00000392951.8_1	K	R	chr11	117073579	117073979	117073779	117073903	117073942	GGCGTGGTGAGTGGCACCCTGGGCTAGGGCGCTGGGGGG	+
TAGLN	ENST00000392951.8_1	K	R	chr11	117073588	117073988	117073788	117073800	117073828	GGAGCTGGAGGAGCGGCTGGTGGAGTGG	+
TAGLN	ENST00000392951.8_1	K	R	chr11	117073588	117073988	117073788	117073870	117073894	GGGCGCTTGGGCTTCCAGGTCTGG	+
TAGLN	ENST00000392951.8_1	K	R	chr11	117073588	117073988	117073788	117073903	117073942	GGCGTGGTGAGTGGCACCCTGGGCTAGGGCGCTGGGGGG	+
TAGLN	ENST00000392951.8_1	K	R	chr11	117073591	117073991	117073791	117073800	117073828	GGAGCTGGAGGAGCGGCTGGTGGAGTGG	+
TAGLN	ENST00000392951.8_1	K	R	chr11	117073591	117073991	117073791	117073870	117073894	GGGCGCTTGGGCTTCCAGGTCTGG	+
TAGLN	ENST00000392951.8_1	K	R	chr11	117073591	117073991	117073791	117073903	117073942	GGCGTGGTGAGTGGCACCCTGGGCTAGGGCGCTGGGGGG	+
TAGLN	ENST00000392951.8_1	Y	C	chr11	117073594	117073994	117073794	117073800	117073828	GGAGCTGGAGGAGCGGCTGGTGGAGTGG	+
TAGLN	ENST00000392951.8_1	Y	C	chr11	117073594	117073994	117073794	117073870	117073894	GGGCGCTTGGGCTTCCAGGTCTGG	+
TAGLN	ENST00000392951.8_1	Y	C	chr11	117073594	117073994	117073794	117073903	117073942	GGCGTGGTGAGTGGCACCCTGGGCTAGGGCGCTGGGGGG	+
TAGLN	ENST00000392951.8_1	D	G	chr11	117073597	117073997	117073797	117073800	117073828	GGAGCTGGAGGAGCGGCTGGTGGAGTGG	+
TAGLN	ENST00000392951.8_1	D	G	chr11	117073597	117073997	117073797	117073870	117073894	GGGCGCTTGGGCTTCCAGGTCTGG	+
TAGLN	ENST00000392951.8_1	D	G	chr11	117073597	117073997	117073797	117073903	117073942	GGCGTGGTGAGTGGCACCCTGGGCTAGGGCGCTGGGGGG	+
TAGLN	ENST00000392951.8_1	E	G	chr11	117073600	117074000	117073800	117073800	117073828	GGAGCTGGAGGAGCGGCTGGTGGAGTGG	+
TAGLN	ENST00000392951.8_1	E	G	chr11	117073600	117074000	117073800	117073870	117073894	GGGCGCTTGGGCTTCCAGGTCTGG	+
TAGLN	ENST00000392951.8_1	E	G	chr11	117073600	117074000	117073800	117073903	117073942	GGCGTGGTGAGTGGCACCCTGGGCTAGGGCGCTGGGGGG	+
TAGLN	ENST00000392951.8_1	R	G	chr11	117074750	117075150	117074950	117074829	117074866	GGAAGGCAATGGGATTGGGCTAGGACGTAACAGAGGG	+
TAGLN	ENST00000392951.8_1	R	G	chr11	117074750	117075150	117074950	117074994	117075031	GGCCTTCAGATGGGCAGCAACAGAGGGGCCTCCCAGG	+
TAGLN	ENST00000392951.8_1	R	G	chr11	117074750	117075150	117074950	117075033	117075060	GGCATGACAGGCTACGGACGACCTCGG	+
TAGLN	ENST00000392951.8_1	T	A	chr11	117074759	117075159	117074959	117074829	117074866	GGAAGGCAATGGGATTGGGCTAGGACGTAACAGAGGG	+
TAGLN	ENST00000392951.8_1	T	A	chr11	117074759	117075159	117074959	117074994	117075031	GGCCTTCAGATGGGCAGCAACAGAGGGGCCTCCCAGG	+
TAGLN	ENST00000392951.8_1	T	A	chr11	117074759	117075159	117074959	117075033	117075060	GGCATGACAGGCTACGGACGACCTCGG	+
TAGLN	ENST00000392951.8_1	Q	R	chr11	117074769	117075169	117074969	117074829	117074866	GGAAGGCAATGGGATTGGGCTAGGACGTAACAGAGGG	+
TAGLN	ENST00000392951.8_1	Q	R	chr11	117074769	117075169	117074969	117074994	117075031	GGCCTTCAGATGGGCAGCAACAGAGGGGCCTCCCAGG	+
TAGLN	ENST00000392951.8_1	Q	R	chr11	117074769	117075169	117074969	117075033	117075060	GGCATGACAGGCTACGGACGACCTCGG	+
TAGLN	ENST00000392951.8_1	H	R	chr11	117074787	117075187	117074987	117074829	117074866	GGAAGGCAATGGGATTGGGCTAGGACGTAACAGAGGG	+
TAGLN	ENST00000392951.8_1	H	R	chr11	117074787	117075187	117074987	117074994	117075031	GGCCTTCAGATGGGCAGCAACAGAGGGGCCTCCCAGG	+
TAGLN	ENST00000392951.8_1	H	R	chr11	117074787	117075187	117074987	117075033	117075060	GGCATGACAGGCTACGGACGACCTCGG	+
TAGLN	ENST00000392951.8_1	I	V	chr11	117074792	117075192	117074992	117074829	117074866	GGAAGGCAATGGGATTGGGCTAGGACGTAACAGAGGG	+
TAGLN	ENST00000392951.8_1	I	V	chr11	117074792	117075192	117074992	117074994	117075031	GGCCTTCAGATGGGCAGCAACAGAGGGGCCTCCCAGG	+
TAGLN	ENST00000392951.8_1	I	V	chr11	117074792	117075192	117074992	117075033	117075060	GGCATGACAGGCTACGGACGACCTCGG	+
TAGLN	ENST00000392951.8_1	N	S	chr11	117074814	117075214	117075014	117074829	117074866	GGAAGGCAATGGGATTGGGCTAGGACGTAACAGAGGG	+
TAGLN	ENST00000392951.8_1	N	S	chr11	117074814	117075214	117075014	117074994	117075031	GGCCTTCAGATGGGCAGCAACAGAGGGGCCTCCCAGG	+
TAGLN	ENST00000392951.8_1	N	S	chr11	117074814	117075214	117075014	117075033	117075060	GGCATGACAGGCTACGGACGACCTCGG	+
TAGLN	ENST00000392951.8_1	R	G	chr11	117074816	117075216	117075016	117074829	117074866	GGAAGGCAATGGGATTGGGCTAGGACGTAACAGAGGG	+
TAGLN	ENST00000392951.8_1	R	G	chr11	117074816	117075216	117075016	117074994	117075031	GGCCTTCAGATGGGCAGCAACAGAGGGGCCTCCCAGG	+
TAGLN	ENST00000392951.8_1	R	G	chr11	117074816	117075216	117075016	117075033	117075060	GGCATGACAGGCTACGGACGACCTCGG	+
TAGLN	ENST00000392951.8_1	Y	C	chr11	117074847	117075247	117075047	117074851	117074882	GGACGTAACAGAGGGATCAGAAAACGGGTGG	+
TAGLN	ENST00000392951.8_1	Y	C	chr11	117074847	117075247	117075047	117074994	117075031	GGCCTTCAGATGGGCAGCAACAGAGGGGCCTCCCAGG	+
TAGLN	ENST00000392951.8_1	Y	C	chr11	117074847	117075247	117075047	117075033	117075060	GGCATGACAGGCTACGGACGACCTCGG	+
TAGLN	ENST00000392951.8_1	Q	R	chr11	117074862	117075262	117075062	117074994	117075031	GGCCTTCAGATGGGCAGCAACAGAGGGGCCTCCCAGG	+
TAGLN	ENST00000392951.8_1	Q	R	chr11	117074862	117075262	117075062	117075033	117075060	GGCATGACAGGCTACGGACGACCTCGG	+
TAGLN	ENST00000392951.8_1	S	G	chr11	117074870	117075270	117075070	117074994	117075031	GGCCTTCAGATGGGCAGCAACAGAGGGGCCTCCCAGG	+
TAGLN	ENST00000392951.8_1	S	G	chr11	117074870	117075270	117075070	117075033	117075060	GGCATGACAGGCTACGGACGACCTCGG	+
FAM118B	ENST00000360194.8_2	S	G	chr11	126131820	126132220	126132020	126132145	126132173	GGTTGAAGGGCGGGGTAGAAGAGGGGGG	+
ADAMTS15	ENST00000299164.3_1	Q	R	chr11	130319555	130319955	130319755	130319699	130319724	GGGCCCAAGGTCACCGGCAATGCGG	+
ADAMTS15	ENST00000299164.3_1	K	R	chr11	130319561	130319961	130319761	130319699	130319724	GGGCCCAAGGTCACCGGCAATGCGG	+
ADAMTS15	ENST00000299164.3_1	K	R	chr11	130319570	130319970	130319770	130319699	130319724	GGGCCCAAGGTCACCGGCAATGCGG	+
ADAMTS15	ENST00000299164.3_1	H	R	chr11	130319585	130319985	130319785	130319699	130319724	GGGCCCAAGGTCACCGGCAATGCGG	+
ADAMTS15	ENST00000299164.3_1	Y	C	chr11	130319594	130319994	130319794	130319699	130319724	GGGCCCAAGGTCACCGGCAATGCGG	+
ADAMTS15	ENST00000299164.3_1	T	A	chr11	130319602	130320002	130319802	130319699	130319724	GGGCCCAAGGTCACCGGCAATGCGG	+
ADAMTS15	ENST00000299164.3_1	R	G	chr11	130319620	130320020	130319820	130319699	130319724	GGGCCCAAGGTCACCGGCAATGCGG	+
VPS26B	ENST00000525095.2_1	Y	C	chr11	134094938	134095338	134095138	134095028	134095053	GGCTTCGGGCAGAGCGTGGAGGTGG	+
VPS26B	ENST00000525095.2_1	Y	C	chr11	134094938	134095338	134095138	134095102	134095119	GGAGGACGGGAAGAAGG	+
VPS26B	ENST00000525095.2_1	Y	C	chr11	134094938	134095338	134095138	134095142	134095164	GGGGAGACGGTCTCCGGGAAGG	+
VPS26B	ENST00000525095.2_1	Y	C	chr11	134094938	134095338	134095138	134095281	134095306	GGCCGGGGAGCAGGGTGATTCAGGG	+
WNK1	ENST00000315939.11_2	E	G	chr12	863154	863554	863354	863246	863282	GGGGAGCAAAGAGGAGCCGCCGCCGGCGAGAAGTGG	+
WNK1	ENST00000315939.11_2	E	G	chr12	863154	863554	863354	863286	863317	GGCGGCGGCAGCGCCAAGGAGCCACAGGAGG	+
WNK1	ENST00000315939.11_2	K	E	chr12	863159	863559	863359	863246	863282	GGGGAGCAAAGAGGAGCCGCCGCCGGCGAGAAGTGG	+
WNK1	ENST00000315939.11_2	K	E	chr12	863159	863559	863359	863286	863317	GGCGGCGGCAGCGCCAAGGAGCCACAGGAGG	+
WNK1	ENST00000315939.11_2	M	V	chr12	863171	863571	863371	863246	863282	GGGGAGCAAAGAGGAGCCGCCGCCGGCGAGAAGTGG	+
WNK1	ENST00000315939.11_2	M	V	chr12	863171	863571	863371	863286	863317	GGCGGCGGCAGCGCCAAGGAGCCACAGGAGG	+
WNK1	ENST00000315939.11_2	N	S	chr12	863178	863578	863378	863246	863282	GGGGAGCAAAGAGGAGCCGCCGCCGGCGAGAAGTGG	+
WNK1	ENST00000315939.11_2	N	S	chr12	863178	863578	863378	863286	863317	GGCGGCGGCAGCGCCAAGGAGCCACAGGAGG	+
WNK1	ENST00000315939.11_2	K	E	chr12	863195	863595	863395	863246	863282	GGGGAGCAAAGAGGAGCCGCCGCCGGCGAGAAGTGG	+
WNK1	ENST00000315939.11_2	K	E	chr12	863195	863595	863395	863286	863317	GGCGGCGGCAGCGCCAAGGAGCCACAGGAGG	+
WNK1	ENST00000315939.11_2	I	V	chr12	863204	863604	863404	863246	863282	GGGGAGCAAAGAGGAGCCGCCGCCGGCGAGAAGTGG	+
WNK1	ENST00000315939.11_2	I	V	chr12	863204	863604	863404	863286	863317	GGCGGCGGCAGCGCCAAGGAGCCACAGGAGG	+
CCND2	ENST00000261254.8_2	K	E	chr12	4383139	4383539	4383339	4383165	4383192	GGCCGGGGAAAGCAGGAGGGAGAGGGG	+
CCND2	ENST00000261254.8_2	K	E	chr12	4383139	4383539	4383339	4383226	4383255	GGTGGACCCGGTCCGCAGGGCCGTGCGGG	+
CCND2	ENST00000261254.8_2	K	E	chr12	4383139	4383539	4383339	4383379	4383414	GGTGGCCACCTGGATGCTGGAGGTAGGTCGGGGGG	+
CCND2	ENST00000261254.8_2	K	E	chr12	4383139	4383539	4383339	4383415	4383445	GGCGCTCGCCAGGAGCCAGGACCCCTCCGG	+
CCND2	ENST00000261254.8_2	K	R	chr12	4383140	4383540	4383340	4383165	4383192	GGCCGGGGAAAGCAGGAGGGAGAGGGG	+
CCND2	ENST00000261254.8_2	K	R	chr12	4383140	4383540	4383340	4383226	4383255	GGTGGACCCGGTCCGCAGGGCCGTGCGGG	+
CCND2	ENST00000261254.8_2	K	R	chr12	4383140	4383540	4383340	4383379	4383414	GGTGGCCACCTGGATGCTGGAGGTAGGTCGGGGGG	+
CCND2	ENST00000261254.8_2	K	R	chr12	4383140	4383540	4383340	4383415	4383445	GGCGCTCGCCAGGAGCCAGGACCCCTCCGG	+
CCND2	ENST00000261254.8_2	K	R	chr12	4383152	4383552	4383352	4383165	4383192	GGCCGGGGAAAGCAGGAGGGAGAGGGG	+
CCND2	ENST00000261254.8_2	K	R	chr12	4383152	4383552	4383352	4383226	4383255	GGTGGACCCGGTCCGCAGGGCCGTGCGGG	+
CCND2	ENST00000261254.8_2	K	R	chr12	4383152	4383552	4383352	4383379	4383414	GGTGGCCACCTGGATGCTGGAGGTAGGTCGGGGGG	+
CCND2	ENST00000261254.8_2	K	R	chr12	4383152	4383552	4383352	4383415	4383445	GGCGCTCGCCAGGAGCCAGGACCCCTCCGG	+
CCND2	ENST00000261254.8_2	Y	C	chr12	4383167	4383567	4383367	4383169	4383204	GGGGAAAGCAGGAGGGAGAGGGGCCGCCGGGCTGG	+
CCND2	ENST00000261254.8_2	Y	C	chr12	4383167	4383567	4383367	4383226	4383255	GGTGGACCCGGTCCGCAGGGCCGTGCGGG	+
CCND2	ENST00000261254.8_2	Y	C	chr12	4383167	4383567	4383367	4383379	4383414	GGTGGCCACCTGGATGCTGGAGGTAGGTCGGGGGG	+
CCND2	ENST00000261254.8_2	Y	C	chr12	4383167	4383567	4383367	4383415	4383445	GGCGCTCGCCAGGAGCCAGGACCCCTCCGG	+
CCND2	ENST00000261254.8_2	M	V	chr12	4383178	4383578	4383378	4383179	4383210	GGAGGGAGAGGGGCCGCCGGGCTGGCCATGG	+
CCND2	ENST00000261254.8_2	M	V	chr12	4383178	4383578	4383378	4383226	4383255	GGTGGACCCGGTCCGCAGGGCCGTGCGGG	+
CCND2	ENST00000261254.8_2	M	V	chr12	4383178	4383578	4383378	4383379	4383414	GGTGGCCACCTGGATGCTGGAGGTAGGTCGGGGGG	+
CCND2	ENST00000261254.8_2	M	V	chr12	4383178	4383578	4383378	4383415	4383445	GGCGCTCGCCAGGAGCCAGGACCCCTCCGG	+
CCND2	ENST00000261254.8_2	T	A	chr12	4383187	4383587	4383387	4383188	4383210	GGGGCCGCCGGGCTGGCCATGG	+
CCND2	ENST00000261254.8_2	T	A	chr12	4383187	4383587	4383387	4383226	4383255	GGTGGACCCGGTCCGCAGGGCCGTGCGGG	+
CCND2	ENST00000261254.8_2	T	A	chr12	4383187	4383587	4383387	4383379	4383414	GGTGGCCACCTGGATGCTGGAGGTAGGTCGGGGGG	+
CCND2	ENST00000261254.8_2	T	A	chr12	4383187	4383587	4383387	4383415	4383445	GGCGCTCGCCAGGAGCCAGGACCCCTCCGG	+
KCNA1	ENST00000382545.5_4	I	V	chr12	5021542	5021942	5021742	5021634	5021646	GGTGGGCGGTGG	+
ENO2	ENST00000541477.5_1	D	G	chr12	7028683	7029083	7028883	7028878	7028918	GGGGACCAGCTGGGGGCACTCTACCAGGACTTTGTCAGGG	+
ENO2	ENST00000541477.5_1	D	G	chr12	7028683	7029083	7028883	7028926	7028951	GGTGAGAGGAAGTGGTGTGAGGGGG	+
ENO2	ENST00000541477.5_1	D	G	chr12	7028683	7029083	7028883	7028952	7028971	GGTCTGGGGGCAGGCAGGG	+
ENO2	ENST00000541477.5_1	D	G	chr12	7028683	7029083	7028883	7028989	7029027	GGACCTTATGGGGTGCTGACTCAGGCACCAGGTGGGGG	+
C1S	ENST00000617865.4_2	H	R	chr12	7172486	7172886	7172686	7172505	7172532	GGTTGGAGAAAGGGTTCCAAGTGGTGG	+
C1S	ENST00000617865.4_2	K	E	chr12	7172503	7172903	7172703	7172505	7172532	GGTTGGAGAAAGGGTTCCAAGTGGTGG	+
C1S	ENST00000617865.4_2	K	R	chr12	7172504	7172904	7172704	7172505	7172532	GGTTGGAGAAAGGGTTCCAAGTGGTGG	+
C1S	ENST00000617865.4_2	E	G	chr12	7172510	7172910	7172710	7172516	7172543	GGGTTCCAAGTGGTGGTGACCTTGCGG	+
C1S	ENST00000617865.4_2	S	G	chr12	7172515	7172915	7172715	7172516	7172543	GGGTTCCAAGTGGTGGTGACCTTGCGG	+
EIF2S3B	ENST00000322446.3_2	I	V	chr12	10659370	10659770	10659570	10659500	10659520	GGCGGTCTTATTGGAGTTGG	+
EIF2S3B	ENST00000322446.3_2	I	V	chr12	10659370	10659770	10659570	10659546	10659577	GGGCTGACAGAATGGTGGGGCAAATACTTGG	+
SMIM10L1	ENST00000622602.1_2	Y	C	chr12	11323907	11324307	11324107	11323932	11323959	GGGCGGGCGGCGACACCTGGCTCATGG	+
SMIM10L1	ENST00000622602.1_2	Y	C	chr12	11323907	11324307	11324107	11324180	11324216	GGCCTCCGGGGCCAGCATGATGGCCGACTCCCAGGG	+
SMIM10L1	ENST00000622602.1_2	Y	C	chr12	11323907	11324307	11324107	11324224	11324246	GGCGCGGCGGAGCAGCCAATGG	+
SMIM10L1	ENST00000622602.1_2	Y	C	chr12	11323913	11324313	11324113	11323932	11323959	GGGCGGGCGGCGACACCTGGCTCATGG	+
SMIM10L1	ENST00000622602.1_2	Y	C	chr12	11323913	11324313	11324113	11324180	11324216	GGCCTCCGGGGCCAGCATGATGGCCGACTCCCAGGG	+
SMIM10L1	ENST00000622602.1_2	Y	C	chr12	11323913	11324313	11324113	11324224	11324246	GGCGCGGCGGAGCAGCCAATGG	+
SMIM10L1	ENST00000622602.1_2	N	S	chr12	11323937	11324337	11324137	11323937	11323959	GGCGGCGACACCTGGCTCATGG	+
SMIM10L1	ENST00000622602.1_2	N	S	chr12	11323937	11324337	11324137	11324180	11324216	GGCCTCCGGGGCCAGCATGATGGCCGACTCCCAGGG	+
SMIM10L1	ENST00000622602.1_2	N	S	chr12	11323937	11324337	11324137	11324224	11324246	GGCGCGGCGGAGCAGCCAATGG	+
SMIM10L1	ENST00000622602.1_2	N	S	chr12	11323937	11324337	11324137	11324309	11324333	GGAGCTCCTCAGGGGGCGGCCGGG	+
SMIM10L1	ENST00000622602.1_2	I	V	chr12	11323957	11324357	11324157	11324180	11324216	GGCCTCCGGGGCCAGCATGATGGCCGACTCCCAGGG	+
SMIM10L1	ENST00000622602.1_2	I	V	chr12	11323957	11324357	11324157	11324224	11324246	GGCGCGGCGGAGCAGCCAATGG	+
SMIM10L1	ENST00000622602.1_2	I	V	chr12	11323957	11324357	11324157	11324309	11324333	GGAGCTCCTCAGGGGGCGGCCGGG	+
CDKN1B	ENST00000396340.1_1	S	G	chr12	12873888	12874288	12874088	12874252	12874281	GGGGAAGGGAGGGCAGGGTGGGGCTGAGG	+
CDKN1B	ENST00000396340.1_1	K	E	chr12	12873897	12874297	12874097	12874252	12874281	GGGGAAGGGAGGGCAGGGTGGGGCTGAGG	+
CDKN1B	ENST00000396340.1_1	I	V	chr12	12873921	12874321	12874121	12874252	12874281	GGGGAAGGGAGGGCAGGGTGGGGCTGAGG	+
CDKN1B	ENST00000396340.1_1	K	E	chr12	12873936	12874336	12874136	12874252	12874281	GGGGAAGGGAGGGCAGGGTGGGGCTGAGG	+
STRAP	ENST00000419869.7_2	S	G	chr12	16052682	16053082	16052882	16052936	16052964	GGCAAACTGTGGTAGGAAAAACGTATGG	+
STRAP	ENST00000419869.7_2	T	A	chr12	16052724	16053124	16052924	16052936	16052964	GGCAAACTGTGGTAGGAAAAACGTATGG	+
TROAP	ENST00000380327.9_3	R	G	chr12	49717812	49718212	49718012	49717819	49717847	GGTACCTGTTGGAGCCATGGTAACACGG	+
TROAP	ENST00000380327.9_3	R	G	chr12	49717812	49718212	49718012	49717854	49717889	GGCTGAGTAGGGGACTAGGAAGGGTAAAAGTGGGG	+
TROAP	ENST00000549275.5_3	N	D	chr12	49717834	49718234	49718034	49717837	49717867	GGTAACACGGCCTCCATGGCTGAGTAGGGG	+
TROAP	ENST00000549275.5_3	N	D	chr12	49717834	49718234	49718034	49717871	49717897	GGAAGGGTAAAAGTGGGGTTTTGGGG	+
ASIC1	ENST00000228468.8_1	N	D	chr12	50475179	50475579	50475379	50475455	50475489	GGCCTAGATGGGGAGGACTAGGAGAGCGAGGGGG	+
ASIC1	ENST00000228468.8_1	N	S	chr12	50475180	50475580	50475380	50475455	50475489	GGCCTAGATGGGGAGGACTAGGAGAGCGAGGGGG	+
ASIC1	ENST00000228468.8_1	I	V	chr12	50475182	50475582	50475382	50475455	50475489	GGCCTAGATGGGGAGGACTAGGAGAGCGAGGGGG	+
ASIC1	ENST00000228468.8_1	H	R	chr12	50475192	50475592	50475392	50475455	50475489	GGCCTAGATGGGGAGGACTAGGAGAGCGAGGGGG	+
ASIC1	ENST00000228468.8_1	H	R	chr12	50475195	50475595	50475395	50475455	50475489	GGCCTAGATGGGGAGGACTAGGAGAGCGAGGGGG	+
ASIC1	ENST00000228468.8_1	E	G	chr12	50475216	50475616	50475416	50475455	50475489	GGCCTAGATGGGGAGGACTAGGAGAGCGAGGGGG	+
ASIC1	ENST00000228468.8_1	D	G	chr12	50475219	50475619	50475419	50475455	50475489	GGCCTAGATGGGGAGGACTAGGAGAGCGAGGGGG	+
ASIC1	ENST00000228468.8_1	T	A	chr12	50475224	50475624	50475424	50475455	50475489	GGCCTAGATGGGGAGGACTAGGAGAGCGAGGGGG	+
KRT86	ENST00000293525.5_1	K	E	chr12	52698872	52699272	52699072	52698878	52698898	GGACAGGATGTGGGTAGAGG	+
KRT86	ENST00000293525.5_1	K	E	chr12	52698872	52699272	52699072	52698911	52698937	GGCTGTGTGAGGGGGCAGGGTTGGGG	+
KRT86	ENST00000293525.5_1	K	E	chr12	52698872	52699272	52699072	52698953	52698978	GGAGGTGGAGTCAGGACATGGTGGG	+
KRT86	ENST00000293525.5_1	K	E	chr12	52698872	52699272	52699072	52699064	52699102	GGTTGTCAAGCTGGACAACAGCCGGGACCTGAACATGG	+
KRT86	ENST00000293525.5_1	K	R	chr12	52698873	52699273	52699073	52698878	52698898	GGACAGGATGTGGGTAGAGG	+
KRT86	ENST00000293525.5_1	K	R	chr12	52698873	52699273	52699073	52698911	52698937	GGCTGTGTGAGGGGGCAGGGTTGGGG	+
KRT86	ENST00000293525.5_1	K	R	chr12	52698873	52699273	52699073	52698953	52698978	GGAGGTGGAGTCAGGACATGGTGGG	+
KRT86	ENST00000293525.5_1	K	R	chr12	52698873	52699273	52699073	52699064	52699102	GGTTGTCAAGCTGGACAACAGCCGGGACCTGAACATGG	+
KRT86	ENST00000293525.5_1	N	S	chr12	52698882	52699282	52699082	52698911	52698937	GGCTGTGTGAGGGGGCAGGGTTGGGG	+
KRT86	ENST00000293525.5_1	N	S	chr12	52698882	52699282	52699082	52698953	52698978	GGAGGTGGAGTCAGGACATGGTGGG	+
KRT86	ENST00000293525.5_1	N	S	chr12	52698882	52699282	52699082	52699064	52699102	GGTTGTCAAGCTGGACAACAGCCGGGACCTGAACATGG	+
KRT86	ENST00000293525.5_1	D	G	chr12	52698891	52699291	52699091	52698911	52698937	GGCTGTGTGAGGGGGCAGGGTTGGGG	+
KRT86	ENST00000293525.5_1	D	G	chr12	52698891	52699291	52699091	52698953	52698978	GGAGGTGGAGTCAGGACATGGTGGG	+
KRT86	ENST00000293525.5_1	D	G	chr12	52698891	52699291	52699091	52699064	52699102	GGTTGTCAAGCTGGACAACAGCCGGGACCTGAACATGG	+
KRT86	ENST00000293525.5_1	N	S	chr12	52698897	52699297	52699097	52698911	52698937	GGCTGTGTGAGGGGGCAGGGTTGGGG	+
KRT86	ENST00000293525.5_1	N	S	chr12	52698897	52699297	52699097	52698953	52698978	GGAGGTGGAGTCAGGACATGGTGGG	+
KRT86	ENST00000293525.5_1	N	S	chr12	52698897	52699297	52699097	52699064	52699102	GGTTGTCAAGCTGGACAACAGCCGGGACCTGAACATGG	+
KRT86	ENST00000293525.5_1	D	G	chr12	52698903	52699303	52699103	52698911	52698937	GGCTGTGTGAGGGGGCAGGGTTGGGG	+
KRT86	ENST00000293525.5_1	D	G	chr12	52698903	52699303	52699103	52698953	52698978	GGAGGTGGAGTCAGGACATGGTGGG	+
KRT86	ENST00000293525.5_1	D	G	chr12	52698903	52699303	52699103	52699064	52699102	GGTTGTCAAGCTGGACAACAGCCGGGACCTGAACATGG	+
KRT86	ENST00000293525.5_1	I	V	chr12	52698911	52699311	52699111	52698911	52698937	GGCTGTGTGAGGGGGCAGGGTTGGGG	+
KRT86	ENST00000293525.5_1	I	V	chr12	52698911	52699311	52699111	52698953	52698978	GGAGGTGGAGTCAGGACATGGTGGG	+
KRT86	ENST00000293525.5_1	I	V	chr12	52698911	52699311	52699111	52699064	52699102	GGTTGTCAAGCTGGACAACAGCCGGGACCTGAACATGG	+
KRT86	ENST00000293525.5_1	K	E	chr12	52698923	52699323	52699123	52698953	52698978	GGAGGTGGAGTCAGGACATGGTGGG	+
KRT86	ENST00000293525.5_1	K	E	chr12	52698923	52699323	52699123	52699064	52699102	GGTTGTCAAGCTGGACAACAGCCGGGACCTGAACATGG	+
KRT86	ENST00000293525.5_1	K	R	chr12	52698924	52699324	52699124	52698953	52698978	GGAGGTGGAGTCAGGACATGGTGGG	+
KRT86	ENST00000293525.5_1	K	R	chr12	52698924	52699324	52699124	52699064	52699102	GGTTGTCAAGCTGGACAACAGCCGGGACCTGAACATGG	+
KRT86	ENST00000293525.5_1	Y	C	chr12	52698933	52699333	52699133	52698953	52698978	GGAGGTGGAGTCAGGACATGGTGGG	+
KRT86	ENST00000293525.5_1	Y	C	chr12	52698933	52699333	52699133	52699064	52699102	GGTTGTCAAGCTGGACAACAGCCGGGACCTGAACATGG	+
KRT86	ENST00000293525.5_1	D	G	chr12	52698939	52699339	52699139	52698953	52698978	GGAGGTGGAGTCAGGACATGGTGGG	+
KRT86	ENST00000293525.5_1	D	G	chr12	52698939	52699339	52699139	52699064	52699102	GGTTGTCAAGCTGGACAACAGCCGGGACCTGAACATGG	+
KRT86	ENST00000293525.5_1	E	G	chr12	52698963	52699363	52699163	52698966	52698983	GGACATGGTGGGTGGGG	+
KRT86	ENST00000293525.5_1	E	G	chr12	52698963	52699363	52699163	52699064	52699102	GGTTGTCAAGCTGGACAACAGCCGGGACCTGAACATGG	+
KRT86	ENST00000293525.5_1	E	G	chr12	52698969	52699369	52699169	52699064	52699102	GGTTGTCAAGCTGGACAACAGCCGGGACCTGAACATGG	+
KRT86	ENST00000293525.5_1	K	E	chr12	52698986	52699386	52699186	52699064	52699102	GGTTGTCAAGCTGGACAACAGCCGGGACCTGAACATGG	+
KRT18	ENST00000550600.5_2	K	R	chr12	53342999	53343399	53343199	53343029	53343054	GGCGCCCGGCCGGTCAGCAGCGCGG	+
KRT18	ENST00000550600.5_2	K	R	chr12	53342999	53343399	53343199	53343068	53343092	GGCGCTGGGGGCTCTGGTTCCCGG	+
KRT18	ENST00000550600.5_2	K	R	chr12	53342999	53343399	53343199	53343120	53343155	GGGGCGGCATGGGGTCCGGGGGCCTGGCCACCGGG	+
KRT18	ENST00000550600.5_2	K	R	chr12	53342999	53343399	53343199	53343161	53343184	GGGGGTCTGGCAGGAATGGGAGG	+
KRT18	ENST00000550600.5_2	K	R	chr12	53342999	53343399	53343199	53343229	53343261	GGCCTCTTACCTGGACAGAGTGAGGAGCCTGG	+
KRT18	ENST00000550600.5_2	K	R	chr12	53342999	53343399	53343199	53343294	53343324	GGGAGCACTTGGAGAAGAAGGGACCCCAGG	+
KRT18	ENST00000550600.5_2	K	R	chr12	53342999	53343399	53343199	53343358	53343390	GGACCTGAGGGCTCAGGTAAGGGGTAGGAGGG	+
KRT18	ENST00000550600.5_2	S	G	chr12	53343013	53343413	53343213	53343029	53343054	GGCGCCCGGCCGGTCAGCAGCGCGG	+
KRT18	ENST00000550600.5_2	S	G	chr12	53343013	53343413	53343213	53343068	53343092	GGCGCTGGGGGCTCTGGTTCCCGG	+
KRT18	ENST00000550600.5_2	S	G	chr12	53343013	53343413	53343213	53343120	53343155	GGGGCGGCATGGGGTCCGGGGGCCTGGCCACCGGG	+
KRT18	ENST00000550600.5_2	S	G	chr12	53343013	53343413	53343213	53343161	53343184	GGGGGTCTGGCAGGAATGGGAGG	+
KRT18	ENST00000550600.5_2	S	G	chr12	53343013	53343413	53343213	53343229	53343261	GGCCTCTTACCTGGACAGAGTGAGGAGCCTGG	+
KRT18	ENST00000550600.5_2	S	G	chr12	53343013	53343413	53343213	53343294	53343324	GGGAGCACTTGGAGAAGAAGGGACCCCAGG	+
KRT18	ENST00000550600.5_2	S	G	chr12	53343013	53343413	53343213	53343358	53343390	GGACCTGAGGGCTCAGGTAAGGGGTAGGAGGG	+
KRT18	ENST00000550600.5_2	Y	C	chr12	53343038	53343438	53343238	53343068	53343092	GGCGCTGGGGGCTCTGGTTCCCGG	+
KRT18	ENST00000550600.5_2	Y	C	chr12	53343038	53343438	53343238	53343120	53343155	GGGGCGGCATGGGGTCCGGGGGCCTGGCCACCGGG	+
KRT18	ENST00000550600.5_2	Y	C	chr12	53343038	53343438	53343238	53343161	53343184	GGGGGTCTGGCAGGAATGGGAGG	+
KRT18	ENST00000550600.5_2	Y	C	chr12	53343038	53343438	53343238	53343229	53343261	GGCCTCTTACCTGGACAGAGTGAGGAGCCTGG	+
KRT18	ENST00000550600.5_2	Y	C	chr12	53343038	53343438	53343238	53343294	53343324	GGGAGCACTTGGAGAAGAAGGGACCCCAGG	+
KRT18	ENST00000550600.5_2	Y	C	chr12	53343038	53343438	53343238	53343358	53343390	GGACCTGAGGGCTCAGGTAAGGGGTAGGAGGG	+
KRT18	ENST00000550600.5_2	R	G	chr12	53343046	53343446	53343246	53343068	53343092	GGCGCTGGGGGCTCTGGTTCCCGG	+
KRT18	ENST00000550600.5_2	R	G	chr12	53343046	53343446	53343246	53343120	53343155	GGGGCGGCATGGGGTCCGGGGGCCTGGCCACCGGG	+
KRT18	ENST00000550600.5_2	R	G	chr12	53343046	53343446	53343246	53343161	53343184	GGGGGTCTGGCAGGAATGGGAGG	+
KRT18	ENST00000550600.5_2	R	G	chr12	53343046	53343446	53343246	53343229	53343261	GGCCTCTTACCTGGACAGAGTGAGGAGCCTGG	+
KRT18	ENST00000550600.5_2	R	G	chr12	53343046	53343446	53343246	53343294	53343324	GGGAGCACTTGGAGAAGAAGGGACCCCAGG	+
KRT18	ENST00000550600.5_2	R	G	chr12	53343046	53343446	53343246	53343358	53343390	GGACCTGAGGGCTCAGGTAAGGGGTAGGAGGG	+
TNS2	ENST00000379902.7_1	Y	C	chr12	53453186	53453586	53453386	53453212	53453248	GGGCTACCGGGAGCCCTGCGGGGTTCCCAATGGGGG	+
TNS2	ENST00000379902.7_1	Y	C	chr12	53453186	53453586	53453386	53453256	53453282	GGCCAGAGGGAACCCTGGAGAGGAGG	+
TNS2	ENST00000379902.7_1	Y	C	chr12	53453186	53453586	53453386	53453287	53453320	GGCCTACGGGGGCTATGAGGGATCCCCCCAGGG	+
TNS2	ENST00000379902.7_1	Y	C	chr12	53453186	53453586	53453386	53453438	53453474	GGCTACCGGGAGGTGGTCATCCTGGAGGACCCTGGG	+
TNS2	ENST00000379902.7_1	Y	C	chr12	53453186	53453586	53453386	53453540	53453573	GGACTGCGGCTGGAGAGGGAGGCTGGAGAAGGG	+
TNS2	ENST00000379902.7_1	K	R	chr12	53453204	53453604	53453404	53453212	53453248	GGGCTACCGGGAGCCCTGCGGGGTTCCCAATGGGGG	+
TNS2	ENST00000379902.7_1	K	R	chr12	53453204	53453604	53453404	53453256	53453282	GGCCAGAGGGAACCCTGGAGAGGAGG	+
TNS2	ENST00000379902.7_1	K	R	chr12	53453204	53453604	53453404	53453287	53453320	GGCCTACGGGGGCTATGAGGGATCCCCCCAGGG	+
TNS2	ENST00000379902.7_1	K	R	chr12	53453204	53453604	53453404	53453438	53453474	GGCTACCGGGAGGTGGTCATCCTGGAGGACCCTGGG	+
TNS2	ENST00000379902.7_1	K	R	chr12	53453204	53453604	53453404	53453540	53453573	GGACTGCGGCTGGAGAGGGAGGCTGGAGAAGGG	+
TNS2	ENST00000379902.7_1	Y	C	chr12	53453243	53453643	53453443	53453243	53453274	GGGGGCTACTACCGGCCAGAGGGAACCCTGG	+
TNS2	ENST00000379902.7_1	Y	C	chr12	53453243	53453643	53453443	53453277	53453308	GGAGGCGACTGGCCTACGGGGGCTATGAGGG	+
TNS2	ENST00000379902.7_1	Y	C	chr12	53453243	53453643	53453443	53453317	53453348	GGGCTACGCCGAGGCCTCGATGGAGAAGAGG	+
TNS2	ENST00000379902.7_1	Y	C	chr12	53453243	53453643	53453443	53453438	53453474	GGCTACCGGGAGGTGGTCATCCTGGAGGACCCTGGG	+
TNS2	ENST00000379902.7_1	Y	C	chr12	53453243	53453643	53453443	53453540	53453573	GGACTGCGGCTGGAGAGGGAGGCTGGAGAAGGG	+
DGKA	ENST00000394147.5_2	E	G	chr12	56346732	56347132	56346932	56346733	56346759	GGGAGCTGAGTGGGCAGGACGAAGGG	+
DGKA	ENST00000394147.5_2	E	G	chr12	56346732	56347132	56346932	56346842	56346863	GGAAGTGGTTGGGCTGGAGGG	+
DGKA	ENST00000394147.5_2	E	G	chr12	56346732	56347132	56346932	56346962	56346992	GGGTCCCTGAGGGAAGGTGTGGGGCTGGGG	+
DGKA	ENST00000394147.5_2	E	G	chr12	56346732	56347132	56346932	56347000	56347025	GGGTCATGGGAATGGTGGGGAGGGG	+
SHMT2	ENST00000557487.5_1	Y	C	chr12	57623369	57623769	57623569	57623583	57623606	GGGCGGCTCGGGTAAGAATGGGG	+
SHMT2	ENST00000557487.5_1	Y	C	chr12	57623369	57623769	57623569	57623701	57623723	GGATTGGGGCCTCAGGGAGCGG	+
GLI1	ENST00000543426.5_1	R	G	chr12	57864424	57864824	57864624	57864529	57864541	GGCAGGGGGAGG	+
GLI1	ENST00000543426.5_1	R	G	chr12	57864424	57864824	57864624	57864650	57864673	GGGACCTCCATGGTGGGCAGTGG	+
GLI1	ENST00000543426.5_1	R	G	chr12	57864424	57864824	57864624	57864712	57864735	GGGATATGGGGGACCTGAAGGGG	+
GLI1	ENST00000543426.5_1	E	G	chr12	57864437	57864837	57864637	57864529	57864541	GGCAGGGGGAGG	+
GLI1	ENST00000543426.5_1	E	G	chr12	57864437	57864837	57864637	57864650	57864673	GGGACCTCCATGGTGGGCAGTGG	+
GLI1	ENST00000543426.5_1	E	G	chr12	57864437	57864837	57864637	57864712	57864735	GGGATATGGGGGACCTGAAGGGG	+
OS9	ENST00000413095.6_1	S	G	chr12	58111488	58111888	58111688	58111716	58111742	GGAGCTGAAAGGTGGAACAAAAAAGG	+
OS9	ENST00000413095.6_1	I	V	chr12	58111503	58111903	58111703	58111716	58111742	GGAGCTGAAAGGTGGAACAAAAAAGG	+
OS9	ENST00000413095.6_1	I	M	chr12	58111514	58111914	58111714	58111716	58111742	GGAGCTGAAAGGTGGAACAAAAAAGG	+
CPSF6	ENST00000266679.8_2	R	G	chr12	69651395	69651795	69651595	69651522	69651551	GGACAAATGTCTGGGGAAGGTAAAGCTGG	+
CPSF6	ENST00000266679.8_2	R	G	chr12	69651395	69651795	69651595	69651588	69651619	GGTGGTAGAGGACGGGGCCGTTTTCCAGGGG	+
CPSF6	ENST00000266679.8_2	R	G	chr12	69651395	69651795	69651595	69651645	69651666	GGGCCAGCAGGACCAGGAGGG	+
KCNMB4	ENST00000258111.5_2	Y	C	chr12	70760577	70760977	70760777	70760663	70760689	GGAGGCCAATTGCACGGTGCTGTCGG	+
KCNMB4	ENST00000258111.5_2	Y	C	chr12	70760577	70760977	70760777	70760872	70760909	GGGGCTCCCCGCGAGGGAGGTTTGGAGGCAGCGTCGG	+
KCNMB4	ENST00000258111.5_2	Y	C	chr12	70760577	70760977	70760777	70760955	70760977	GGAGGAGACCAGGTGGCGCAGG	+
KCNMB4	ENST00000258111.5_2	N	S	chr12	70760586	70760986	70760786	70760663	70760689	GGAGGCCAATTGCACGGTGCTGTCGG	+
KCNMB4	ENST00000258111.5_2	N	S	chr12	70760586	70760986	70760786	70760872	70760909	GGGGCTCCCCGCGAGGGAGGTTTGGAGGCAGCGTCGG	+
KCNMB4	ENST00000258111.5_2	N	S	chr12	70760586	70760986	70760786	70760955	70760977	GGAGGAGACCAGGTGGCGCAGG	+
KCNMB4	ENST00000258111.5_2	E	G	chr12	70760592	70760992	70760792	70760663	70760689	GGAGGCCAATTGCACGGTGCTGTCGG	+
KCNMB4	ENST00000258111.5_2	E	G	chr12	70760592	70760992	70760792	70760872	70760909	GGGGCTCCCCGCGAGGGAGGTTTGGAGGCAGCGTCGG	+
KCNMB4	ENST00000258111.5_2	E	G	chr12	70760592	70760992	70760792	70760955	70760977	GGAGGAGACCAGGTGGCGCAGG	+
KCNMB4	ENST00000258111.5_2	R	G	chr12	70760603	70761003	70760803	70760663	70760689	GGAGGCCAATTGCACGGTGCTGTCGG	+
KCNMB4	ENST00000258111.5_2	R	G	chr12	70760603	70761003	70760803	70760872	70760909	GGGGCTCCCCGCGAGGGAGGTTTGGAGGCAGCGTCGG	+
KCNMB4	ENST00000258111.5_2	R	G	chr12	70760603	70761003	70760803	70760955	70760977	GGAGGAGACCAGGTGGCGCAGG	+
TRHDE	ENST00000261180.8_1	N	S	chr12	72667023	72667423	72667223	72667139	72667162	GGCCGAGGACCGGGCGTTCGGGG	+
TRHDE	ENST00000261180.8_1	N	S	chr12	72667023	72667423	72667223	72667202	72667234	GGTCTTAGTGGTGGTGCTGAATAGGACACTGG	+
TRHDE	ENST00000261180.8_1	N	S	chr12	72667023	72667423	72667223	72667326	72667353	GGGGAGAGAAGGTATGGAGGGAGGCGG	+
TRHDE	ENST00000261180.8_1	R	G	chr12	72667025	72667425	72667225	72667139	72667162	GGCCGAGGACCGGGCGTTCGGGG	+
TRHDE	ENST00000261180.8_1	R	G	chr12	72667025	72667425	72667225	72667202	72667234	GGTCTTAGTGGTGGTGCTGAATAGGACACTGG	+
TRHDE	ENST00000261180.8_1	R	G	chr12	72667025	72667425	72667225	72667326	72667353	GGGGAGAGAAGGTATGGAGGGAGGCGG	+
TRHDE	ENST00000261180.8_1	Q	R	chr12	72667041	72667441	72667241	72667139	72667162	GGCCGAGGACCGGGCGTTCGGGG	+
TRHDE	ENST00000261180.8_1	Q	R	chr12	72667041	72667441	72667241	72667202	72667234	GGTCTTAGTGGTGGTGCTGAATAGGACACTGG	+
TRHDE	ENST00000261180.8_1	Q	R	chr12	72667041	72667441	72667241	72667326	72667353	GGGGAGAGAAGGTATGGAGGGAGGCGG	+
TRHDE	ENST00000261180.8_1	N	S	chr12	72667047	72667447	72667247	72667139	72667162	GGCCGAGGACCGGGCGTTCGGGG	+
TRHDE	ENST00000261180.8_1	N	S	chr12	72667047	72667447	72667247	72667202	72667234	GGTCTTAGTGGTGGTGCTGAATAGGACACTGG	+
TRHDE	ENST00000261180.8_1	N	S	chr12	72667047	72667447	72667247	72667326	72667353	GGGGAGAGAAGGTATGGAGGGAGGCGG	+
TRHDE	ENST00000261180.8_1	Y	C	chr12	72667050	72667450	72667250	72667139	72667162	GGCCGAGGACCGGGCGTTCGGGG	+
TRHDE	ENST00000261180.8_1	Y	C	chr12	72667050	72667450	72667250	72667202	72667234	GGTCTTAGTGGTGGTGCTGAATAGGACACTGG	+
TRHDE	ENST00000261180.8_1	Y	C	chr12	72667050	72667450	72667250	72667326	72667353	GGGGAGAGAAGGTATGGAGGGAGGCGG	+
TRHDE	ENST00000261180.8_1	N	S	chr12	72667053	72667453	72667253	72667139	72667162	GGCCGAGGACCGGGCGTTCGGGG	+
TRHDE	ENST00000261180.8_1	N	S	chr12	72667053	72667453	72667253	72667202	72667234	GGTCTTAGTGGTGGTGCTGAATAGGACACTGG	+
TRHDE	ENST00000261180.8_1	N	S	chr12	72667053	72667453	72667253	72667326	72667353	GGGGAGAGAAGGTATGGAGGGAGGCGG	+
TRHDE	ENST00000261180.8_1	K	R	chr12	72667059	72667459	72667259	72667139	72667162	GGCCGAGGACCGGGCGTTCGGGG	+
TRHDE	ENST00000261180.8_1	K	R	chr12	72667059	72667459	72667259	72667202	72667234	GGTCTTAGTGGTGGTGCTGAATAGGACACTGG	+
TRHDE	ENST00000261180.8_1	K	R	chr12	72667059	72667459	72667259	72667326	72667353	GGGGAGAGAAGGTATGGAGGGAGGCGG	+
TRHDE	ENST00000261180.8_1	K	R	chr12	72667059	72667459	72667259	72667437	72667457	GGGAAGCCAGGGGTGGGGGG	+
TRHDE	ENST00000261180.8_1	I	V	chr12	72667064	72667464	72667264	72667139	72667162	GGCCGAGGACCGGGCGTTCGGGG	+
TRHDE	ENST00000261180.8_1	I	V	chr12	72667064	72667464	72667264	72667202	72667234	GGTCTTAGTGGTGGTGCTGAATAGGACACTGG	+
TRHDE	ENST00000261180.8_1	I	V	chr12	72667064	72667464	72667264	72667326	72667353	GGGGAGAGAAGGTATGGAGGGAGGCGG	+
TRHDE	ENST00000261180.8_1	I	V	chr12	72667064	72667464	72667264	72667437	72667461	GGGAAGCCAGGGGTGGGGGGAAGG	+
TRHDE	ENST00000261180.8_1	N	D	chr12	72667070	72667470	72667270	72667139	72667162	GGCCGAGGACCGGGCGTTCGGGG	+
TRHDE	ENST00000261180.8_1	N	D	chr12	72667070	72667470	72667270	72667202	72667234	GGTCTTAGTGGTGGTGCTGAATAGGACACTGG	+
TRHDE	ENST00000261180.8_1	N	D	chr12	72667070	72667470	72667270	72667326	72667353	GGGGAGAGAAGGTATGGAGGGAGGCGG	+
TRHDE	ENST00000261180.8_1	N	D	chr12	72667070	72667470	72667270	72667437	72667461	GGGAAGCCAGGGGTGGGGGGAAGG	+
TRHDE	ENST00000261180.8_1	N	S	chr12	72667071	72667471	72667271	72667139	72667162	GGCCGAGGACCGGGCGTTCGGGG	+
TRHDE	ENST00000261180.8_1	N	S	chr12	72667071	72667471	72667271	72667202	72667234	GGTCTTAGTGGTGGTGCTGAATAGGACACTGG	+
TRHDE	ENST00000261180.8_1	N	S	chr12	72667071	72667471	72667271	72667326	72667353	GGGGAGAGAAGGTATGGAGGGAGGCGG	+
TRHDE	ENST00000261180.8_1	N	S	chr12	72667071	72667471	72667271	72667437	72667461	GGGAAGCCAGGGGTGGGGGGAAGG	+
TRHDE	ENST00000261180.8_1	N	S	chr12	72667086	72667486	72667286	72667139	72667162	GGCCGAGGACCGGGCGTTCGGGG	+
TRHDE	ENST00000261180.8_1	N	S	chr12	72667086	72667486	72667286	72667202	72667234	GGTCTTAGTGGTGGTGCTGAATAGGACACTGG	+
TRHDE	ENST00000261180.8_1	N	S	chr12	72667086	72667486	72667286	72667326	72667353	GGGGAGAGAAGGTATGGAGGGAGGCGG	+
TRHDE	ENST00000261180.8_1	N	S	chr12	72667086	72667486	72667286	72667437	72667473	GGGAAGCCAGGGGTGGGGGGAAGGAAACGAAAGCGG	+
ACACB	ENST00000377848.7_1	R	G	chr12	109664988	109665388	109665188	109665227	109665254	GGCAGCTCCCGGACGGCACCTGCGTGG	+
ACACB	ENST00000377848.7_1	R	G	chr12	109664988	109665388	109665188	109665293	109665322	GGTATGGAGTGGGACACACCCAGGGACGG	+
MVK	ENST00000639206.1_1	H	R	chr12	110016776	110017176	110016976	110016794	110016817	GGAGGAGGGAAATATTTTGGGGG	+
MVK	ENST00000639206.1_1	M	V	chr12	110016784	110017184	110016984	110016794	110016817	GGAGGAGGGAAATATTTTGGGGG	+
[truncated: 6,900 more rows]

## Sheet: Minus
Gene	Ensembl ID	ref AA	mut AA	chr	start	end	position	quad_start	quad_end	seq	strand
INTS11	ENST00000419704.5_1	K	R	chr1	1250035	1250435	1250235	1250099	1250138	CCCCCCACCCTGAGACCCTGACCCATGCCAAGGGCAGCC	-
INTS11	ENST00000419704.5_1	K	R	chr1	1250035	1250435	1250235	1250141	1250161	CCTGCCAGAAAGACCAGCCC	-
INTS11	ENST00000419704.5_1	K	R	chr1	1250035	1250435	1250235	1250168	1250191	CCGAGGGCCCATGTCCCCACCCC	-
INTS11	ENST00000419704.5_1	K	R	chr1	1250035	1250435	1250235	1250202	1250219	CCTTCCCACCACGCTCC	-
INTS11	ENST00000419704.5_1	K	R	chr1	1250038	1250438	1250238	1250099	1250138	CCCCCCACCCTGAGACCCTGACCCATGCCAAGGGCAGCC	-
INTS11	ENST00000419704.5_1	K	R	chr1	1250038	1250438	1250238	1250141	1250161	CCTGCCAGAAAGACCAGCCC	-
INTS11	ENST00000419704.5_1	K	R	chr1	1250038	1250438	1250238	1250168	1250191	CCGAGGGCCCATGTCCCCACCCC	-
INTS11	ENST00000419704.5_1	K	R	chr1	1250038	1250438	1250238	1250202	1250219	CCTTCCCACCACGCTCC	-
INTS11	ENST00000419704.5_1	K	R	chr1	1250038	1250438	1250238	1250417	1250437	CCCCAGTACCACGCCCAGCC	-
INTS11	ENST00000419704.5_1	K	E	chr1	1250039	1250439	1250239	1250099	1250138	CCCCCCACCCTGAGACCCTGACCCATGCCAAGGGCAGCC	-
INTS11	ENST00000419704.5_1	K	E	chr1	1250039	1250439	1250239	1250141	1250161	CCTGCCAGAAAGACCAGCCC	-
INTS11	ENST00000419704.5_1	K	E	chr1	1250039	1250439	1250239	1250168	1250191	CCGAGGGCCCATGTCCCCACCCC	-
INTS11	ENST00000419704.5_1	K	E	chr1	1250039	1250439	1250239	1250202	1250219	CCTTCCCACCACGCTCC	-
INTS11	ENST00000419704.5_1	K	E	chr1	1250039	1250439	1250239	1250417	1250437	CCCCAGTACCACGCCCAGCC	-
INTS11	ENST00000419704.5_1	K	E	chr1	1250066	1250466	1250266	1250099	1250138	CCCCCCACCCTGAGACCCTGACCCATGCCAAGGGCAGCC	-
INTS11	ENST00000419704.5_1	K	E	chr1	1250066	1250466	1250266	1250141	1250161	CCTGCCAGAAAGACCAGCCC	-
INTS11	ENST00000419704.5_1	K	E	chr1	1250066	1250466	1250266	1250168	1250191	CCGAGGGCCCATGTCCCCACCCC	-
INTS11	ENST00000419704.5_1	K	E	chr1	1250066	1250466	1250266	1250202	1250219	CCTTCCCACCACGCTCC	-
INTS11	ENST00000419704.5_1	K	E	chr1	1250066	1250466	1250266	1250417	1250444	CCCCAGTACCACGCCCAGCCGCCTTCC	-
DVL1	ENST00000378891.9_3	K	R	chr1	1284097	1284497	1284297	1284109	1284140	CCGCACACGGGCCGAGGCCGCCACCCGCGCC	-
DVL1	ENST00000378891.9_3	K	R	chr1	1284097	1284497	1284297	1284197	1284213	CCCCCGCCCCGTCCCC	-
DVL1	ENST00000378891.9_3	K	R	chr1	1284097	1284497	1284297	1284229	1284245	CCCCCGAGCCCGCGCC	-
DVL1	ENST00000378891.9_3	K	R	chr1	1284097	1284497	1284297	1284258	1284284	CCTCGCGGCCGACTGACCCGAAGTCC	-
DVL1	ENST00000378891.9_3	K	E	chr1	1284098	1284498	1284298	1284109	1284140	CCGCACACGGGCCGAGGCCGCCACCCGCGCC	-
DVL1	ENST00000378891.9_3	K	E	chr1	1284098	1284498	1284298	1284197	1284213	CCCCCGCCCCGTCCCC	-
DVL1	ENST00000378891.9_3	K	E	chr1	1284098	1284498	1284298	1284229	1284245	CCCCCGAGCCCGCGCC	-
DVL1	ENST00000378891.9_3	K	E	chr1	1284098	1284498	1284298	1284258	1284284	CCTCGCGGCCGACTGACCCGAAGTCC	-
DVL1	ENST00000378891.9_3	Y	C	chr1	1284112	1284512	1284312	1284120	1284140	CCGAGGCCGCCACCCGCGCC	-
DVL1	ENST00000378891.9_3	Y	C	chr1	1284112	1284512	1284312	1284197	1284213	CCCCCGCCCCGTCCCC	-
DVL1	ENST00000378891.9_3	Y	C	chr1	1284112	1284512	1284312	1284229	1284245	CCCCCGAGCCCGCGCC	-
DVL1	ENST00000378891.9_3	Y	C	chr1	1284112	1284512	1284312	1284258	1284284	CCTCGCGGCCGACTGACCCGAAGTCC	-
DVL1	ENST00000378891.9_3	N	D	chr1	1284131	1284531	1284331	1284197	1284213	CCCCCGCCCCGTCCCC	-
DVL1	ENST00000378891.9_3	N	D	chr1	1284131	1284531	1284331	1284229	1284245	CCCCCGAGCCCGCGCC	-
DVL1	ENST00000378891.9_3	N	D	chr1	1284131	1284531	1284331	1284258	1284284	CCTCGCGGCCGACTGACCCGAAGTCC	-
DVL1	ENST00000378891.9_3	N	S	chr1	1284142	1284542	1284342	1284197	1284213	CCCCCGCCCCGTCCCC	-
DVL1	ENST00000378891.9_3	N	S	chr1	1284142	1284542	1284342	1284229	1284245	CCCCCGAGCCCGCGCC	-
DVL1	ENST00000378891.9_3	N	S	chr1	1284142	1284542	1284342	1284258	1284284	CCTCGCGGCCGACTGACCCGAAGTCC	-
CDK11B	ENST00000341832.10_3	K	E	chr1	1571544	1571944	1571744	1571664	1571677	CCTCCCGCCACCC	-
CDK11B	ENST00000341832.10_3	N	S	chr1	1571552	1571952	1571752	1571664	1571677	CCTCCCGCCACCC	-
CDK11B	ENST00000341832.10_3	N	D	chr1	1571553	1571953	1571753	1571664	1571677	CCTCCCGCCACCC	-
CDK11B	ENST00000341832.10_3	N	S	chr1	1571555	1571955	1571755	1571664	1571677	CCTCCCGCCACCC	-
CDK11B	ENST00000341832.10_3	Y	C	chr1	1571558	1571958	1571758	1571664	1571677	CCTCCCGCCACCC	-
CDK11B	ENST00000341832.10_3	H	R	chr1	1571564	1571964	1571764	1571664	1571677	CCTCCCGCCACCC	-
CDK11B	ENST00000341832.10_3	S	G	chr1	1571571	1571971	1571771	1571664	1571677	CCTCCCGCCACCC	-
CDK11B	ENST00000341832.10_3	S	G	chr1	1571571	1571971	1571771	1571943	1571970	CCCTGGTCCCCATCTCAACCCAGCACC	-
CDK11B	ENST00000341832.10_3	M	V	chr1	1571580	1571980	1571780	1571664	1571677	CCTCCCGCCACCC	-
CDK11B	ENST00000341832.10_3	M	V	chr1	1571580	1571980	1571780	1571943	1571970	CCCTGGTCCCCATCTCAACCCAGCACC	-
CDK11B	ENST00000341832.10_3	K	R	chr1	1571582	1571982	1571782	1571664	1571677	CCTCCCGCCACCC	-
CDK11B	ENST00000341832.10_3	K	R	chr1	1571582	1571982	1571782	1571943	1571970	CCCTGGTCCCCATCTCAACCCAGCACC	-
CDK11B	ENST00000341832.10_3	K	R	chr1	1571585	1571985	1571785	1571664	1571677	CCTCCCGCCACCC	-
CDK11B	ENST00000341832.10_3	K	R	chr1	1571585	1571985	1571785	1571943	1571970	CCCTGGTCCCCATCTCAACCCAGCACC	-
CDK11B	ENST00000341832.10_3	K	E	chr1	1571586	1571986	1571786	1571664	1571677	CCTCCCGCCACCC	-
CDK11B	ENST00000341832.10_3	K	E	chr1	1571586	1571986	1571786	1571943	1571970	CCCTGGTCCCCATCTCAACCCAGCACC	-
CDK11B	ENST00000341832.10_3	Y	C	chr1	1571606	1572006	1571806	1571664	1571677	CCTCCCGCCACCC	-
CDK11B	ENST00000341832.10_3	Y	C	chr1	1571606	1572006	1571806	1571943	1571970	CCCTGGTCCCCATCTCAACCCAGCACC	-
CDK11B	ENST00000341832.10_3	Y	C	chr1	1571606	1572006	1571806	1571976	1572005	CCCCGCAGCCCCATTCCTGCAACTCCTCC	-
NADK	ENST00000378625.5_1	Q	R	chr1	1690439	1690839	1690639	1690460	1690490	CCTCCGGCCTGGTCAGCCAGCAAAGCCCCC	-
NADK	ENST00000378625.5_1	Q	R	chr1	1690439	1690839	1690639	1690505	1690533	CCCCCTGCTCTCCCCGCCAACAGTCACC	-
NADK	ENST00000378625.5_1	Q	R	chr1	1690439	1690839	1690639	1690538	1690570	CCCAGTGGCCTGGCCTACACCCATTCCAGCCC	-
NADK	ENST00000378625.5_1	Q	R	chr1	1690439	1690839	1690639	1690585	1690601	CCCAGCCAGAGCCACC	-
NADK	ENST00000378625.5_1	Q	R	chr1	1690439	1690839	1690639	1690618	1690636	CCGGCCCAGGCACCCACC	-
NADK	ENST00000378625.5_1	Q	R	chr1	1690439	1690839	1690639	1690647	1690674	CCACAAACCAGCGCCTCGACCTCTTCC	-
NADK	ENST00000378625.5_1	Q	R	chr1	1690439	1690839	1690639	1690817	1690839	CCAGCATGGCCACAGCCTGGCC	-
FAAP20	ENST00000378546.9_3	S	G	chr1	2120971	2121371	2121171	2121268	2121300	CCGCAGAGAGCACCGTCTGGACCTCCGGGCCC	-
FAAP20	ENST00000378546.9_3	D	G	chr1	2121000	2121400	2121200	2121268	2121300	CCGCAGAGAGCACCGTCTGGACCTCCGGGCCC	-
FAAP20	ENST00000378546.9_3	D	G	chr1	2121000	2121400	2121200	2121373	2121396	CCCGGCAGACCACGGTAACCGCC	-
CEP104	ENST00000378223.3_1	D	G	chr1	3759556	3759956	3759756	3759701	3759725	CCCTTCCCTTCTTTCCTTTAGACC	-
ERRFI1	ENST00000377482.10_2	Y	C	chr1	8073086	8073486	8073286	8073225	8073256	CCATTTGCTCCTATGTAACCTCTGCTGAACC	-
UQCRHL	ENST00000483273.2_1	K	R	chr1	16133712	16134112	16133912	16133732	16133751	CCAGCCTAAGCCAAAACCC	-
C1orf134	ENST00000375605.2	N	S	chr1	16555304	16555704	16555504	16555336	16555374	CCCCTTCAACCTCCTTCCCGACCACCTGTAACTAGGCC	-
C1orf134	ENST00000375605.2	N	S	chr1	16555304	16555704	16555504	16555379	16555407	CCCACCCTTGCCTCTCAGGATCCACCCC	-
C1orf134	ENST00000375605.2	N	S	chr1	16555304	16555704	16555504	16555431	16555459	CCAGCTCCCCTGCTTCTCCCCACCCACC	-
C1orf134	ENST00000375605.2	N	S	chr1	16555304	16555704	16555504	16555472	16555495	CCTACAACCCGCTCCTCCAGCCC	-
C1orf134	ENST00000375605.2	N	D	chr1	16555305	16555705	16555505	16555336	16555374	CCCCTTCAACCTCCTTCCCGACCACCTGTAACTAGGCC	-
C1orf134	ENST00000375605.2	N	D	chr1	16555305	16555705	16555505	16555379	16555407	CCCACCCTTGCCTCTCAGGATCCACCCC	-
C1orf134	ENST00000375605.2	N	D	chr1	16555305	16555705	16555505	16555431	16555459	CCAGCTCCCCTGCTTCTCCCCACCCACC	-
C1orf134	ENST00000375605.2	N	D	chr1	16555305	16555705	16555505	16555472	16555495	CCTACAACCCGCTCCTCCAGCCC	-
C1orf134	ENST00000375605.2	N	S	chr1	16555307	16555707	16555507	16555336	16555374	CCCCTTCAACCTCCTTCCCGACCACCTGTAACTAGGCC	-
C1orf134	ENST00000375605.2	N	S	chr1	16555307	16555707	16555507	16555379	16555407	CCCACCCTTGCCTCTCAGGATCCACCCC	-
C1orf134	ENST00000375605.2	N	S	chr1	16555307	16555707	16555507	16555431	16555459	CCAGCTCCCCTGCTTCTCCCCACCCACC	-
C1orf134	ENST00000375605.2	N	S	chr1	16555307	16555707	16555507	16555472	16555495	CCTACAACCCGCTCCTCCAGCCC	-
C1orf134	ENST00000375605.2	N	D	chr1	16555308	16555708	16555508	16555336	16555374	CCCCTTCAACCTCCTTCCCGACCACCTGTAACTAGGCC	-
C1orf134	ENST00000375605.2	N	D	chr1	16555308	16555708	16555508	16555379	16555407	CCCACCCTTGCCTCTCAGGATCCACCCC	-
C1orf134	ENST00000375605.2	N	D	chr1	16555308	16555708	16555508	16555431	16555459	CCAGCTCCCCTGCTTCTCCCCACCCACC	-
C1orf134	ENST00000375605.2	N	D	chr1	16555308	16555708	16555508	16555472	16555495	CCTACAACCCGCTCCTCCAGCCC	-
C1orf134	ENST00000375605.2	T	A	chr1	16555311	16555711	16555511	16555336	16555374	CCCCTTCAACCTCCTTCCCGACCACCTGTAACTAGGCC	-
C1orf134	ENST00000375605.2	T	A	chr1	16555311	16555711	16555511	16555379	16555407	CCCACCCTTGCCTCTCAGGATCCACCCC	-
C1orf134	ENST00000375605.2	T	A	chr1	16555311	16555711	16555511	16555431	16555459	CCAGCTCCCCTGCTTCTCCCCACCCACC	-
C1orf134	ENST00000375605.2	T	A	chr1	16555311	16555711	16555511	16555472	16555495	CCTACAACCCGCTCCTCCAGCCC	-
C1orf134	ENST00000375605.2	K	R	chr1	16555313	16555713	16555513	16555336	16555374	CCCCTTCAACCTCCTTCCCGACCACCTGTAACTAGGCC	-
C1orf134	ENST00000375605.2	K	R	chr1	16555313	16555713	16555513	16555379	16555407	CCCACCCTTGCCTCTCAGGATCCACCCC	-
C1orf134	ENST00000375605.2	K	R	chr1	16555313	16555713	16555513	16555431	16555459	CCAGCTCCCCTGCTTCTCCCCACCCACC	-
C1orf134	ENST00000375605.2	K	R	chr1	16555313	16555713	16555513	16555472	16555495	CCTACAACCCGCTCCTCCAGCCC	-
C1orf134	ENST00000375605.2	N	D	chr1	16555317	16555717	16555517	16555336	16555374	CCCCTTCAACCTCCTTCCCGACCACCTGTAACTAGGCC	-
C1orf134	ENST00000375605.2	N	D	chr1	16555317	16555717	16555517	16555379	16555407	CCCACCCTTGCCTCTCAGGATCCACCCC	-
C1orf134	ENST00000375605.2	N	D	chr1	16555317	16555717	16555517	16555431	16555459	CCAGCTCCCCTGCTTCTCCCCACCCACC	-
C1orf134	ENST00000375605.2	N	D	chr1	16555317	16555717	16555517	16555472	16555495	CCTACAACCCGCTCCTCCAGCCC	-
C1orf134	ENST00000375605.2	Q	R	chr1	16555319	16555719	16555519	16555336	16555374	CCCCTTCAACCTCCTTCCCGACCACCTGTAACTAGGCC	-
C1orf134	ENST00000375605.2	Q	R	chr1	16555319	16555719	16555519	16555379	16555407	CCCACCCTTGCCTCTCAGGATCCACCCC	-
C1orf134	ENST00000375605.2	Q	R	chr1	16555319	16555719	16555519	16555431	16555459	CCAGCTCCCCTGCTTCTCCCCACCCACC	-
C1orf134	ENST00000375605.2	Q	R	chr1	16555319	16555719	16555519	16555472	16555495	CCTACAACCCGCTCCTCCAGCCC	-
C1orf134	ENST00000375605.2	E	G	chr1	16555337	16555737	16555537	16555337	16555374	CCCTTCAACCTCCTTCCCGACCACCTGTAACTAGGCC	-
C1orf134	ENST00000375605.2	E	G	chr1	16555337	16555737	16555537	16555379	16555407	CCCACCCTTGCCTCTCAGGATCCACCCC	-
C1orf134	ENST00000375605.2	E	G	chr1	16555337	16555737	16555537	16555431	16555459	CCAGCTCCCCTGCTTCTCCCCACCCACC	-
C1orf134	ENST00000375605.2	E	G	chr1	16555337	16555737	16555537	16555472	16555495	CCTACAACCCGCTCCTCCAGCCC	-
C1orf134	ENST00000375605.2	Q	R	chr1	16555343	16555743	16555543	16555345	16555374	CCTCCTTCCCGACCACCTGTAACTAGGCC	-
C1orf134	ENST00000375605.2	Q	R	chr1	16555343	16555743	16555543	16555379	16555407	CCCACCCTTGCCTCTCAGGATCCACCCC	-
C1orf134	ENST00000375605.2	Q	R	chr1	16555343	16555743	16555543	16555431	16555459	CCAGCTCCCCTGCTTCTCCCCACCCACC	-
C1orf134	ENST00000375605.2	Q	R	chr1	16555343	16555743	16555543	16555472	16555495	CCTACAACCCGCTCCTCCAGCCC	-
C1orf134	ENST00000375605.2	Q	R	chr1	16555346	16555746	16555546	16555348	16555386	CCTTCCCGACCACCTGTAACTAGGCCTCAGTCCCACCC	-
C1orf134	ENST00000375605.2	Q	R	chr1	16555346	16555746	16555546	16555431	16555459	CCAGCTCCCCTGCTTCTCCCCACCCACC	-
C1orf134	ENST00000375605.2	Q	R	chr1	16555346	16555746	16555546	16555472	16555495	CCTACAACCCGCTCCTCCAGCCC	-
C1orf134	ENST00000375605.2	Q	R	chr1	16555355	16555755	16555555	16555357	16555386	CCACCTGTAACTAGGCCTCAGTCCCACCC	-
C1orf134	ENST00000375605.2	Q	R	chr1	16555355	16555755	16555555	16555431	16555459	CCAGCTCCCCTGCTTCTCCCCACCCACC	-
C1orf134	ENST00000375605.2	Q	R	chr1	16555355	16555755	16555555	16555472	16555495	CCTACAACCCGCTCCTCCAGCCC	-
C1orf134	ENST00000375605.2	T	A	chr1	16555790	16556190	16555990	16556155	16556180	CCACAGGGCTGCCCAGAGACCTCCC	-
C1orf134	ENST00000375605.2	E	G	chr1	16555792	16556192	16555992	16556155	16556180	CCACAGGGCTGCCCAGAGACCTCCC	-
C1orf134	ENST00000375605.2	I	V	chr1	16555802	16556202	16556002	16556155	16556180	CCACAGGGCTGCCCAGAGACCTCCC	-
AC004824.2	ENST00000602074.1	S	G	chr1	17675783	17676183	17675983	17675805	17675833	CCTCGGCACCATTGTTGTCCCCTTTCCC	-
AC004824.2	ENST00000602074.1	D	G	chr1	17675788	17676188	17675988	17675805	17675833	CCTCGGCACCATTGTTGTCCCCTTTCCC	-
AC004824.2	ENST00000602074.1	T	A	chr1	17675795	17676195	17675995	17675805	17675833	CCTCGGCACCATTGTTGTCCCCTTTCCC	-
CLSPN	ENST00000520551.1_3	E	G	chr1	36216688	36217088	36216888	36216972	36217000	CCTCTTCCTCCTCCTCTTCCTCAAACCC	-
PPT1	ENST00000530076.6_3	I	V	chr1	40539550	40539950	40539750	40539820	40539847	CCTGCATTGTCCATTTCCTTTAGCCCC	-
KLF18	ENST00000634670.1_2	T	A	chr1	44605498	44605898	44605698	44605587	44605611	CCCCCCGTAGAGGGCCTGGTTACC	-
KLF18	ENST00000634670.1_2	T	A	chr1	44605498	44605898	44605698	44605713	44605737	CCCCCCGTAGAGGGCCTGGTTACC	-
KLF18	ENST00000634670.1_2	T	A	chr1	44605498	44605898	44605698	44605839	44605863	CCCCCCGTAGAGGGCCTGGTTACC	-
KLF18	ENST00000634670.1_2	M	V	chr1	44605552	44605952	44605752	44605587	44605611	CCCCCCGTAGAGGGCCTGGTTACC	-
KLF18	ENST00000634670.1_2	M	V	chr1	44605552	44605952	44605752	44605713	44605737	CCCCCCGTAGAGGGCCTGGTTACC	-
KLF18	ENST00000634670.1_2	M	V	chr1	44605552	44605952	44605752	44605839	44605863	CCCCCCGTAGAGGGCCTGGTTACC	-
GPBP1L1	ENST00000290795.7_2	K	R	chr1	46120049	46120449	46120249	46120346	46120361	CCCTGTGCCACCTCC	-
GPBP1L1	ENST00000290795.7_2	K	R	chr1	46120049	46120449	46120249	46120403	46120430	CCAACCAGATGGGTTCCCTGTGATTCC	-
PIK3R3	ENST00000420542.5_1	Y	C	chr1	46509182	46509582	46509382	46509183	46509197	CCCCCATCCCGGCC	-
PIK3R3	ENST00000420542.5_1	Y	C	chr1	46509182	46509582	46509382	46509313	46509341	CCAGAGAACCACCTCTCTTCCCACTTCC	-
PIK3R3	ENST00000420542.5_1	N	S	chr1	46509209	46509609	46509409	46509313	46509341	CCAGAGAACCACCTCTCTTCCCACTTCC	-
NRDC	ENST00000354831.11_1	Y	C	chr1	52254886	52255286	52255086	52255261	52255286	CCTGGCCCTCTATGGGCCTTGAACC	-
NRDC	ENST00000544028.5_1	K	R	chr1	52266028	52266428	52266228	52266147	52266168	CCTTAACCCCCACACCCACCC	-
JUN	ENST00000371222.3_1	T	A	chr1	59247654	59248054	59247854	59247959	59247993	CCTCATGCGCTTCCTCTCCGCCTTGATCCGCTCC	-
JUN	ENST00000371222.3_1	N	S	chr1	59247671	59248071	59247871	59247959	59247993	CCTCATGCGCTTCCTCTCCGCCTTGATCCGCTCC	-
JUN	ENST00000371222.3_1	T	A	chr1	59247687	59248087	59247887	59247959	59247993	CCTCATGCGCTTCCTCTCCGCCTTGATCCGCTCC	-
JUN	ENST00000371222.3_1	T	A	chr1	59247687	59248087	59247887	59248060	59248081	CCTCCTTCAGGGCCTGCAGCC	-
JUN	ENST00000371222.3_1	K	R	chr1	59247689	59248089	59247889	59247959	59247993	CCTCATGCGCTTCCTCTCCGCCTTGATCCGCTCC	-
JUN	ENST00000371222.3_1	K	R	chr1	59247689	59248089	59247889	59248060	59248081	CCTCCTTCAGGGCCTGCAGCC	-
JUN	ENST00000371222.3_1	K	R	chr1	59247695	59248095	59247895	59247959	59247993	CCTCATGCGCTTCCTCTCCGCCTTGATCCGCTCC	-
JUN	ENST00000371222.3_1	K	R	chr1	59247695	59248095	59247895	59248060	59248081	CCTCCTTCAGGGCCTGCAGCC	-
JUN	ENST00000371222.3_1	K	E	chr1	59247696	59248096	59247896	59247959	59247993	CCTCATGCGCTTCCTCTCCGCCTTGATCCGCTCC	-
JUN	ENST00000371222.3_1	K	E	chr1	59247696	59248096	59247896	59248060	59248081	CCTCCTTCAGGGCCTGCAGCC	-
JUN	ENST00000371222.3_1	I	V	chr1	59247714	59248114	59247914	59247959	59247993	CCTCATGCGCTTCCTCTCCGCCTTGATCCGCTCC	-
JUN	ENST00000371222.3_1	I	V	chr1	59247714	59248114	59247914	59248060	59248081	CCTCCTTCAGGGCCTGCAGCC	-
JUN	ENST00000371222.3_1	E	G	chr1	59247719	59248119	59247919	59247959	59247993	CCTCATGCGCTTCCTCTCCGCCTTGATCCGCTCC	-
JUN	ENST00000371222.3_1	E	G	chr1	59247719	59248119	59247919	59248060	59248081	CCTCCTTCAGGGCCTGCAGCC	-
JUN	ENST00000371222.3_1	K	R	chr1	59247725	59248125	59247925	59247959	59247993	CCTCATGCGCTTCCTCTCCGCCTTGATCCGCTCC	-
JUN	ENST00000371222.3_1	K	R	chr1	59247725	59248125	59247925	59248060	59248081	CCTCCTTCAGGGCCTGCAGCC	-
TTLL7	ENST00000610996.1_1	K	E	chr1	84403460	84403860	84403660	84403715	84403742	CCAAAGTTGTTACCACCTATGACATCC	-
GNG5	ENST00000370641.3_1	Q	R	chr1	84971531	84971931	84971731	84971545	84971564	CCGCTCCCCGATCGCCGCC	-
GNG5	ENST00000370641.3_1	Q	R	chr1	84971531	84971931	84971731	84971709	84971722	CCGGCCTCCAGCC	-
GNG5	ENST00000370641.3_1	M	V	chr1	84971547	84971947	84971747	84971709	84971722	CCGGCCTCCAGCC	-
GNG5	ENST00000370641.3_1	M	V	chr1	84971574	84971974	84971774	84971709	84971722	CCGGCCTCCAGCC	-
GNG5	ENST00000370641.3_1	M	V	chr1	84971574	84971974	84971774	84971936	84971968	CCTTGCCAGCCCTCTGTTCCAGCTCCACACCC	-
TMED5	ENST00000479918.5_1	Q	R	chr1	93645412	93645812	93645612	93645429	93645459	CCCCGGCCCCAGCGAGAGCCTCGCCTCGCC	-
TMED5	ENST00000479918.5_1	Q	R	chr1	93645412	93645812	93645612	93645488	93645516	CCTGAACGGCCCTCGCCTCTTCACCACC	-
TMED5	ENST00000479918.5_1	Y	C	chr1	93645415	93645815	93645615	93645429	93645459	CCCCGGCCCCAGCGAGAGCCTCGCCTCGCC	-
TMED5	ENST00000479918.5_1	Y	C	chr1	93645415	93645815	93645615	93645488	93645516	CCTGAACGGCCCTCGCCTCTTCACCACC	-
TMED5	ENST00000479918.5_1	K	R	chr1	93645436	93645836	93645636	93645436	93645468	CCCAGCGAGAGCCTCGCCTCGCCTCGCGCGCC	-
TMED5	ENST00000479918.5_1	K	R	chr1	93645436	93645836	93645636	93645488	93645516	CCTGAACGGCCCTCGCCTCTTCACCACC	-
TMED5	ENST00000479918.5_1	K	E	chr1	93645437	93645837	93645637	93645437	93645468	CCAGCGAGAGCCTCGCCTCGCCTCGCGCGCC	-
TMED5	ENST00000479918.5_1	K	E	chr1	93645437	93645837	93645637	93645488	93645516	CCTGAACGGCCCTCGCCTCTTCACCACC	-
FRRS1	ENST00000287474.9_2	R	G	chr1	100193972	100194372	100194172	100194158	100194185	CCGTCCGCCAACCTCCAAGCCATATCC	-
HENMT1	ENST00000370031.5_2	Q	R	chr1	109191764	109192164	109191964	109191824	109191852	CCCAATGTCTCCCAGCCAGGTTTCTACC	-
HENMT1	ENST00000370031.5_2	R	G	chr1	109191771	109192171	109191971	109191824	109191852	CCCAATGTCTCCCAGCCAGGTTTCTACC	-
HENMT1	ENST00000370031.5_2	M	V	chr1	109191777	109192177	109191977	109191824	109191852	CCCAATGTCTCCCAGCCAGGTTTCTACC	-
HENMT1	ENST00000370031.5_2	K	R	chr1	109191779	109192179	109191979	109191824	109191852	CCCAATGTCTCCCAGCCAGGTTTCTACC	-
HENMT1	ENST00000370031.5_2	K	E	chr1	109191780	109192180	109191980	109191824	109191852	CCCAATGTCTCCCAGCCAGGTTTCTACC	-
HENMT1	ENST00000370031.5_2	H	R	chr1	109191788	109192188	109191988	109191824	109191852	CCCAATGTCTCCCAGCCAGGTTTCTACC	-
HENMT1	ENST00000370031.5_2	I	V	chr1	109191801	109192201	109192001	109191824	109191852	CCCAATGTCTCCCAGCCAGGTTTCTACC	-
HENMT1	ENST00000370031.5_2	Q	R	chr1	109191806	109192206	109192006	109191824	109191852	CCCAATGTCTCCCAGCCAGGTTTCTACC	-
HENMT1	ENST00000370031.5_2	H	R	chr1	109191812	109192212	109192012	109191824	109191852	CCCAATGTCTCCCAGCCAGGTTTCTACC	-
HENMT1	ENST00000370031.5_2	N	S	chr1	109191818	109192218	109192018	109191824	109191852	CCCAATGTCTCCCAGCCAGGTTTCTACC	-
HENMT1	ENST00000370031.5_2	N	D	chr1	109191819	109192219	109192019	109191824	109191852	CCCAATGTCTCCCAGCCAGGTTTCTACC	-
RHOC	ENST00000369636.6_1	Y	C	chr1	113243908	113244308	113244108	113243999	113244013	CCCGTGCCACCACC	-
RHOC	ENST00000369636.6_1	Y	C	chr1	113243908	113244308	113244108	113244202	113244237	CCTGGAGGCCAGCCCGAGTGGCCATCTCAAACACC	-
RHOC	ENST00000369636.6_1	N	D	chr1	113243912	113244312	113244112	113243999	113244013	CCCGTGCCACCACC	-
RHOC	ENST00000369636.6_1	N	D	chr1	113243912	113244312	113244112	113244202	113244237	CCTGGAGGCCAGCCCGAGTGGCCATCTCAAACACC	-
PHTF1	ENST00000393357.6_2	K	E	chr1	114249066	114249466	114249266	114249374	114249392	CCATGCCCTCTTGCCTCC	-
PHTF1	ENST00000393357.6_2	I	V	chr1	114249087	114249487	114249287	114249374	114249392	CCATGCCCTCTTGCCTCC	-
PHTF1	ENST00000393357.6_2	I	M	chr1	114249088	114249488	114249288	114249374	114249392	CCATGCCCTCTTGCCTCC	-
PHTF1	ENST00000393357.6_2	I	V	chr1	114249090	114249490	114249290	114249374	114249392	CCATGCCCTCTTGCCTCC	-
PHTF1	ENST00000393357.6_2	S	G	chr1	114249096	114249496	114249296	114249374	114249392	CCATGCCCTCTTGCCTCC	-
PHTF1	ENST00000393357.6_2	S	G	chr1	114249117	114249517	114249317	114249374	114249392	CCATGCCCTCTTGCCTCC	-
PHTF1	ENST00000393357.6_2	N	S	chr1	114249122	114249522	114249322	114249374	114249392	CCATGCCCTCTTGCCTCC	-
PHTF1	ENST00000393357.6_2	N	D	chr1	114249123	114249523	114249323	114249374	114249392	CCATGCCCTCTTGCCTCC	-
CSDE1	ENST00000610726.4_2	I	V	chr1	115260598	115260998	115260798	115260727	115260747	CCCTTCACCAGATTCCCCCC	-
CSDE1	ENST00000610726.4_2	I	V	chr1	115260616	115261016	115260816	115260727	115260747	CCCTTCACCAGATTCCCCCC	-
CSDE1	ENST00000610726.4_2	K	R	chr1	115260618	115261018	115260818	115260727	115260747	CCCTTCACCAGATTCCCCCC	-
CSDE1	ENST00000610726.4_2	M	V	chr1	115261072	115261472	115261272	115261204	115261234	CCTCCCCCAAGCCTTGTATGCCCTCATACC	-
CSDE1	ENST00000610726.4_2	S	G	chr1	115261087	115261487	115261287	115261204	115261234	CCTCCCCCAAGCCTTGTATGCCCTCATACC	-
CSDE1	ENST00000610726.4_2	K	R	chr1	115261110	115261510	115261310	115261204	115261234	CCTCCCCCAAGCCTTGTATGCCCTCATACC	-
CSDE1	ENST00000610726.4_2	K	E	chr1	115261111	115261511	115261311	115261204	115261234	CCTCCCCCAAGCCTTGTATGCCCTCATACC	-
CSDE1	ENST00000610726.4_2	N	S	chr1	115261119	115261519	115261319	115261204	115261234	CCTCCCCCAAGCCTTGTATGCCCTCATACC	-
CSDE1	ENST00000610726.4_2	E	G	chr1	115262087	115262487	115262287	115262263	115262280	CCACCTCATCTCCTGCC	-
CSDE1	ENST00000610726.4_2	Y	C	chr1	115262147	115262547	115262347	115262263	115262280	CCACCTCATCTCCTGCC	-
CSDE1	ENST00000610726.4_2	Y	C	chr1	115262147	115262547	115262347	115262478	115262504	CCAGTCCAGCTGCCTGTGGCAAAACC	-
MCL1	ENST00000620947.4_2	R	G	chr1	150549656	150550056	150549856	150549867	150549895	CCAAACCAGCTCCTACTCCAGCAACACC	-
MCL1	ENST00000620947.4_2	R	G	chr1	150549656	150550056	150549856	150549916	150549938	CCTGATGCCACCTTCTAGGTCC	-
MCL1	ENST00000620947.4_2	I	M	chr1	150549657	150550057	150549857	150549867	150549895	CCAAACCAGCTCCTACTCCAGCAACACC	-
MCL1	ENST00000620947.4_2	I	M	chr1	150549657	150550057	150549857	150549916	150549938	CCTGATGCCACCTTCTAGGTCC	-
MCL1	ENST00000620947.4_2	I	V	chr1	150549659	150550059	150549859	150549867	150549895	CCAAACCAGCTCCTACTCCAGCAACACC	-
MCL1	ENST00000620947.4_2	I	V	chr1	150549659	150550059	150549859	150549916	150549938	CCTGATGCCACCTTCTAGGTCC	-
MCL1	ENST00000620947.4_2	E	G	chr1	150551133	150551533	150551333	150551309	150551329	CCCCCTTACCTTGGAAGGCC	-
MCL1	ENST00000620947.4_2	E	G	chr1	150551133	150551533	150551333	150551375	150551410	CCAGCGCCTTCCTGCTGGTGGCCCCAGACCTGCCC	-
MCL1	ENST00000620947.4_2	E	G	chr1	150551133	150551533	150551333	150551423	150551447	CCTTGGCGCCGGTGGCCTGCTCCC	-
MCL1	ENST00000620947.4_2	E	G	chr1	150551133	150551533	150551333	150551492	150551503	CCTCCTCCTCC	-
MCL1	ENST00000620947.4_2	H	R	chr1	150551136	150551536	150551336	150551309	150551329	CCCCCTTACCTTGGAAGGCC	-
MCL1	ENST00000620947.4_2	H	R	chr1	150551136	150551536	150551336	150551375	150551410	CCAGCGCCTTCCTGCTGGTGGCCCCAGACCTGCCC	-
MCL1	ENST00000620947.4_2	H	R	chr1	150551136	150551536	150551336	150551423	150551447	CCTTGGCGCCGGTGGCCTGCTCCC	-
MCL1	ENST00000620947.4_2	H	R	chr1	150551136	150551536	150551336	150551492	150551503	CCTCCTCCTCC	-
MCL1	ENST00000620947.4_2	N	S	chr1	150551139	150551539	150551339	150551309	150551329	CCCCCTTACCTTGGAAGGCC	-
MCL1	ENST00000620947.4_2	N	S	chr1	150551139	150551539	150551339	150551375	150551410	CCAGCGCCTTCCTGCTGGTGGCCCCAGACCTGCCC	-
MCL1	ENST00000620947.4_2	N	S	chr1	150551139	150551539	150551339	150551423	150551447	CCTTGGCGCCGGTGGCCTGCTCCC	-
MCL1	ENST00000620947.4_2	N	S	chr1	150551139	150551539	150551339	150551492	150551503	CCTCCTCCTCC	-
MCL1	ENST00000620947.4_2	N	D	chr1	150551140	150551540	150551340	150551309	150551329	CCCCCTTACCTTGGAAGGCC	-
MCL1	ENST00000620947.4_2	N	D	chr1	150551140	150551540	150551340	150551375	150551410	CCAGCGCCTTCCTGCTGGTGGCCCCAGACCTGCCC	-
MCL1	ENST00000620947.4_2	N	D	chr1	150551140	150551540	150551340	150551423	150551447	CCTTGGCGCCGGTGGCCTGCTCCC	-
MCL1	ENST00000620947.4_2	N	D	chr1	150551140	150551540	150551340	150551492	150551503	CCTCCTCCTCC	-
MCL1	ENST00000620947.4_2	Q	R	chr1	150551145	150551545	150551345	150551309	150551329	CCCCCTTACCTTGGAAGGCC	-
MCL1	ENST00000620947.4_2	Q	R	chr1	150551145	150551545	150551345	150551375	150551410	CCAGCGCCTTCCTGCTGGTGGCCCCAGACCTGCCC	-
MCL1	ENST00000620947.4_2	Q	R	chr1	150551145	150551545	150551345	150551423	150551447	CCTTGGCGCCGGTGGCCTGCTCCC	-
MCL1	ENST00000620947.4_2	Q	R	chr1	150551145	150551545	150551345	150551492	150551503	CCTCCTCCTCC	-
MCL1	ENST00000620947.4_2	R	G	chr1	150551206	150551606	150551406	150551309	150551329	CCCCCTTACCTTGGAAGGCC	-
MCL1	ENST00000620947.4_2	R	G	chr1	150551206	150551606	150551406	150551375	150551410	CCAGCGCCTTCCTGCTGGTGGCCCCAGACCTGCCC	-
MCL1	ENST00000620947.4_2	R	G	chr1	150551206	150551606	150551406	150551423	150551447	CCTTGGCGCCGGTGGCCTGCTCCC	-
MCL1	ENST00000620947.4_2	R	G	chr1	150551206	150551606	150551406	150551492	150551503	CCTCCTCCTCC	-
MCL1	ENST00000620947.4_2	R	G	chr1	150551206	150551606	150551406	150551554	150551575	CCAGATTCCCCGACCAACTCC	-
MCL1	ENST00000620947.4_2	K	R	chr1	150551226	150551626	150551426	150551309	150551329	CCCCCTTACCTTGGAAGGCC	-
MCL1	ENST00000620947.4_2	K	R	chr1	150551226	150551626	150551426	150551375	150551410	CCAGCGCCTTCCTGCTGGTGGCCCCAGACCTGCCC	-
MCL1	ENST00000620947.4_2	K	R	chr1	150551226	150551626	150551426	150551423	150551447	CCTTGGCGCCGGTGGCCTGCTCCC	-
MCL1	ENST00000620947.4_2	K	R	chr1	150551226	150551626	150551426	150551492	150551503	CCTCCTCCTCC	-
MCL1	ENST00000620947.4_2	K	R	chr1	150551226	150551626	150551426	150551554	150551575	CCAGATTCCCCGACCAACTCC	-
MCL1	ENST00000620947.4_2	K	R	chr1	150551226	150551626	150551426	150551591	150551625	CCGGCCGCTTCCCGAGAGGCTCCGGCTCGTACCC	-
MCL1	ENST00000620947.4_2	K	E	chr1	150551227	150551627	150551427	150551309	150551329	CCCCCTTACCTTGGAAGGCC	-
MCL1	ENST00000620947.4_2	K	E	chr1	150551227	150551627	150551427	150551375	150551410	CCAGCGCCTTCCTGCTGGTGGCCCCAGACCTGCCC	-
MCL1	ENST00000620947.4_2	K	E	chr1	150551227	150551627	150551427	150551423	150551447	CCTTGGCGCCGGTGGCCTGCTCCC	-
MCL1	ENST00000620947.4_2	K	E	chr1	150551227	150551627	150551427	150551492	150551503	CCTCCTCCTCC	-
MCL1	ENST00000620947.4_2	K	E	chr1	150551227	150551627	150551427	150551554	150551575	CCAGATTCCCCGACCAACTCC	-
MCL1	ENST00000620947.4_2	K	E	chr1	150551227	150551627	150551427	150551591	150551625	CCGGCCGCTTCCCGAGAGGCTCCGGCTCGTACCC	-
MCL1	ENST00000620947.4_2	T	A	chr1	150551236	150551636	150551436	150551309	150551329	CCCCCTTACCTTGGAAGGCC	-
MCL1	ENST00000620947.4_2	T	A	chr1	150551236	150551636	150551436	150551375	150551410	CCAGCGCCTTCCTGCTGGTGGCCCCAGACCTGCCC	-
MCL1	ENST00000620947.4_2	T	A	chr1	150551236	150551636	150551436	150551423	150551447	CCTTGGCGCCGGTGGCCTGCTCCC	-
MCL1	ENST00000620947.4_2	T	A	chr1	150551236	150551636	150551436	150551492	150551503	CCTCCTCCTCC	-
MCL1	ENST00000620947.4_2	T	A	chr1	150551236	150551636	150551436	150551554	150551575	CCAGATTCCCCGACCAACTCC	-
MCL1	ENST00000620947.4_2	T	A	chr1	150551236	150551636	150551436	150551591	150551625	CCGGCCGCTTCCCGAGAGGCTCCGGCTCGTACCC	-
MCL1	ENST00000307940.3_1	Y	C	chr1	150551253	150551653	150551453	150551309	150551329	CCCCCTTACCTTGGAAGGCC	-
MCL1	ENST00000307940.3_1	Y	C	chr1	150551253	150551653	150551453	150551375	150551410	CCAGCGCCTTCCTGCTGGTGGCCCCAGACCTGCCC	-
MCL1	ENST00000307940.3_1	Y	C	chr1	150551253	150551653	150551453	150551423	150551447	CCTTGGCGCCGGTGGCCTGCTCCC	-
MCL1	ENST00000307940.3_1	Y	C	chr1	150551253	150551653	150551453	150551492	150551503	CCTCCTCCTCC	-
MCL1	ENST00000307940.3_1	Y	C	chr1	150551253	150551653	150551453	150551554	150551575	CCAGATTCCCCGACCAACTCC	-
MCL1	ENST00000307940.3_1	Y	C	chr1	150551253	150551653	150551453	150551591	150551625	CCGGCCGCTTCCCGAGAGGCTCCGGCTCGTACCC	-
MCL1	ENST00000307940.3_1	I	V	chr1	150551263	150551663	150551463	150551309	150551329	CCCCCTTACCTTGGAAGGCC	-
MCL1	ENST00000307940.3_1	I	V	chr1	150551263	150551663	150551463	150551375	150551410	CCAGCGCCTTCCTGCTGGTGGCCCCAGACCTGCCC	-
MCL1	ENST00000307940.3_1	I	V	chr1	150551263	150551663	150551463	150551423	150551447	CCTTGGCGCCGGTGGCCTGCTCCC	-
MCL1	ENST00000307940.3_1	I	V	chr1	150551263	150551663	150551463	150551492	150551503	CCTCCTCCTCC	-
MCL1	ENST00000307940.3_1	I	V	chr1	150551263	150551663	150551463	150551554	150551575	CCAGATTCCCCGACCAACTCC	-
MCL1	ENST00000307940.3_1	I	V	chr1	150551263	150551663	150551463	150551591	150551625	CCGGCCGCTTCCCGAGAGGCTCCGGCTCGTACCC	-
CERS2	ENST00000561294.5_1	T	A	chr1	150936601	150937001	150936801	150936618	150936648	CCCCTCCTCCATTCATGATCCAACTCCACC	-
CERS2	ENST00000561294.5_1	T	A	chr1	150936601	150937001	150936801	150936693	150936715	CCACACACCATCCTTTTCTTCC	-
CERS2	ENST00000561294.5_1	N	S	chr1	150936615	150937015	150936815	150936618	150936648	CCCCTCCTCCATTCATGATCCAACTCCACC	-
CERS2	ENST00000561294.5_1	N	S	chr1	150936615	150937015	150936815	150936693	150936715	CCACACACCATCCTTTTCTTCC	-
CERS2	ENST00000561294.5_1	N	D	chr1	150936616	150937016	150936816	150936618	150936648	CCCCTCCTCCATTCATGATCCAACTCCACC	-
CERS2	ENST00000561294.5_1	N	D	chr1	150936616	150937016	150936816	150936693	150936715	CCACACACCATCCTTTTCTTCC	-
CERS2	ENST00000561294.5_1	K	R	chr1	150936633	150937033	150936833	150936693	150936715	CCACACACCATCCTTTTCTTCC	-
CERS2	ENST00000561294.5_1	K	R	chr1	150936633	150937033	150936833	150937017	150937032	CCCTTCTCCACCTCC	-
CERS2	ENST00000561294.5_1	K	R	chr1	150936636	150937036	150936836	150936693	150936715	CCACACACCATCCTTTTCTTCC	-
CERS2	ENST00000561294.5_1	K	R	chr1	150936636	150937036	150936836	150937017	150937032	CCCTTCTCCACCTCC	-
FLG	ENST00000368799.1_1	I	M	chr1	152275330	152275730	152275530	152275422	152275451	CCATAGCTGCCATGTCTCCAAACTAAACC	-
FLG	ENST00000368799.1_1	H	R	chr1	152275340	152275740	152275540	152275422	152275451	CCATAGCTGCCATGTCTCCAAACTAAACC	-
FLG	ENST00000368799.1_1	S	G	chr1	152275365	152275765	152275565	152275422	152275451	CCATAGCTGCCATGTCTCCAAACTAAACC	-
FLG	ENST00000368799.1_1	S	G	chr1	152275368	152275768	152275568	152275422	152275451	CCATAGCTGCCATGTCTCCAAACTAAACC	-
FLG	ENST00000368799.1_1	K	R	chr1	152275385	152275785	152275585	152275422	152275451	CCATAGCTGCCATGTCTCCAAACTAAACC	-
FLG	ENST00000368799.1_1	T	A	chr1	152275392	152275792	152275592	152275422	152275451	CCATAGCTGCCATGTCTCCAAACTAAACC	-
FLG	ENST00000368799.1_1	H	R	chr1	152275637	152276037	152275837	152275782	152275809	CCCTGGCGCCTGCTTCTCCTGGACCCC	-
FLG	ENST00000368799.1_1	H	R	chr1	152275637	152276037	152275837	152275880	152275904	CCCTGAGTGCCTGGAGCCGTCTCC	-
FLG	ENST00000368799.1_1	H	R	chr1	152275637	152276037	152275837	152276006	152276031	CCCTGAGTGTCCAGACCTATCTACC	-
FLG	ENST00000368799.1_1	R	G	chr1	152275641	152276041	152275841	152275782	152275809	CCCTGGCGCCTGCTTCTCCTGGACCCC	-
FLG	ENST00000368799.1_1	R	G	chr1	152275641	152276041	152275841	152275880	152275904	CCCTGAGTGCCTGGAGCCGTCTCC	-
FLG	ENST00000368799.1_1	R	G	chr1	152275641	152276041	152275841	152276006	152276031	CCCTGAGTGTCCAGACCTATCTACC	-
FLG	ENST00000368799.1_1	E	G	chr1	152275667	152276067	152275867	152275782	152275809	CCCTGGCGCCTGCTTCTCCTGGACCCC	-
FLG	ENST00000368799.1_1	E	G	chr1	152275667	152276067	152275867	152275880	152275904	CCCTGAGTGCCTGGAGCCGTCTCC	-
FLG	ENST00000368799.1_1	E	G	chr1	152275667	152276067	152275867	152276006	152276031	CCCTGAGTGTCCAGACCTATCTACC	-
FLG	ENST00000368799.1_1	R	G	chr1	152275692	152276092	152275892	152275782	152275809	CCCTGGCGCCTGCTTCTCCTGGACCCC	-
FLG	ENST00000368799.1_1	R	G	chr1	152275692	152276092	152275892	152275880	152275904	CCCTGAGTGCCTGGAGCCGTCTCC	-
FLG	ENST00000368799.1_1	R	G	chr1	152275692	152276092	152275892	152276006	152276031	CCCTGAGTGTCCAGACCTATCTACC	-
FLG	ENST00000368799.1_1	R	G	chr1	152275692	152276092	152275892	152276049	152276084	CCCTGTCTTCCTCCTCTCCTTGACCCCGGGTGTCC	-
FLG	ENST00000368799.1_1	H	R	chr1	152279774	152280174	152279974	152279937	152279972	CCCTGCCTTCCTCCACTGCTTGACCCCGGGTGTCC	-
FLG	ENST00000368799.1_1	H	R	chr1	152279774	152280174	152279974	152280042	152280077	CCTTGTCTTCCTCCAGTGCTGGTCCCGGTCCGTCC	-
FLG	ENST00000368799.1_1	H	R	chr1	152279774	152280174	152279974	152280125	152280158	CCCTGAACGTCCAGACCTTCCTGCTGACCGGCC	-
FLG	ENST00000368799.1_1	T	A	chr1	152279802	152280202	152280002	152279937	152279972	CCCTGCCTTCCTCCACTGCTTGACCCCGGGTGTCC	-
FLG	ENST00000368799.1_1	T	A	chr1	152279802	152280202	152280002	152280042	152280077	CCTTGTCTTCCTCCAGTGCTGGTCCCGGTCCGTCC	-
FLG	ENST00000368799.1_1	T	A	chr1	152279802	152280202	152280002	152280125	152280158	CCCTGAACGTCCAGACCTTCCTGCTGACCGGCC	-
FLG	ENST00000368799.1_1	K	E	chr1	152279832	152280232	152280032	152279937	152279972	CCCTGCCTTCCTCCACTGCTTGACCCCGGGTGTCC	-
FLG	ENST00000368799.1_1	K	E	chr1	152279832	152280232	152280032	152280042	152280077	CCTTGTCTTCCTCCAGTGCTGGTCCCGGTCCGTCC	-
FLG	ENST00000368799.1_1	K	E	chr1	152279832	152280232	152280032	152280125	152280158	CCCTGAACGTCCAGACCTTCCTGCTGACCGGCC	-
FLG	ENST00000368799.1_1	E	G	chr1	152281892	152282292	152282092	152281893	152281919	CCTCCTCTGCTTGACCCTGGGTGTCC	-
FLG	ENST00000368799.1_1	E	G	chr1	152281892	152282292	152282092	152281998	152282024	CCTCCAGTGCTGGGCCCTGTGCGTCC	-
FLG	ENST00000368799.1_1	E	G	chr1	152281892	152282292	152282092	152282072	152282105	CCCTGAACGTCCAGACCTTTCCCCTGACTGGCC	-
FLG	ENST00000368799.1_1	E	G	chr1	152281892	152282292	152282092	152282206	152282234	CCTGGCTACCACTGGACCCTCGGTTTCC	-
FLG	ENST00000368799.1_1	Q	R	chr1	152281901	152282301	152282101	152281998	152282024	CCTCCAGTGCTGGGCCCTGTGCGTCC	-
FLG	ENST00000368799.1_1	Q	R	chr1	152281901	152282301	152282101	152282072	152282105	CCCTGAACGTCCAGACCTTTCCCCTGACTGGCC	-
FLG	ENST00000368799.1_1	Q	R	chr1	152281901	152282301	152282101	152282206	152282234	CCTGGCTACCACTGGACCCTCGGTTTCC	-
FLG	ENST00000368799.1_1	T	A	chr1	152281911	152282311	152282111	152281998	152282024	CCTCCAGTGCTGGGCCCTGTGCGTCC	-
FLG	ENST00000368799.1_1	T	A	chr1	152281911	152282311	152282111	152282072	152282105	CCCTGAACGTCCAGACCTTTCCCCTGACTGGCC	-
FLG	ENST00000368799.1_1	T	A	chr1	152281911	152282311	152282111	152282206	152282234	CCTGGCTACCACTGGACCCTCGGTTTCC	-
FLG	ENST00000368799.1_1	Q	R	chr1	152281928	152282328	152282128	152281998	152282024	CCTCCAGTGCTGGGCCCTGTGCGTCC	-
FLG	ENST00000368799.1_1	Q	R	chr1	152281928	152282328	152282128	152282072	152282105	CCCTGAACGTCCAGACCTTTCCCCTGACTGGCC	-
FLG	ENST00000368799.1_1	Q	R	chr1	152281928	152282328	152282128	152282206	152282234	CCTGGCTACCACTGGACCCTCGGTTTCC	-
FLG	ENST00000368799.1_1	Q	R	chr1	152284835	152285235	152285035	152284905	152284940	CCTTGTCTTACTCCAGTGCTGGGCCCTGTCCATCC	-
FLG	ENST00000368799.1_1	Q	R	chr1	152284835	152285235	152285035	152285055	152285072	CCAGCCTGTCCATGGCC	-
FLG	ENST00000368799.1_1	Q	R	chr1	152284835	152285235	152285035	152285122	152285150	CCTGACTACCACTGGACCCTCGGTGTCC	-
FLG	ENST00000368799.1_1	Q	R	chr1	152284844	152285244	152285044	152284905	152284940	CCTTGTCTTACTCCAGTGCTGGGCCCTGTCCATCC	-
FLG	ENST00000368799.1_1	Q	R	chr1	152284844	152285244	152285044	152285055	152285072	CCAGCCTGTCCATGGCC	-
FLG	ENST00000368799.1_1	Q	R	chr1	152284844	152285244	152285044	152285122	152285150	CCTGACTACCACTGGACCCTCGGTGTCC	-
FLG	ENST00000368799.1_1	Q	R	chr1	152284847	152285247	152285047	152284905	152284940	CCTTGTCTTACTCCAGTGCTGGGCCCTGTCCATCC	-
FLG	ENST00000368799.1_1	Q	R	chr1	152284847	152285247	152285047	152285055	152285072	CCAGCCTGTCCATGGCC	-
FLG	ENST00000368799.1_1	Q	R	chr1	152284847	152285247	152285047	152285122	152285150	CCTGACTACCACTGGACCCTCGGTGTCC	-
FLG	ENST00000368799.1_1	Q	R	chr1	152284862	152285262	152285062	152284905	152284940	CCTTGTCTTACTCCAGTGCTGGGCCCTGTCCATCC	-
FLG	ENST00000368799.1_1	Q	R	chr1	152284862	152285262	152285062	152285055	152285072	CCAGCCTGTCCATGGCC	-
FLG	ENST00000368799.1_1	Q	R	chr1	152284862	152285262	152285062	152285122	152285150	CCTGACTACCACTGGACCCTCGGTGTCC	-
FLG	ENST00000368799.1_1	Q	R	chr1	152284883	152285283	152285083	152284905	152284940	CCTTGTCTTACTCCAGTGCTGGGCCCTGTCCATCC	-
FLG	ENST00000368799.1_1	Q	R	chr1	152284883	152285283	152285083	152285055	152285072	CCAGCCTGTCCATGGCC	-
FLG	ENST00000368799.1_1	Q	R	chr1	152284883	152285283	152285083	152285122	152285150	CCTGACTACCACTGGACCCTCGGTGTCC	-
FLG2	ENST00000388718.5_1	S	G	chr1	152323527	152323927	152323727	152323581	152323613	CCTGTCTGTCCATGAGTAGTTCCCTGTCTCCC	-
FLG2	ENST00000388718.5_1	S	G	chr1	152323527	152323927	152323727	152323617	152323649	CCTGAGGATCCTGACTGTCCATGTCGAGATCC	-
FLG2	ENST00000388718.5_1	S	G	chr1	152323527	152323927	152323727	152323806	152323838	CCTGTCTGTCCATGTATAGTTCCCTGTCTCCC	-
FLG2	ENST00000388718.5_1	R	G	chr1	152323533	152323933	152323733	152323581	152323613	CCTGTCTGTCCATGAGTAGTTCCCTGTCTCCC	-
FLG2	ENST00000388718.5_1	R	G	chr1	152323533	152323933	152323733	152323617	152323649	CCTGAGGATCCTGACTGTCCATGTCGAGATCC	-
FLG2	ENST00000388718.5_1	R	G	chr1	152323533	152323933	152323733	152323806	152323838	CCTGTCTGTCCATGTATAGTTCCCTGTCTCCC	-
FLG2	ENST00000388718.5_1	Q	R	chr1	152323535	152323935	152323735	152323581	152323613	CCTGTCTGTCCATGAGTAGTTCCCTGTCTCCC	-
FLG2	ENST00000388718.5_1	Q	R	chr1	152323535	152323935	152323735	152323617	152323649	CCTGAGGATCCTGACTGTCCATGTCGAGATCC	-
FLG2	ENST00000388718.5_1	Q	R	chr1	152323535	152323935	152323735	152323806	152323838	CCTGTCTGTCCATGTATAGTTCCCTGTCTCCC	-
FLG2	ENST00000388718.5_1	R	G	chr1	152325441	152325841	152325641	152325672	152325707	CCATGTTGAGATCCACTTTGGCCGTGAGTGTGTCC	-
FLG2	ENST00000388718.5_1	D	G	chr1	152325449	152325849	152325649	152325672	152325707	CCATGTTGAGATCCACTTTGGCCGTGAGTGTGTCC	-
FLG2	ENST00000388718.5_1	I	V	chr1	152325456	152325856	152325656	152325672	152325707	CCATGTTGAGATCCACTTTGGCCGTGAGTGTGTCC	-
FLG2	ENST00000388718.5_1	E	G	chr1	152325464	152325864	152325664	152325672	152325707	CCATGTTGAGATCCACTTTGGCCGTGAGTGTGTCC	-
FLG2	ENST00000388718.5_1	E	G	chr1	152325896	152326296	152326096	152325993	152326018	CCAGATCCCCTTCTTCCAGTTGTCC	-
FLG2	ENST00000388718.5_1	E	G	chr1	152325896	152326296	152326096	152326041	152326064	CCATGACCAGAGTGGCCATGTCC	-
FLG2	ENST00000388718.5_1	E	G	chr1	152325905	152326305	152326105	152325993	152326018	CCAGATCCCCTTCTTCCAGTTGTCC	-
FLG2	ENST00000388718.5_1	E	G	chr1	152325905	152326305	152326105	152326041	152326064	CCATGACCAGAGTGGCCATGTCC	-
FLG2	ENST00000388718.5_1	E	G	chr1	152325920	152326320	152326120	152325993	152326018	CCAGATCCCCTTCTTCCAGTTGTCC	-
FLG2	ENST00000388718.5_1	E	G	chr1	152325920	152326320	152326120	152326041	152326064	CCATGACCAGAGTGGCCATGTCC	-
FLG2	ENST00000388718.5_1	H	R	chr1	152325932	152326332	152326132	152325993	152326018	CCAGATCCCCTTCTTCCAGTTGTCC	-
FLG2	ENST00000388718.5_1	H	R	chr1	152325932	152326332	152326132	152326041	152326064	CCATGACCAGAGTGGCCATGTCC	-
FLG2	ENST00000388718.5_1	T	A	chr1	152327649	152328049	152327849	152327652	152327687	CCAGATGTCTGTCCCGAACTTGACCCATGTTGACC	-
FLG2	ENST00000388718.5_1	T	A	chr1	152327649	152328049	152327849	152327760	152327792	CCAAAGCCAGAGGATTGTCCTGAGCCAGACCC	-
FLG2	ENST00000388718.5_1	T	A	chr1	152327649	152328049	152327849	152327799	152327831	CCAAAGCCAGCGGACTGACCTGAGCCTGATCC	-
FLG2	ENST00000388718.5_1	T	A	chr1	152327649	152328049	152327849	152327862	152327885	CCTGACCCATGTTGTCCAAAGCC	-
FLG2	ENST00000388718.5_1	T	A	chr1	152327649	152328049	152327849	152327985	152328017	CCAAAGCCAGAGGATTGTCCTGAGCCAGACCC	-
FLG2	ENST00000388718.5_1	S	G	chr1	152327658	152328058	152327858	152327664	152327693	CCCGAACTTGACCCATGTTGACCATAGCC	-
FLG2	ENST00000388718.5_1	S	G	chr1	152327658	152328058	152327858	152327760	152327792	CCAAAGCCAGAGGATTGTCCTGAGCCAGACCC	-
FLG2	ENST00000388718.5_1	S	G	chr1	152327658	152328058	152327858	152327799	152327831	CCAAAGCCAGCGGACTGACCTGAGCCTGATCC	-
FLG2	ENST00000388718.5_1	S	G	chr1	152327658	152328058	152327858	152327862	152327885	CCTGACCCATGTTGTCCAAAGCC	-
FLG2	ENST00000388718.5_1	S	G	chr1	152327658	152328058	152327858	152327985	152328017	CCAAAGCCAGAGGATTGTCCTGAGCCAGACCC	-
FLG2	ENST00000388718.5_1	S	G	chr1	152327658	152328058	152327858	152328024	152328056	CCAAAGCCAGAGGACTGACCTGAGCCTGATCC	-
ADAR	ENST00000648231.1_2	S	G	chr1	154557126	154557526	154557326	154557329	154557351	CCAGTTCCCATAGCCCATATCC	-
ADAR	ENST00000648231.1_2	N	S	chr1	154557134	154557534	154557334	154557329	154557351	CCAGTTCCCATAGCCCATATCC	-
ADAR	ENST00000648231.1_2	N	D	chr1	154557135	154557535	154557335	154557329	154557351	CCAGTTCCCATAGCCCATATCC	-
MUC1	ENST00000620103.4_1	K	R	chr1	155161559	155161959	155161759	155161589	155161616	CCTGGTGTCCGGGGCCGAGGTGACACC	-
MUC1	ENST00000620103.4_1	K	R	chr1	155161559	155161959	155161759	155161626	155161653	CCCGGGGCCGGCCTGGTGTCCGGGGCC	-
MUC1	ENST00000620103.4_1	K	R	chr1	155161559	155161959	155161759	155161686	155161713	CCCGGGGCCGGCCTGGTGTCCGGGGCC	-
MUC1	ENST00000620103.4_1	K	R	chr1	155161559	155161959	155161759	155161879	155161911	CCGTGGCCGGGGCCAGAGTGACATCCTGTCCC	-
MUC1	ENST00000620103.4_1	N	S	chr1	155161562	155161962	155161762	155161589	155161616	CCTGGTGTCCGGGGCCGAGGTGACACC	-
MUC1	ENST00000620103.4_1	N	S	chr1	155161562	155161962	155161762	155161626	155161653	CCCGGGGCCGGCCTGGTGTCCGGGGCC	-
MUC1	ENST00000620103.4_1	N	S	chr1	155161562	155161962	155161762	155161686	155161713	CCCGGGGCCGGCCTGGTGTCCGGGGCC	-
MUC1	ENST00000620103.4_1	N	S	chr1	155161562	155161962	155161762	155161879	155161911	CCGTGGCCGGGGCCAGAGTGACATCCTGTCCC	-
MUC1	ENST00000620103.4_1	D	G	chr1	155161583	155161983	155161783	155161589	155161616	CCTGGTGTCCGGGGCCGAGGTGACACC	-
MUC1	ENST00000620103.4_1	D	G	chr1	155161583	155161983	155161783	155161626	155161653	CCCGGGGCCGGCCTGGTGTCCGGGGCC	-
MUC1	ENST00000620103.4_1	D	G	chr1	155161583	155161983	155161783	155161686	155161713	CCCGGGGCCGGCCTGGTGTCCGGGGCC	-
MUC1	ENST00000620103.4_1	D	G	chr1	155161583	155161983	155161783	155161879	155161911	CCGTGGCCGGGGCCAGAGTGACATCCTGTCCC	-
THBS3	ENST00000368378.7_2	N	S	chr1	155168119	155168519	155168319	155168364	155168389	CCTTGGTGTCCTGATGCCCATCCCC	-
THBS3	ENST00000368378.7_2	N	S	chr1	155168119	155168519	155168319	155168436	155168461	CCTTGTCCTTCCCTTCGCTTCTGCC	-
THBS3	ENST00000368378.7_2	N	D	chr1	155168120	155168520	155168320	155168364	155168389	CCTTGGTGTCCTGATGCCCATCCCC	-
THBS3	ENST00000368378.7_2	N	D	chr1	155168120	155168520	155168320	155168436	155168461	CCTTGTCCTTCCCTTCGCTTCTGCC	-
THBS3	ENST00000368378.7_2	S	G	chr1	155168141	155168541	155168341	155168364	155168389	CCTTGGTGTCCTGATGCCCATCCCC	-
THBS3	ENST00000368378.7_2	S	G	chr1	155168141	155168541	155168341	155168436	155168461	CCTTGTCCTTCCCTTCGCTTCTGCC	-
THBS3	ENST00000368378.7_2	N	S	chr1	155168143	155168543	155168343	155168364	155168389	CCTTGGTGTCCTGATGCCCATCCCC	-
THBS3	ENST00000368378.7_2	N	S	chr1	155168143	155168543	155168343	155168436	155168461	CCTTGTCCTTCCCTTCGCTTCTGCC	-
THBS3	ENST00000368378.7_2	N	D	chr1	155168144	155168544	155168344	155168364	155168389	CCTTGGTGTCCTGATGCCCATCCCC	-
THBS3	ENST00000368378.7_2	N	D	chr1	155168144	155168544	155168344	155168436	155168461	CCTTGTCCTTCCCTTCGCTTCTGCC	-
THBS3	ENST00000368378.7_2	N	S	chr1	155168161	155168561	155168361	155168364	155168389	CCTTGGTGTCCTGATGCCCATCCCC	-
THBS3	ENST00000368378.7_2	N	S	chr1	155168161	155168561	155168361	155168436	155168461	CCTTGTCCTTCCCTTCGCTTCTGCC	-
THBS3	ENST00000368378.7_2	N	D	chr1	155168162	155168562	155168362	155168364	155168389	CCTTGGTGTCCTGATGCCCATCCCC	-
THBS3	ENST00000368378.7_2	N	D	chr1	155168162	155168562	155168362	155168436	155168461	CCTTGTCCTTCCCTTCGCTTCTGCC	-
THBS3	ENST00000368378.7_2	K	R	chr1	155168167	155168567	155168367	155168364	155168389	CCTTGGTGTCCTGATGCCCATCCCC	-
THBS3	ENST00000368378.7_2	K	R	chr1	155168167	155168567	155168367	155168436	155168461	CCTTGTCCTTCCCTTCGCTTCTGCC	-
THBS3	ENST00000368378.7_2	K	E	chr1	155168168	155168568	155168368	155168364	155168389	CCTTGGTGTCCTGATGCCCATCCCC	-
THBS3	ENST00000368378.7_2	K	E	chr1	155168168	155168568	155168368	155168436	155168461	CCTTGTCCTTCCCTTCGCTTCTGCC	-
THBS3	ENST00000368378.7_2	Q	R	chr1	155168176	155168576	155168376	155168364	155168389	CCTTGGTGTCCTGATGCCCATCCCC	-
THBS3	ENST00000368378.7_2	Q	R	chr1	155168176	155168576	155168376	155168436	155168461	CCTTGTCCTTCCCTTCGCTTCTGCC	-
ARHGEF2	ENST00000313667.8_2	K	R	chr1	155947957	155948357	155948157	155948145	155948165	CCGAGCCCACCTTGCTCGCC	-
ARHGEF2	ENST00000313667.8_2	K	E	chr1	155947958	155948358	155948158	155948145	155948165	CCGAGCCCACCTTGCTCGCC	-
ARHGEF2	ENST00000313667.8_2	R	G	chr1	155947973	155948373	155948173	155948145	155948165	CCGAGCCCACCTTGCTCGCC	-
ARHGEF2	ENST00000313667.8_2	R	G	chr1	155947973	155948373	155948173	155948337	155948373	CCCCTCGCCCGGCACCCAGCACCAGTTCCTCAAACC	-
ARHGEF2	ENST00000313667.8_2	M	V	chr1	155948018	155948418	155948218	155948145	155948165	CCGAGCCCACCTTGCTCGCC	-
ARHGEF2	ENST00000313667.8_2	M	V	chr1	155948018	155948418	155948218	155948337	155948374	CCCCTCGCCCGGCACCCAGCACCAGTTCCTCAAACCC	-
ARHGEF2	ENST00000313667.8_2	M	V	chr1	155948018	155948418	155948218	155948380	155948392	CCTCCCCCGCCC	-
GPATCH4	ENST00000368232.8_1	Q	R	chr1	156568586	156568986	156568786	156568744	156568772	CCCCATGGGGATCACCTTGAGTCCATCC	-
GPATCH4	ENST00000368232.8_1	Q	R	chr1	156568586	156568986	156568786	156568920	156568944	CCCAAACAGCCATCAGTTCCATCC	-
GPATCH4	ENST00000368232.8_1	E	G	chr1	156568592	156568992	156568792	156568744	156568772	CCCCATGGGGATCACCTTGAGTCCATCC	-
GPATCH4	ENST00000368232.8_1	E	G	chr1	156568592	156568992	156568792	156568920	156568944	CCCAAACAGCCATCAGTTCCATCC	-
GPATCH4	ENST00000368232.8_1	K	R	chr1	156568601	156569001	156568801	156568744	156568772	CCCCATGGGGATCACCTTGAGTCCATCC	-
GPATCH4	ENST00000368232.8_1	K	R	chr1	156568601	156569001	156568801	156568920	156568944	CCCAAACAGCCATCAGTTCCATCC	-
GPATCH4	ENST00000368232.8_1	M	V	chr1	156568605	156569005	156568805	156568744	156568772	CCCCATGGGGATCACCTTGAGTCCATCC	-
GPATCH4	ENST00000368232.8_1	M	V	chr1	156568605	156569005	156568805	156568920	156568944	CCCAAACAGCCATCAGTTCCATCC	-
GPATCH4	ENST00000368232.8_1	K	R	chr1	156568616	156569016	156568816	156568744	156568772	CCCCATGGGGATCACCTTGAGTCCATCC	-
GPATCH4	ENST00000368232.8_1	K	R	chr1	156568616	156569016	156568816	156568920	156568944	CCCAAACAGCCATCAGTTCCATCC	-
NES	ENST00000368223.4_2	E	G	chr1	156641537	156641937	156641737	156641662	156641683	CCTGTTCCCCTAGAGACCTCC	-
IGSF8	ENST00000314485.12_5	R	G	chr1	160062010	160062410	160062210	160062253	160062283	CCTCCTCCAGGCCGGACTCCCAGCTCTGCC	-
IGSF8	ENST00000314485.12_5	R	G	chr1	160062010	160062410	160062210	160062286	160062310	CCATCCTGGCCTACGCCACCCACC	-
IGSF8	ENST00000314485.12_5	R	G	chr1	160062010	160062410	160062210	160062337	160062362	CCGTCCTCTGGTCGCTCCACCCACC	-
IGSF8	ENST00000314485.12_5	R	G	chr1	160062010	160062410	160062210	160062371	160062398	CCAGCCGCAGTCCTGGGGGGCCACCCC	-
IGSF8	ENST00000314485.12_5	S	G	chr1	160062022	160062422	160062222	160062253	160062283	CCTCCTCCAGGCCGGACTCCCAGCTCTGCC	-
IGSF8	ENST00000314485.12_5	S	G	chr1	160062022	160062422	160062222	160062286	160062310	CCATCCTGGCCTACGCCACCCACC	-
IGSF8	ENST00000314485.12_5	S	G	chr1	160062022	160062422	160062222	160062337	160062362	CCGTCCTCTGGTCGCTCCACCCACC	-
IGSF8	ENST00000314485.12_5	S	G	chr1	160062022	160062422	160062222	160062371	160062398	CCAGCCGCAGTCCTGGGGGGCCACCCC	-
IGSF8	ENST00000314485.12_5	S	G	chr1	160062046	160062446	160062246	160062253	160062283	CCTCCTCCAGGCCGGACTCCCAGCTCTGCC	-
IGSF8	ENST00000314485.12_5	S	G	chr1	160062046	160062446	160062246	160062286	160062310	CCATCCTGGCCTACGCCACCCACC	-
IGSF8	ENST00000314485.12_5	S	G	chr1	160062046	160062446	160062246	160062337	160062362	CCGTCCTCTGGTCGCTCCACCCACC	-
IGSF8	ENST00000314485.12_5	S	G	chr1	160062046	160062446	160062246	160062371	160062398	CCAGCCGCAGTCCTGGGGGGCCACCCC	-
IGSF8	ENST00000314485.12_5	S	G	chr1	160063633	160064033	160063833	160063637	160063669	CCATGCGGTACCGATCGGTCCCTTCCTTGCCC	-
IGSF8	ENST00000314485.12_5	S	G	chr1	160063633	160064033	160063833	160063711	160063736	CCAGCCTCCACGGCCAAGTCTGACC	-
IGSF8	ENST00000314485.12_5	S	G	chr1	160063633	160064033	160063833	160063836	160063864	CCTCGCCAGGCAGCCCAGTGCCAGCTCC	-
IGSF8	ENST00000314485.12_5	T	A	chr1	160063681	160064081	160063881	160063711	160063736	CCAGCCTCCACGGCCAAGTCTGACC	-
IGSF8	ENST00000314485.12_5	T	A	chr1	160063681	160064081	160063881	160063836	160063864	CCTCGCCAGGCAGCCCAGTGCCAGCTCC	-
IGSF8	ENST00000314485.12_5	T	A	chr1	160063699	160064099	160063899	160063711	160063736	CCAGCCTCCACGGCCAAGTCTGACC	-
IGSF8	ENST00000314485.12_5	T	A	chr1	160063699	160064099	160063899	160063836	160063864	CCTCGCCAGGCAGCCCAGTGCCAGCTCC	-
IGSF8	ENST00000314485.12_5	Q	R	chr1	160063707	160064107	160063907	160063711	160063736	CCAGCCTCCACGGCCAAGTCTGACC	-
IGSF8	ENST00000314485.12_5	Q	R	chr1	160063707	160064107	160063907	160063836	160063864	CCTCGCCAGGCAGCCCAGTGCCAGCTCC	-
ARHGAP30	ENST00000368016.7_2	Q	R	chr1	161017390	161017790	161017590	161017499	161017535	CCTAATCACAGTCCTTCACCTTTCCCAGGGTTAGCC	-
ARHGAP30	ENST00000368016.7_2	Q	R	chr1	161017390	161017790	161017590	161017621	161017645	CCGGGATCCAGACCCTTCTGCACC	-
ARHGAP30	ENST00000368016.7_2	Q	R	chr1	161017390	161017790	161017590	161017762	161017785	CCGAACTCCTTGAGCCTCAGTCC	-
PFDN2	ENST00000368010.4_2	K	E	chr1	161087565	161087965	161087765	161087566	161087585	CCCACCCGTCTACCTCTCC	-
PFDN2	ENST00000368010.4_2	K	E	chr1	161087565	161087965	161087765	161087606	161087633	CCGGGGACCCTTCCCTCTCTAGGTGCC	-
PFDN2	ENST00000368010.4_2	K	E	chr1	161087565	161087965	161087765	161087659	161087683	CCTGCACAAGCCACAGGCTCCCCC	-
PFDN2	ENST00000368010.4_2	K	E	chr1	161087565	161087965	161087765	161087755	161087792	CCGCCCCCTTCCCCGCGCCGCTCCCGCTGCTCTTGCC	-
PFDN2	ENST00000368010.4_2	K	E	chr1	161087565	161087965	161087765	161087799	161087826	CCGCTGTTCTCCGCCATCTTCGCCGCC	-
PFDN2	ENST00000368010.4_2	K	E	chr1	161087565	161087965	161087765	161087873	161087894	CCGGCCTGCGAGTTACCGCCC	-
PFDN2	ENST00000368010.4_2	K	E	chr1	161087565	161087965	161087765	161087916	161087941	CCAGACCGCCCTCCGGATCGGACCC	-
RGS5	ENST00000367903.7_1	E	G	chr1	163122261	163122661	163122461	163122307	163122340	CCCTTAACTGACCCACCTACCCAGAGACCAACC	-
RGS5	ENST00000367903.7_1	K	R	chr1	163122276	163122676	163122476	163122307	163122340	CCCTTAACTGACCCACCTACCCAGAGACCAACC	-
RGS5	ENST00000367903.7_1	S	G	chr1	163122286	163122686	163122486	163122307	163122340	CCCTTAACTGACCCACCTACCCAGAGACCAACC	-
MYOC	ENST00000037502.11_2	R	G	chr1	171621008	171621408	171621208	171621203	171621227	CCCCTTCTCAGCCTTGCTACCTCC	-
MYOC	ENST00000037502.11_2	R	G	chr1	171621008	171621408	171621208	171621240	171621254	CCAACCTCCTGGCC	-
MYOC	ENST00000037502.11_2	R	G	chr1	171621008	171621408	171621208	171621357	171621389	CCAGCTGGTCCCGCTCCCGCCTCAGGGTGCCC	-
MYOC	ENST00000037502.11_2	R	G	chr1	171621017	171621417	171621217	171621203	171621227	CCCCTTCTCAGCCTTGCTACCTCC	-
MYOC	ENST00000037502.11_2	R	G	chr1	171621017	171621417	171621217	171621240	171621254	CCAACCTCCTGGCC	-
MYOC	ENST00000037502.11_2	R	G	chr1	171621017	171621417	171621217	171621357	171621389	CCAGCTGGTCCCGCTCCCGCCTCAGGGTGCCC	-
MYOC	ENST00000037502.11_2	E	G	chr1	171621061	171621461	171621261	171621203	171621227	CCCCTTCTCAGCCTTGCTACCTCC	-
MYOC	ENST00000037502.11_2	E	G	chr1	171621061	171621461	171621261	171621240	171621254	CCAACCTCCTGGCC	-
MYOC	ENST00000037502.11_2	E	G	chr1	171621061	171621461	171621261	171621357	171621389	CCAGCTGGTCCCGCTCCCGCCTCAGGGTGCCC	-
MYOC	ENST00000037502.11_2	E	G	chr1	171621061	171621461	171621261	171621393	171621426	CCCTCTGCAGCCCCTCCTGGGTCTCCTGGGGCC	-
PIGC	ENST00000344529.5_2	M	V	chr1	172411097	172411497	172411297	172411410	172411447	CCCACCGGGTCTGCCCACTCTTCTTCCGCCCTTCACC	-
PIGC	ENST00000344529.5_2	D	G	chr1	172411123	172411523	172411323	172411410	172411447	CCCACCGGGTCTGCCCACTCTTCTTCCGCCCTTCACC	-
PIGC	ENST00000344529.5_2	D	G	chr1	172411123	172411523	172411323	172411491	172411523	CCAGACCAGTCCCTAAAAGCCAATGGGGGGCC	-
PIGC	ENST00000344529.5_2	K	R	chr1	172411150	172411550	172411350	172411410	172411447	CCCACCGGGTCTGCCCACTCTTCTTCCGCCCTTCACC	-
PIGC	ENST00000344529.5_2	K	R	chr1	172411150	172411550	172411350	172411491	172411523	CCAGACCAGTCCCTAAAAGCCAATGGGGGGCC	-
PIGC	ENST00000344529.5_2	K	R	chr1	172411150	172411550	172411350	172411529	172411548	CCCTCATCCATATACCACC	-
PIGC	ENST00000344529.5_2	Y	C	chr1	172411171	172411571	172411371	172411410	172411447	CCCACCGGGTCTGCCCACTCTTCTTCCGCCCTTCACC	-
PIGC	ENST00000344529.5_2	Y	C	chr1	172411171	172411571	172411371	172411491	172411523	CCAGACCAGTCCCTAAAAGCCAATGGGGGGCC	-
PIGC	ENST00000344529.5_2	Y	C	chr1	172411171	172411571	172411371	172411529	172411556	CCCTCATCCATATACCACCAGATAACC	-
PIGC	ENST00000344529.5_2	T	A	chr1	172411181	172411581	172411381	172411410	172411447	CCCACCGGGTCTGCCCACTCTTCTTCCGCCCTTCACC	-
PIGC	ENST00000344529.5_2	T	A	chr1	172411181	172411581	172411381	172411491	172411523	CCAGACCAGTCCCTAAAAGCCAATGGGGGGCC	-
PIGC	ENST00000344529.5_2	T	A	chr1	172411181	172411581	172411381	172411529	172411556	CCCTCATCCATATACCACCAGATAACC	-
PIGC	ENST00000344529.5_2	K	E	chr1	172411202	172411602	172411402	172411410	172411447	CCCACCGGGTCTGCCCACTCTTCTTCCGCCCTTCACC	-
PIGC	ENST00000344529.5_2	K	E	chr1	172411202	172411602	172411402	172411491	172411523	CCAGACCAGTCCCTAAAAGCCAATGGGGGGCC	-
PIGC	ENST00000344529.5_2	K	E	chr1	172411202	172411602	172411402	172411529	172411556	CCCTCATCCATATACCACCAGATAACC	-
PIGC	ENST00000344529.5_2	D	G	chr1	172411207	172411607	172411407	172411410	172411447	CCCACCGGGTCTGCCCACTCTTCTTCCGCCCTTCACC	-
PIGC	ENST00000344529.5_2	D	G	chr1	172411207	172411607	172411407	172411491	172411523	CCAGACCAGTCCCTAAAAGCCAATGGGGGGCC	-
PIGC	ENST00000344529.5_2	D	G	chr1	172411207	172411607	172411407	172411529	172411556	CCCTCATCCATATACCACCAGATAACC	-
PIGC	ENST00000344529.5_2	Q	R	chr1	172411222	172411622	172411422	172411410	172411447	CCCACCGGGTCTGCCCACTCTTCTTCCGCCCTTCACC	-
PIGC	ENST00000344529.5_2	Q	R	chr1	172411222	172411622	172411422	172411491	172411523	CCAGACCAGTCCCTAAAAGCCAATGGGGGGCC	-
PIGC	ENST00000344529.5_2	Q	R	chr1	172411222	172411622	172411422	172411529	172411556	CCCTCATCCATATACCACCAGATAACC	-
PIGC	ENST00000344529.5_2	S	G	chr1	172411229	172411629	172411429	172411410	172411447	CCCACCGGGTCTGCCCACTCTTCTTCCGCCCTTCACC	-
PIGC	ENST00000344529.5_2	S	G	chr1	172411229	172411629	172411429	172411491	172411523	CCAGACCAGTCCCTAAAAGCCAATGGGGGGCC	-
PIGC	ENST00000344529.5_2	S	G	chr1	172411229	172411629	172411429	172411529	172411556	CCCTCATCCATATACCACCAGATAACC	-
PIGC	ENST00000344529.5_2	K	R	chr1	172411231	172411631	172411431	172411410	172411447	CCCACCGGGTCTGCCCACTCTTCTTCCGCCCTTCACC	-
PIGC	ENST00000344529.5_2	K	R	chr1	172411231	172411631	172411431	172411491	172411523	CCAGACCAGTCCCTAAAAGCCAATGGGGGGCC	-
PIGC	ENST00000344529.5_2	K	R	chr1	172411231	172411631	172411431	172411529	172411556	CCCTCATCCATATACCACCAGATAACC	-
PIGC	ENST00000344529.5_2	Y	C	chr1	172411480	172411880	172411680	172411491	172411523	CCAGACCAGTCCCTAAAAGCCAATGGGGGGCC	-
PIGC	ENST00000344529.5_2	Y	C	chr1	172411480	172411880	172411680	172411529	172411556	CCCTCATCCATATACCACCAGATAACC	-
PIGC	ENST00000344529.5_2	Y	C	chr1	172411480	172411880	172411680	172411648	172411676	CCGGAGCTCTTCCAGGAATCGCCGGTCC	-
PIGC	ENST00000344529.5_2	Y	C	chr1	172411480	172411880	172411680	172411713	172411733	CCTTCTGCCACTTGACCTCC	-
PIGC	ENST00000344529.5_2	N	S	chr1	172411483	172411883	172411683	172411491	172411523	CCAGACCAGTCCCTAAAAGCCAATGGGGGGCC	-
PIGC	ENST00000344529.5_2	N	S	chr1	172411483	172411883	172411683	172411529	172411556	CCCTCATCCATATACCACCAGATAACC	-
PIGC	ENST00000344529.5_2	N	S	chr1	172411483	172411883	172411683	172411648	172411676	CCGGAGCTCTTCCAGGAATCGCCGGTCC	-
PIGC	ENST00000344529.5_2	N	S	chr1	172411483	172411883	172411683	172411713	172411733	CCTTCTGCCACTTGACCTCC	-
PIGC	ENST00000344529.5_2	N	D	chr1	172411484	172411884	172411684	172411491	172411523	CCAGACCAGTCCCTAAAAGCCAATGGGGGGCC	-
PIGC	ENST00000344529.5_2	N	D	chr1	172411484	172411884	172411684	172411529	172411556	CCCTCATCCATATACCACCAGATAACC	-
PIGC	ENST00000344529.5_2	N	D	chr1	172411484	172411884	172411684	172411648	172411676	CCGGAGCTCTTCCAGGAATCGCCGGTCC	-
PIGC	ENST00000344529.5_2	N	D	chr1	172411484	172411884	172411684	172411713	172411733	CCTTCTGCCACTTGACCTCC	-
PIGC	ENST00000344529.5_2	Y	C	chr1	172411507	172411907	172411707	172411510	172411538	CCAATGGGGGGCCAGAAGACCCTCATCC	-
PIGC	ENST00000344529.5_2	Y	C	chr1	172411507	172411907	172411707	172411648	172411676	CCGGAGCTCTTCCAGGAATCGCCGGTCC	-
PIGC	ENST00000344529.5_2	Y	C	chr1	172411507	172411907	172411707	172411713	172411733	CCTTCTGCCACTTGACCTCC	-
PIGC	ENST00000344529.5_2	K	R	chr1	172411516	172411916	172411716	172411521	172411548	CCAGAAGACCCTCATCCATATACCACC	-
PIGC	ENST00000344529.5_2	K	R	chr1	172411516	172411916	172411716	172411648	172411676	CCGGAGCTCTTCCAGGAATCGCCGGTCC	-
PIGC	ENST00000344529.5_2	K	R	chr1	172411516	172411916	172411716	172411713	172411733	CCTTCTGCCACTTGACCTCC	-
PIGC	ENST00000344529.5_2	Q	R	chr1	172411519	172411919	172411719	172411521	172411548	CCAGAAGACCCTCATCCATATACCACC	-
PIGC	ENST00000344529.5_2	Q	R	chr1	172411519	172411919	172411719	172411648	172411676	CCGGAGCTCTTCCAGGAATCGCCGGTCC	-
PIGC	ENST00000344529.5_2	Q	R	chr1	172411519	172411919	172411719	172411713	172411733	CCTTCTGCCACTTGACCTCC	-
PIGC	ENST00000344529.5_2	K	R	chr1	172411525	172411925	172411725	172411529	172411556	CCCTCATCCATATACCACCAGATAACC	-
PIGC	ENST00000344529.5_2	K	R	chr1	172411525	172411925	172411725	172411648	172411676	CCGGAGCTCTTCCAGGAATCGCCGGTCC	-
PIGC	ENST00000344529.5_2	K	R	chr1	172411525	172411925	172411725	172411713	172411733	CCTTCTGCCACTTGACCTCC	-
PIGC	ENST00000344529.5_2	K	R	chr1	172411534	172411934	172411734	172411536	172411556	CCATATACCACCAGATAACC	-
PIGC	ENST00000344529.5_2	K	R	chr1	172411534	172411934	172411734	172411648	172411676	CCGGAGCTCTTCCAGGAATCGCCGGTCC	-
PIGC	ENST00000344529.5_2	K	R	chr1	172411534	172411934	172411734	172411713	172411733	CCTTCTGCCACTTGACCTCC	-
ARPC5	ENST00000294742.6_1	E	G	chr1	183604512	183604912	183604712	183604553	183604587	CCGCGCCGGTGCCCCGCGGATCCTGCAGGCTCCC	-
ARPC5	ENST00000294742.6_1	E	G	chr1	183604512	183604912	183604712	183604667	183604698	CCACCTCGCCCTCGTCGGGCCCGGCCTGGCC	-
ARPC5	ENST00000294742.6_1	E	G	chr1	183604512	183604912	183604712	183604745	183604771	CCACGTCCACCTTCCGGAAGCGGGCC	-
ARPC5	ENST00000294742.6_1	E	G	chr1	183604512	183604912	183604712	183604834	183604866	CCTCTACCTCAGCAAGCCCAGCCCAGCAACCC	-
ARPC5	ENST00000294742.6_1	E	G	chr1	183604512	183604912	183604712	183604870	183604898	CCCGGCGCCTGATTCACTTCCCTCTTCC	-
ARPC5	ENST00000294742.6_1	N	S	chr1	183604530	183604930	183604730	183604553	183604587	CCGCGCCGGTGCCCCGCGGATCCTGCAGGCTCCC	-
ARPC5	ENST00000294742.6_1	N	S	chr1	183604530	183604930	183604730	183604667	183604698	CCACCTCGCCCTCGTCGGGCCCGGCCTGGCC	-
ARPC5	ENST00000294742.6_1	N	S	chr1	183604530	183604930	183604730	183604745	183604771	CCACGTCCACCTTCCGGAAGCGGGCC	-
ARPC5	ENST00000294742.6_1	N	S	chr1	183604530	183604930	183604730	183604834	183604866	CCTCTACCTCAGCAAGCCCAGCCCAGCAACCC	-
ARPC5	ENST00000294742.6_1	N	S	chr1	183604530	183604930	183604730	183604870	183604898	CCCGGCGCCTGATTCACTTCCCTCTTCC	-
ARPC5	ENST00000294742.6_1	Y	C	chr1	183604539	183604939	183604739	183604553	183604587	CCGCGCCGGTGCCCCGCGGATCCTGCAGGCTCCC	-
ARPC5	ENST00000294742.6_1	Y	C	chr1	183604539	183604939	183604739	183604667	183604698	CCACCTCGCCCTCGTCGGGCCCGGCCTGGCC	-
ARPC5	ENST00000294742.6_1	Y	C	chr1	183604539	183604939	183604739	183604745	183604771	CCACGTCCACCTTCCGGAAGCGGGCC	-
ARPC5	ENST00000294742.6_1	Y	C	chr1	183604539	183604939	183604739	183604834	183604866	CCTCTACCTCAGCAAGCCCAGCCCAGCAACCC	-
ARPC5	ENST00000294742.6_1	Y	C	chr1	183604539	183604939	183604739	183604870	183604898	CCCGGCGCCTGATTCACTTCCCTCTTCC	-
ARPC5	ENST00000294742.6_1	K	R	chr1	183604557	183604957	183604757	183604558	183604587	CCGGTGCCCCGCGGATCCTGCAGGCTCCC	-
ARPC5	ENST00000294742.6_1	K	R	chr1	183604557	183604957	183604757	183604667	183604698	CCACCTCGCCCTCGTCGGGCCCGGCCTGGCC	-
ARPC5	ENST00000294742.6_1	K	R	chr1	183604557	183604957	183604757	183604745	183604771	CCACGTCCACCTTCCGGAAGCGGGCC	-
ARPC5	ENST00000294742.6_1	K	R	chr1	183604557	183604957	183604757	183604834	183604866	CCTCTACCTCAGCAAGCCCAGCCCAGCAACCC	-
ARPC5	ENST00000294742.6_1	K	R	chr1	183604557	183604957	183604757	183604870	183604898	CCCGGCGCCTGATTCACTTCCCTCTTCC	-
ARPC5	ENST00000294742.6_1	K	R	chr1	183604557	183604957	183604757	183604912	183604943	CCGACTGCCGCGGCTCGGACCGTTCTGGGCC	-
KCNT2	ENST00000609185.5_1	N	S	chr1	196577154	196577554	196577354	196577215	196577248	CCCTCCCCCAGCCTAGTCTCCCTCTCTGGCTCC	-
KCNT2	ENST00000609185.5_1	N	S	chr1	196577154	196577554	196577354	196577253	196577284	CCTTTTCTCCCTCCTTTCCCCACTTCGGCCC	-
KCNT2	ENST00000609185.5_1	N	S	chr1	196577154	196577554	196577354	196577325	196577345	CCTCCACCACACCACTCACC	-
KCNT2	ENST00000609185.5_1	N	S	chr1	196577154	196577554	196577354	196577426	196577445	CCAAATCAACCATCCTTCC	-
PHLDA3	ENST00000367311.4_1	K	R	chr1	201437635	201438035	201437835	201437672	201437690	CCGCCCCCTTCGGTCACC	-
PHLDA3	ENST00000367311.4_1	K	R	chr1	201437635	201438035	201437835	201437710	201437738	CCCGGTGCTCTCCACGCACTCCACGGCC	-
PHLDA3	ENST00000367311.4_1	K	R	chr1	201437635	201438035	201437835	201437760	201437789	CCTTGGGCCGGCCGCCCGTGCCCTTGGCC	-
PHLDA3	ENST00000367311.4_1	K	R	chr1	201437635	201438035	201437835	201437895	201437923	CCGTCGCCGCCGCCGTCATGGGCGCCCC	-
PHLDA3	ENST00000367311.4_1	K	R	chr1	201437635	201438035	201437835	201438010	201438035	CCGTGCGCGCTGCCCACCTGCGCCC	-
PHLDA3	ENST00000367311.4_1	K	R	chr1	201437665	201438065	201437865	201437672	201437690	CCGCCCCCTTCGGTCACC	-
PHLDA3	ENST00000367311.4_1	K	R	chr1	201437665	201438065	201437865	201437710	201437738	CCCGGTGCTCTCCACGCACTCCACGGCC	-
PHLDA3	ENST00000367311.4_1	K	R	chr1	201437665	201438065	201437865	201437760	201437789	CCTTGGGCCGGCCGCCCGTGCCCTTGGCC	-
PHLDA3	ENST00000367311.4_1	K	R	chr1	201437665	201438065	201437865	201437895	201437923	CCGTCGCCGCCGCCGTCATGGGCGCCCC	-
PHLDA3	ENST00000367311.4_1	K	R	chr1	201437665	201438065	201437865	201438010	201438045	CCGTGCGCGCTGCCCACCTGCGCCCTGACTGCTCC	-
PHLDA3	ENST00000367311.4_1	K	E	chr1	201437666	201438066	201437866	201437672	201437690	CCGCCCCCTTCGGTCACC	-
PHLDA3	ENST00000367311.4_1	K	E	chr1	201437666	201438066	201437866	201437710	201437738	CCCGGTGCTCTCCACGCACTCCACGGCC	-
PHLDA3	ENST00000367311.4_1	K	E	chr1	201437666	201438066	201437866	201437760	201437789	CCTTGGGCCGGCCGCCCGTGCCCTTGGCC	-
PHLDA3	ENST00000367311.4_1	K	E	chr1	201437666	201438066	201437866	201437895	201437923	CCGTCGCCGCCGCCGTCATGGGCGCCCC	-
PHLDA3	ENST00000367311.4_1	K	E	chr1	201437666	201438066	201437866	201438010	201438045	CCGTGCGCGCTGCCCACCTGCGCCCTGACTGCTCC	-
PHLDA3	ENST00000367311.4_1	K	R	chr1	201437683	201438083	201437883	201437710	201437738	CCCGGTGCTCTCCACGCACTCCACGGCC	-
PHLDA3	ENST00000367311.4_1	K	R	chr1	201437683	201438083	201437883	201437760	201437789	CCTTGGGCCGGCCGCCCGTGCCCTTGGCC	-
PHLDA3	ENST00000367311.4_1	K	R	chr1	201437683	201438083	201437883	201437895	201437923	CCGTCGCCGCCGCCGTCATGGGCGCCCC	-
PHLDA3	ENST00000367311.4_1	K	R	chr1	201437683	201438083	201437883	201438010	201438045	CCGTGCGCGCTGCCCACCTGCGCCCTGACTGCTCC	-
PHLDA3	ENST00000367311.4_1	K	R	chr1	201437683	201438083	201437883	201438050	201438081	CCCACACCGCGGCCCTCAGCACCCGGCTGCC	-
PHLDA3	ENST00000367311.4_1	T	A	chr1	201437693	201438093	201437893	201437710	201437738	CCCGGTGCTCTCCACGCACTCCACGGCC	-
PHLDA3	ENST00000367311.4_1	T	A	chr1	201437693	201438093	201437893	201437760	201437789	CCTTGGGCCGGCCGCCCGTGCCCTTGGCC	-
PHLDA3	ENST00000367311.4_1	T	A	chr1	201437693	201438093	201437893	201437895	201437923	CCGTCGCCGCCGCCGTCATGGGCGCCCC	-
PHLDA3	ENST00000367311.4_1	T	A	chr1	201437693	201438093	201437893	201438010	201438045	CCGTGCGCGCTGCCCACCTGCGCCCTGACTGCTCC	-
PHLDA3	ENST00000367311.4_1	T	A	chr1	201437693	201438093	201437893	201438050	201438081	CCCACACCGCGGCCCTCAGCACCCGGCTGCC	-
NVL	ENST00000482491.5_1	D	G	chr1	224489215	224489615	224489415	224489578	224489603	CCTCAACCATACCTTCCTTGAACCC	-
NVL	ENST00000482491.5_1	N	S	chr1	224489218	224489618	224489418	224489578	224489603	CCTCAACCATACCTTCCTTGAACCC	-
NVL	ENST00000482491.5_1	N	D	chr1	224489219	224489619	224489419	224489578	224489603	CCTCAACCATACCTTCCTTGAACCC	-
NVL	ENST00000482491.5_1	D	G	chr1	224489233	224489633	224489433	224489578	224489603	CCTCAACCATACCTTCCTTGAACCC	-
NVL	ENST00000482491.5_1	S	G	chr1	224489240	224489640	224489440	224489578	224489603	CCTCAACCATACCTTCCTTGAACCC	-
NVL	ENST00000482491.5_1	T	A	chr1	224489252	224489652	224489452	224489578	224489603	CCTCAACCATACCTTCCTTGAACCC	-
NVL	ENST00000482491.5_1	I	V	chr1	224489255	224489655	224489455	224489578	224489603	CCTCAACCATACCTTCCTTGAACCC	-
NVL	ENST00000482491.5_1	S	G	chr1	224489264	224489664	224489464	224489578	224489603	CCTCAACCATACCTTCCTTGAACCC	-
NVL	ENST00000482491.5_1	E	G	chr1	224489269	224489669	224489469	224489578	224489603	CCTCAACCATACCTTCCTTGAACCC	-
WDR26	ENST00000414423.8_3	I	M	chr1	224621215	224621615	224621415	224621221	224621239	CCCTGAGCCGCGTCCTCC	-
WDR26	ENST00000414423.8_3	I	M	chr1	224621215	224621615	224621415	224621295	224621330	CCCCCCTCCCCCCTCCGCCCCTTCCCCTACCCCCC	-
WDR26	ENST00000414423.8_3	I	M	chr1	224621215	224621615	224621415	224621335	224621362	CCTCCGTCCCTCGGTCTGTCCATCACC	-
WDR26	ENST00000414423.8_3	I	V	chr1	224621217	224621617	224621417	224621221	224621239	CCCTGAGCCGCGTCCTCC	-
WDR26	ENST00000414423.8_3	I	V	chr1	224621217	224621617	224621417	224621295	224621330	CCCCCCTCCCCCCTCCGCCCCTTCCCCTACCCCCC	-
WDR26	ENST00000414423.8_3	I	V	chr1	224621217	224621617	224621417	224621335	224621362	CCTCCGTCCCTCGGTCTGTCCATCACC	-
WDR26	ENST00000414423.8_3	R	G	chr1	224621223	224621623	224621423	224621295	224621330	CCCCCCTCCCCCCTCCGCCCCTTCCCCTACCCCCC	-
WDR26	ENST00000414423.8_3	R	G	chr1	224621223	224621623	224621423	224621335	224621362	CCTCCGTCCCTCGGTCTGTCCATCACC	-
WDR26	ENST00000414423.8_3	K	R	chr1	224621255	224621655	224621455	224621295	224621330	CCCCCCTCCCCCCTCCGCCCCTTCCCCTACCCCCC	-
WDR26	ENST00000414423.8_3	K	R	chr1	224621255	224621655	224621455	224621335	224621362	CCTCCGTCCCTCGGTCTGTCCATCACC	-
WDR26	ENST00000414423.8_3	K	R	chr1	224621258	224621658	224621458	224621295	224621330	CCCCCCTCCCCCCTCCGCCCCTTCCCCTACCCCCC	-
WDR26	ENST00000414423.8_3	K	R	chr1	224621258	224621658	224621458	224621335	224621362	CCTCCGTCCCTCGGTCTGTCCATCACC	-
WDR26	ENST00000414423.8_3	K	R	chr1	224621261	224621661	224621461	224621295	224621330	CCCCCCTCCCCCCTCCGCCCCTTCCCCTACCCCCC	-
WDR26	ENST00000414423.8_3	K	R	chr1	224621261	224621661	224621461	224621335	224621362	CCTCCGTCCCTCGGTCTGTCCATCACC	-
WDR26	ENST00000414423.8_3	K	R	chr1	224621264	224621664	224621464	224621295	224621330	CCCCCCTCCCCCCTCCGCCCCTTCCCCTACCCCCC	-
WDR26	ENST00000414423.8_3	K	R	chr1	224621264	224621664	224621464	224621335	224621362	CCTCCGTCCCTCGGTCTGTCCATCACC	-
WDR26	ENST00000414423.8_3	K	E	chr1	224621265	224621665	224621465	224621295	224621330	CCCCCCTCCCCCCTCCGCCCCTTCCCCTACCCCCC	-
WDR26	ENST00000414423.8_3	K	E	chr1	224621265	224621665	224621465	224621335	224621362	CCTCCGTCCCTCGGTCTGTCCATCACC	-
WDR26	ENST00000414423.8_3	S	G	chr1	224621271	224621671	224621471	224621295	224621330	CCCCCCTCCCCCCTCCGCCCCTTCCCCTACCCCCC	-
WDR26	ENST00000414423.8_3	S	G	chr1	224621271	224621671	224621471	224621335	224621362	CCTCCGTCCCTCGGTCTGTCCATCACC	-
SDE2	ENST00000272091.8_2	E	G	chr1	226179934	226180334	226180134	226180206	226180232	CCAGCCGCTTCTGCTCCTTTTCAGCC	-
EGLN1	ENST00000366641.4_2	I	M	chr1	231556595	231556995	231556795	231556696	231556717	CCCGCCGAGAAGGGCCTGTCC	-
EGLN1	ENST00000366641.4_2	I	M	chr1	231556595	231556995	231556795	231556840	231556862	CCGGGCTCCTTGCCCTCGATCC	-
EGLN1	ENST00000366641.4_2	I	M	chr1	231556595	231556995	231556795	231556913	231556938	CCAGCTGCCCGTCCGTGAACTTCCC	-
EGLN1	ENST00000366641.4_2	I	M	chr1	231556595	231556995	231556795	231556958	231556992	CCTCGTCGCCGATCTGCTGTCCGGTCTCCTTGCC	-
EGLN1	ENST00000366641.4_2	S	G	chr1	231556615	231557015	231556815	231556696	231556717	CCCGCCGAGAAGGGCCTGTCC	-
EGLN1	ENST00000366641.4_2	S	G	chr1	231556615	231557015	231556815	231556840	231556862	CCGGGCTCCTTGCCCTCGATCC	-
EGLN1	ENST00000366641.4_2	S	G	chr1	231556615	231557015	231556815	231556913	231556938	CCAGCTGCCCGTCCGTGAACTTCCC	-
EGLN1	ENST00000366641.4_2	S	G	chr1	231556615	231557015	231556815	231556958	231556992	CCTCGTCGCCGATCTGCTGTCCGGTCTCCTTGCC	-
EGLN1	ENST00000366641.4_2	T	A	chr1	231556633	231557033	231556833	231556696	231556717	CCCGCCGAGAAGGGCCTGTCC	-
EGLN1	ENST00000366641.4_2	T	A	chr1	231556633	231557033	231556833	231556840	231556862	CCGGGCTCCTTGCCCTCGATCC	-
EGLN1	ENST00000366641.4_2	T	A	chr1	231556633	231557033	231556833	231556913	231556938	CCAGCTGCCCGTCCGTGAACTTCCC	-
EGLN1	ENST00000366641.4_2	T	A	chr1	231556633	231557033	231556833	231556958	231556992	CCTCGTCGCCGATCTGCTGTCCGGTCTCCTTGCC	-
EGLN1	ENST00000366641.4_2	T	A	chr1	231556666	231557066	231556866	231556696	231556717	CCCGCCGAGAAGGGCCTGTCC	-
EGLN1	ENST00000366641.4_2	T	A	chr1	231556666	231557066	231556866	231556840	231556862	CCGGGCTCCTTGCCCTCGATCC	-
EGLN1	ENST00000366641.4_2	T	A	chr1	231556666	231557066	231556866	231556913	231556938	CCAGCTGCCCGTCCGTGAACTTCCC	-
EGLN1	ENST00000366641.4_2	T	A	chr1	231556666	231557066	231556866	231556958	231556992	CCTCGTCGCCGATCTGCTGTCCGGTCTCCTTGCC	-
IRF2BP2	ENST00000366609.3_1	Q	R	chr1	234744748	234745148	234744948	234744865	234744884	CCTCTCGGCCGCGGCCGCC	-
IRF2BP2	ENST00000366609.3_1	Q	R	chr1	234744748	234745148	234744948	234745034	234745059	CCCTCCGGGAAGCAGCCGTGCGCCC	-
IRF2BP2	ENST00000366609.3_1	Q	R	chr1	234744751	234745151	234744951	234744865	234744884	CCTCTCGGCCGCGGCCGCC	-
IRF2BP2	ENST00000366609.3_1	Q	R	chr1	234744751	234745151	234744951	234745034	234745059	CCCTCCGGGAAGCAGCCGTGCGCCC	-
IRF2BP2	ENST00000366609.3_1	Q	R	chr1	234744754	234745154	234744954	234744865	234744884	CCTCTCGGCCGCGGCCGCC	-
IRF2BP2	ENST00000366609.3_1	Q	R	chr1	234744754	234745154	234744954	234745034	234745059	CCCTCCGGGAAGCAGCCGTGCGCCC	-
IRF2BP2	ENST00000366609.3_1	K	R	chr1	234744796	234745196	234744996	234744865	234744884	CCTCTCGGCCGCGGCCGCC	-
IRF2BP2	ENST00000366609.3_1	K	R	chr1	234744796	234745196	234744996	234745034	234745059	CCCTCCGGGAAGCAGCCGTGCGCCC	-
LYST	ENST00000389793.6_1	N	S	chr1	235945029	235945429	235945229	235945246	235945267	CCCAGGTCCCATTTTCCAGCC	-
PITRM1	ENST00000380994.5_1	K	R	chr10	3180976	3181376	3181176	3181178	3181207	CCAGACTTAGCCCAGTCGACAGCCTTCCC	-
PITRM1	ENST00000380994.5_1	K	E	chr10	3180977	3181377	3181177	3181178	3181207	CCAGACTTAGCCCAGTCGACAGCCTTCCC	-
PITRM1	ENST00000380994.5_1	K	R	chr10	3180985	3181385	3181185	3181178	3181207	CCAGACTTAGCCCAGTCGACAGCCTTCCC	-
PITRM1	ENST00000380994.5_1	K	R	chr10	3181003	3181403	3181203	3181178	3181207	CCAGACTTAGCCCAGTCGACAGCCTTCCC	-
PITRM1	ENST00000380994.5_1	I	M	chr10	3181026	3181426	3181226	3181178	3181207	CCAGACTTAGCCCAGTCGACAGCCTTCCC	-
PITRM1	ENST00000380994.5_1	N	S	chr10	3181033	3181433	3181233	3181178	3181207	CCAGACTTAGCCCAGTCGACAGCCTTCCC	-
PITRM1	ENST00000380994.5_1	K	R	chr10	3182718	3183118	3182918	3182923	3182943	CCTCCACCATAAGCACCGCC	-
PITRM1	ENST00000380994.5_1	K	E	chr10	3182719	3183119	3182919	3182923	3182943	CCTCCACCATAAGCACCGCC	-
PITRM1	ENST00000380994.5_1	Y	C	chr10	3182733	3183133	3182933	3182923	3182943	CCTCCACCATAAGCACCGCC	-
PITRM1	ENST00000380994.5_1	I	V	chr10	3182755	3183155	3182955	3182923	3182943	CCTCCACCATAAGCACCGCC	-
PITRM1	ENST00000380994.5_1	T	A	chr10	3182761	3183161	3182961	3182923	3182943	CCTCCACCATAAGCACCGCC	-
USP6NL	ENST00000609853.1_1	S	G	chr10	11607378	11607778	11607578	11607742	11607764	CCAGCCGCTCACCATTGAAGCC	-
USP6NL	ENST00000609853.1_1	T	A	chr10	11607384	11607784	11607584	11607742	11607764	CCAGCCGCTCACCATTGAAGCC	-
USP6NL	ENST00000609853.1_1	Q	R	chr10	11607395	11607795	11607595	11607742	11607764	CCAGCCGCTCACCATTGAAGCC	-
USP6NL	ENST00000609853.1_1	S	G	chr10	11607408	11607808	11607608	11607742	11607764	CCAGCCGCTCACCATTGAAGCC	-
USP6NL	ENST00000609853.1_1	H	R	chr10	11607419	11607819	11607619	11607742	11607764	CCAGCCGCTCACCATTGAAGCC	-
SEPHS1	ENST00000327347.10_2	K	R	chr10	13364688	13365088	13364888	13364808	13364835	CCTCAGATGCGCCCAGCATCCTGTACC	-
SEPHS1	ENST00000327347.10_2	K	R	chr10	13364688	13365088	13364888	13364843	13364880	CCGGGCAGGTCCCGTGCATGAGGCCGAACATGTTTCC	-
SEPHS1	ENST00000327347.10_2	K	R	chr10	13364688	13365088	13364888	13364885	13364911	CCTTGCTCACCGCAGCCATCTTGGCC	-
SEPHS1	ENST00000327347.10_2	K	R	chr10	13364706	13365106	13364906	13364808	13364835	CCTCAGATGCGCCCAGCATCCTGTACC	-
SEPHS1	ENST00000327347.10_2	K	R	chr10	13364706	13365106	13364906	13364843	13364880	CCGGGCAGGTCCCGTGCATGAGGCCGAACATGTTTCC	-
SEPHS1	ENST00000327347.10_2	K	R	chr10	13364706	13365106	13364906	13364885	13364911	CCTTGCTCACCGCAGCCATCTTGGCC	-
SEPHS1	ENST00000327347.10_2	N	S	chr10	13364724	13365124	13364924	13364808	13364835	CCTCAGATGCGCCCAGCATCCTGTACC	-
SEPHS1	ENST00000327347.10_2	N	S	chr10	13364724	13365124	13364924	13364843	13364880	CCGGGCAGGTCCCGTGCATGAGGCCGAACATGTTTCC	-
SEPHS1	ENST00000327347.10_2	N	S	chr10	13364724	13365124	13364924	13364885	13364911	CCTTGCTCACCGCAGCCATCTTGGCC	-
SEPHS1	ENST00000327347.10_2	I	V	chr10	13364731	13365131	13364931	13364808	13364835	CCTCAGATGCGCCCAGCATCCTGTACC	-
SEPHS1	ENST00000327347.10_2	I	V	chr10	13364731	13365131	13364931	13364843	13364880	CCGGGCAGGTCCCGTGCATGAGGCCGAACATGTTTCC	-
SEPHS1	ENST00000327347.10_2	I	V	chr10	13364731	13365131	13364931	13364885	13364911	CCTTGCTCACCGCAGCCATCTTGGCC	-
ANKRD26	ENST00000436985.6_1	K	E	chr10	27368879	27369279	27369079	27369240	27369271	CCACTTAAGGCCTCATTGCTTCCCTTCACCC	-
ANKRD26	ENST00000436985.6_1	T	A	chr10	27368882	27369282	27369082	27369240	27369271	CCACTTAAGGCCTCATTGCTTCCCTTCACCC	-
DEPP1	ENST00000298295.3_1	S	G	chr10	45472765	45473165	45472965	45473025	45473044	CCTCCCTCTGGGGGCCCCC	-
DEPP1	ENST00000298295.3_1	S	G	chr10	45472765	45473165	45472965	45473077	45473108	CCCCAGAGGCCAGCAGAGGGGCCAGTCCTCC	-
DEPP1	ENST00000298295.3_1	S	G	chr10	45472765	45473165	45472965	45473138	45473164	CCTGGGACTCCCCAAAAAGCCAGTCC	-
DEPP1	ENST00000298295.3_1	Q	R	chr10	45472770	45473170	45472970	45473025	45473044	CCTCCCTCTGGGGGCCCCC	-
DEPP1	ENST00000298295.3_1	Q	R	chr10	45472770	45473170	45472970	45473077	45473108	CCCCAGAGGCCAGCAGAGGGGCCAGTCCTCC	-
DEPP1	ENST00000298295.3_1	Q	R	chr10	45472770	45473170	45472970	45473138	45473164	CCTGGGACTCCCCAAAAAGCCAGTCC	-
DEPP1	ENST00000298295.3_1	D	G	chr10	45472776	45473176	45472976	45473025	45473044	CCTCCCTCTGGGGGCCCCC	-
DEPP1	ENST00000298295.3_1	D	G	chr10	45472776	45473176	45472976	45473077	45473108	CCCCAGAGGCCAGCAGAGGGGCCAGTCCTCC	-
DEPP1	ENST00000298295.3_1	D	G	chr10	45472776	45473176	45472976	45473138	45473164	CCTGGGACTCCCCAAAAAGCCAGTCC	-
DEPP1	ENST00000298295.3_1	R	G	chr10	45472789	45473189	45472989	45473025	45473044	CCTCCCTCTGGGGGCCCCC	-
DEPP1	ENST00000298295.3_1	R	G	chr10	45472789	45473189	45472989	45473077	45473108	CCCCAGAGGCCAGCAGAGGGGCCAGTCCTCC	-
DEPP1	ENST00000298295.3_1	R	G	chr10	45472789	45473189	45472989	45473138	45473164	CCTGGGACTCCCCAAAAAGCCAGTCC	-
DEPP1	ENST00000298295.3_1	R	G	chr10	45472828	45473228	45473028	45473025	45473044	CCTCCCTCTGGGGGCCCCC	-
DEPP1	ENST00000298295.3_1	R	G	chr10	45472828	45473228	45473028	45473077	45473108	CCCCAGAGGCCAGCAGAGGGGCCAGTCCTCC	-
DEPP1	ENST00000298295.3_1	R	G	chr10	45472828	45473228	45473028	45473138	45473164	CCTGGGACTCCCCAAAAAGCCAGTCC	-
FAM13C	ENST00000468840.6_1	I	V	chr10	61007179	61007579	61007379	61007190	61007213	CCCCCCGTTTAAATCCCTTCTCC	-
FAM13C	ENST00000468840.6_1	T	A	chr10	61007182	61007582	61007382	61007190	61007213	CCCCCCGTTTAAATCCCTTCTCC	-
FAM13C	ENST00000468840.6_1	Y	C	chr10	61007253	61007653	61007453	61007626	61007652	CCTTCCCTTTCACCTTCATTCACTCC	-
FAM13C	ENST00000468840.6_1	Y	C	chr10	61007256	61007656	61007456	61007626	61007652	CCTTCCCTTTCACCTTCATTCACTCC	-
FAM13C	ENST00000468840.6_1	K	E	chr10	61007287	61007687	61007487	61007626	61007659	CCTTCCCTTTCACCTTCATTCACTCCTTCTTCC	-
PCBD1	ENST00000299299.4_2	Q	R	chr10	72643529	72643929	72643729	72643633	72643671	CCTCAGCTCCCTCCCTGGACTCCCAGTTCAGTCACCCC	-
PCBD1	ENST00000299299.4_2	I	M	chr10	72643552	72643952	72643752	72643633	72643671	CCTCAGCTCCCTCCCTGGACTCCCAGTTCAGTCACCCC	-
PCBD1	ENST00000299299.4_2	I	V	chr10	72643554	72643954	72643754	72643633	72643671	CCTCAGCTCCCTCCCTGGACTCCCAGTTCAGTCACCCC	-
PCBD1	ENST00000299299.4_2	E	G	chr10	72643580	72643980	72643780	72643633	72643671	CCTCAGCTCCCTCCCTGGACTCCCAGTTCAGTCACCCC	-
PCBD1	ENST00000299299.4_2	S	G	chr10	72643590	72643990	72643790	72643633	72643671	CCTCAGCTCCCTCCCTGGACTCCCAGTTCAGTCACCCC	-
MYOZ1	ENST00000359322.4_1	S	G	chr10	75397469	75397869	75397669	75397649	75397681	CCCAGGTTCAAGCCTGAGCTCTCCTGTCCACC	-
KCNMA1	ENST00000638606.1_2	S	G	chr10	79397098	79397498	79397298	79397114	79397141	CCATGGAGGAGGCCAGGAAAGCCCACC	-
KCNMA1	ENST00000638606.1_2	S	G	chr10	79397098	79397498	79397298	79397440	79397471	CCTCCCGCCGCCAGCGCCACCCCAAACACCC	-
KCNMA1	ENST00000638606.1_2	S	G	chr10	79397122	79397522	79397322	79397440	79397471	CCTCCCGCCGCCAGCGCCACCCCAAACACCC	-
KCNMA1	ENST00000638606.1_2	S	G	chr10	79397125	79397525	79397325	79397440	79397471	CCTCCCGCCGCCAGCGCCACCCCAAACACCC	-
KCNMA1	ENST00000638606.1_2	R	G	chr10	79397131	79397531	79397331	79397440	79397471	CCTCCCGCCGCCAGCGCCACCCCAAACACCC	-
KCNMA1	ENST00000638606.1_2	S	G	chr10	79397140	79397540	79397340	79397440	79397471	CCTCCCGCCGCCAGCGCCACCCCAAACACCC	-
DLG5	ENST00000372391.7_2	E	G	chr10	79595374	79595774	79595574	79595374	79595395	CCAGGTCCCTCCCACTTTACC	-
DLG5	ENST00000372391.7_2	E	G	chr10	79595374	79595774	79595574	79595415	79595447	CCGACCCTCCCAACAGACCCTAGCAGGTCCCC	-
DLG5	ENST00000372391.7_2	E	G	chr10	79595374	79595774	79595574	79595532	79595564	CCTGGAAGGCCCAGTCCCGCCGGCACTTGGCC	-
DLG5	ENST00000372391.7_2	E	G	chr10	79595374	79595774	79595574	79595568	79595597	CCGCCTCCTGGAGGGCTTCCTTCAGCTCC	-
DLG5	ENST00000372391.7_2	E	G	chr10	79595374	79595774	79595574	79595721	79595748	CCTCATGGACCAGGAGCGCCTCCCACC	-
ZCCHC24	ENST00000372336.3_1	Y	C	chr10	81192277	81192677	81192477	81192279	81192309	CCCAAGAGCACCCCCTGGGCCAGGGCTGCC	-
ZCCHC24	ENST00000372336.3_1	Y	C	chr10	81192277	81192677	81192477	81192564	81192580	CCATAACCCCCCACCC	-
AVPI1	ENST00000370626.4_2	R	G	chr10	99439222	99439622	99439422	99439419	99439445	CCTTGGGGGCCTCTTCCTGCGCAGCC	-
AVPI1	ENST00000370626.4_2	R	G	chr10	99439222	99439622	99439422	99439454	99439487	CCTCAGCCACACGGTGGTCCCCTGCACATTCCC	-
AVPI1	ENST00000370626.4_2	R	G	chr10	99439222	99439622	99439422	99439499	99439524	CCCGTTCCTCGGCCAGCTGGTCCCC	-
AVPI1	ENST00000370626.4_2	R	G	chr10	99439222	99439622	99439422	99439580	99439606	CCGAGGCCTGCTTGCGGCCCCGGGCC	-
SH3PXD2A	ENST00000355946.6_3	D	G	chr10	105361650	105362050	105361850	105361650	105361678	CCAGCCATTAGGGTTCCTCTCCAGAACC	-
SH3PXD2A	ENST00000355946.6_3	D	G	chr10	105361650	105362050	105361850	105361679	105361714	CCATGGACACCCCCTCCTGGAAGCCTGCTGTCTCC	-
SH3PXD2A	ENST00000355946.6_3	D	G	chr10	105361650	105362050	105361850	105361855	105361888	CCCTGGCTGGCAGCCCGTTCGGCCAGGCGGCCC	-
SH3PXD2A	ENST00000355946.6_3	D	G	chr10	105361650	105362050	105361850	105361932	105361963	CCGTCGGACGCCTCGGAGGCCATCAGTGGCC	-
SH3PXD2A	ENST00000355946.6_3	D	G	chr10	105361650	105362050	105361850	105362030	105362050	CCGACTGGGGCCTGACCGCC	-
SH3PXD2A	ENST00000355946.6_3	K	R	chr10	105361689	105362089	105361889	105361689	105361723	CCCCTCCTGGAAGCCTGCTGTCTCCTCATCCCCC	-
SH3PXD2A	ENST00000355946.6_3	K	R	chr10	105361689	105362089	105361889	105361855	105361888	CCCTGGCTGGCAGCCCGTTCGGCCAGGCGGCCC	-
SH3PXD2A	ENST00000355946.6_3	K	R	chr10	105361689	105362089	105361889	105361932	105361963	CCGTCGGACGCCTCGGAGGCCATCAGTGGCC	-
SH3PXD2A	ENST00000355946.6_3	K	R	chr10	105361689	105362089	105361889	105362030	105362064	CCGACTGGGGCCTGACCGCCACCTGCCGCACTCC	-
SH3PXD2A	ENST00000355946.6_3	K	E	chr10	105361690	105362090	105361890	105361690	105361723	CCCTCCTGGAAGCCTGCTGTCTCCTCATCCCCC	-
SH3PXD2A	ENST00000355946.6_3	K	E	chr10	105361690	105362090	105361890	105361855	105361888	CCCTGGCTGGCAGCCCGTTCGGCCAGGCGGCCC	-
SH3PXD2A	ENST00000355946.6_3	K	E	chr10	105361690	105362090	105361890	105361932	105361963	CCGTCGGACGCCTCGGAGGCCATCAGTGGCC	-
SH3PXD2A	ENST00000355946.6_3	K	E	chr10	105361690	105362090	105361890	105362030	105362064	CCGACTGGGGCCTGACCGCCACCTGCCGCACTCC	-
NRAP	ENST00000360478.7_2	D	G	chr10	115377090	115377490	115377290	115377434	115377459	CCTCCATCTTTATATCCTAGGTGCC	-
NRAP	ENST00000360478.7_2	K	E	chr10	115377112	115377512	115377312	115377434	115377459	CCTCCATCTTTATATCCTAGGTGCC	-
C10orf88	ENST00000481909.2_2	R	G	chr10	124707979	124708379	124708179	124708163	124708189	CCCGCTGCTGACACCTAACCATATCC	-
C10orf88	ENST00000481909.2_2	M	V	chr10	124707985	124708385	124708185	124708163	124708189	CCCGCTGCTGACACCTAACCATATCC	-
C10orf88	ENST00000481909.2_2	K	R	chr10	124708017	124708417	124708217	124708163	124708189	CCCGCTGCTGACACCTAACCATATCC	-
C10orf88	ENST00000481909.2_2	K	E	chr10	124708018	124708418	124708218	124708163	124708189	CCCGCTGCTGACACCTAACCATATCC	-
C10orf88	ENST00000481909.2_2	R	G	chr10	124712281	124712681	124712481	124712374	124712403	CCCCTACTGGTTCCACAGTACTCCTCTCC	-
C10orf88	ENST00000481909.2_2	R	G	chr10	124712281	124712681	124712481	124712461	124712480	CCTCCATCAGGGCCACACC	-
C10orf88	ENST00000481909.2_2	Y	C	chr10	124712286	124712686	124712486	124712374	124712403	CCCCTACTGGTTCCACAGTACTCCTCTCC	-
C10orf88	ENST00000481909.2_2	Y	C	chr10	124712286	124712686	124712486	124712461	124712480	CCTCCATCAGGGCCACACC	-
C10orf88	ENST00000481909.2_2	N	S	chr10	124712301	124712701	124712501	124712374	124712403	CCCCTACTGGTTCCACAGTACTCCTCTCC	-
C10orf88	ENST00000481909.2_2	N	S	chr10	124712301	124712701	124712501	124712461	124712480	CCTCCATCAGGGCCACACC	-
C10orf88	ENST00000481909.2_2	N	D	chr10	124712302	124712702	124712502	124712374	124712403	CCCCTACTGGTTCCACAGTACTCCTCTCC	-
C10orf88	ENST00000481909.2_2	N	D	chr10	124712302	124712702	124712502	124712461	124712480	CCTCCATCAGGGCCACACC	-
C10orf88	ENST00000481909.2_2	E	G	chr10	124712304	124712704	124712504	124712374	124712403	CCCCTACTGGTTCCACAGTACTCCTCTCC	-
C10orf88	ENST00000481909.2_2	E	G	chr10	124712304	124712704	124712504	124712461	124712480	CCTCCATCAGGGCCACACC	-
C10orf88	ENST00000481909.2_2	K	R	chr10	124712310	124712710	124712510	124712374	124712403	CCCCTACTGGTTCCACAGTACTCCTCTCC	-
C10orf88	ENST00000481909.2_2	K	R	chr10	124712310	124712710	124712510	124712461	124712480	CCTCCATCAGGGCCACACC	-
C10orf88	ENST00000481909.2_2	K	E	chr10	124712311	124712711	124712511	124712374	124712403	CCCCTACTGGTTCCACAGTACTCCTCTCC	-
C10orf88	ENST00000481909.2_2	K	E	chr10	124712311	124712711	124712511	124712461	124712480	CCTCCATCAGGGCCACACC	-
C10orf88	ENST00000481909.2_2	N	S	chr10	124712313	124712713	124712513	124712374	124712403	CCCCTACTGGTTCCACAGTACTCCTCTCC	-
C10orf88	ENST00000481909.2_2	N	S	chr10	124712313	124712713	124712513	124712461	124712480	CCTCCATCAGGGCCACACC	-
C10orf88	ENST00000481909.2_2	N	D	chr10	124712314	124712714	124712514	124712374	124712403	CCCCTACTGGTTCCACAGTACTCCTCTCC	-
C10orf88	ENST00000481909.2_2	N	D	chr10	124712314	124712714	124712514	124712461	124712480	CCTCCATCAGGGCCACACC	-
C10orf88	ENST00000481909.2_2	Q	R	chr10	124712346	124712746	124712546	124712374	124712403	CCCCTACTGGTTCCACAGTACTCCTCTCC	-
C10orf88	ENST00000481909.2_2	Q	R	chr10	124712346	124712746	124712546	124712461	124712480	CCTCCATCAGGGCCACACC	-
EEF1AKMT2	ENST00000368836.7_3	K	R	chr10	126450711	126451111	126450911	126450726	126450746	CCAATGCGCCACCCCACGCC	-
EEF1AKMT2	ENST00000368836.7_3	T	A	chr10	126450724	126451124	126450924	126450726	126450746	CCAATGCGCCACCCCACGCC	-
DHX32	ENST00000368721.5_1	K	R	chr10	127525114	127525514	127525314	127525187	127525219	CCCATATCCAGCAGTTCAGCCATCCAGCTACC	-
DHX32	ENST00000368721.5_1	D	G	chr10	127525165	127525565	127525365	127525187	127525219	CCCATATCCAGCAGTTCAGCCATCCAGCTACC	-
IFITM3	ENST00000399808.5_2	Y	C	chr11	320555	320955	320755	320713	320742	CCCCCAGCACAGCCACCTCGTGCTCCTCC	-
IFITM3	ENST00000399808.5_2	S	G	chr11	320574	320974	320774	320713	320742	CCCCCAGCACAGCCACCTCGTGCTCCTCC	-
IFITM3	ENST00000399808.5_2	N	D	chr11	320577	320977	320777	320713	320742	CCCCCAGCACAGCCACCTCGTGCTCCTCC	-
IFITM3	ENST00000399808.5_2	T	A	chr11	320595	320995	320795	320713	320742	CCCCCAGCACAGCCACCTCGTGCTCCTCC	-
IFITM3	ENST00000399808.5_2	H	R	chr11	320606	321006	320806	320713	320742	CCCCCAGCACAGCCACCTCGTGCTCCTCC	-
IFITM3	ENST00000399808.5_2	N	D	chr11	320610	321010	320810	320713	320742	CCCCCAGCACAGCCACCTCGTGCTCCTCC	-
IRF7	ENST00000348655.11_2	E	G	chr11	615148	615548	615348	615173	615207	CCTCGTCCAGCCACTGCAGCCCCTCATAGCAGCC	-
IRF7	ENST00000348655.11_2	E	G	chr11	615148	615548	615348	615332	615362	CCGGGCTCTTACCTCTCAGGAGCCAAGGCC	-
POLR2L	ENST00000322028.5_2	E	G	chr11	842253	842653	842453	842316	842339	CCTCCCGCCCCGGCGCGCACCCC	-
POLR2L	ENST00000322028.5_2	E	G	chr11	842253	842653	842453	842429	842466	CCTGCAGCAGCCCCAGGTAAGCCTCCCACTTGTTGCC	-
POLR2L	ENST00000322028.5_2	E	G	chr11	842253	842653	842453	842521	842547	CCCAGACTGCCCGGCCCGGCCCGGCC	-
POLR2L	ENST00000322028.5_2	E	G	chr11	842253	842653	842453	842559	842588	CCCCCCCAGGCCCCGCCCCGGGCGCGTCC	-
POLR2L	ENST00000322028.5_2	E	G	chr11	842253	842653	842453	842609	842645	CCGCTCGTTCTCCGCTGTTCCGGCCGTCCCTCCACC	-
POLR2L	ENST00000322028.5_2	K	R	chr11	842259	842659	842459	842316	842339	CCTCCCGCCCCGGCGCGCACCCC	-
POLR2L	ENST00000322028.5_2	K	R	chr11	842259	842659	842459	842429	842466	CCTGCAGCAGCCCCAGGTAAGCCTCCCACTTGTTGCC	-
POLR2L	ENST00000322028.5_2	K	R	chr11	842259	842659	842459	842521	842547	CCCAGACTGCCCGGCCCGGCCCGGCC	-
POLR2L	ENST00000322028.5_2	K	R	chr11	842259	842659	842459	842559	842588	CCCCCCCAGGCCCCGCCCCGGGCGCGTCC	-
POLR2L	ENST00000322028.5_2	K	R	chr11	842259	842659	842459	842609	842645	CCGCTCGTTCTCCGCTGTTCCGGCCGTCCCTCCACC	-
POLR2L	ENST00000322028.5_2	K	E	chr11	842260	842660	842460	842316	842339	CCTCCCGCCCCGGCGCGCACCCC	-
POLR2L	ENST00000322028.5_2	K	E	chr11	842260	842660	842460	842429	842466	CCTGCAGCAGCCCCAGGTAAGCCTCCCACTTGTTGCC	-
POLR2L	ENST00000322028.5_2	K	E	chr11	842260	842660	842460	842521	842547	CCCAGACTGCCCGGCCCGGCCCGGCC	-
POLR2L	ENST00000322028.5_2	K	E	chr11	842260	842660	842460	842559	842588	CCCCCCCAGGCCCCGCCCCGGGCGCGTCC	-
POLR2L	ENST00000322028.5_2	K	E	chr11	842260	842660	842460	842609	842645	CCGCTCGTTCTCCGCTGTTCCGGCCGTCCCTCCACC	-
POLR2L	ENST00000322028.5_2	N	D	chr11	842263	842663	842463	842316	842339	CCTCCCGCCCCGGCGCGCACCCC	-
POLR2L	ENST00000322028.5_2	N	D	chr11	842263	842663	842463	842429	842466	CCTGCAGCAGCCCCAGGTAAGCCTCCCACTTGTTGCC	-
POLR2L	ENST00000322028.5_2	N	D	chr11	842263	842663	842463	842521	842547	CCCAGACTGCCCGGCCCGGCCCGGCC	-
POLR2L	ENST00000322028.5_2	N	D	chr11	842263	842663	842463	842559	842588	CCCCCCCAGGCCCCGCCCCGGGCGCGTCC	-
POLR2L	ENST00000322028.5_2	N	D	chr11	842263	842663	842463	842609	842645	CCGCTCGTTCTCCGCTGTTCCGGCCGTCCCTCCACC	-
CHID1	ENST00000528581.5_1	T	A	chr11	903518	903918	903718	903804	903839	CCAGGCACACGCCACCATGCTGGCCAACCACTGCC	-
CHID1	ENST00000528581.5_1	T	A	chr11	903518	903918	903718	903841	903877	CCACCGCCCCCGCCAACGTGACCCTGCTGGCCAACC	-
CHID1	ENST00000528581.5_1	T	A	chr11	903518	903918	903718	903881	903917	CCTGCCACCGCCCCCGCCAATACGACCCTACTGGCC	-
CHID1	ENST00000528581.5_1	M	V	chr11	903542	903942	903742	903804	903839	CCAGGCACACGCCACCATGCTGGCCAACCACTGCC	-
CHID1	ENST00000528581.5_1	M	V	chr11	903542	903942	903742	903841	903877	CCACCGCCCCCGCCAACGTGACCCTGCTGGCCAACC	-
CHID1	ENST00000528581.5_1	M	V	chr11	903542	903942	903742	903881	903921	CCTGCCACCGCCCCCGCCAATACGACCCTACTGGCCAACC	-
CHID1	ENST00000528581.5_1	M	V	chr11	903542	903942	903742	903925	903940	CCTGCCACCACCCCC	-
OR51I1	ENST00000380211.1_1	N	D	chr11	5462256	5462656	5462456	5462365	5462402	CCACAAAGCGATCCAAGCTCATGGCCAGCAGTATGCC	-
CAVIN3	ENST00000303927.4_3	Q	R	chr11	6341358	6341758	6341558	6341364	6341392	CCCGTGGTTGGCCTCCAGCCGCTGCACC	-
CAVIN3	ENST00000303927.4_3	Q	R	chr11	6341358	6341758	6341558	6341450	6341473	CCGCCTTGGCCAGCAGCTGCGCC	-
CAVIN3	ENST00000303927.4_3	Q	R	chr11	6341358	6341758	6341558	6341541	6341578	CCCTGCCAGGCCTCCCTGCCTTCGAGCCAGGCCTCCC	-
CAVIN3	ENST00000303927.4_3	Q	R	chr11	6341358	6341758	6341558	6341580	6341611	CCGCTCCCGCAGAGTCTCCAGCATGGAGGCC	-
CAVIN3	ENST00000303927.4_3	Q	R	chr11	6341358	6341758	6341558	6341653	6341668	CCCCCCGCCGGCGCC	-
CAVIN3	ENST00000303927.4_3	Q	R	chr11	6341358	6341758	6341558	6341679	6341712	CCCCCGCTCCAACGCACTCTCCCTCATGATCCC	-
CAVIN3	ENST00000303927.4_3	R	G	chr11	6341362	6341762	6341562	6341364	6341392	CCCGTGGTTGGCCTCCAGCCGCTGCACC	-
CAVIN3	ENST00000303927.4_3	R	G	chr11	6341362	6341762	6341562	6341450	6341473	CCGCCTTGGCCAGCAGCTGCGCC	-
CAVIN3	ENST00000303927.4_3	R	G	chr11	6341362	6341762	6341562	6341541	6341578	CCCTGCCAGGCCTCCCTGCCTTCGAGCCAGGCCTCCC	-
CAVIN3	ENST00000303927.4_3	R	G	chr11	6341362	6341762	6341562	6341580	6341611	CCGCTCCCGCAGAGTCTCCAGCATGGAGGCC	-
CAVIN3	ENST00000303927.4_3	R	G	chr11	6341362	6341762	6341562	6341653	6341668	CCCCCCGCCGGCGCC	-
CAVIN3	ENST00000303927.4_3	R	G	chr11	6341362	6341762	6341562	6341679	6341712	CCCCCGCTCCAACGCACTCTCCCTCATGATCCC	-
CAVIN3	ENST00000303927.4_3	K	R	chr11	6341415	6341815	6341615	6341450	6341473	CCGCCTTGGCCAGCAGCTGCGCC	-
CAVIN3	ENST00000303927.4_3	K	R	chr11	6341415	6341815	6341615	6341541	6341578	CCCTGCCAGGCCTCCCTGCCTTCGAGCCAGGCCTCCC	-
CAVIN3	ENST00000303927.4_3	K	R	chr11	6341415	6341815	6341615	6341580	6341611	CCGCTCCCGCAGAGTCTCCAGCATGGAGGCC	-
CAVIN3	ENST00000303927.4_3	K	R	chr11	6341415	6341815	6341615	6341653	6341668	CCCCCCGCCGGCGCC	-
CAVIN3	ENST00000303927.4_3	K	R	chr11	6341415	6341815	6341615	6341679	6341712	CCCCCGCTCCAACGCACTCTCCCTCATGATCCC	-
CAVIN3	ENST00000303927.4_3	K	R	chr11	6341415	6341815	6341615	6341764	6341793	CCTCCTTTCCCTGGCTCCTCCCCAGCTCC	-
CAVIN3	ENST00000303927.4_3	E	G	chr11	6341418	6341818	6341618	6341450	6341473	CCGCCTTGGCCAGCAGCTGCGCC	-
CAVIN3	ENST00000303927.4_3	E	G	chr11	6341418	6341818	6341618	6341541	6341578	CCCTGCCAGGCCTCCCTGCCTTCGAGCCAGGCCTCCC	-
CAVIN3	ENST00000303927.4_3	E	G	chr11	6341418	6341818	6341618	6341580	6341611	CCGCTCCCGCAGAGTCTCCAGCATGGAGGCC	-
CAVIN3	ENST00000303927.4_3	E	G	chr11	6341418	6341818	6341618	6341653	6341668	CCCCCCGCCGGCGCC	-
CAVIN3	ENST00000303927.4_3	E	G	chr11	6341418	6341818	6341618	6341679	6341712	CCCCCGCTCCAACGCACTCTCCCTCATGATCCC	-
CAVIN3	ENST00000303927.4_3	E	G	chr11	6341418	6341818	6341618	6341764	6341793	CCTCCTTTCCCTGGCTCCTCCCCAGCTCC	-
OR2AG2	ENST00000641124.1_2	I	V	chr11	6789169	6789569	6789369	6789271	6789304	CCCAGGACCCTCCTCAAGGCCCGCATGACCTCC	-
OR2AG2	ENST00000641124.1_2	N	S	chr11	6789174	6789574	6789374	6789271	6789304	CCCAGGACCCTCCTCAAGGCCCGCATGACCTCC	-
OR2AG2	ENST00000641124.1_2	Y	C	chr11	6789213	6789613	6789413	6789271	6789304	CCCAGGACCCTCCTCAAGGCCCGCATGACCTCC	-
OR2AG2	ENST00000641124.1_2	I	M	chr11	6789836	6790236	6790036	6789842	6789880	CCAGTAGGAGGTCCTCAGCGCTACCCATTGTCAGTGCC	-
OR2AG2	ENST00000641124.1_2	I	M	chr11	6789836	6790236	6790036	6790140	6790165	CCCCACCAAGATGAAGCCGCTTCCC	-
OR2AG2	ENST00000641124.1_2	I	V	chr11	6789844	6790244	6790044	6790140	6790165	CCCCACCAAGATGAAGCCGCTTCCC	-
OR2AG2	ENST00000641124.1_2	N	S	chr11	6789864	6790264	6790064	6790140	6790165	CCCCACCAAGATGAAGCCGCTTCCC	-
OR2AG2	ENST00000641124.1_2	N	D	chr11	6789865	6790265	6790065	6790140	6790165	CCCCACCAAGATGAAGCCGCTTCCC	-
RIC3	ENST00000309737.11_2	K	R	chr11	8158782	8159182	8158982	8158919	8158942	CCTACCTCTCACCATTAGGTCCC	-
SBF2	ENST00000256190.12_1	K	R	chr11	9805735	9806135	9805935	9805914	9805942	CCAAAACAAACCAACGGGGCTTCCAACC	-
RNF141	ENST00000265981.7_2	R	G	chr11	10536271	10536671	10536471	10536370	10536411	CCTGTGTCTGTGCCAGTGCCACAACCCTACATTCTTCCCCC	-
RNF141	ENST00000265981.7_2	N	S	chr11	10536300	10536700	10536500	10536370	10536411	CCTGTGTCTGTGCCAGTGCCACAACCCTACATTCTTCCCCC	-
RNF141	ENST00000265981.7_2	N	D	chr11	10536301	10536701	10536501	10536370	10536411	CCTGTGTCTGTGCCAGTGCCACAACCCTACATTCTTCCCCC	-
RNF141	ENST00000265981.7_2	I	V	chr11	10536307	10536707	10536507	10536370	10536411	CCTGTGTCTGTGCCAGTGCCACAACCCTACATTCTTCCCCC	-
RNF141	ENST00000265981.7_2	M	V	chr11	10536319	10536719	10536519	10536370	10536411	CCTGTGTCTGTGCCAGTGCCACAACCCTACATTCTTCCCCC	-
RNF141	ENST00000265981.7_2	E	G	chr11	10536357	10536757	10536557	10536370	10536411	CCTGTGTCTGTGCCAGTGCCACAACCCTACATTCTTCCCCC	-
RNF141	ENST00000265981.7_2	I	V	chr11	10536388	10536788	10536588	10536388	10536417	CCACAACCCTACATTCTTCCCCCATGACC	-
BTBD10	ENST00000278174.9_1	N	S	chr11	13410326	13410726	13410526	13410566	13410592	CCGACTCTTTCCTTCTTCCTTCTCCC	-
BTBD10	ENST00000278174.9_1	N	D	chr11	13410327	13410727	13410527	13410566	13410592	CCGACTCTTTCCTTCTTCCTTCTCCC	-
BTBD10	ENST00000278174.9_1	T	A	chr11	13410330	13410730	13410530	13410566	13410592	CCGACTCTTTCCTTCTTCCTTCTCCC	-
BTBD10	ENST00000278174.9_1	I	V	chr11	13410333	13410733	13410533	13410566	13410592	CCGACTCTTTCCTTCTTCCTTCTCCC	-
BTBD10	ENST00000278174.9_1	K	R	chr11	13410338	13410738	13410538	13410566	13410592	CCGACTCTTTCCTTCTTCCTTCTCCC	-
BTBD10	ENST00000278174.9_1	K	E	chr11	13410339	13410739	13410539	13410566	13410592	CCGACTCTTTCCTTCTTCCTTCTCCC	-
BTBD10	ENST00000278174.9_1	K	R	chr11	13410344	13410744	13410544	13410566	13410592	CCGACTCTTTCCTTCTTCCTTCTCCC	-
BTBD10	ENST00000278174.9_1	K	E	chr11	13410345	13410745	13410545	13410566	13410592	CCGACTCTTTCCTTCTTCCTTCTCCC	-
CYP2R1	ENST00000334636.9_1	R	G	chr11	14899476	14899876	14899676	14899804	14899826	CCATCCGAGCCAAGTGTTCTCC	-
CYP2R1	ENST00000334636.9_1	E	G	chr11	14899478	14899878	14899678	14899804	14899826	CCATCCGAGCCAAGTGTTCTCC	-
CYP2R1	ENST00000334636.9_1	I	V	chr11	14899488	14899888	14899688	14899804	14899826	CCATCCGAGCCAAGTGTTCTCC	-
CYP2R1	ENST00000334636.9_1	T	A	chr11	14899512	14899912	14899712	14899804	14899826	CCATCCGAGCCAAGTGTTCTCC	-
CYP2R1	ENST00000334636.9_1	K	E	chr11	14899530	14899930	14899730	14899804	14899826	CCATCCGAGCCAAGTGTTCTCC	-
TNKS1BP1	ENST00000358252.8_3	D	G	chr11	57077214	57077614	57077414	57077306	57077335	CCCTTATCCAAGCGCTCTTCCCAAACTCC	-
TNKS1BP1	ENST00000358252.8_3	D	G	chr11	57077214	57077614	57077414	57077339	57077364	CCTGTGGCTCCGCAGCCCGGCTGCC	-
TNKS1BP1	ENST00000358252.8_3	D	G	chr11	57077214	57077614	57077414	57077433	57077458	CCTACCATGGTGGTCCCTCTTCCCC	-
TNKS1BP1	ENST00000358252.8_3	N	D	chr11	57077278	57077678	57077478	57077306	57077335	CCCTTATCCAAGCGCTCTTCCCAAACTCC	-
TNKS1BP1	ENST00000358252.8_3	N	D	chr11	57077278	57077678	57077478	57077339	57077364	CCTGTGGCTCCGCAGCCCGGCTGCC	-
TNKS1BP1	ENST00000358252.8_3	N	D	chr11	57077278	57077678	57077478	57077433	57077458	CCTACCATGGTGGTCCCTCTTCCCC	-
TNKS1BP1	ENST00000358252.8_3	N	D	chr11	57077278	57077678	57077478	57077651	57077674	CCCAGTCCTGAACATCTGCCTCC	-
SLC43A3	ENST00000395123.6_1	Q	R	chr11	57193267	57193667	57193467	57193301	57193322	CCTCCCTCCCAGGCACTTCCC	-
SLC43A3	ENST00000395123.6_1	Q	R	chr11	57193267	57193667	57193467	57193392	57193423	CCTTCCTGCTCCTTGCCACCACGTGGGAGCC	-
SLC43A3	ENST00000395123.6_1	Q	R	chr11	57193267	57193667	57193467	57193449	57193483	CCCTGCCCTTACCAGCCTGCCCTGTGGCATTGCC	-
SLC43A3	ENST00000395123.6_1	Q	R	chr11	57193267	57193667	57193467	57193555	57193583	CCAGCCAAAGAGGACGCCAGCAAAGCCC	-
SLC43A3	ENST00000395123.6_1	N	D	chr11	57193280	57193680	57193480	57193301	57193322	CCTCCCTCCCAGGCACTTCCC	-
SLC43A3	ENST00000395123.6_1	N	D	chr11	57193280	57193680	57193480	57193392	57193423	CCTTCCTGCTCCTTGCCACCACGTGGGAGCC	-
SLC43A3	ENST00000395123.6_1	N	D	chr11	57193280	57193680	57193480	57193449	57193483	CCCTGCCCTTACCAGCCTGCCCTGTGGCATTGCC	-
SLC43A3	ENST00000395123.6_1	N	D	chr11	57193280	57193680	57193480	57193555	57193583	CCAGCCAAAGAGGACGCCAGCAAAGCCC	-
SLC43A3	ENST00000395123.6_1	K	R	chr11	57193315	57193715	57193515	57193392	57193423	CCTTCCTGCTCCTTGCCACCACGTGGGAGCC	-
SLC43A3	ENST00000395123.6_1	K	R	chr11	57193315	57193715	57193515	57193449	57193483	CCCTGCCCTTACCAGCCTGCCCTGTGGCATTGCC	-
SLC43A3	ENST00000395123.6_1	K	R	chr11	57193315	57193715	57193515	57193555	57193583	CCAGCCAAAGAGGACGCCAGCAAAGCCC	-
SLC43A3	ENST00000395123.6_1	K	E	chr11	57193316	57193716	57193516	57193392	57193423	CCTTCCTGCTCCTTGCCACCACGTGGGAGCC	-
SLC43A3	ENST00000395123.6_1	K	E	chr11	57193316	57193716	57193516	57193449	57193483	CCCTGCCCTTACCAGCCTGCCCTGTGGCATTGCC	-
SLC43A3	ENST00000395123.6_1	K	E	chr11	57193316	57193716	57193516	57193555	57193583	CCAGCCAAAGAGGACGCCAGCAAAGCCC	-
SLC43A3	ENST00000395123.6_1	Y	C	chr11	57193321	57193721	57193521	57193392	57193423	CCTTCCTGCTCCTTGCCACCACGTGGGAGCC	-
SLC43A3	ENST00000395123.6_1	Y	C	chr11	57193321	57193721	57193521	57193449	57193483	CCCTGCCCTTACCAGCCTGCCCTGTGGCATTGCC	-
SLC43A3	ENST00000395123.6_1	Y	C	chr11	57193321	57193721	57193521	57193555	57193583	CCAGCCAAAGAGGACGCCAGCAAAGCCC	-
SLC43A3	ENST00000395123.6_1	N	S	chr11	57193330	57193730	57193530	57193392	57193423	CCTTCCTGCTCCTTGCCACCACGTGGGAGCC	-
SLC43A3	ENST00000395123.6_1	N	S	chr11	57193330	57193730	57193530	57193449	57193483	CCCTGCCCTTACCAGCCTGCCCTGTGGCATTGCC	-
SLC43A3	ENST00000395123.6_1	N	S	chr11	57193330	57193730	57193530	57193555	57193583	CCAGCCAAAGAGGACGCCAGCAAAGCCC	-
SLC43A3	ENST00000395123.6_1	K	R	chr11	57193333	57193733	57193533	57193392	57193423	CCTTCCTGCTCCTTGCCACCACGTGGGAGCC	-
SLC43A3	ENST00000395123.6_1	K	R	chr11	57193333	57193733	57193533	57193449	57193483	CCCTGCCCTTACCAGCCTGCCCTGTGGCATTGCC	-
SLC43A3	ENST00000395123.6_1	K	R	chr11	57193333	57193733	57193533	57193555	57193583	CCAGCCAAAGAGGACGCCAGCAAAGCCC	-
FTH1	ENST00000526640.5_1	N	D	chr11	61732312	61732712	61732512	61732425	61732449	CCTCCATTTATTTCCTGGGGTTCC	-
FTH1	ENST00000526640.5_1	K	R	chr11	61732320	61732720	61732520	61732425	61732449	CCTCCATTTATTTCCTGGGGTTCC	-
FTH1	ENST00000526640.5_1	E	G	chr11	61732341	61732741	61732541	61732425	61732449	CCTCCATTTATTTCCTGGGGTTCC	-
FTH1	ENST00000529191.5_1	Y	C	chr11	61734600	61735000	61734800	61734626	61734657	CCAGAGAAGTCCTCGGAAACCTCGAGCAGCC	-
FTH1	ENST00000529191.5_1	Y	C	chr11	61734600	61735000	61734800	61734759	61734784	CCGCTTAGGCCCGCCCGCGCTCACC	-
FTH1	ENST00000529191.5_1	N	S	chr11	61734633	61735033	61734833	61734636	61734667	CCTCGGAAACCTCGAGCAGCCTCCATTTTCC	-
FTH1	ENST00000529191.5_1	N	S	chr11	61734633	61735033	61734833	61734759	61734784	CCGCTTAGGCCCGCCCGCGCTCACC	-
FTH1	ENST00000529191.5_1	I	V	chr11	61734637	61735037	61734837	61734645	61734667	CCTCGAGCAGCCTCCATTTTCC	-
FTH1	ENST00000529191.5_1	I	V	chr11	61734637	61735037	61734837	61734759	61734784	CCGCTTAGGCCCGCCCGCGCTCACC	-
FTH1	ENST00000529191.5_1	Q	R	chr11	61734654	61735054	61734854	61734759	61734784	CCGCTTAGGCCCGCCCGCGCTCACC	-
FTH1	ENST00000529191.5_1	Y	C	chr11	61734660	61735060	61734860	61734759	61734784	CCGCTTAGGCCCGCCCGCGCTCACC	-
AHNAK	ENST00000378024.9_5	K	E	chr11	62287192	62287592	62287392	62287487	62287515	CCACATCTGGACCTTCTCCTTTGAAGCC	-
AHNAK	ENST00000378024.9_5	K	E	chr11	62287198	62287598	62287398	62287487	62287515	CCACATCTGGACCTTCTCCTTTGAAGCC	-
AHNAK	ENST00000378024.9_5	M	V	chr11	62287720	62288120	62287920	62287871	62287899	CCACATCTGGGCCCTCTCCTTTGAAGCC	-
AHNAK	ENST00000378024.9_5	M	V	chr11	62287720	62288120	62287920	62288054	62288079	CCATGTCGCCCTTCACCTTTGGACC	-
AHNAK	ENST00000378024.9_5	Q	R	chr11	62287758	62288158	62287958	62287871	62287899	CCACATCTGGGCCCTCTCCTTTGAAGCC	-
AHNAK	ENST00000378024.9_5	Q	R	chr11	62287758	62288158	62287958	62288054	62288079	CCATGTCGCCCTTCACCTTTGGACC	-
AHNAK	ENST00000378024.9_5	D	G	chr11	62287764	62288164	62287964	62287871	62287899	CCACATCTGGGCCCTCTCCTTTGAAGCC	-
AHNAK	ENST00000378024.9_5	D	G	chr11	62287764	62288164	62287964	62288054	62288079	CCATGTCGCCCTTCACCTTTGGACC	-
AHNAK	ENST00000378024.9_5	D	G	chr11	62289156	62289556	62289356	62289263	62289291	CCACATCTGGGCCCTCTCCTTTGAAGCC	-
AHNAK	ENST00000378024.9_5	K	R	chr11	62289192	62289592	62289392	62289263	62289291	CCACATCTGGGCCCTCTCCTTTGAAGCC	-
AHNAK	ENST00000378024.9_5	K	R	chr11	62289213	62289613	62289413	62289263	62289291	CCACATCTGGGCCCTCTCCTTTGAAGCC	-
AHNAK	ENST00000378024.9_5	K	R	chr11	62295309	62295709	62295509	62295425	62295460	CCTCCACATCCACACTGGGGCCTGTTAAATCTCCC	-
AHNAK	ENST00000378024.9_5	K	E	chr11	62295310	62295710	62295510	62295425	62295460	CCTCCACATCCACACTGGGGCCTGTTAAATCTCCC	-
AHNAK	ENST00000378024.9_5	D	G	chr11	62295327	62295727	62295527	62295425	62295460	CCTCCACATCCACACTGGGGCCTGTTAAATCTCCC	-
AHNAK	ENST00000378024.9_5	K	E	chr11	62295343	62295743	62295543	62295425	62295460	CCTCCACATCCACACTGGGGCCTGTTAAATCTCCC	-
AHNAK	ENST00000378024.9_5	D	G	chr11	62297433	62297833	62297633	62297681	62297709	CCACTTCAGGGCCCTCTCCTTTGAAGCC	-
AHNAK	ENST00000378024.9_5	M	V	chr11	62297437	62297837	62297637	62297681	62297709	CCACTTCAGGGCCCTCTCCTTTGAAGCC	-
AHNAK	ENST00000378024.9_5	K	E	chr11	62297440	62297840	62297640	62297681	62297709	CCACTTCAGGGCCCTCTCCTTTGAAGCC	-
B3GAT3	ENST00000534026.5_1	Q	R	chr11	62383478	62383878	62383678	62383742	62383768	CCTTATTCCTTCATCCTCTCTGTGCC	-
B3GAT3	ENST00000534026.5_1	Q	R	chr11	62383490	62383890	62383690	62383742	62383768	CCTTATTCCTTCATCCTCTCTGTGCC	-
B3GAT3	ENST00000534026.5_1	E	G	chr11	62383508	62383908	62383708	62383742	62383768	CCTTATTCCTTCATCCTCTCTGTGCC	-
GANAB	ENST00000534779.5_1	Q	R	chr11	62397141	62397541	62397341	62397248	62397281	CCCTCTTTCCACCAACTCTCCTCTCTCAGGCCC	-
GANAB	ENST00000534779.5_1	Q	R	chr11	62397141	62397541	62397341	62397314	62397333	CCCGGTGCTCCCAGCCCCC	-
INTS5	ENST00000330574.2_2	K	R	chr11	62416483	62416883	62416683	62416560	62416589	CCCCACTGCGGCCTCCAGATCCCCCTGCC	-
INTS5	ENST00000330574.2_2	K	R	chr11	62416483	62416883	62416683	62416757	62416792	CCACCACTACTGCCAGCTCCACCTCCAGCCCCACC	-
INTS5	ENST00000330574.2_2	K	R	chr11	62416939	62417339	62417139	62417169	62417203	CCTGCTGCACTTCCTGAACCACATCCTCTAGACC	-
INTS5	ENST00000330574.2_2	K	E	chr11	62416940	62417340	62417140	62417169	62417203	CCTGCTGCACTTCCTGAACCACATCCTCTAGACC	-
INTS5	ENST00000330574.2_2	I	V	chr11	62416955	62417355	62417155	62417169	62417203	CCTGCTGCACTTCCTGAACCACATCCTCTAGACC	-
INTS5	ENST00000330574.2_2	Q	R	chr11	62416972	62417372	62417172	62417169	62417203	CCTGCTGCACTTCCTGAACCACATCCTCTAGACC	-
INTS5	ENST00000330574.2_2	Q	R	chr11	62416984	62417384	62417184	62417169	62417203	CCTGCTGCACTTCCTGAACCACATCCTCTAGACC	-
INTS5	ENST00000330574.2_2	D	G	chr11	62416993	62417393	62417193	62417169	62417203	CCTGCTGCACTTCCTGAACCACATCCTCTAGACC	-
SLC22A8	ENST00000545207.5_2	R	G	chr11	62761136	62761536	62761336	62761182	62761219	CCACAGTCCCACCTGACCTGTGTCCTCTGGCTGGGCC	-
SLC22A8	ENST00000545207.5_2	R	G	chr11	62761136	62761536	62761336	62761222	62761242	CCCCAGGTCCAGCACCTACC	-
SLC22A8	ENST00000545207.5_2	R	G	chr11	62761136	62761536	62761336	62761307	62761335	CCCTTCCCAAACACAGCCAATACTGTCC	-
LTBP3	ENST00000322147.8_3	K	R	chr11	65314122	65314522	65314322	65314140	65314167	CCTCTACTCCCGGAAGGCCCCGCCCCC	-
LTBP3	ENST00000322147.8_3	K	R	chr11	65314122	65314522	65314322	65314172	65314203	CCAATCACCACCGCTACCCCGCCCCGCCCCC	-
LTBP3	ENST00000322147.8_3	K	R	chr11	65314122	65314522	65314322	65314227	65314253	CCTGACGGCCCCACCCACTCGGCTCC	-
LTBP3	ENST00000322147.8_3	K	R	chr11	65314122	65314522	65314322	65314256	65314288	CCCCGCCCTCACCGCGACAGGCCCCGCCCCCC	-
LTBP3	ENST00000322147.8_3	K	R	chr11	65314122	65314522	65314322	65314495	65314521	CCCGGACCCCAACCTCTGAGAGGCCC	-
AP001362.1	ENST00000597463.1	Q	R	chr11	65358517	65358917	65358717	65358876	65358907	CCCATGTGGGGTCCGAAGCCACTCTGCGGCC	-
AP001362.1	ENST00000597463.1	H	R	chr11	65358520	65358920	65358720	65358876	65358907	CCCATGTGGGGTCCGAAGCCACTCTGCGGCC	-
AP001362.1	ENST00000597463.1	E	G	chr11	65358537	65358937	65358737	65358876	65358907	CCCATGTGGGGTCCGAAGCCACTCTGCGGCC	-
AP001362.1	ENST00000597463.1	K	R	chr11	65358543	65358943	65358743	65358876	65358907	CCCATGTGGGGTCCGAAGCCACTCTGCGGCC	-
AP001362.1	ENST00000597463.1	K	E	chr11	65358544	65358944	65358744	65358876	65358907	CCCATGTGGGGTCCGAAGCCACTCTGCGGCC	-
AP001362.1	ENST00000597463.1	Q	R	chr11	65358546	65358946	65358746	65358876	65358907	CCCATGTGGGGTCCGAAGCCACTCTGCGGCC	-
AP001362.1	ENST00000597463.1	Q	R	chr11	65358555	65358955	65358755	65358876	65358907	CCCATGTGGGGTCCGAAGCCACTCTGCGGCC	-
AP001362.1	ENST00000597463.1	I	V	chr11	65358568	65358968	65358768	65358876	65358907	CCCATGTGGGGTCCGAAGCCACTCTGCGGCC	-
AP001362.1	ENST00000597463.1	Q	R	chr11	65358573	65358973	65358773	65358876	65358907	CCCATGTGGGGTCCGAAGCCACTCTGCGGCC	-
AP001362.1	ENST00000597463.1	R	G	chr11	65358580	65358980	65358780	65358876	65358907	CCCATGTGGGGTCCGAAGCCACTCTGCGGCC	-
AP001362.1	ENST00000597463.1	R	G	chr11	65358583	65358983	65358783	65358876	65358907	CCCATGTGGGGTCCGAAGCCACTCTGCGGCC	-
AP001362.1	ENST00000597463.1	N	D	chr11	65358589	65358989	65358789	65358876	65358907	CCCATGTGGGGTCCGAAGCCACTCTGCGGCC	-
AP001362.1	ENST00000597463.1	Q	R	chr11	65358597	65358997	65358797	65358876	65358907	CCCATGTGGGGTCCGAAGCCACTCTGCGGCC	-
AP001362.1	ENST00000597463.1	D	G	chr11	65358612	65359012	65358812	65358876	65358907	CCCATGTGGGGTCCGAAGCCACTCTGCGGCC	-
AP001362.1	ENST00000597463.1	Q	R	chr11	65358621	65359021	65358821	65358876	65358907	CCCATGTGGGGTCCGAAGCCACTCTGCGGCC	-
AP001362.1	ENST00000597463.1	K	R	chr11	65358633	65359033	65358833	65358876	65358907	CCCATGTGGGGTCCGAAGCCACTCTGCGGCC	-
EFEMP2	ENST00000528176.5_1	Q	R	chr11	65633979	65634379	65634179	65634048	65634070	CCCCTGCAAGCCAGCCAAGTCC	-
EFEMP2	ENST00000528176.5_1	Q	R	chr11	65633979	65634379	65634179	65634081	65634112	CCGGGGCCTGGAGTCCGCCCTCCTCGTTACC	-
EFEMP2	ENST00000528176.5_1	Q	R	chr11	65633979	65634379	65634179	65634219	65634251	CCTGCCCCCCCAAGTGCCACCCTGCCCCAGCC	-
EFEMP2	ENST00000528176.5_1	Q	R	chr11	65633979	65634379	65634179	65634259	65634290	CCTGCAGTGTGACCCGCCCACCTCAGCCACC	-
ALDH3B2	ENST00000349015.7_1	K	E	chr11	67431726	67432126	67431926	67431811	67431847	CCAGTCTGTGCCCCTTTCAGCCCCTCCATTGCCCCC	-
ALDH3B2	ENST00000349015.7_1	K	E	chr11	67431726	67432126	67431926	67431849	67431867	CCCGGCCGCACCCCCACC	-
ALDH3B2	ENST00000349015.7_1	K	E	chr11	67431726	67432126	67431926	67432000	67432026	CCGTCTCCTGCACGTCCACCAGCACC	-
AP002495.1	ENST00000529513.5_3	T	A	chr11	71628124	71628524	71628324	71628506	71628523	CCATTCCTTAACCACCC	-
AP002495.1	ENST00000529513.5_3	S	G	chr11	71628127	71628527	71628327	71628506	71628523	CCATTCCTTAACCACCC	-
AP002495.1	ENST00000529513.5_3	N	S	chr11	71628132	71628532	71628332	71628506	71628532	CCATTCCTTAACCACCCTTTGCCCCC	-
AP002495.1	ENST00000529513.5_3	N	D	chr11	71628133	71628533	71628333	71628506	71628532	CCATTCCTTAACCACCCTTTGCCCCC	-
AP002495.1	ENST00000529513.5_3	H	R	chr11	71628141	71628541	71628341	71628506	71628532	CCATTCCTTAACCACCCTTTGCCCCC	-
ARRB1	ENST00000420843.7_3	N	D	chr11	74977015	74977415	74977215	74977231	74977264	CCGGTACCATCCTCCTCTTCCTCCTTGTCATCC	-
ARRB1	ENST00000420843.7_3	Q	R	chr11	74977023	74977423	74977223	74977231	74977264	CCGGTACCATCCTCCTCTTCCTCCTTGTCATCC	-
ARRB1	ENST00000420843.7_3	K	E	chr11	74977066	74977466	74977266	74977231	74977264	CCGGTACCATCCTCCTCTTCCTCCTTGTCATCC	-
ARRB1	ENST00000420843.7_3	K	E	chr11	74988226	74988626	74988426	74988227	74988250	CCAATAAGCAGCCTGCCTTACCC	-
ARRB1	ENST00000420843.7_3	K	E	chr11	74988226	74988626	74988426	74988342	74988355	CCACCCCCAGCCC	-
FAM181B	ENST00000329203.5_2	K	R	chr11	82444303	82444703	82444503	82444311	82444340	CCTGCGACGCCTCCCGCCGGGGGGCAGCC	-
FAM181B	ENST00000329203.5_2	K	R	chr11	82444303	82444703	82444503	82444587	82444616	CCTCGCGCACGTCCCCTCCTTCGGCTCCC	-
FAM181B	ENST00000329203.5_2	K	R	chr11	82444303	82444703	82444503	82444667	82444696	CCCTTGTCCAGGGCTCCGAAGGCGCCCCC	-
FAM181B	ENST00000329203.5_2	K	R	chr11	82444309	82444709	82444509	82444311	82444340	CCTGCGACGCCTCCCGCCGGGGGGCAGCC	-
FAM181B	ENST00000329203.5_2	K	R	chr11	82444309	82444709	82444509	82444587	82444616	CCTCGCGCACGTCCCCTCCTTCGGCTCCC	-
FAM181B	ENST00000329203.5_2	K	R	chr11	82444309	82444709	82444509	82444667	82444696	CCCTTGTCCAGGGCTCCGAAGGCGCCCCC	-
FAM181B	ENST00000329203.5_2	K	E	chr11	82444310	82444710	82444510	82444311	82444340	CCTGCGACGCCTCCCGCCGGGGGGCAGCC	-
FAM181B	ENST00000329203.5_2	K	E	chr11	82444310	82444710	82444510	82444587	82444616	CCTCGCGCACGTCCCCTCCTTCGGCTCCC	-
FAM181B	ENST00000329203.5_2	K	E	chr11	82444310	82444710	82444510	82444667	82444696	CCCTTGTCCAGGGCTCCGAAGGCGCCCCC	-
FAM181B	ENST00000329203.5_2	K	R	chr11	82444315	82444715	82444515	82444320	82444352	CCTCCCGCCGGGGGGCAGCCTTGCCGTGGGCC	-
FAM181B	ENST00000329203.5_2	K	R	chr11	82444315	82444715	82444515	82444587	82444616	CCTCGCGCACGTCCCCTCCTTCGGCTCCC	-
FAM181B	ENST00000329203.5_2	K	R	chr11	82444315	82444715	82444515	82444667	82444696	CCCTTGTCCAGGGCTCCGAAGGCGCCCCC	-
FAM181B	ENST00000329203.5_2	K	R	chr11	82444324	82444724	82444524	82444324	82444352	CCGCCGGGGGGCAGCCTTGCCGTGGGCC	-
FAM181B	ENST00000329203.5_2	K	R	chr11	82444324	82444724	82444524	82444587	82444616	CCTCGCGCACGTCCCCTCCTTCGGCTCCC	-
FAM181B	ENST00000329203.5_2	K	R	chr11	82444324	82444724	82444524	82444667	82444696	CCCTTGTCCAGGGCTCCGAAGGCGCCCCC	-
FAM181B	ENST00000329203.5_2	K	R	chr11	82444324	82444724	82444524	82444699	82444723	CCCGTCCGGGGAGCCCCCGAAGCC	-
FAM181B	ENST00000329203.5_2	K	R	chr11	82444339	82444739	82444539	82444587	82444616	CCTCGCGCACGTCCCCTCCTTCGGCTCCC	-
FAM181B	ENST00000329203.5_2	K	R	chr11	82444339	82444739	82444539	82444667	82444696	CCCTTGTCCAGGGCTCCGAAGGCGCCCCC	-
FAM181B	ENST00000329203.5_2	K	R	chr11	82444339	82444739	82444539	82444699	82444723	CCCGTCCGGGGAGCCCCCGAAGCC	-
FAM181B	ENST00000329203.5_2	K	E	chr11	82444340	82444740	82444540	82444587	82444616	CCTCGCGCACGTCCCCTCCTTCGGCTCCC	-
FAM181B	ENST00000329203.5_2	K	E	chr11	82444340	82444740	82444540	82444667	82444696	CCCTTGTCCAGGGCTCCGAAGGCGCCCCC	-
FAM181B	ENST00000329203.5_2	K	E	chr11	82444340	82444740	82444540	82444699	82444723	CCCGTCCGGGGAGCCCCCGAAGCC	-
FAM181B	ENST00000329203.5_2	N	S	chr11	82444345	82444745	82444545	82444587	82444616	CCTCGCGCACGTCCCCTCCTTCGGCTCCC	-
FAM181B	ENST00000329203.5_2	N	S	chr11	82444345	82444745	82444545	82444667	82444696	CCCTTGTCCAGGGCTCCGAAGGCGCCCCC	-
FAM181B	ENST00000329203.5_2	N	S	chr11	82444345	82444745	82444545	82444699	82444723	CCCGTCCGGGGAGCCCCCGAAGCC	-
FAM181B	ENST00000329203.5_2	S	G	chr11	82444349	82444749	82444549	82444587	82444616	CCTCGCGCACGTCCCCTCCTTCGGCTCCC	-
FAM181B	ENST00000329203.5_2	S	G	chr11	82444349	82444749	82444549	82444667	82444696	CCCTTGTCCAGGGCTCCGAAGGCGCCCCC	-
FAM181B	ENST00000329203.5_2	S	G	chr11	82444349	82444749	82444549	82444699	82444723	CCCGTCCGGGGAGCCCCCGAAGCC	-
FAM181B	ENST00000329203.5_2	S	G	chr11	82444370	82444770	82444570	82444587	82444616	CCTCGCGCACGTCCCCTCCTTCGGCTCCC	-
FAM181B	ENST00000329203.5_2	S	G	chr11	82444370	82444770	82444570	82444667	82444696	CCCTTGTCCAGGGCTCCGAAGGCGCCCCC	-
FAM181B	ENST00000329203.5_2	S	G	chr11	82444370	82444770	82444570	82444699	82444723	CCCGTCCGGGGAGCCCCCGAAGCC	-
FAM181B	ENST00000329203.5_2	S	G	chr11	82444370	82444770	82444570	82444755	82444769	CCGCCTGCACCGCC	-
FZD4	ENST00000531380.2_2	T	A	chr11	86662100	86662500	86662300	86662202	86662231	CCTTTTCCAGGCTTCACCCAACCATTTCC	-
FZD4	ENST00000531380.2_2	T	A	chr11	86662100	86662500	86662300	86662309	86662337	CCAAATCCACATGCCTGAAGTGATGCCC	-
FZD4	ENST00000531380.2_2	T	A	chr11	86662130	86662530	86662330	86662202	86662231	CCTTTTCCAGGCTTCACCCAACCATTTCC	-
FZD4	ENST00000531380.2_2	T	A	chr11	86662130	86662530	86662330	86662309	86662337	CCAAATCCACATGCCTGAAGTGATGCCC	-
FZD4	ENST00000531380.2_2	Y	C	chr11	86662267	86662667	86662467	86662309	86662337	CCAAATCCACATGCCTGAAGTGATGCCC	-
FZD4	ENST00000531380.2_2	K	R	chr11	86662291	86662691	86662491	86662309	86662337	CCAAATCCACATGCCTGAAGTGATGCCC	-
FZD4	ENST00000531380.2_2	M	V	chr11	86662298	86662698	86662498	86662309	86662337	CCAAATCCACATGCCTGAAGTGATGCCC	-
FZD4	ENST00000531380.2_2	R	G	chr11	86662304	86662704	86662504	86662309	86662337	CCAAATCCACATGCCTGAAGTGATGCCC	-
FZD4	ENST00000531380.2_2	E	G	chr11	86662306	86662706	86662506	86662309	86662337	CCAAATCCACATGCCTGAAGTGATGCCC	-
FZD4	ENST00000531380.2_2	K	R	chr11	86662312	86662712	86662512	86662315	86662340	CCACATGCCTGAAGTGATGCCCACC	-
FZD4	ENST00000531380.2_2	D	G	chr11	86662315	86662715	86662515	86662315	86662340	CCACATGCCTGAAGTGATGCCCACC	-
MTMR2	ENST00000352297.11_1	N	S	chr11	95580739	95581139	95580939	95581049	95581064	CCTCCACCCTTTGCC	-
MTMR2	ENST00000352297.11_1	N	D	chr11	95580740	95581140	95580940	95581049	95581064	CCTCCACCCTTTGCC	-
MTMR2	ENST00000352297.11_1	I	V	chr11	95580800	95581200	95581000	95581049	95581064	CCTCCACCCTTTGCC	-
PCSK7	ENST00000320934.7_1	K	R	chr11	117076685	117077085	117076885	117076919	117076945	CCCTTCCTCCTTGGCTTTCCGGCTCC	-
PCSK7	ENST00000320934.7_1	K	E	chr11	117076686	117077086	117076886	117076919	117076945	CCCTTCCTCCTTGGCTTTCCGGCTCC	-
PCSK7	ENST00000320934.7_1	K	R	chr11	117076730	117077130	117076930	117076919	117076945	CCCTTCCTCCTTGGCTTTCCGGCTCC	-
PCSK7	ENST00000320934.7_1	K	E	chr11	117076731	117077131	117076931	117076919	117076945	CCCTTCCTCCTTGGCTTTCCGGCTCC	-
PCSK7	ENST00000320934.7_1	K	R	chr11	117076736	117077136	117076936	117076919	117076945	CCCTTCCTCCTTGGCTTTCCGGCTCC	-
PCSK7	ENST00000320934.7_1	K	R	chr11	117076736	117077136	117076936	117077109	117077136	CCCGAAGCCTACAGCCTTTCTCAGCCC	-
PCSK7	ENST00000320934.7_1	H	R	chr11	117076748	117077148	117076948	117076919	117076945	CCCTTCCTCCTTGGCTTTCCGGCTCC	-
PCSK7	ENST00000320934.7_1	H	R	chr11	117076748	117077148	117076948	117077109	117077136	CCCGAAGCCTACAGCCTTTCTCAGCCC	-
PCSK7	ENST00000320934.7_1	R	G	chr11	117076773	117077173	117076973	117076919	117076945	CCCTTCCTCCTTGGCTTTCCGGCTCC	-
PCSK7	ENST00000320934.7_1	R	G	chr11	117076773	117077173	117076973	117077109	117077136	CCCGAAGCCTACAGCCTTTCTCAGCCC	-
PCSK7	ENST00000320934.7_1	Q	R	chr11	117076781	117077181	117076981	117076919	117076945	CCCTTCCTCCTTGGCTTTCCGGCTCC	-
PCSK7	ENST00000320934.7_1	Q	R	chr11	117076781	117077181	117076981	117077109	117077136	CCCGAAGCCTACAGCCTTTCTCAGCCC	-
PCSK7	ENST00000320934.7_1	N	S	chr11	117076784	117077184	117076984	117076919	117076945	CCCTTCCTCCTTGGCTTTCCGGCTCC	-
PCSK7	ENST00000320934.7_1	N	S	chr11	117076784	117077184	117076984	117077109	117077136	CCCGAAGCCTACAGCCTTTCTCAGCCC	-
PCSK7	ENST00000320934.7_1	N	S	chr11	117076796	117077196	117076996	117076919	117076945	CCCTTCCTCCTTGGCTTTCCGGCTCC	-
PCSK7	ENST00000320934.7_1	N	S	chr11	117076796	117077196	117076996	117077109	117077136	CCCGAAGCCTACAGCCTTTCTCAGCCC	-
PCSK7	ENST00000320934.7_1	Y	C	chr11	117076811	117077211	117077011	117076919	117076945	CCCTTCCTCCTTGGCTTTCCGGCTCC	-
PCSK7	ENST00000320934.7_1	Y	C	chr11	117076811	117077211	117077011	117077109	117077136	CCCGAAGCCTACAGCCTTTCTCAGCCC	-
PCSK7	ENST00000320934.7_1	Y	C	chr11	117076811	117077211	117077011	117077177	117077209	CCTTTTTCACCCAAACTGTTCCCTCTGCCCCC	-
ESAM	ENST00000278927.10_2	Q	R	chr11	124626287	124626687	124626487	124626288	124626321	CCCAGGAGACCCACAGATCCTCTCCCTCTGCCC	-
ESAM	ENST00000278927.10_2	Q	R	chr11	124626287	124626687	124626487	124626535	124626553	CCTGGAGACCCTCCAGCC	-
TP53AIP1	ENST00000531399.5_1	Q	R	chr11	128805290	128805690	128805490	128805321	128805341	CCTAGCCACCCAACTGGCCC	-
TP53AIP1	ENST00000531399.5_1	Q	R	chr11	128805290	128805690	128805490	128805584	128805608	CCTGGAGAGACCTAGACCAAGGCC	-
VWF	ENST00000261405.9_1	E	G	chr12	6128083	6128483	6128283	6128085	6128120	CCACATCCAGAACCATGGAGTTCCTCTTGGGCCCC	-
VWF	ENST00000261405.9_1	E	G	chr12	6128083	6128483	6128283	6128130	6128150	CCCCCAAGAGCCCCGGGCCC	-
VWF	ENST00000261405.9_1	E	G	chr12	6128083	6128483	6128283	6128398	6128429	CCGGGACATCCGTTGGGGCTCCTGGCTGGCC	-
VWF	ENST00000261405.9_1	K	R	chr12	6128095	6128495	6128295	6128097	6128135	CCATGGAGTTCCTCTTGGGCCCCAGGGTCGAAACCCCC	-
VWF	ENST00000261405.9_1	K	R	chr12	6128095	6128495	6128295	6128398	6128429	CCGGGACATCCGTTGGGGCTCCTGGCTGGCC	-
VWF	ENST00000261405.9_1	E	G	chr12	6128098	6128498	6128298	6128107	6128144	CCTCTTGGGCCCCAGGGTCGAAACCCCCAAGAGCCCC	-
VWF	ENST00000261405.9_1	E	G	chr12	6128098	6128498	6128298	6128398	6128429	CCGGGACATCCGTTGGGGCTCCTGGCTGGCC	-
VWF	ENST00000261405.9_1	I	V	chr12	6128102	6128502	6128302	6128107	6128144	CCTCTTGGGCCCCAGGGTCGAAACCCCCAAGAGCCCC	-
VWF	ENST00000261405.9_1	I	V	chr12	6128102	6128502	6128302	6128398	6128429	CCGGGACATCCGTTGGGGCTCCTGGCTGGCC	-
VWF	ENST00000261405.9_1	I	V	chr12	6128111	6128511	6128311	6128116	6128150	CCCCAGGGTCGAAACCCCCAAGAGCCCCGGGCCC	-
VWF	ENST00000261405.9_1	I	V	chr12	6128111	6128511	6128311	6128398	6128429	CCGGGACATCCGTTGGGGCTCCTGGCTGGCC	-
VWF	ENST00000261405.9_1	Q	R	chr12	6128113	6128513	6128313	6128116	6128150	CCCCAGGGTCGAAACCCCCAAGAGCCCCGGGCCC	-
VWF	ENST00000261405.9_1	Q	R	chr12	6128113	6128513	6128313	6128398	6128429	CCGGGACATCCGTTGGGGCTCCTGGCTGGCC	-
IFFO1	ENST00000619571.4_3	S	G	chr12	6649523	6649923	6649723	6649524	6649546	CCCCAGTCCCCAGGGACCGGCC	-
IFFO1	ENST00000619571.4_3	S	G	chr12	6649523	6649923	6649723	6649570	6649610	CCCCTCTGTGCAGCCCCACCCTCTGCCTCGCTGAGCTCCC	-
IFFO1	ENST00000619571.4_3	S	G	chr12	6649523	6649923	6649723	6649816	6649848	CCTCCTCCTGCTGCCTCACCCTCTGGCAGCCC	-
NOP2	ENST00000382421.7_2	Q	R	chr12	6673117	6673517	6673317	6673142	6673161	CCTGCCCTTCCATCAGCCC	-
NOP2	ENST00000382421.7_2	S	G	chr12	6673130	6673530	6673330	6673142	6673161	CCTGCCCTTCCATCAGCCC	-
NOP2	ENST00000382421.7_2	S	G	chr12	6673142	6673542	6673342	6673142	6673161	CCTGCCCTTCCATCAGCCC	-
C1RL	ENST00000266542.9_2	S	G	chr12	7248963	7249363	7249163	7248996	7249023	CCATTCATCACTCCCTTGATCCAGTCC	-
C1RL	ENST00000266542.9_2	S	G	chr12	7248963	7249363	7249163	7249055	7249078	CCCTTCGCCACACCCTATGCCCC	-
C1RL	ENST00000266542.9_2	S	G	chr12	7248963	7249363	7249163	7249298	7249335	CCAGCCCATCTCCATGCCAAACCCACTGACGTAGCCC	-
C1RL	ENST00000545280.5_1	S	G	chr12	7261537	7261937	7261737	7261642	7261672	CCACCCACCCTTTCTCTTCCCCTCCCGTCC	-
C1RL	ENST00000545280.5_1	S	G	chr12	7261537	7261937	7261737	7261676	7261697	CCCTCCTCCTCTGCCGGGGCC	-
C1RL	ENST00000545280.5_1	S	G	chr12	7261537	7261937	7261737	7261880	7261906	CCACAGTTCCCCTTCTCCAATTCTCC	-
C1RL	ENST00000545280.5_1	K	R	chr12	7261551	7261951	7261751	7261642	7261672	CCACCCACCCTTTCTCTTCCCCTCCCGTCC	-
C1RL	ENST00000545280.5_1	K	R	chr12	7261551	7261951	7261751	7261676	7261697	CCCTCCTCCTCTGCCGGGGCC	-
C1RL	ENST00000545280.5_1	K	R	chr12	7261551	7261951	7261751	7261880	7261906	CCACAGTTCCCCTTCTCCAATTCTCC	-
C1RL	ENST00000545280.5_1	R	G	chr12	7261564	7261964	7261764	7261642	7261672	CCACCCACCCTTTCTCTTCCCCTCCCGTCC	-
C1RL	ENST00000545280.5_1	R	G	chr12	7261564	7261964	7261764	7261676	7261697	CCCTCCTCCTCTGCCGGGGCC	-
C1RL	ENST00000545280.5_1	R	G	chr12	7261564	7261964	7261764	7261880	7261906	CCACAGTTCCCCTTCTCCAATTCTCC	-
CD163	ENST00000359156.8_1	N	S	chr12	7651476	7651876	7651676	7651575	7651599	CCAGATTGGTCCAGAGCCTTCTCC	-
CD163	ENST00000359156.8_1	N	S	chr12	7651476	7651876	7651676	7651746	7651771	CCCTCCACGCGTCAGCCTCATTTCC	-
CD163	ENST00000359156.8_1	N	S	chr12	7651482	7651882	7651682	7651575	7651599	CCAGATTGGTCCAGAGCCTTCTCC	-
CD163	ENST00000359156.8_1	N	S	chr12	7651482	7651882	7651682	7651746	7651771	CCCTCCACGCGTCAGCCTCATTTCC	-
CD163	ENST00000359156.8_1	N	D	chr12	7651483	7651883	7651683	7651575	7651599	CCAGATTGGTCCAGAGCCTTCTCC	-
CD163	ENST00000359156.8_1	N	D	chr12	7651483	7651883	7651683	7651746	7651771	CCCTCCACGCGTCAGCCTCATTTCC	-
C3AR1	ENST00000307637.4_1	T	A	chr12	8212560	8212960	8212760	8212635	8212664	CCAGCCACCCACAGCACCAGCCCATTGCC	-
C3AR1	ENST00000307637.4_1	T	A	chr12	8212560	8212960	8212760	8212925	8212949	CCTTCCTTCACCTCACACGGGACC	-
PRH1	ENST00000539853.5_4	Q	R	chr12	11035028	11035428	11035228	11035182	11035211	CCCTGCTGAGGGCCATCATCCTGGTTCCC	-
PRH1	ENST00000539853.5_4	Q	R	chr12	11035028	11035428	11035228	11035239	11035266	CCTCCCAAAGGTGGTCCCTGACGCTCC	-
PRH1	ENST00000539853.5_4	Q	R	chr12	11035028	11035428	11035228	11035370	11035403	CCACACGGCCGGCCCCTCTCTGCCTGACCTGCC	-
PRH1	ENST00000539853.5_4	Q	R	chr12	11035028	11035428	11035228	11035411	11035425	CCCAACCTCCCCCC	-
PRH1	ENST00000539853.5_4	Q	R	chr12	11035058	11035458	11035258	11035182	11035211	CCCTGCTGAGGGCCATCATCCTGGTTCCC	-
PRH1	ENST00000539853.5_4	Q	R	chr12	11035058	11035458	11035258	11035239	11035266	CCTCCCAAAGGTGGTCCCTGACGCTCC	-
PRH1	ENST00000539853.5_4	Q	R	chr12	11035058	11035458	11035258	11035370	11035403	CCACACGGCCGGCCCCTCTCTGCCTGACCTGCC	-
PRH1	ENST00000539853.5_4	Q	R	chr12	11035058	11035458	11035258	11035411	11035439	CCCAACCTCCCCCCTTCCCAAGGCTTCC	-
PRH1	ENST00000539853.5_4	Q	R	chr12	11035079	11035479	11035279	11035182	11035211	CCCTGCTGAGGGCCATCATCCTGGTTCCC	-
PRH1	ENST00000539853.5_4	Q	R	chr12	11035079	11035479	11035279	11035239	11035266	CCTCCCAAAGGTGGTCCCTGACGCTCC	-
PRH1	ENST00000539853.5_4	Q	R	chr12	11035079	11035479	11035279	11035370	11035403	CCACACGGCCGGCCCCTCTCTGCCTGACCTGCC	-
PRH1	ENST00000539853.5_4	Q	R	chr12	11035079	11035479	11035279	11035411	11035439	CCCAACCTCCCCCCTTCCCAAGGCTTCC	-
TAS2R46	ENST00000533467.1_1	H	R	chr12	11213807	11214207	11214007	11213985	11214010	CCTTTCACCCAGTACCTCACATGCC	-
TAS2R46	ENST00000533467.1_1	T	A	chr12	11213874	11214274	11214074	11213985	11214010	CCTTTCACCCAGTACCTCACATGCC	-
TAS2R46	ENST00000533467.1_1	Y	C	chr12	11213882	11214282	11214082	11213985	11214010	CCTTTCACCCAGTACCTCACATGCC	-
TAS2R46	ENST00000533467.1_1	I	V	chr12	11213961	11214361	11214161	11213985	11214010	CCTTTCACCCAGTACCTCACATGCC	-
DUSP16	ENST00000298573.8_1	K	R	chr12	12630273	12630673	12630473	12630618	12630649	CCCACTGAGCGCCTGTACCAGCGGGCTGTCC	-
DUSP16	ENST00000298573.8_1	Y	C	chr12	12630276	12630676	12630476	12630618	12630649	CCCACTGAGCGCCTGTACCAGCGGGCTGTCC	-
BHLHE41	ENST00000242728.5_2	N	D	chr12	26276858	26277258	26277058	26277176	26277205	CCCTCGTCTGCCCCCCCCGCCCCCCCACC	-
BHLHE41	ENST00000242728.5_2	R	G	chr12	26276870	26277270	26277070	26277176	26277205	CCCTCGTCTGCCCCCCCCGCCCCCCCACC	-
ADCY6	ENST00000357869.7_2	K	R	chr12	49176785	49177185	49176985	49176844	49176875	CCTGCACCAGACGGCGCCAGCAGGATCGCCC	-
ADCY6	ENST00000357869.7_2	K	R	chr12	49176785	49177185	49176985	49176878	49176909	CCTGGGCACCGCGTCGGGCGCCACCTCAGCC	-
ADCY6	ENST00000357869.7_2	K	R	chr12	49176785	49177185	49176985	49176931	49176964	CCTCGGTATCCTCGAAGCCCAGGGCCACTGCCC	-
ADCY6	ENST00000357869.7_2	K	R	chr12	49176785	49177185	49176985	49176968	49177003	CCCCAGCTCCTTGCCCTTGCCTGGGCCGCCCCTCC	-
ADCY6	ENST00000357869.7_2	K	R	chr12	49176785	49177185	49176985	49177018	49177044	CCTGCCAGGGGCACCGAGGGGGGCCC	-
ADCY6	ENST00000357869.7_2	K	R	chr12	49176785	49177185	49176985	49177107	49177132	CCACCTGCCCGAGTGCCACGGCGCC	-
ADCY6	ENST00000357869.7_2	K	R	chr12	49176785	49177185	49176985	49177145	49177182	CCCATTGCGTTCACCCCAGGCTGTTTTCCGTTCATCC	-
FKBP11	ENST00000552878.5_4	Y	C	chr12	49316575	49316975	49316775	49316581	49316614	CCTTGGTCCCCCTACCCTCCTTCCAGGCCTTCC	-
FKBP11	ENST00000552878.5_4	I	V	chr12	49316582	49316982	49316782	49316588	49316614	CCCCCTACCCTCCTTCCAGGCCTTCC	-
FKBP11	ENST00000552878.5_4	D	G	chr12	49316590	49316990	49316790	49316590	49316614	CCCTACCCTCCTTCCAGGCCTTCC	-
FKBP11	ENST00000552878.5_4	H	R	chr12	49316593	49316993	49316793	49316595	49316614	CCCTCCTTCCAGGCCTTCC	-
FKBP11	ENST00000552878.5_4	H	R	chr12	49316596	49316996	49316796	49316596	49316614	CCTCCTTCCAGGCCTTCC	-
TUBA1B	ENST00000336023.9_2	T	A	chr12	49522320	49522720	49522520	49522652	49522673	CCCAGAACCAGTTCCCCCACC	-
TUBA1B	ENST00000336023.9_2	T	A	chr12	49522329	49522729	49522529	49522652	49522673	CCCAGAACCAGTTCCCCCACC	-
TUBA1B	ENST00000336023.9_2	Q	R	chr12	49522370	49522770	49522570	49522652	49522673	CCCAGAACCAGTTCCCCCACC	-
TUBA1B	ENST00000336023.9_2	K	R	chr12	49522406	49522806	49522606	49522652	49522673	CCCAGAACCAGTTCCCCCACC	-
TUBA1B	ENST00000336023.9_2	K	E	chr12	49522407	49522807	49522607	49522652	49522673	CCCAGAACCAGTTCCCCCACC	-
TUBA1B	ENST00000336023.9_2	K	R	chr12	49522409	49522809	49522609	49522652	49522673	CCCAGAACCAGTTCCCCCACC	-
TUBA1B	ENST00000336023.9_2	K	E	chr12	49522410	49522810	49522610	49522652	49522673	CCCAGAACCAGTTCCCCCACC	-
TUBA1A	ENST00000546918.1_1	N	S	chr12	49579995	49580395	49580195	49580318	49580352	CCAGCGGAGCCCCCCAGGACAGACCTCCTGTCCC	-
KRT81	ENST00000327741.9_1	K	R	chr12	52681632	52682032	52681832	52681853	52681891	CCATGTTCAGGTCCCGGCTGTTGTCCAGCTTGACAACC	-
KRT81	ENST00000327741.9_1	K	R	chr12	52681632	52682032	52681832	52681972	52681999	CCCCACCCACCATGTCCTGACTCCACC	-
KRT81	ENST00000327741.9_1	I	V	chr12	52681645	52682045	52681845	52681853	52681891	CCATGTTCAGGTCCCGGCTGTTGTCCAGCTTGACAACC	-
KRT81	ENST00000327741.9_1	I	V	chr12	52681645	52682045	52681845	52681972	52681999	CCCCACCCACCATGTCCTGACTCCACC	-
KRT81	ENST00000327741.9_1	I	V	chr12	52681645	52682045	52681845	52682018	52682044	CCCCAACCCTGCCCCCTCACACAGCC	-
KRT81	ENST00000327741.9_1	N	S	chr12	52681674	52682074	52681874	52681853	52681891	CCATGTTCAGGTCCCGGCTGTTGTCCAGCTTGACAACC	-
KRT81	ENST00000327741.9_1	N	S	chr12	52681674	52682074	52681874	52681972	52681999	CCCCACCCACCATGTCCTGACTCCACC	-
KRT81	ENST00000327741.9_1	N	S	chr12	52681674	52682074	52681874	52682018	52682044	CCCCAACCCTGCCCCCTCACACAGCC	-
KRT81	ENST00000327741.9_1	N	D	chr12	52681675	52682075	52681875	52681853	52681891	CCATGTTCAGGTCCCGGCTGTTGTCCAGCTTGACAACC	-
KRT81	ENST00000327741.9_1	N	D	chr12	52681675	52682075	52681875	52681972	52681999	CCCCACCCACCATGTCCTGACTCCACC	-
KRT81	ENST00000327741.9_1	N	D	chr12	52681675	52682075	52681875	52682018	52682044	CCCCAACCCTGCCCCCTCACACAGCC	-
KRT81	ENST00000327741.9_1	K	R	chr12	52681683	52682083	52681883	52681853	52681891	CCATGTTCAGGTCCCGGCTGTTGTCCAGCTTGACAACC	-
KRT81	ENST00000327741.9_1	K	R	chr12	52681683	52682083	52681883	52681972	52681999	CCCCACCCACCATGTCCTGACTCCACC	-
KRT81	ENST00000327741.9_1	K	R	chr12	52681683	52682083	52681883	52682018	52682044	CCCCAACCCTGCCCCCTCACACAGCC	-
KRT81	ENST00000327741.9_1	K	R	chr12	52681683	52682083	52681883	52682057	52682077	CCTCTACCCACATCCTGTCC	-
KRT81	ENST00000327741.9_1	K	E	chr12	52681684	52682084	52681884	52681853	52681891	CCATGTTCAGGTCCCGGCTGTTGTCCAGCTTGACAACC	-
KRT81	ENST00000327741.9_1	K	E	chr12	52681684	52682084	52681884	52681972	52681999	CCCCACCCACCATGTCCTGACTCCACC	-
KRT81	ENST00000327741.9_1	K	E	chr12	52681684	52682084	52681884	52682018	52682044	CCCCAACCCTGCCCCCTCACACAGCC	-
KRT81	ENST00000327741.9_1	K	E	chr12	52681684	52682084	52681884	52682057	52682077	CCTCTACCCACATCCTGTCC	-
KRT81	ENST00000327741.9_1	I	V	chr12	52681708	52682108	52681908	52681853	52681891	CCATGTTCAGGTCCCGGCTGTTGTCCAGCTTGACAACC	-
KRT81	ENST00000327741.9_1	I	V	chr12	52681708	52682108	52681908	52681972	52681999	CCCCACCCACCATGTCCTGACTCCACC	-
KRT81	ENST00000327741.9_1	I	V	chr12	52681708	52682108	52681908	52682018	52682044	CCCCAACCCTGCCCCCTCACACAGCC	-
KRT81	ENST00000327741.9_1	I	V	chr12	52681708	52682108	52681908	52682057	52682092	CCTCTACCCACATCCTGTCCAACACTCCCACCCCC	-
KRT83	ENST00000293670.3_2	K	R	chr12	52714573	52714973	52714773	52714651	52714679	CCTTTGACTTCCCTGTCAGTGCCCAGCC	-
KRT83	ENST00000293670.3_2	K	R	chr12	52714573	52714973	52714773	52714889	52714927	CCGCACACGCCCCCGGAGCGGTAGCCGAAGCTGCGTCC	-
KRT83	ENST00000293670.3_2	K	E	chr12	52714574	52714974	52714774	52714651	52714679	CCTTTGACTTCCCTGTCAGTGCCCAGCC	-
KRT83	ENST00000293670.3_2	K	E	chr12	52714574	52714974	52714774	52714889	52714927	CCGCACACGCCCCCGGAGCGGTAGCCGAAGCTGCGTCC	-
KRT83	ENST00000293670.3_2	Q	R	chr12	52714579	52714979	52714779	52714651	52714679	CCTTTGACTTCCCTGTCAGTGCCCAGCC	-
KRT83	ENST00000293670.3_2	Q	R	chr12	52714579	52714979	52714779	52714889	52714927	CCGCACACGCCCCCGGAGCGGTAGCCGAAGCTGCGTCC	-
KRT83	ENST00000293670.3_2	K	R	chr12	52714585	52714985	52714785	52714651	52714679	CCTTTGACTTCCCTGTCAGTGCCCAGCC	-
KRT83	ENST00000293670.3_2	K	R	chr12	52714585	52714985	52714785	52714889	52714927	CCGCACACGCCCCCGGAGCGGTAGCCGAAGCTGCGTCC	-
KRT83	ENST00000293670.3_2	K	R	chr12	52714597	52714997	52714797	52714651	52714679	CCTTTGACTTCCCTGTCAGTGCCCAGCC	-
KRT83	ENST00000293670.3_2	K	R	chr12	52714597	52714997	52714797	52714889	52714927	CCGCACACGCCCCCGGAGCGGTAGCCGAAGCTGCGTCC	-
KRT83	ENST00000293670.3_2	K	R	chr12	52714597	52714997	52714797	52714967	52714987	CCAAAGCCCCCGGTGAGGCC	-
KRT83	ENST00000293670.3_2	Q	R	chr12	52714606	52715006	52714806	52714651	52714679	CCTTTGACTTCCCTGTCAGTGCCCAGCC	-
KRT83	ENST00000293670.3_2	Q	R	chr12	52714606	52715006	52714806	52714889	52714927	CCGCACACGCCCCCGGAGCGGTAGCCGAAGCTGCGTCC	-
KRT83	ENST00000293670.3_2	Q	R	chr12	52714606	52715006	52714806	52714967	52714987	CCAAAGCCCCCGGTGAGGCC	-
KRT5	ENST00000252242.9_2	N	S	chr12	52912563	52912963	52912763	52912670	52912703	CCCATCTGGTACCAAGAAGACACCACCCTCCCC	-
KRT5	ENST00000252242.9_2	N	S	chr12	52912563	52912963	52912763	52912708	52912722	CCACCCTCCACCCC	-
KRT5	ENST00000252242.9_2	N	S	chr12	52912563	52912963	52912763	52912778	52912810	CCAGGCGGCCCCGTTCCCCCACGATGCTGTCC	-
KRT5	ENST00000252242.9_2	N	D	chr12	52912564	52912964	52912764	52912670	52912703	CCCATCTGGTACCAAGAAGACACCACCCTCCCC	-
KRT5	ENST00000252242.9_2	N	D	chr12	52912564	52912964	52912764	52912708	52912722	CCACCCTCCACCCC	-
KRT5	ENST00000252242.9_2	N	D	chr12	52912564	52912964	52912764	52912778	52912810	CCAGGCGGCCCCGTTCCCCCACGATGCTGTCC	-
KRT1	ENST00000252244.3_2	Y	C	chr12	53069117	53069517	53069317	53069429	53069459	CCTCAACTCCGTTTCCAGCCCAACAAAGCC	-
KRT1	ENST00000252244.3_2	S	G	chr12	53069121	53069521	53069321	53069429	53069459	CCTCAACTCCGTTTCCAGCCCAACAAAGCC	-
KRT1	ENST00000252244.3_2	S	G	chr12	53069124	53069524	53069324	53069429	53069459	CCTCAACTCCGTTTCCAGCCCAACAAAGCC	-
CSAD	ENST00000267085.8_2	R	G	chr12	53553218	53553618	53553418	53553232	53553266	CCCAGAAACATACCTTCCTCCCCATCCCCACCCC	-
CSAD	ENST00000267085.8_2	R	G	chr12	53553218	53553618	53553418	53553303	53553336	CCAGCAAGGAGACCTGCCATGCCACTCCCAGCC	-
PPP1R1A	ENST00000257905.13_3	I	V	chr12	54982045	54982445	54982245	54982114	54982141	CCTGGGTCCCACCAGTCCAGGGGTCCC	-
PPP1R1A	ENST00000257905.13_3	I	V	chr12	54982045	54982445	54982245	54982162	54982201	CCCTGCCGCCCCGCCCTGCTCCGCACCTGCTCCGCCGCC	-
PPP1R1A	ENST00000257905.13_3	K	R	chr12	54982047	54982447	54982247	54982114	54982141	CCTGGGTCCCACCAGTCCAGGGGTCCC	-
PPP1R1A	ENST00000257905.13_3	K	R	chr12	54982047	54982447	54982247	54982162	54982201	CCCTGCCGCCCCGCCCTGCTCCGCACCTGCTCCGCCGCC	-
PPP1R1A	ENST00000257905.13_3	K	E	chr12	54982048	54982448	54982248	54982114	54982141	CCTGGGTCCCACCAGTCCAGGGGTCCC	-
PPP1R1A	ENST00000257905.13_3	K	E	chr12	54982048	54982448	54982248	54982162	54982201	CCCTGCCGCCCCGCCCTGCTCCGCACCTGCTCCGCCGCC	-
PPP1R1A	ENST00000257905.13_3	E	G	chr12	54982068	54982468	54982268	54982114	54982141	CCTGGGTCCCACCAGTCCAGGGGTCCC	-
PPP1R1A	ENST00000257905.13_3	E	G	chr12	54982068	54982468	54982268	54982162	54982201	CCCTGCCGCCCCGCCCTGCTCCGCACCTGCTCCGCCGCC	-
PPP1R1A	ENST00000257905.13_3	M	V	chr12	54982072	54982472	54982272	54982114	54982141	CCTGGGTCCCACCAGTCCAGGGGTCCC	-
PPP1R1A	ENST00000257905.13_3	M	V	chr12	54982072	54982472	54982272	54982162	54982201	CCCTGCCGCCCCGCCCTGCTCCGCACCTGCTCCGCCGCC	-
ARHGAP9	ENST00000550288.6_2	R	G	chr12	57870174	57870574	57870374	57870190	57870229	CCAGGCTGTTACCCGTTAACACCACCCAAGACGGGCCCC	-
ARHGAP9	ENST00000550288.6_2	R	G	chr12	57870174	57870574	57870374	57870417	57870435	CCCGACTTTTCCACCTCC	-
ARHGAP9	ENST00000550288.6_2	R	G	chr12	57870174	57870574	57870374	57870467	57870499	CCCTCGCCCTCCATAGTGGCCACGGCTTTCCC	-
ARHGAP9	ENST00000550288.6_2	K	R	chr12	57870179	57870579	57870379	57870190	57870229	CCAGGCTGTTACCCGTTAACACCACCCAAGACGGGCCCC	-
ARHGAP9	ENST00000550288.6_2	K	R	chr12	57870179	57870579	57870379	57870417	57870435	CCCGACTTTTCCACCTCC	-
ARHGAP9	ENST00000550288.6_2	K	R	chr12	57870179	57870579	57870379	57870467	57870499	CCCTCGCCCTCCATAGTGGCCACGGCTTTCCC	-
ARHGAP9	ENST00000550288.6_2	K	R	chr12	57870200	57870600	57870400	57870201	57870238	CCCGTTAACACCACCCAAGACGGGCCCCAGTTCTTCC	-
ARHGAP9	ENST00000550288.6_2	K	R	chr12	57870200	57870600	57870400	57870417	57870435	CCCGACTTTTCCACCTCC	-
ARHGAP9	ENST00000550288.6_2	K	R	chr12	57870200	57870600	57870400	57870467	57870499	CCCTCGCCCTCCATAGTGGCCACGGCTTTCCC	-
ARHGAP9	ENST00000550288.6_2	K	E	chr12	57870201	57870601	57870401	57870201	57870238	CCCGTTAACACCACCCAAGACGGGCCCCAGTTCTTCC	-
ARHGAP9	ENST00000550288.6_2	K	E	chr12	57870201	57870601	57870401	57870417	57870435	CCCGACTTTTCCACCTCC	-
ARHGAP9	ENST00000550288.6_2	K	E	chr12	57870201	57870601	57870401	57870467	57870499	CCCTCGCCCTCCATAGTGGCCACGGCTTTCCC	-
ARHGAP9	ENST00000550288.6_2	N	S	chr12	57870209	57870609	57870409	57870211	57870238	CCACCCAAGACGGGCCCCAGTTCTTCC	-
ARHGAP9	ENST00000550288.6_2	N	S	chr12	57870209	57870609	57870409	57870417	57870435	CCCGACTTTTCCACCTCC	-
ARHGAP9	ENST00000550288.6_2	N	S	chr12	57870209	57870609	57870409	57870467	57870499	CCCTCGCCCTCCATAGTGGCCACGGCTTTCCC	-
ARHGAP9	ENST00000550288.6_2	K	R	chr12	57871070	57871470	57871270	57871084	57871116	CCAGATGCCACCTCTACCCACTCTCCACACCC	-
ARHGAP9	ENST00000550288.6_2	K	R	chr12	57871070	57871470	57871270	57871327	57871354	CCAGGTGCTGCTCCCAGGCATCCAGCC	-
ARHGAP9	ENST00000550288.6_2	N	D	chr12	57871098	57871498	57871298	57871327	57871354	CCAGGTGCTGCTCCCAGGCATCCAGCC	-
ARHGAP9	ENST00000550288.6_2	I	M	chr12	57871099	57871499	57871299	57871327	57871354	CCAGGTGCTGCTCCCAGGCATCCAGCC	-
ARHGAP9	ENST00000550288.6_2	Q	R	chr12	57871136	57871536	57871336	57871327	57871354	CCAGGTGCTGCTCCCAGGCATCCAGCC	-
DDIT3	ENST00000623876.2_2	I	V	chr12	57910469	57910869	57910669	57910707	57910739	CCACTTTCCTTTCATTCTCCTGTTCTTTCTCC	-
DDIT3	ENST00000623876.2_2	I	V	chr12	57910469	57910869	57910669	57910775	57910804	CCACTCTGTTTCCGTTTCCTGGTTCTCCC	-
DDIT3	ENST00000623876.2_2	I	V	chr12	57910469	57910869	57910669	57910812	57910832	CCTCCTCTTCCTCCTGAGCC	-
DDIT3	ENST00000623876.2_2	R	G	chr12	57910517	57910917	57910717	57910707	57910739	CCACTTTCCTTTCATTCTCCTGTTCTTTCTCC	-
DDIT3	ENST00000623876.2_2	R	G	chr12	57910517	57910917	57910717	57910775	57910804	CCACTCTGTTTCCGTTTCCTGGTTCTCCC	-
DDIT3	ENST00000623876.2_2	R	G	chr12	57910517	57910917	57910717	57910812	57910832	CCTCCTCTTCCTCCTGAGCC	-
DDIT3	ENST00000623876.2_2	N	S	chr12	57910522	57910922	57910722	57910707	57910739	CCACTTTCCTTTCATTCTCCTGTTCTTTCTCC	-
DDIT3	ENST00000623876.2_2	N	S	chr12	57910522	57910922	57910722	57910775	57910804	CCACTCTGTTTCCGTTTCCTGGTTCTCCC	-
DDIT3	ENST00000623876.2_2	N	S	chr12	57910522	57910922	57910722	57910812	57910832	CCTCCTCTTCCTCCTGAGCC	-
DDIT3	ENST00000623876.2_2	N	S	chr12	57910522	57910922	57910722	57910902	57910922	CCTCCTCAGTCAGCCAAGCC	-
AGAP2	ENST00000547588.5_3	K	R	chr12	58130769	58131169	58130969	58130772	58130799	CCCTAGTTTCCTGGACCTCGCTCCTCC	-
AGAP2	ENST00000547588.5_3	K	R	chr12	58130769	58131169	58130969	58130816	58130848	CCAGGTACCCTTCCCTCCCTGTTCTCAAGCCC	-
AGAP2	ENST00000547588.5_3	K	R	chr12	58130769	58131169	58130969	58130884	58130910	CCCAGCAGCTCCCTGGACCCGCTGCC	-
AGAP2	ENST00000547588.5_3	K	R	chr12	58130769	58131169	58130969	58130929	58130961	CCGGGAAGGGGCCCGGAGCCAGGAGGCCCTCC	-
AGAP2	ENST00000547588.5_3	K	R	chr12	58130769	58131169	58130969	58131025	58131052	CCCCCCTCCCGGCCCCGTTTCAGCCCC	-
AGAP2	ENST00000547588.5_3	S	G	chr12	58130785	58131185	58130985	58130787	58130804	CCTCGCTCCTCCACCCC	-
AGAP2	ENST00000547588.5_3	S	G	chr12	58130785	58131185	58130985	58130816	58130848	CCAGGTACCCTTCCCTCCCTGTTCTCAAGCCC	-
AGAP2	ENST00000547588.5_3	S	G	chr12	58130785	58131185	58130985	58130884	58130910	CCCAGCAGCTCCCTGGACCCGCTGCC	-
AGAP2	ENST00000547588.5_3	S	G	chr12	58130785	58131185	58130985	58130929	58130961	CCGGGAAGGGGCCCGGAGCCAGGAGGCCCTCC	-
AGAP2	ENST00000547588.5_3	S	G	chr12	58130785	58131185	58130985	58131025	58131052	CCCCCCTCCCGGCCCCGTTTCAGCCCC	-
AGAP2	ENST00000547588.5_3	I	V	chr12	58130788	58131188	58130988	58130816	58130848	CCAGGTACCCTTCCCTCCCTGTTCTCAAGCCC	-
AGAP2	ENST00000547588.5_3	I	V	chr12	58130788	58131188	58130988	58130884	58130910	CCCAGCAGCTCCCTGGACCCGCTGCC	-
AGAP2	ENST00000547588.5_3	I	V	chr12	58130788	58131188	58130988	58130929	58130961	CCGGGAAGGGGCCCGGAGCCAGGAGGCCCTCC	-
AGAP2	ENST00000547588.5_3	I	V	chr12	58130788	58131188	58130988	58131025	58131052	CCCCCCTCCCGGCCCCGTTTCAGCCCC	-
AGAP2	ENST00000547588.5_3	K	R	chr12	58130802	58131202	58131002	58130816	58130848	CCAGGTACCCTTCCCTCCCTGTTCTCAAGCCC	-
AGAP2	ENST00000547588.5_3	K	R	chr12	58130802	58131202	58131002	58130884	58130910	CCCAGCAGCTCCCTGGACCCGCTGCC	-
AGAP2	ENST00000547588.5_3	K	R	chr12	58130802	58131202	58131002	58130929	58130961	CCGGGAAGGGGCCCGGAGCCAGGAGGCCCTCC	-
AGAP2	ENST00000547588.5_3	K	R	chr12	58130802	58131202	58131002	58131025	58131052	CCCCCCTCCCGGCCCCGTTTCAGCCCC	-
AGAP2	ENST00000547588.5_3	K	E	chr12	58130803	58131203	58131003	58130816	58130848	CCAGGTACCCTTCCCTCCCTGTTCTCAAGCCC	-
AGAP2	ENST00000547588.5_3	K	E	chr12	58130803	58131203	58131003	58130884	58130910	CCCAGCAGCTCCCTGGACCCGCTGCC	-
AGAP2	ENST00000547588.5_3	K	E	chr12	58130803	58131203	58131003	58130929	58130961	CCGGGAAGGGGCCCGGAGCCAGGAGGCCCTCC	-
AGAP2	ENST00000547588.5_3	K	E	chr12	58130803	58131203	58131003	58131025	58131052	CCCCCCTCCCGGCCCCGTTTCAGCCCC	-
AGAP2	ENST00000547588.5_3	T	A	chr12	58130815	58131215	58131015	58130816	58130848	CCAGGTACCCTTCCCTCCCTGTTCTCAAGCCC	-
AGAP2	ENST00000547588.5_3	T	A	chr12	58130815	58131215	58131015	58130884	58130910	CCCAGCAGCTCCCTGGACCCGCTGCC	-
AGAP2	ENST00000547588.5_3	T	A	chr12	58130815	58131215	58131015	58130929	58130961	CCGGGAAGGGGCCCGGAGCCAGGAGGCCCTCC	-
AGAP2	ENST00000547588.5_3	T	A	chr12	58130815	58131215	58131015	58131025	58131052	CCCCCCTCCCGGCCCCGTTTCAGCCCC	-
CDK4	ENST00000549606.5_1	K	R	chr12	58142130	58142530	58142330	58142282	58142302	CCTTCCATGGCAGCCACTCC	-
CDK4	ENST00000549606.5_1	K	E	chr12	58142131	58142531	58142331	58142282	58142302	CCTTCCATGGCAGCCACTCC	-
CDK4	ENST00000549606.5_1	Y	C	chr12	58142139	58142539	58142339	58142282	58142302	CCTTCCATGGCAGCCACTCC	-
CDK4	ENST00000549606.5_1	K	R	chr12	58142175	58142575	58142375	58142282	58142302	CCTTCCATGGCAGCCACTCC	-
CDK4	ENST00000549606.5_1	N	S	chr12	58142184	58142584	58142384	58142282	58142302	CCTTCCATGGCAGCCACTCC	-
CDK4	ENST00000549606.5_1	N	D	chr12	58142185	58142585	58142385	58142282	58142302	CCTTCCATGGCAGCCACTCC	-
KRR1	ENST00000229214.9_3	K	R	chr12	75893396	75893796	75893596	75893467	75893478	CCACCACCACC	-
KRR1	ENST00000229214.9_3	K	E	chr12	75893397	75893797	75893597	75893467	75893478	CCACCACCACC	-
KRR1	ENST00000229214.9_3	K	R	chr12	75893402	75893802	75893602	75893467	75893478	CCACCACCACC	-
KRR1	ENST00000229214.9_3	K	R	chr12	75893411	75893811	75893611	75893467	75893478	CCACCACCACC	-
KRR1	ENST00000229214.9_3	K	R	chr12	75893429	75893829	75893629	75893467	75893478	CCACCACCACC	-
KRR1	ENST00000229214.9_3	K	E	chr12	75893430	75893830	75893630	75893467	75893478	CCACCACCACC	-
KRR1	ENST00000229214.9_3	E	G	chr12	75893444	75893844	75893644	75893467	75893478	CCACCACCACC	-
KRR1	ENST00000229214.9_3	K	R	chr12	75893465	75893865	75893665	75893467	75893478	CCACCACCACC	-
DUSP6	ENST00000547291.1_1	Y	C	chr12	89743018	89743418	89743218	89743133	89743166	CCCAGCGTCCTCTCGAAGTCCAGCAGCTGACCC	-
DUSP6	ENST00000547291.1_1	Y	C	chr12	89743018	89743418	89743218	89743289	89743315	CCAGCCAAGCAATGTACCAAGACACC	-
DUSP6	ENST00000547291.1_1	K	R	chr12	89743045	89743445	89743245	89743133	89743166	CCCAGCGTCCTCTCGAAGTCCAGCAGCTGACCC	-
DUSP6	ENST00000547291.1_1	K	R	chr12	89743045	89743445	89743245	89743289	89743315	CCAGCCAAGCAATGTACCAAGACACC	-
DUSP6	ENST00000547291.1_1	M	V	chr12	89743052	89743452	89743252	89743133	89743166	CCCAGCGTCCTCTCGAAGTCCAGCAGCTGACCC	-
DUSP6	ENST00000547291.1_1	M	V	chr12	89743052	89743452	89743252	89743289	89743315	CCAGCCAAGCAATGTACCAAGACACC	-
DUSP6	ENST00000547291.1_1	Y	C	chr12	89743057	89743457	89743257	89743133	89743166	CCCAGCGTCCTCTCGAAGTCCAGCAGCTGACCC	-
DUSP6	ENST00000547291.1_1	Y	C	chr12	89743057	89743457	89743257	89743289	89743315	CCAGCCAAGCAATGTACCAAGACACC	-
DUSP6	ENST00000547291.1_1	T	A	chr12	89743073	89743473	89743273	89743133	89743166	CCCAGCGTCCTCTCGAAGTCCAGCAGCTGACCC	-
DUSP6	ENST00000547291.1_1	T	A	chr12	89743073	89743473	89743273	89743289	89743315	CCAGCCAAGCAATGTACCAAGACACC	-
BTG1	ENST00000256015.5_2	S	G	chr12	92537739	92538139	92537939	92537769	92537799	CCATAATCCATCCCCAAGAGGAGCCCACCC	-
BTG1	ENST00000256015.5_2	S	G	chr12	92537739	92538139	92537939	92538108	92538131	CCAATCCGCTGTGCTGCCTGTCC	-
BTG1	ENST00000256015.5_2	N	S	chr12	92537765	92538165	92537965	92537769	92537799	CCATAATCCATCCCCAAGAGGAGCCCACCC	-
BTG1	ENST00000256015.5_2	N	S	chr12	92537765	92538165	92537965	92538108	92538131	CCAATCCGCTGTGCTGCCTGTCC	-
BTG1	ENST00000256015.5_2	S	G	chr12	92537775	92538175	92537975	92537776	92537799	CCATCCCCAAGAGGAGCCCACCC	-
BTG1	ENST00000256015.5_2	S	G	chr12	92537775	92538175	92537975	92538108	92538131	CCAATCCGCTGTGCTGCCTGTCC	-
BTG1	ENST00000256015.5_2	Y	C	chr12	92537798	92538198	92537998	92538108	92538131	CCAATCCGCTGTGCTGCCTGTCC	-
BTG1	ENST00000256015.5_2	K	R	chr12	92537948	92538348	92538148	92538108	92538131	CCAATCCGCTGTGCTGCCTGTCC	-
BTG1	ENST00000256015.5_2	K	R	chr12	92537948	92538348	92538148	92538271	92538302	CCCACTGCGGATTCCTCCTACCCCAGGCTCC	-
BTG1	ENST00000256015.5_2	Y	C	chr12	92537972	92538372	92538172	92538108	92538131	CCAATCCGCTGTGCTGCCTGTCC	-
BTG1	ENST00000256015.5_2	Y	C	chr12	92537972	92538372	92538172	92538271	92538302	CCCACTGCGGATTCCTCCTACCCCAGGCTCC	-
BTG1	ENST00000256015.5_2	K	R	chr12	92537984	92538384	92538184	92538108	92538131	CCAATCCGCTGTGCTGCCTGTCC	-
BTG1	ENST00000256015.5_2	K	R	chr12	92537984	92538384	92538184	92538271	92538302	CCCACTGCGGATTCCTCCTACCCCAGGCTCC	-
BTG1	ENST00000256015.5_2	K	E	chr12	92537985	92538385	92538185	92538108	92538131	CCAATCCGCTGTGCTGCCTGTCC	-
BTG1	ENST00000256015.5_2	K	E	chr12	92537985	92538385	92538185	92538271	92538302	CCCACTGCGGATTCCTCCTACCCCAGGCTCC	-
APPL2	ENST00000546731.1_1	M	V	chr12	105569801	105570201	105570001	105570026	105570050	CCAACTGTCCTGACCTCTGTTGCC	-
SSH1	ENST00000551165.5_1	H	R	chr12	109185758	109186158	109185958	109185862	109185894	CCCACCAGCAGAATCACCCTGTGAAAGAACCC	-
SSH1	ENST00000551165.5_1	H	R	chr12	109185758	109186158	109185958	109186034	109186070	CCACCCTGCAGGCCGGGCTCTGCCTACCTCCATGCC	-
SSH1	ENST00000551165.5_1	T	A	chr12	109185774	109186174	109185974	109185862	109185894	CCCACCAGCAGAATCACCCTGTGAAAGAACCC	-
SSH1	ENST00000551165.5_1	T	A	chr12	109185774	109186174	109185974	109186034	109186070	CCACCCTGCAGGCCGGGCTCTGCCTACCTCCATGCC	-
SSH1	ENST00000551165.5_1	T	A	chr12	109185774	109186174	109185974	109186148	109186173	CCCCCACCTCCCTGCTCCCAGGCCC	-
SSH1	ENST00000551165.5_1	T	A	chr12	109185798	109186198	109185998	109185862	109185894	CCCACCAGCAGAATCACCCTGTGAAAGAACCC	-
SSH1	ENST00000551165.5_1	T	A	chr12	109185798	109186198	109185998	109186034	109186070	CCACCCTGCAGGCCGGGCTCTGCCTACCTCCATGCC	-
SSH1	ENST00000551165.5_1	T	A	chr12	109185798	109186198	109185998	109186148	109186185	CCCCCACCTCCCTGCTCCCAGGCCCTCCTCCCTTTCC	-
GIT2	ENST00000361006.9_2	I	V	chr12	110427338	110427738	110427538	110427386	110427404	CCCCCTCCTCTGCTGCCC	-
PXN	ENST00000637617.1_1	K	R	chr12	120654445	120654845	120654645	120654452	120654490	CCTCCCCAGGCTCCCCCTGGGCCTTCCCACTCTGCACC	-
PXN	ENST00000637617.1_1	K	R	chr12	120654445	120654845	120654645	120654531	120654564	CCCCCACCCTCTCCCCAGATCTCCCCTCCGGCC	-
PXN	ENST00000637617.1_1	K	R	chr12	120654445	120654845	120654645	120654611	120654644	CCCAGCCCCAGCCATGGGCATCTCCTCGCCACC	-
PXN	ENST00000637617.1_1	K	R	chr12	120654445	120654845	120654645	120654658	120654676	CCCCCCGGCCCGCTTCCC	-
PXN	ENST00000637617.1_1	K	R	chr12	120654445	120654845	120654645	120654730	120654758	CCCCGCCGCCTCCGCCGGCTCCTCTGCC	-
PXN	ENST00000637617.1_1	K	R	chr12	120654445	120654845	120654645	120654770	120654791	CCCAGCCGCCCCTGCAGCTCC	-
PXN	ENST00000637617.1_1	K	R	chr12	120654472	120654872	120654672	120654473	120654502	CCTTCCCACTCTGCACCAAGAGTGGGGCC	-
PXN	ENST00000637617.1_1	K	R	chr12	120654472	120654872	120654672	120654531	120654564	CCCCCACCCTCTCCCCAGATCTCCCCTCCGGCC	-
PXN	ENST00000637617.1_1	K	R	chr12	120654472	120654872	120654672	120654611	120654644	CCCAGCCCCAGCCATGGGCATCTCCTCGCCACC	-
PXN	ENST00000637617.1_1	K	R	chr12	120654472	120654872	120654672	120654658	120654676	CCCCCCGGCCCGCTTCCC	-
PXN	ENST00000637617.1_1	K	R	chr12	120654472	120654872	120654672	120654730	120654758	CCCCGCCGCCTCCGCCGGCTCCTCTGCC	-
PXN	ENST00000637617.1_1	K	R	chr12	120654472	120654872	120654672	120654770	120654791	CCCAGCCGCCCCTGCAGCTCC	-
PXN	ENST00000637617.1_1	Q	R	chr12	120654484	120654884	120654684	120654531	120654564	CCCCCACCCTCTCCCCAGATCTCCCCTCCGGCC	-
PXN	ENST00000637617.1_1	Q	R	chr12	120654484	120654884	120654684	120654611	120654644	CCCAGCCCCAGCCATGGGCATCTCCTCGCCACC	-
PXN	ENST00000637617.1_1	Q	R	chr12	120654484	120654884	120654684	120654658	120654676	CCCCCCGGCCCGCTTCCC	-
PXN	ENST00000637617.1_1	Q	R	chr12	120654484	120654884	120654684	120654730	120654758	CCCCGCCGCCTCCGCCGGCTCCTCTGCC	-
PXN	ENST00000637617.1_1	Q	R	chr12	120654484	120654884	120654684	120654770	120654791	CCCAGCCGCCCCTGCAGCTCC	-
SRSF9	ENST00000229390.8_2	Y	C	chr12	120899626	120900026	120899826	120899885	120899917	CCCCTTGACCCAGACCGAGACCGTGAGTAGCC	-
SRSF9	ENST00000229390.8_2	R	G	chr12	120899633	120900033	120899833	120899885	120899917	CCCCTTGACCCAGACCGAGACCGTGAGTAGCC	-
SRSF9	ENST00000229390.8_2	Y	C	chr12	120899647	120900047	120899847	120899885	120899917	CCCCTTGACCCAGACCGAGACCGTGAGTAGCC	-
SRSF9	ENST00000229390.8_2	S	G	chr12	120899666	120900066	120899866	120899885	120899917	CCCCTTGACCCAGACCGAGACCGTGAGTAGCC	-
SRSF9	ENST00000229390.8_2	Y	C	chr12	120899671	120900071	120899871	120899885	120899917	CCCCTTGACCCAGACCGAGACCGTGAGTAGCC	-
SRSF9	ENST00000229390.8_2	D	G	chr12	120899680	120900080	120899880	120899885	120899917	CCCCTTGACCCAGACCGAGACCGTGAGTAGCC	-
SRSF9	ENST00000229390.8_2	Y	C	chr12	120899713	120900113	120899913	120899885	120899917	CCCCTTGACCCAGACCGAGACCGTGAGTAGCC	-
CAMKK2	ENST00000324774.9_1	N	D	chr12	121690980	121691380	121691180	121691318	121691350	CCTCGTGAGCACCTCTATGCGGCCACATGGCC	-
KDM2B	ENST00000377071.9_2	M	V	chr12	121867950	121868350	121868150	121868047	121868067	CCCCTCCCAGAGCCCGCCCC	-
KDM2B	ENST00000377071.9_2	M	V	chr12	121867950	121868350	121868150	121868307	121868340	CCAGGAGCCAGAAGCCCCCCCGCCGCCAGACCC	-
KDM2B	ENST00000377071.9_2	I	M	chr12	121867957	121868357	121868157	121868047	121868067	CCCCTCCCAGAGCCCGCCCC	-
KDM2B	ENST00000377071.9_2	I	M	chr12	121867957	121868357	121868157	121868307	121868340	CCAGGAGCCAGAAGCCCCCCCGCCGCCAGACCC	-
KDM2B	ENST00000377071.9_2	I	V	chr12	121867959	121868359	121868159	121868047	121868067	CCCCTCCCAGAGCCCGCCCC	-
KDM2B	ENST00000377071.9_2	I	V	chr12	121867959	121868359	121868159	121868307	121868340	CCAGGAGCCAGAAGCCCCCCCGCCGCCAGACCC	-
KDM2B	ENST00000377071.9_2	E	G	chr12	121867967	121868367	121868167	121868047	121868067	CCCCTCCCAGAGCCCGCCCC	-
KDM2B	ENST00000377071.9_2	E	G	chr12	121867967	121868367	121868167	121868307	121868340	CCAGGAGCCAGAAGCCCCCCCGCCGCCAGACCC	-
KDM2B	ENST00000377071.9_2	E	G	chr12	121867976	121868376	121868176	121868047	121868067	CCCCTCCCAGAGCCCGCCCC	-
KDM2B	ENST00000377071.9_2	E	G	chr12	121867976	121868376	121868176	121868307	121868340	CCAGGAGCCAGAAGCCCCCCCGCCGCCAGACCC	-
KDM2B	ENST00000377071.9_2	K	R	chr12	121867979	121868379	121868179	121868047	121868067	CCCCTCCCAGAGCCCGCCCC	-
KDM2B	ENST00000377071.9_2	K	R	chr12	121867979	121868379	121868179	121868307	121868340	CCAGGAGCCAGAAGCCCCCCCGCCGCCAGACCC	-
KDM2B	ENST00000377071.9_2	K	E	chr12	121867980	121868380	121868180	121868047	121868067	CCCCTCCCAGAGCCCGCCCC	-
KDM2B	ENST00000377071.9_2	K	E	chr12	121867980	121868380	121868180	121868307	121868340	CCAGGAGCCAGAAGCCCCCCCGCCGCCAGACCC	-
KDM2B	ENST00000377071.9_2	Q	R	chr12	121867988	121868388	121868188	121868047	121868067	CCCCTCCCAGAGCCCGCCCC	-
KDM2B	ENST00000377071.9_2	Q	R	chr12	121867988	121868388	121868188	121868307	121868340	CCAGGAGCCAGAAGCCCCCCCGCCGCCAGACCC	-
VPS37B	ENST00000267202.7_2	Q	R	chr12	123352861	123353261	123353061	123352903	123352934	CCCGTACACCTGGGAGGCACCACTCCTGGCC	-
VPS37B	ENST00000267202.7_2	Q	R	chr12	123352861	123353261	123353061	123352972	123353008	CCCACGGACTGCCCAAAGCGCCCCAAGGATTCCACC	-
VPS37B	ENST00000267202.7_2	Q	R	chr12	123352861	123353261	123353061	123353025	123353060	CCTCAGTGTCTTCCTCAATCTTGGCCCCTTCTGCC	-
VPS37B	ENST00000267202.7_2	Q	R	chr12	123352861	123353261	123353061	123353149	123353177	CCAGGTAAAGCCCTTCATGATGCCAACC	-
GOLGA3	ENST00000450791.7_5	N	S	chr12	133350672	133351072	133350872	133350934	133350950	CCCACCGTCCCCTCCC	-
GOLGA3	ENST00000450791.7_5	N	S	chr12	133350672	133351072	133350872	133351027	133351051	CCGTCCTGGCCGCCGTGGCAGCCC	-
GOLGA3	ENST00000450791.7_5	N	D	chr12	133350673	133351073	133350873	133350934	133350950	CCCACCGTCCCCTCCC	-
GOLGA3	ENST00000450791.7_5	N	D	chr12	133350673	133351073	133350873	133351027	133351051	CCGTCCTGGCCGCCGTGGCAGCCC	-
GOLGA3	ENST00000450791.7_5	K	R	chr12	133350693	133351093	133350893	133350934	133350950	CCCACCGTCCCCTCCC	-
GOLGA3	ENST00000450791.7_5	K	R	chr12	133350693	133351093	133350893	133351027	133351051	CCGTCCTGGCCGCCGTGGCAGCCC	-
ZDHHC20	ENST00000400590.7_3	E	G	chr13	21955405	21955805	21955605	21955586	21955611	CCTTCTTCAGCTCCATTCTCCAGCC	-
TSC22D1	ENST00000501704.3_1	M	V	chr13	45149932	45150332	45150132	45150301	45150330	CCTGACGCTCCGCCTGGCGCGATTCCTCC	-
TSC22D1	ENST00000501704.3_1	K	R	chr13	45149949	45150349	45150149	45150301	45150339	CCTGACGCTCCGCCTGGCGCGATTCCTCCTTCTCCTCC	-
TSC22D1	ENST00000501704.3_1	R	G	chr13	45149953	45150353	45150153	45150301	45150339	CCTGACGCTCCGCCTGGCGCGATTCCTCCTTCTCCTCC	-
TSC22D1	ENST00000501704.3_1	S	G	chr13	45149959	45150359	45150159	45150301	45150339	CCTGACGCTCCGCCTGGCGCGATTCCTCCTTCTCCTCC	-
TSC22D1	ENST00000501704.3_1	E	G	chr13	45149994	45150394	45150194	45150301	45150339	CCTGACGCTCCGCCTGGCGCGATTCCTCCTTCTCCTCC	-
TSC22D1	ENST00000501704.3_1	E	G	chr13	45149994	45150394	45150194	45150340	45150366	CCTCAGCCAAAGGCGCCGGTCGCTCC	-
TSC22D1	ENST00000501704.3_1	Q	R	chr13	45150003	45150403	45150203	45150301	45150339	CCTGACGCTCCGCCTGGCGCGATTCCTCCTTCTCCTCC	-
TSC22D1	ENST00000501704.3_1	Q	R	chr13	45150003	45150403	45150203	45150340	45150366	CCTCAGCCAAAGGCGCCGGTCGCTCC	-
TSC22D1	ENST00000501704.3_1	M	V	chr13	45150010	45150410	45150210	45150301	45150339	CCTGACGCTCCGCCTGGCGCGATTCCTCCTTCTCCTCC	-
TSC22D1	ENST00000501704.3_1	M	V	chr13	45150010	45150410	45150210	45150340	45150366	CCTCAGCCAAAGGCGCCGGTCGCTCC	-
INTS6	ENST00000398119.6_1	K	R	chr13	52025915	52026315	52026115	52026265	52026294	CCCAGCGGCCCCGCCGCCCCCACAGTACC	-
INTS6	ENST00000398119.6_1	K	E	chr13	52025916	52026316	52026116	52026265	52026294	CCCAGCGGCCCCGCCGCCCCCACAGTACC	-
INTS6	ENST00000398119.6_1	I	V	chr13	52025919	52026319	52026119	52026265	52026294	CCCAGCGGCCCCGCCGCCCCCACAGTACC	-
INTS6	ENST00000398119.6_1	Y	C	chr13	52025924	52026324	52026124	52026265	52026294	CCCAGCGGCCCCGCCGCCCCCACAGTACC	-
INTS6	ENST00000398119.6_1	Y	C	chr13	52025924	52026324	52026124	52026307	52026322	CCACCCCTCCACGCC	-
INTS6	ENST00000398119.6_1	M	V	chr13	52025952	52026352	52026152	52026265	52026294	CCCAGCGGCCCCGCCGCCCCCACAGTACC	-
INTS6	ENST00000398119.6_1	M	V	chr13	52025952	52026352	52026152	52026307	52026329	CCACCCCTCCACGCCGTCCCCC	-
INTS6	ENST00000398119.6_1	Y	C	chr13	52025954	52026354	52026154	52026265	52026294	CCCAGCGGCCCCGCCGCCCCCACAGTACC	-
INTS6	ENST00000398119.6_1	Y	C	chr13	52025954	52026354	52026154	52026307	52026329	CCACCCCTCCACGCCGTCCCCC	-
INTS6	ENST00000398119.6_1	R	G	chr13	52025958	52026358	52026158	52026265	52026294	CCCAGCGGCCCCGCCGCCCCCACAGTACC	-
INTS6	ENST00000398119.6_1	R	G	chr13	52025958	52026358	52026158	52026307	52026329	CCACCCCTCCACGCCGTCCCCC	-
INTS6	ENST00000398119.6_1	D	G	chr13	52025960	52026360	52026160	52026265	52026294	CCCAGCGGCCCCGCCGCCCCCACAGTACC	-
INTS6	ENST00000398119.6_1	D	G	chr13	52025960	52026360	52026160	52026307	52026329	CCACCCCTCCACGCCGTCCCCC	-
INTS6	ENST00000398119.6_1	R	G	chr13	52025967	52026367	52026167	52026265	52026294	CCCAGCGGCCCCGCCGCCCCCACAGTACC	-
INTS6	ENST00000398119.6_1	R	G	chr13	52025967	52026367	52026167	52026307	52026329	CCACCCCTCCACGCCGTCCCCC	-
INTS6	ENST00000398119.6_1	S	G	chr13	52025970	52026370	52026170	52026265	52026294	CCCAGCGGCCCCGCCGCCCCCACAGTACC	-
INTS6	ENST00000398119.6_1	S	G	chr13	52025970	52026370	52026170	52026307	52026329	CCACCCCTCCACGCCGTCCCCC	-
INTS6	ENST00000398119.6_1	D	G	chr13	52025978	52026378	52026178	52026265	52026294	CCCAGCGGCCCCGCCGCCCCCACAGTACC	-
INTS6	ENST00000398119.6_1	D	G	chr13	52025978	52026378	52026178	52026307	52026329	CCACCCCTCCACGCCGTCCCCC	-
INTS6	ENST00000398119.6_1	K	R	chr13	52026352	52026752	52026552	52026429	52026463	CCCCGAGCCCGGCAGCTCCCGCAGTCAGGTCCCC	-
INTS6	ENST00000398119.6_1	K	R	chr13	52026352	52026752	52026552	52026567	52026587	CCGCGCCTTTGGCCGTGTCC	-
INTS6	ENST00000398119.6_1	M	V	chr13	52026356	52026756	52026556	52026429	52026463	CCCCGAGCCCGGCAGCTCCCGCAGTCAGGTCCCC	-
INTS6	ENST00000398119.6_1	M	V	chr13	52026356	52026756	52026556	52026567	52026587	CCGCGCCTTTGGCCGTGTCC	-
INTS6	ENST00000398119.6_1	H	R	chr13	52026406	52026806	52026606	52026429	52026463	CCCCGAGCCCGGCAGCTCCCGCAGTCAGGTCCCC	-
INTS6	ENST00000398119.6_1	H	R	chr13	52026406	52026806	52026606	52026567	52026587	CCGCGCCTTTGGCCGTGTCC	-
INTS6	ENST00000398119.6_1	Q	R	chr13	52026415	52026815	52026615	52026429	52026463	CCCCGAGCCCGGCAGCTCCCGCAGTCAGGTCCCC	-
INTS6	ENST00000398119.6_1	Q	R	chr13	52026415	52026815	52026615	52026567	52026587	CCGCGCCTTTGGCCGTGTCC	-
INTS6	ENST00000398119.6_1	M	V	chr13	52026422	52026822	52026622	52026429	52026463	CCCCGAGCCCGGCAGCTCCCGCAGTCAGGTCCCC	-
INTS6	ENST00000398119.6_1	M	V	chr13	52026422	52026822	52026622	52026567	52026587	CCGCGCCTTTGGCCGTGTCC	-
INTS6	ENST00000311234.9_2	I	M	chr13	52026438	52026838	52026638	52026567	52026587	CCGCGCCTTTGGCCGTGTCC	-
INTS6	ENST00000311234.9_2	M	V	chr13	52026461	52026861	52026661	52026567	52026587	CCGCGCCTTTGGCCGTGTCC	-
VPS36	ENST00000611132.4_1	K	R	chr13	52991026	52991426	52991226	52991196	52991225	CCAGGGCCGAGGCCACCATTTCCTCTTCC	-
DACH1	ENST00000611519.4_1	T	A	chr13	72439987	72440387	72440187	72440165	72440194	CCACATTGCACACCACCGGCGTGATCTCC	-
DACH1	ENST00000611519.4_1	T	A	chr13	72439987	72440387	72440187	72440216	72440236	CCGTATGCAAGCCCCCCACC	-
DACH1	ENST00000611519.4_1	T	A	chr13	72439987	72440387	72440187	72440287	72440321	CCCTCCACCGTGAAGGAAGCCACTTTGGCCCCCC	-
DACH1	ENST00000611519.4_1	K	R	chr13	72440007	72440407	72440207	72440165	72440194	CCACATTGCACACCACCGGCGTGATCTCC	-
DACH1	ENST00000611519.4_1	K	R	chr13	72440007	72440407	72440207	72440216	72440236	CCGTATGCAAGCCCCCCACC	-
DACH1	ENST00000611519.4_1	K	R	chr13	72440007	72440407	72440207	72440287	72440321	CCCTCCACCGTGAAGGAAGCCACTTTGGCCCCCC	-
DACH1	ENST00000611519.4_1	Y	C	chr13	72440013	72440413	72440213	72440165	72440194	CCACATTGCACACCACCGGCGTGATCTCC	-
DACH1	ENST00000611519.4_1	Y	C	chr13	72440013	72440413	72440213	72440216	72440236	CCGTATGCAAGCCCCCCACC	-
DACH1	ENST00000611519.4_1	Y	C	chr13	72440013	72440413	72440213	72440287	72440321	CCCTCCACCGTGAAGGAAGCCACTTTGGCCCCCC	-
DACH1	ENST00000611519.4_1	T	A	chr13	72440020	72440420	72440220	72440165	72440194	CCACATTGCACACCACCGGCGTGATCTCC	-
DACH1	ENST00000611519.4_1	T	A	chr13	72440020	72440420	72440220	72440216	72440236	CCGTATGCAAGCCCCCCACC	-
DACH1	ENST00000611519.4_1	T	A	chr13	72440020	72440420	72440220	72440287	72440321	CCCTCCACCGTGAAGGAAGCCACTTTGGCCCCCC	-
SPRY2	ENST00000377104.4_2	T	A	chr13	80910890	80911290	80911090	80910971	80911001	CCAGGCCTGTTAACCCGGTCATAACACCCC	-
SPRY2	ENST00000377104.4_2	S	G	chr13	80910908	80911308	80911108	80910971	80911001	CCAGGCCTGTTAACCCGGTCATAACACCCC	-
SPRY2	ENST00000377104.4_2	D	G	chr13	80910925	80911325	80911125	80910971	80911001	CCAGGCCTGTTAACCCGGTCATAACACCCC	-
SPRY2	ENST00000377104.4_2	E	G	chr13	80910940	80911340	80911140	80910971	80911001	CCAGGCCTGTTAACCCGGTCATAACACCCC	-
SPRY2	ENST00000377104.4_2	D	G	chr13	80910943	80911343	80911143	80910971	80911001	CCAGGCCTGTTAACCCGGTCATAACACCCC	-
ZIC5	ENST00000267294.4_1	K	R	chr13	100623701	100624101	100623901	100623747	100623767	CCGGCCAGCGCCGGGAAGCC	-
ZIC5	ENST00000267294.4_1	K	R	chr13	100623701	100624101	100623901	100623790	100623810	CCTGAGCCGTTGCCAAATCC	-
ZIC5	ENST00000267294.4_1	K	R	chr13	100623701	100624101	100623901	100623985	100624006	CCTGTTCCCACTCTATCCTCC	-
ZIC5	ENST00000267294.4_1	K	E	chr13	100623702	100624102	100623902	100623747	100623767	CCGGCCAGCGCCGGGAAGCC	-
ZIC5	ENST00000267294.4_1	K	E	chr13	100623702	100624102	100623902	100623790	100623810	CCTGAGCCGTTGCCAAATCC	-
ZIC5	ENST00000267294.4_1	K	E	chr13	100623702	100624102	100623902	100623985	100624006	CCTGTTCCCACTCTATCCTCC	-
ARGLU1	ENST00000400198.8_4	N	S	chr13	107219922	107220322	107220122	107219931	107219962	CCGCTCGAACTCCGCTTTCTTCTCCTCCTCC	-
ARGLU1	ENST00000400198.8_4	N	S	chr13	107219922	107220322	107220122	107220050	107220079	CCCGGTCCCGCTCGCGCCGGGACACGGCC	-
ARGLU1	ENST00000400198.8_4	N	S	chr13	107219922	107220322	107220122	107220102	107220137	CCGCGACTCCCGCCGCCGGTTCCGTTTACTTTCCC	-
ARGLU1	ENST00000400198.8_4	N	S	chr13	107219922	107220322	107220122	107220153	107220185	CCGCACGCGCTCCTTGTCCCGGGATCGCGACC	-
ARGLU1	ENST00000400198.8_4	N	S	chr13	107219922	107220322	107220122	107220246	107220273	CCGGCTCCGAGACCGGCCCATCCTTCC	-
ARGLU1	ENST00000400198.8_4	N	S	chr13	107219922	107220322	107220122	107220287	107220315	CCGCTCGCCTCAGGCCCCTCACGCGGCC	-
ARGLU1	ENST00000400198.8_4	K	E	chr13	107219929	107220329	107220129	107219931	107219962	CCGCTCGAACTCCGCTTTCTTCTCCTCCTCC	-
ARGLU1	ENST00000400198.8_4	K	E	chr13	107219929	107220329	107220129	107220050	107220079	CCCGGTCCCGCTCGCGCCGGGACACGGCC	-
ARGLU1	ENST00000400198.8_4	K	E	chr13	107219929	107220329	107220129	107220102	107220137	CCGCGACTCCCGCCGCCGGTTCCGTTTACTTTCCC	-
ARGLU1	ENST00000400198.8_4	K	E	chr13	107219929	107220329	107220129	107220153	107220185	CCGCACGCGCTCCTTGTCCCGGGATCGCGACC	-
ARGLU1	ENST00000400198.8_4	K	E	chr13	107219929	107220329	107220129	107220246	107220273	CCGGCTCCGAGACCGGCCCATCCTTCC	-
ARGLU1	ENST00000400198.8_4	K	E	chr13	107219929	107220329	107220129	107220287	107220315	CCGCTCGCCTCAGGCCCCTCACGCGGCC	-
ARGLU1	ENST00000400198.8_4	S	G	chr13	107219932	107220332	107220132	107219942	107219962	CCGCTTTCTTCTCCTCCTCC	-
ARGLU1	ENST00000400198.8_4	S	G	chr13	107219932	107220332	107220132	107220050	107220079	CCCGGTCCCGCTCGCGCCGGGACACGGCC	-
ARGLU1	ENST00000400198.8_4	S	G	chr13	107219932	107220332	107220132	107220102	107220137	CCGCGACTCCCGCCGCCGGTTCCGTTTACTTTCCC	-
ARGLU1	ENST00000400198.8_4	S	G	chr13	107219932	107220332	107220132	107220153	107220185	CCGCACGCGCTCCTTGTCCCGGGATCGCGACC	-
ARGLU1	ENST00000400198.8_4	S	G	chr13	107219932	107220332	107220132	107220246	107220273	CCGGCTCCGAGACCGGCCCATCCTTCC	-
ARGLU1	ENST00000400198.8_4	S	G	chr13	107219932	107220332	107220132	107220287	107220315	CCGCTCGCCTCAGGCCCCTCACGCGGCC	-
ARGLU1	ENST00000400198.8_4	K	R	chr13	107219943	107220343	107220143	107220050	107220079	CCCGGTCCCGCTCGCGCCGGGACACGGCC	-
ARGLU1	ENST00000400198.8_4	K	R	chr13	107219943	107220343	107220143	107220102	107220137	CCGCGACTCCCGCCGCCGGTTCCGTTTACTTTCCC	-
ARGLU1	ENST00000400198.8_4	K	R	chr13	107219943	107220343	107220143	107220153	107220185	CCGCACGCGCTCCTTGTCCCGGGATCGCGACC	-
ARGLU1	ENST00000400198.8_4	K	R	chr13	107219943	107220343	107220143	107220246	107220273	CCGGCTCCGAGACCGGCCCATCCTTCC	-
ARGLU1	ENST00000400198.8_4	K	R	chr13	107219943	107220343	107220143	107220287	107220315	CCGCTCGCCTCAGGCCCCTCACGCGGCC	-
ARGLU1	ENST00000400198.8_4	K	R	chr13	107219943	107220343	107220143	107220319	107220334	CCCCTCGCCTCCGCC	-
ARGLU1	ENST00000400198.8_4	K	R	chr13	107219967	107220367	107220167	107220050	107220079	CCCGGTCCCGCTCGCGCCGGGACACGGCC	-
ARGLU1	ENST00000400198.8_4	K	R	chr13	107219967	107220367	107220167	107220102	107220137	CCGCGACTCCCGCCGCCGGTTCCGTTTACTTTCCC	-
ARGLU1	ENST00000400198.8_4	K	R	chr13	107219967	107220367	107220167	107220153	107220185	CCGCACGCGCTCCTTGTCCCGGGATCGCGACC	-
ARGLU1	ENST00000400198.8_4	K	R	chr13	107219967	107220367	107220167	107220246	107220273	CCGGCTCCGAGACCGGCCCATCCTTCC	-
ARGLU1	ENST00000400198.8_4	K	R	chr13	107219967	107220367	107220167	107220287	107220315	CCGCTCGCCTCAGGCCCCTCACGCGGCC	-
ARGLU1	ENST00000400198.8_4	K	R	chr13	107219967	107220367	107220167	107220319	107220334	CCCCTCGCCTCCGCC	-
ARGLU1	ENST00000400198.8_4	K	E	chr13	107219968	107220368	107220168	107220050	107220079	CCCGGTCCCGCTCGCGCCGGGACACGGCC	-
ARGLU1	ENST00000400198.8_4	K	E	chr13	107219968	107220368	107220168	107220102	107220137	CCGCGACTCCCGCCGCCGGTTCCGTTTACTTTCCC	-
ARGLU1	ENST00000400198.8_4	K	E	chr13	107219968	107220368	107220168	107220153	107220185	CCGCACGCGCTCCTTGTCCCGGGATCGCGACC	-
ARGLU1	ENST00000400198.8_4	K	E	chr13	107219968	107220368	107220168	107220246	107220273	CCGGCTCCGAGACCGGCCCATCCTTCC	-
ARGLU1	ENST00000400198.8_4	K	E	chr13	107219968	107220368	107220168	107220287	107220315	CCGCTCGCCTCAGGCCCCTCACGCGGCC	-
ARGLU1	ENST00000400198.8_4	K	E	chr13	107219968	107220368	107220168	107220319	107220334	CCCCTCGCCTCCGCC	-
ADPRHL1	ENST00000612156.2_2	T	A	chr13	114058023	114058423	114058223	114058030	114058066	CCCCCAGGCCACTGCCCCCTGACTGTCCACCATCCC	-
ADPRHL1	ENST00000612156.2_2	T	A	chr13	114058023	114058423	114058223	114058085	114058116	CCCCCCACTCCTGCCAGCAGCATCCACTCCC	-
ADPRHL1	ENST00000612156.2_2	T	A	chr13	114058023	114058423	114058223	114058141	114058163	CCCAGGCCCGAGGCGCCATCCC	-
ADPRHL1	ENST00000612156.2_2	T	A	chr13	114058023	114058423	114058223	114058174	114058214	CCTGTTCCCGACCCTGTTCCCAAGCCCGTTCCTGAGCCCC	-
ADPRHL1	ENST00000612156.2_2	T	A	chr13	114058023	114058423	114058223	114058288	114058320	CCTGAGCCCCTTTCTGGGCCTGACCCTGAGCC	-
ADPRHL1	ENST00000612156.2_2	T	A	chr13	114058023	114058423	114058223	114058336	114058370	CCCGACCCTGTTCCTGAGCCCGTTCCTGAGCCCC	-
ADPRHL1	ENST00000612156.2_2	T	A	chr13	114058023	114058423	114058223	114058378	114058416	CCTGTTCCCGAGCCCGTTCCTGAGCCCCTTTCTGGGCC	-
ADPRHL1	ENST00000612156.2_2	R	G	chr13	114058029	114058429	114058229	114058030	114058066	CCCCCAGGCCACTGCCCCCTGACTGTCCACCATCCC	-
ADPRHL1	ENST00000612156.2_2	R	G	chr13	114058029	114058429	114058229	114058085	114058116	CCCCCCACTCCTGCCAGCAGCATCCACTCCC	-
ADPRHL1	ENST00000612156.2_2	R	G	chr13	114058029	114058429	114058229	114058141	114058163	CCCAGGCCCGAGGCGCCATCCC	-
ADPRHL1	ENST00000612156.2_2	R	G	chr13	114058029	114058429	114058229	114058174	114058214	CCTGTTCCCGACCCTGTTCCCAAGCCCGTTCCTGAGCCCC	-
ADPRHL1	ENST00000612156.2_2	R	G	chr13	114058029	114058429	114058229	114058288	114058320	CCTGAGCCCCTTTCTGGGCCTGACCCTGAGCC	-
ADPRHL1	ENST00000612156.2_2	R	G	chr13	114058029	114058429	114058229	114058336	114058370	CCCGACCCTGTTCCTGAGCCCGTTCCTGAGCCCC	-
ADPRHL1	ENST00000612156.2_2	R	G	chr13	114058029	114058429	114058229	114058378	114058416	CCTGTTCCCGAGCCCGTTCCTGAGCCCCTTTCTGGGCC	-
ADPRHL1	ENST00000612156.2_2	Q	R	chr13	114058031	114058431	114058231	114058031	114058066	CCCCAGGCCACTGCCCCCTGACTGTCCACCATCCC	-
ADPRHL1	ENST00000612156.2_2	Q	R	chr13	114058031	114058431	114058231	114058085	114058116	CCCCCCACTCCTGCCAGCAGCATCCACTCCC	-
ADPRHL1	ENST00000612156.2_2	Q	R	chr13	114058031	114058431	114058231	114058141	114058163	CCCAGGCCCGAGGCGCCATCCC	-
ADPRHL1	ENST00000612156.2_2	Q	R	chr13	114058031	114058431	114058231	114058174	114058214	CCTGTTCCCGACCCTGTTCCCAAGCCCGTTCCTGAGCCCC	-
ADPRHL1	ENST00000612156.2_2	Q	R	chr13	114058031	114058431	114058231	114058288	114058320	CCTGAGCCCCTTTCTGGGCCTGACCCTGAGCC	-
ADPRHL1	ENST00000612156.2_2	Q	R	chr13	114058031	114058431	114058231	114058336	114058370	CCCGACCCTGTTCCTGAGCCCGTTCCTGAGCCCC	-
ADPRHL1	ENST00000612156.2_2	Q	R	chr13	114058031	114058431	114058231	114058378	114058416	CCTGTTCCCGAGCCCGTTCCTGAGCCCCTTTCTGGGCC	-
ADPRHL1	ENST00000612156.2_2	T	A	chr13	114058035	114058435	114058235	114058038	114058066	CCACTGCCCCCTGACTGTCCACCATCCC	-
ADPRHL1	ENST00000612156.2_2	T	A	chr13	114058035	114058435	114058235	114058085	114058116	CCCCCCACTCCTGCCAGCAGCATCCACTCCC	-
ADPRHL1	ENST00000612156.2_2	T	A	chr13	114058035	114058435	114058235	114058141	114058163	CCCAGGCCCGAGGCGCCATCCC	-
ADPRHL1	ENST00000612156.2_2	T	A	chr13	114058035	114058435	114058235	114058174	114058214	CCTGTTCCCGACCCTGTTCCCAAGCCCGTTCCTGAGCCCC	-
ADPRHL1	ENST00000612156.2_2	T	A	chr13	114058035	114058435	114058235	114058288	114058320	CCTGAGCCCCTTTCTGGGCCTGACCCTGAGCC	-
ADPRHL1	ENST00000612156.2_2	T	A	chr13	114058035	114058435	114058235	114058336	114058370	CCCGACCCTGTTCCTGAGCCCGTTCCTGAGCCCC	-
ADPRHL1	ENST00000612156.2_2	T	A	chr13	114058035	114058435	114058235	114058378	114058416	CCTGTTCCCGAGCCCGTTCCTGAGCCCCTTTCTGGGCC	-
ADPRHL1	ENST00000612156.2_2	Q	R	chr13	114058049	114058449	114058249	114058085	114058116	CCCCCCACTCCTGCCAGCAGCATCCACTCCC	-
ADPRHL1	ENST00000612156.2_2	Q	R	chr13	114058049	114058449	114058249	114058141	114058163	CCCAGGCCCGAGGCGCCATCCC	-
ADPRHL1	ENST00000612156.2_2	Q	R	chr13	114058049	114058449	114058249	114058174	114058214	CCTGTTCCCGACCCTGTTCCCAAGCCCGTTCCTGAGCCCC	-
ADPRHL1	ENST00000612156.2_2	Q	R	chr13	114058049	114058449	114058249	114058288	114058320	CCTGAGCCCCTTTCTGGGCCTGACCCTGAGCC	-
ADPRHL1	ENST00000612156.2_2	Q	R	chr13	114058049	114058449	114058249	114058336	114058370	CCCGACCCTGTTCCTGAGCCCGTTCCTGAGCCCC	-
ADPRHL1	ENST00000612156.2_2	Q	R	chr13	114058049	114058449	114058249	114058378	114058416	CCTGTTCCCGAGCCCGTTCCTGAGCCCCTTTCTGGGCC	-
ADPRHL1	ENST00000612156.2_2	Q	R	chr13	114058049	114058449	114058249	114058420	114058442	CCCGAGCCCGTTCCTGAGCCCC	-
GAS6	ENST00000327773.7_2	K	R	chr13	114540910	114541310	114541110	114540919	114540948	CCCCATCCCATCCAGAACCACAGGAACCC	-
GAS6	ENST00000327773.7_2	K	R	chr13	114540910	114541310	114541110	114541022	114541053	CCTCACCCCAGGGCCTTACCTTGGCAGGTCC	-
GAS6	ENST00000327773.7_2	N	S	chr13	114540913	114541313	114541113	114540919	114540948	CCCCATCCCATCCAGAACCACAGGAACCC	-
GAS6	ENST00000327773.7_2	N	S	chr13	114540913	114541313	114541113	114541022	114541053	CCTCACCCCAGGGCCTTACCTTGGCAGGTCC	-
GAS6	ENST00000327773.7_2	N	S	chr13	114540958	114541358	114541158	114541022	114541053	CCTCACCCCAGGGCCTTACCTTGGCAGGTCC	-
GAS6	ENST00000327773.7_2	N	D	chr13	114540959	114541359	114541159	114541022	114541053	CCTCACCCCAGGGCCTTACCTTGGCAGGTCC	-
TEP1	ENST00000556935.5_4	S	G	chr14	20841748	20842148	20841948	20841956	20841975	CCACGTGCTCCTCCTGCCC	-
OSGEP	ENST00000206542.9_2	I	M	chr14	20920011	20920411	20920211	20920120	20920147	CCCTCTAAATACCTGCGTATTTCCTCC	-
OSGEP	ENST00000206542.9_2	I	M	chr14	20920011	20920411	20920211	20920243	20920277	CCACAGTTGGGCCACAGTACGGGCCACAACAGCC	-
OSGEP	ENST00000206542.9_2	I	M	chr14	20920011	20920411	20920211	20920284	20920309	CCAGTGGGGCACCCATGCCAGGGCC	-
METTL3	ENST00000298717.9_2	N	S	chr14	21966209	21966609	21966409	21966429	21966462	CCATCTGGGTACCTTTGCTTGAACCGTGCAACC	-
METTL3	ENST00000298717.9_2	N	S	chr14	21966209	21966609	21966409	21966485	21966514	CCCATCCAGTTGGTTTCCAAGGGTGATCC	-
METTL3	ENST00000298717.9_2	K	R	chr14	21966212	21966612	21966412	21966429	21966462	CCATCTGGGTACCTTTGCTTGAACCGTGCAACC	-
METTL3	ENST00000298717.9_2	K	R	chr14	21966212	21966612	21966412	21966485	21966514	CCCATCCAGTTGGTTTCCAAGGGTGATCC	-
METTL3	ENST00000298717.9_2	K	E	chr14	21966213	21966613	21966413	21966429	21966462	CCATCTGGGTACCTTTGCTTGAACCGTGCAACC	-
METTL3	ENST00000298717.9_2	K	E	chr14	21966213	21966613	21966413	21966485	21966514	CCCATCCAGTTGGTTTCCAAGGGTGATCC	-
METTL3	ENST00000298717.9_2	K	R	chr14	21966218	21966618	21966418	21966429	21966462	CCATCTGGGTACCTTTGCTTGAACCGTGCAACC	-
METTL3	ENST00000298717.9_2	K	R	chr14	21966218	21966618	21966418	21966485	21966514	CCCATCCAGTTGGTTTCCAAGGGTGATCC	-
METTL3	ENST00000298717.9_2	K	E	chr14	21966219	21966619	21966419	21966429	21966462	CCATCTGGGTACCTTTGCTTGAACCGTGCAACC	-
METTL3	ENST00000298717.9_2	K	E	chr14	21966219	21966619	21966419	21966485	21966514	CCCATCCAGTTGGTTTCCAAGGGTGATCC	-
METTL3	ENST00000298717.9_2	I	V	chr14	21966228	21966628	21966428	21966429	21966462	CCATCTGGGTACCTTTGCTTGAACCGTGCAACC	-
METTL3	ENST00000298717.9_2	I	V	chr14	21966228	21966628	21966428	21966485	21966514	CCCATCCAGTTGGTTTCCAAGGGTGATCC	-
METTL3	ENST00000298717.9_2	Y	C	chr14	21966239	21966639	21966439	21966429	21966462	CCATCTGGGTACCTTTGCTTGAACCGTGCAACC	-
METTL3	ENST00000298717.9_2	Y	C	chr14	21966239	21966639	21966439	21966485	21966514	CCCATCCAGTTGGTTTCCAAGGGTGATCC	-
METTL3	ENST00000298717.9_2	R	G	chr14	21966243	21966643	21966443	21966429	21966462	CCATCTGGGTACCTTTGCTTGAACCGTGCAACC	-
METTL3	ENST00000298717.9_2	R	G	chr14	21966243	21966643	21966443	21966485	21966514	CCCATCCAGTTGGTTTCCAAGGGTGATCC	-
METTL3	ENST00000298717.9_2	Q	R	chr14	21966245	21966645	21966445	21966429	21966462	CCATCTGGGTACCTTTGCTTGAACCGTGCAACC	-
METTL3	ENST00000298717.9_2	Q	R	chr14	21966245	21966645	21966445	21966485	21966514	CCCATCCAGTTGGTTTCCAAGGGTGATCC	-
METTL3	ENST00000298717.9_2	K	R	chr14	21966248	21966648	21966448	21966429	21966462	CCATCTGGGTACCTTTGCTTGAACCGTGCAACC	-
METTL3	ENST00000298717.9_2	K	R	chr14	21966248	21966648	21966448	21966485	21966514	CCCATCCAGTTGGTTTCCAAGGGTGATCC	-
METTL3	ENST00000298717.9_2	K	E	chr14	21966249	21966649	21966449	21966429	21966462	CCATCTGGGTACCTTTGCTTGAACCGTGCAACC	-
METTL3	ENST00000298717.9_2	K	E	chr14	21966249	21966649	21966449	21966485	21966514	CCCATCCAGTTGGTTTCCAAGGGTGATCC	-
METTL3	ENST00000298717.9_2	D	G	chr14	21966266	21966666	21966466	21966429	21966462	CCATCTGGGTACCTTTGCTTGAACCGTGCAACC	-
METTL3	ENST00000298717.9_2	D	G	chr14	21966266	21966666	21966466	21966485	21966514	CCCATCCAGTTGGTTTCCAAGGGTGATCC	-
METTL3	ENST00000298717.9_2	H	R	chr14	21966281	21966681	21966481	21966429	21966462	CCATCTGGGTACCTTTGCTTGAACCGTGCAACC	-
METTL3	ENST00000298717.9_2	H	R	chr14	21966281	21966681	21966481	21966485	21966514	CCCATCCAGTTGGTTTCCAAGGGTGATCC	-
METTL3	ENST00000298717.9_2	M	V	chr14	21968564	21968964	21968764	21968931	21968945	CCCCCTCCATTCCC	-
METTL3	ENST00000298717.9_2	K	R	chr14	21968578	21968978	21968778	21968931	21968945	CCCCCTCCATTCCC	-
METTL3	ENST00000298717.9_2	I	V	chr14	21968609	21969009	21968809	21968931	21968945	CCCCCTCCATTCCC	-
METTL3	ENST00000298717.9_2	T	A	chr14	21971412	21971812	21971612	21971504	21971540	CCGCTTCTGCCCTGTGACAGTCCCTGCTACCTCCCC	-
METTL3	ENST00000298717.9_2	K	E	chr14	21971445	21971845	21971645	21971504	21971540	CCGCTTCTGCCCTGTGACAGTCCCTGCTACCTCCCC	-
METTL3	ENST00000298717.9_2	Q	R	chr14	21971462	21971862	21971662	21971504	21971540	CCGCTTCTGCCCTGTGACAGTCCCTGCTACCTCCCC	-
METTL3	ENST00000298717.9_2	K	R	chr14	21971474	21971874	21971674	21971504	21971540	CCGCTTCTGCCCTGTGACAGTCCCTGCTACCTCCCC	-
METTL3	ENST00000298717.9_2	Q	R	chr14	21971477	21971877	21971677	21971504	21971540	CCGCTTCTGCCCTGTGACAGTCCCTGCTACCTCCCC	-
METTL3	ENST00000298717.9_2	S	G	chr14	21971487	21971887	21971687	21971504	21971540	CCGCTTCTGCCCTGTGACAGTCCCTGCTACCTCCCC	-
MYH6	ENST00000405093.8_2	K	R	chr14	23852316	23852716	23852516	23852432	23852446	CCGCCTCCTCGGCC	-
MYH6	ENST00000405093.8_2	K	R	chr14	23852316	23852716	23852516	23852483	23852501	CCACCAGGTCCTGTAGCC	-
MYH6	ENST00000405093.8_2	K	R	chr14	23852316	23852716	23852516	23852582	23852596	CCTTTCCCTCCTCC	-
MYH6	ENST00000405093.8_2	K	R	chr14	23852316	23852716	23852516	23852612	23852636	CCCCTTGCCTTTGCTGCCCCTCCC	-
MYH7	ENST00000355349.4_2	K	R	chr14	23885929	23886329	23886129	23886075	23886089	CCTCGGCCTCCTCC	-
MYH7	ENST00000355349.4_2	K	R	chr14	23885929	23886329	23886129	23886265	23886294	CCTCTTTGCCCAGACGCCTCTTGGAGCCC	-
MYH7	ENST00000355349.4_2	K	R	chr14	23885938	23886338	23886138	23886075	23886089	CCTCGGCCTCCTCC	-
MYH7	ENST00000355349.4_2	K	R	chr14	23885938	23886338	23886138	23886265	23886294	CCTCTTTGCCCAGACGCCTCTTGGAGCCC	-
MYH7	ENST00000355349.4_2	I	V	chr14	23885954	23886354	23886154	23886075	23886089	CCTCGGCCTCCTCC	-
MYH7	ENST00000355349.4_2	I	V	chr14	23885954	23886354	23886154	23886265	23886294	CCTCTTTGCCCAGACGCCTCTTGGAGCCC	-
MYH7	ENST00000355349.4_2	I	V	chr14	23885954	23886354	23886154	23886320	23886354	CCAGTGCAGCCCCTCCCCAGCCTCTTGGGCCCCC	-
MYH7	ENST00000355349.4_2	K	R	chr14	23885959	23886359	23886159	23886075	23886089	CCTCGGCCTCCTCC	-
MYH7	ENST00000355349.4_2	K	R	chr14	23885959	23886359	23886159	23886265	23886294	CCTCTTTGCCCAGACGCCTCTTGGAGCCC	-
MYH7	ENST00000355349.4_2	K	R	chr14	23885959	23886359	23886159	23886320	23886354	CCAGTGCAGCCCCTCCCCAGCCTCTTGGGCCCCC	-
MYH7	ENST00000355349.4_2	K	E	chr14	23885960	23886360	23886160	23886075	23886089	CCTCGGCCTCCTCC	-
MYH7	ENST00000355349.4_2	K	E	chr14	23885960	23886360	23886160	23886265	23886294	CCTCTTTGCCCAGACGCCTCTTGGAGCCC	-
MYH7	ENST00000355349.4_2	K	E	chr14	23885960	23886360	23886160	23886320	23886354	CCAGTGCAGCCCCTCCCCAGCCTCTTGGGCCCCC	-
MYH7	ENST00000355349.4_2	T	A	chr14	23885984	23886384	23886184	23886075	23886089	CCTCGGCCTCCTCC	-
MYH7	ENST00000355349.4_2	T	A	chr14	23885984	23886384	23886184	23886265	23886294	CCTCTTTGCCCAGACGCCTCTTGGAGCCC	-
MYH7	ENST00000355349.4_2	T	A	chr14	23885984	23886384	23886184	23886320	23886354	CCAGTGCAGCCCCTCCCCAGCCTCTTGGGCCCCC	-
MYH7	ENST00000355349.4_2	D	G	chr14	23885989	23886389	23886189	23886075	23886089	CCTCGGCCTCCTCC	-
MYH7	ENST00000355349.4_2	D	G	chr14	23885989	23886389	23886189	23886265	23886294	CCTCTTTGCCCAGACGCCTCTTGGAGCCC	-
MYH7	ENST00000355349.4_2	D	G	chr14	23885989	23886389	23886189	23886320	23886354	CCAGTGCAGCCCCTCCCCAGCCTCTTGGGCCCCC	-
MYH7	ENST00000355349.4_2	E	G	chr14	23886215	23886615	23886415	23886265	23886294	CCTCTTTGCCCAGACGCCTCTTGGAGCCC	-
MYH7	ENST00000355349.4_2	E	G	chr14	23886215	23886615	23886415	23886320	23886354	CCAGTGCAGCCCCTCCCCAGCCTCTTGGGCCCCC	-
MYH7	ENST00000355349.4_2	E	G	chr14	23886215	23886615	23886415	23886555	23886579	CCCCCCAGCCTCAGCCCCATGTCC	-
MYH7	ENST00000355349.4_2	Y	C	chr14	23886218	23886618	23886418	23886265	23886294	CCTCTTTGCCCAGACGCCTCTTGGAGCCC	-
MYH7	ENST00000355349.4_2	Y	C	chr14	23886218	23886618	23886418	23886320	23886354	CCAGTGCAGCCCCTCCCCAGCCTCTTGGGCCCCC	-
MYH7	ENST00000355349.4_2	Y	C	chr14	23886218	23886618	23886418	23886555	23886579	CCCCCCAGCCTCAGCCCCATGTCC	-
MYH7	ENST00000355349.4_2	Y	C	chr14	23886218	23886618	23886418	23886595	23886616	CCTGCCTGGGCTCAGCCCTCC	-
MYH7	ENST00000355349.4_2	K	R	chr14	23886227	23886627	23886427	23886265	23886294	CCTCTTTGCCCAGACGCCTCTTGGAGCCC	-
MYH7	ENST00000355349.4_2	K	R	chr14	23886227	23886627	23886427	23886320	23886354	CCAGTGCAGCCCCTCCCCAGCCTCTTGGGCCCCC	-
MYH7	ENST00000355349.4_2	K	R	chr14	23886227	23886627	23886427	23886555	23886579	CCCCCCAGCCTCAGCCCCATGTCC	-
MYH7	ENST00000355349.4_2	K	R	chr14	23886227	23886627	23886427	23886595	23886625	CCTGCCTGGGCTCAGCCCTCCTCCCCCACC	-
MYH7	ENST00000355349.4_2	K	E	chr14	23886228	23886628	23886428	23886265	23886294	CCTCTTTGCCCAGACGCCTCTTGGAGCCC	-
MYH7	ENST00000355349.4_2	K	E	chr14	23886228	23886628	23886428	23886320	23886354	CCAGTGCAGCCCCTCCCCAGCCTCTTGGGCCCCC	-
MYH7	ENST00000355349.4_2	K	E	chr14	23886228	23886628	23886428	23886555	23886579	CCCCCCAGCCTCAGCCCCATGTCC	-
MYH7	ENST00000355349.4_2	K	E	chr14	23886228	23886628	23886428	23886595	23886625	CCTGCCTGGGCTCAGCCCTCCTCCCCCACC	-
MYH7	ENST00000355349.4_2	E	G	chr14	23886594	23886994	23886794	23886595	23886625	CCTGCCTGGGCTCAGCCCTCCTCCCCCACC	-
MYH7	ENST00000355349.4_2	E	G	chr14	23886594	23886994	23886794	23886645	23886677	CCTCTCACTGAACCCCTCATGCCCCCTTGCCC	-
MYH7	ENST00000355349.4_2	E	G	chr14	23886594	23886994	23886794	23886693	23886712	CCCCCACCCAGGGCCCACC	-
MYH7	ENST00000355349.4_2	E	G	chr14	23886594	23886994	23886794	23886848	23886878	CCTCCACGGCCTCCTCAGCTTCCTGCAGCC	-
MYH7	ENST00000355349.4_2	N	S	chr14	23886597	23886997	23886797	23886599	23886628	CCTGGGCTCAGCCCTCCTCCCCCACCTCC	-
MYH7	ENST00000355349.4_2	N	S	chr14	23886597	23886997	23886797	23886645	23886677	CCTCTCACTGAACCCCTCATGCCCCCTTGCCC	-
MYH7	ENST00000355349.4_2	N	S	chr14	23886597	23886997	23886797	23886693	23886712	CCCCCACCCAGGGCCCACC	-
MYH7	ENST00000355349.4_2	N	S	chr14	23886597	23886997	23886797	23886848	23886878	CCTCCACGGCCTCCTCAGCTTCCTGCAGCC	-
MYH7	ENST00000355349.4_2	N	D	chr14	23886598	23886998	23886798	23886599	23886628	CCTGGGCTCAGCCCTCCTCCCCCACCTCC	-
[truncated: 8,122 more rows]
