# Supplementary material for: Zα and Zβ Localize ADAR1 to Flipons That Modulate Innate Immunity, Alternative Splicing, and Nonsynonymous RNA Editing
Source: Int J Mol Sci. 2025 Mar 7;26(6):2422. doi: 10.3390/ijms26062422 (PMC11942513; doi:10.3390/ijms26062422)
Supplement: Supplementary file 1 [file ijms-26-02422-s001.zip › NSE_GQ_hg38.xlsx]

## Sheet: Plus
Gene	Ensembl ID	ref AA	mut AA	chr	Edit pos	GQ start	GQ end	GQ seq	Strand
ATAD3B	ENST00000308647.7_1	K	R	chr1	1490403	1490352	1490372	GGAGGAGCGGGAGCGCCTGG	+
ATAD3B	ENST00000308647.7_1	K	R	chr1	1490403	1490457	1490481	GGCACCATATGGCATGGGTGTAGG	+
ATAD3B	ENST00000308647.7_1	K	R	chr1	1490403	1490512	1490534	GGTGTGGGGTCCGCGGCCTTGG	+
ATAD3A	ENST00000536055.5_2	T	A	chr1	1520591	1520407	1520427	GGCTGACTCCTTGGTGGGGG	+
ATAD3A	ENST00000536055.5_2	T	A	chr1	1520591	1520546	1520574	GGACGGCTGGCACCTTGTTTGGGGAAGG	+
ATAD3A	ENST00000536055.5_2	T	A	chr1	1520591	1520637	1520672	GGGCTGGCAGGTGGCTGAGGGGCAGCATGTGGGGG	+
PRKCZ	ENST00000400921.6_1	K	R	chr1	2184590	2184710	2184739	GGGTGCGGGTCCCTGGAGCACCCCTCGGG	+
PRKCZ	ENST00000400921.6_1	K	R	chr1	2184590	2184748	2184774	GGCAGGCCGGCACCTTGGGCAGCTGG	+
PRKCZ	ENST00000400921.6_1	K	R	chr1	2184593	2184710	2184739	GGGTGCGGGTCCCTGGAGCACCCCTCGGG	+
PRKCZ	ENST00000400921.6_1	K	R	chr1	2184593	2184748	2184774	GGCAGGCCGGCACCTTGGGCAGCTGG	+
PRKCZ	ENST00000400921.6_1	Q	R	chr1	2184596	2184710	2184739	GGGTGCGGGTCCCTGGAGCACCCCTCGGG	+
PRKCZ	ENST00000400921.6_1	Q	R	chr1	2184596	2184748	2184774	GGCAGGCCGGCACCTTGGGCAGCTGG	+
PRKCZ	ENST00000400921.6_1	Q	R	chr1	2184620	2184710	2184739	GGGTGCGGGTCCCTGGAGCACCCCTCGGG	+
PRKCZ	ENST00000400921.6_1	Q	R	chr1	2184620	2184748	2184774	GGCAGGCCGGCACCTTGGGCAGCTGG	+
PRKCZ	ENST00000400921.6_1	T	A	chr1	2184625	2184710	2184739	GGGTGCGGGTCCCTGGAGCACCCCTCGGG	+
PRKCZ	ENST00000400921.6_1	T	A	chr1	2184625	2184748	2184774	GGCAGGCCGGCACCTTGGGCAGCTGG	+
PRKCZ	ENST00000400921.6_1	D	G	chr1	2184632	2184710	2184739	GGGTGCGGGTCCCTGGAGCACCCCTCGGG	+
PRKCZ	ENST00000400921.6_1	D	G	chr1	2184632	2184748	2184774	GGCAGGCCGGCACCTTGGGCAGCTGG	+
PRKCZ	ENST00000400921.6_1	Y	C	chr1	2184635	2184710	2184739	GGGTGCGGGTCCCTGGAGCACCCCTCGGG	+
PRKCZ	ENST00000400921.6_1	Y	C	chr1	2184635	2184748	2184774	GGCAGGCCGGCACCTTGGGCAGCTGG	+
PRKCZ	ENST00000400921.6_1	N	D	chr1	2184646	2184710	2184739	GGGTGCGGGTCCCTGGAGCACCCCTCGGG	+
PRKCZ	ENST00000400921.6_1	N	D	chr1	2184646	2184748	2184774	GGCAGGCCGGCACCTTGGGCAGCTGG	+
PRKCZ	ENST00000400921.6_1	N	D	chr1	2184646	2184823	2184838	GGGCGTTGGGGGAGG	+
PRKCZ	ENST00000400921.6_1	T	A	chr1	2184655	2184710	2184739	GGGTGCGGGTCCCTGGAGCACCCCTCGGG	+
PRKCZ	ENST00000400921.6_1	T	A	chr1	2184655	2184748	2184774	GGCAGGCCGGCACCTTGGGCAGCTGG	+
PRKCZ	ENST00000400921.6_1	T	A	chr1	2184655	2184823	2184838	GGGCGTTGGGGGAGG	+
PRKCZ	ENST00000400921.6_1	T	A	chr1	2184664	2184710	2184739	GGGTGCGGGTCCCTGGAGCACCCCTCGGG	+
PRKCZ	ENST00000400921.6_1	T	A	chr1	2184664	2184748	2184774	GGCAGGCCGGCACCTTGGGCAGCTGG	+
PRKCZ	ENST00000400921.6_1	T	A	chr1	2184664	2184823	2184838	GGGCGTTGGGGGAGG	+
SKI	ENST00000378536.5_2	E	G	chr1	2229089	2228890	2228926	GGGCGCAGGAGGCCTACAAGAAGGAGAGCGCCAAGG	+
PLCH2	ENST00000378486.8_4	R	G	chr1	2504641	2504626	2504651	GGTCCCTGGCCCCAAGGATGGCTGG	+
PLCH2	ENST00000378486.8_4	R	G	chr1	2504641	2504687	2504713	GGTGGGCGTGCAGGACTGCCCCGTGG	+
PLCH2	ENST00000378486.8_4	R	G	chr1	2504641	2504801	2504835	GGGCCTCCCGGGAGGGACACGGCGGGTGTCGGGG	+
TNFRSF14	ENST00000409119.5_1	K	E	chr1	2556713	2556661	2556688	GGCATGGAGCCTCCTGGAGACTGGGGG	+
TNFRSF14	ENST00000409119.5_1	K	R	chr1	2556714	2556661	2556688	GGCATGGAGCCTCCTGGAGACTGGGGG	+
TNFRSF14	ENST00000409119.5_1	K	R	chr1	2561505	2561581	2561613	GGGGCCCTGGGAGCCAGGGAGGCTCCCTGAGG	+
TNFRSF14	ENST00000409119.5_1	K	R	chr1	2561505	2561671	2561695	GGTGCAGCTGGCTGGTGACGAAGG	+
TNFRSF14	ENST00000409119.5_1	S	G	chr1	2561507	2561581	2561613	GGGGCCCTGGGAGCCAGGGAGGCTCCCTGAGG	+
TNFRSF14	ENST00000409119.5_1	S	G	chr1	2561507	2561671	2561695	GGTGCAGCTGGCTGGTGACGAAGG	+
TNFRSF14	ENST00000409119.5_1	Q	R	chr1	2561511	2561581	2561613	GGGGCCCTGGGAGCCAGGGAGGCTCCCTGAGG	+
TNFRSF14	ENST00000409119.5_1	Q	R	chr1	2561511	2561671	2561695	GGTGCAGCTGGCTGGTGACGAAGG	+
TNFRSF14	ENST00000409119.5_1	T	A	chr1	2561513	2561581	2561613	GGGGCCCTGGGAGCCAGGGAGGCTCCCTGAGG	+
TNFRSF14	ENST00000409119.5_1	T	A	chr1	2561513	2561671	2561695	GGTGCAGCTGGCTGGTGACGAAGG	+
TNFRSF14	ENST00000409119.5_1	D	G	chr1	2561517	2561581	2561613	GGGGCCCTGGGAGCCAGGGAGGCTCCCTGAGG	+
TNFRSF14	ENST00000409119.5_1	D	G	chr1	2561517	2561671	2561695	GGTGCAGCTGGCTGGTGACGAAGG	+
TNFRSF14	ENST00000355716.4_1	I	V	chr1	2561755	2561581	2561613	GGGGCCCTGGGAGCCAGGGAGGCTCCCTGAGG	+
TNFRSF14	ENST00000355716.4_1	I	V	chr1	2561755	2561671	2561695	GGTGCAGCTGGCTGGTGACGAAGG	+
TNFRSF14	ENST00000355716.4_1	I	V	chr1	2561755	2561722	2561745	GGGTATGGTGGTTTCTCTCAGGG	+
TNFRSF14	ENST00000355716.4_1	I	V	chr1	2561755	2561812	2561841	GGGGTGAGCACACGGCGGCCCCATCAGGG	+
TNFRSF14	ENST00000355716.4_1	I	V	chr1	2561761	2561581	2561613	GGGGCCCTGGGAGCCAGGGAGGCTCCCTGAGG	+
TNFRSF14	ENST00000355716.4_1	I	V	chr1	2561761	2561671	2561695	GGTGCAGCTGGCTGGTGACGAAGG	+
TNFRSF14	ENST00000355716.4_1	I	V	chr1	2561761	2561722	2561745	GGGTATGGTGGTTTCTCTCAGGG	+
TNFRSF14	ENST00000355716.4_1	I	V	chr1	2561761	2561812	2561841	GGGGTGAGCACACGGCGGCCCCATCAGGG	+
TNFRSF14	ENST00000355716.4_1	I	V	chr1	2561761	2561946	2561961	GGCTGGGGCAGGTGG	+
TNFRSF14	ENST00000355716.4_1	T	A	chr1	2561773	2561581	2561613	GGGGCCCTGGGAGCCAGGGAGGCTCCCTGAGG	+
TNFRSF14	ENST00000355716.4_1	T	A	chr1	2561773	2561671	2561695	GGTGCAGCTGGCTGGTGACGAAGG	+
TNFRSF14	ENST00000355716.4_1	T	A	chr1	2561773	2561722	2561745	GGGTATGGTGGTTTCTCTCAGGG	+
TNFRSF14	ENST00000355716.4_1	T	A	chr1	2561773	2561812	2561841	GGGGTGAGCACACGGCGGCCCCATCAGGG	+
TNFRSF14	ENST00000355716.4_1	T	A	chr1	2561773	2561946	2561962	GGCTGGGGCAGGTGGG	+
TNFRSF14	ENST00000355716.4_1	I	V	chr1	2561785	2561589	2561613	GGGAGCCAGGGAGGCTCCCTGAGG	+
TNFRSF14	ENST00000355716.4_1	I	V	chr1	2561785	2561671	2561695	GGTGCAGCTGGCTGGTGACGAAGG	+
TNFRSF14	ENST00000355716.4_1	I	V	chr1	2561785	2561722	2561745	GGGTATGGTGGTTTCTCTCAGGG	+
TNFRSF14	ENST00000355716.4_1	I	V	chr1	2561785	2561812	2561841	GGGGTGAGCACACGGCGGCCCCATCAGGG	+
TNFRSF14	ENST00000355716.4_1	I	V	chr1	2561785	2561946	2561962	GGCTGGGGCAGGTGGG	+
TNFRSF14	ENST00000355716.4_1	I	V	chr1	2561788	2561589	2561613	GGGAGCCAGGGAGGCTCCCTGAGG	+
TNFRSF14	ENST00000355716.4_1	I	V	chr1	2561788	2561671	2561695	GGTGCAGCTGGCTGGTGACGAAGG	+
TNFRSF14	ENST00000355716.4_1	I	V	chr1	2561788	2561722	2561745	GGGTATGGTGGTTTCTCTCAGGG	+
TNFRSF14	ENST00000355716.4_1	I	V	chr1	2561788	2561812	2561841	GGGGTGAGCACACGGCGGCCCCATCAGGG	+
TNFRSF14	ENST00000355716.4_1	I	V	chr1	2561788	2561946	2561962	GGCTGGGGCAGGTGGG	+
TNFRSF14	ENST00000355716.4_1	I	M	chr1	2561790	2561590	2561613	GGAGCCAGGGAGGCTCCCTGAGG	+
TNFRSF14	ENST00000355716.4_1	I	M	chr1	2561790	2561671	2561695	GGTGCAGCTGGCTGGTGACGAAGG	+
TNFRSF14	ENST00000355716.4_1	I	M	chr1	2561790	2561722	2561745	GGGTATGGTGGTTTCTCTCAGGG	+
TNFRSF14	ENST00000355716.4_1	I	M	chr1	2561790	2561812	2561841	GGGGTGAGCACACGGCGGCCCCATCAGGG	+
TNFRSF14	ENST00000355716.4_1	I	M	chr1	2561790	2561946	2561962	GGCTGGGGCAGGTGGG	+
TNFRSF14	ENST00000355716.4_1	K	E	chr1	2561797	2561671	2561695	GGTGCAGCTGGCTGGTGACGAAGG	+
TNFRSF14	ENST00000355716.4_1	K	E	chr1	2561797	2561722	2561745	GGGTATGGTGGTTTCTCTCAGGG	+
TNFRSF14	ENST00000355716.4_1	K	E	chr1	2561797	2561812	2561841	GGGGTGAGCACACGGCGGCCCCATCAGGG	+
TNFRSF14	ENST00000355716.4_1	K	E	chr1	2561797	2561946	2561962	GGCTGGGGCAGGTGGG	+
TNFRSF14	ENST00000355716.4_1	K	R	chr1	2561798	2561671	2561695	GGTGCAGCTGGCTGGTGACGAAGG	+
TNFRSF14	ENST00000355716.4_1	K	R	chr1	2561798	2561722	2561745	GGGTATGGTGGTTTCTCTCAGGG	+
TNFRSF14	ENST00000355716.4_1	K	R	chr1	2561798	2561812	2561841	GGGGTGAGCACACGGCGGCCCCATCAGGG	+
TNFRSF14	ENST00000355716.4_1	K	R	chr1	2561798	2561946	2561962	GGCTGGGGCAGGTGGG	+
TNFRSF14	ENST00000355716.4_1	R	G	chr1	2561800	2561671	2561695	GGTGCAGCTGGCTGGTGACGAAGG	+
TNFRSF14	ENST00000355716.4_1	R	G	chr1	2561800	2561722	2561745	GGGTATGGTGGTTTCTCTCAGGG	+
TNFRSF14	ENST00000355716.4_1	R	G	chr1	2561800	2561812	2561841	GGGGTGAGCACACGGCGGCCCCATCAGGG	+
TNFRSF14	ENST00000355716.4_1	R	G	chr1	2561800	2561946	2561962	GGCTGGGGCAGGTGGG	+
TNFRSF14	ENST00000355716.4_1	R	G	chr1	2561803	2561671	2561695	GGTGCAGCTGGCTGGTGACGAAGG	+
TNFRSF14	ENST00000355716.4_1	R	G	chr1	2561803	2561722	2561745	GGGTATGGTGGTTTCTCTCAGGG	+
TNFRSF14	ENST00000355716.4_1	R	G	chr1	2561803	2561812	2561841	GGGGTGAGCACACGGCGGCCCCATCAGGG	+
TNFRSF14	ENST00000355716.4_1	R	G	chr1	2561803	2561946	2561962	GGCTGGGGCAGGTGGG	+
TNFRSF14	ENST00000355716.4_1	K	E	chr1	2561806	2561671	2561695	GGTGCAGCTGGCTGGTGACGAAGG	+
TNFRSF14	ENST00000355716.4_1	K	E	chr1	2561806	2561722	2561745	GGGTATGGTGGTTTCTCTCAGGG	+
TNFRSF14	ENST00000355716.4_1	K	E	chr1	2561806	2561812	2561841	GGGGTGAGCACACGGCGGCCCCATCAGGG	+
TNFRSF14	ENST00000355716.4_1	K	E	chr1	2561806	2561946	2561962	GGCTGGGGCAGGTGGG	+
TNFRSF14	ENST00000355716.4_1	K	E	chr1	2561806	2561973	2562006	GGCCAGAGCCCAGGTGTCAGCTGGCCTCCCTGG	+
TNFRSF14	ENST00000355716.4_1	K	R	chr1	2561807	2561671	2561695	GGTGCAGCTGGCTGGTGACGAAGG	+
TNFRSF14	ENST00000355716.4_1	K	R	chr1	2561807	2561722	2561745	GGGTATGGTGGTTTCTCTCAGGG	+
TNFRSF14	ENST00000355716.4_1	K	R	chr1	2561807	2561812	2561841	GGGGTGAGCACACGGCGGCCCCATCAGGG	+
TNFRSF14	ENST00000355716.4_1	K	R	chr1	2561807	2561946	2561962	GGCTGGGGCAGGTGGG	+
TNFRSF14	ENST00000355716.4_1	K	R	chr1	2561807	2561973	2562007	GGCCAGAGCCCAGGTGTCAGCTGGCCTCCCTGGG	+
TNFRSF14	ENST00000355716.4_1	R	G	chr1	2561812	2561671	2561695	GGTGCAGCTGGCTGGTGACGAAGG	+
TNFRSF14	ENST00000355716.4_1	R	G	chr1	2561812	2561722	2561745	GGGTATGGTGGTTTCTCTCAGGG	+
TNFRSF14	ENST00000355716.4_1	R	G	chr1	2561812	2561812	2561841	GGGGTGAGCACACGGCGGCCCCATCAGGG	+
TNFRSF14	ENST00000355716.4_1	R	G	chr1	2561812	2561946	2561962	GGCTGGGGCAGGTGGG	+
TNFRSF14	ENST00000355716.4_1	R	G	chr1	2561812	2561973	2562009	GGCCAGAGCCCAGGTGTCAGCTGGCCTCCCTGGGGG	+
NMNAT1	ENST00000403197.5_1	Y	C	chr1	9981271	9981095	9981118	GGCCTGGAAGGAAGAGGAAGTGG	+
NMNAT1	ENST00000403197.5_1	S	G	chr1	9981285	9981095	9981118	GGCCTGGAAGGAAGAGGAAGTGG	+
KIF1B	ENST00000377083.5_1	D	G	chr1	10278036	10278066	10278089	GGAGGAGGTGACACGGCTGAAGG	+
MIIP	ENST00000235332.6_2	K	R	chr1	12031801	12031643	12031668	GGAGGGAATGTGGCTGGAACTGGGG	+
MIIP	ENST00000235332.6_2	K	R	chr1	12031801	12031862	12031884	GGCAGGCGCACCCAGGAGATGG	+
MIIP	ENST00000235332.6_2	K	R	chr1	12031801	12031921	12031939	GGTTGGGCAGGTGGGTGG	+
MIIP	ENST00000235332.6_2	K	R	chr1	12031801	12031972	12032000	GGGAGGACCCTGGGGTGGAGGGTGAGGG	+
VPS13D	ENST00000620676.6_4	S	G	chr1	12497573	12497577	12497591	GGCGGAAGGACAGG	+
FHAD1	ENST00000375998.8_1	K	R	chr1	15349076	15348892	15348912	GGGCTGGCCAGGGGCCCAGG	+
FHAD1	ENST00000375998.8_1	E	G	chr1	15349085	15348892	15348912	GGGCTGGCCAGGGGCCCAGG	+
PLEKHM2	ENST00000375799.8_2	M	V	chr1	15727456	15727384	15727411	GGACCGGCTCTCCCGGGGATGCCCCGG	+
PLEKHM2	ENST00000375799.8_2	M	V	chr1	15727456	15727586	15727604	GGGAGGAGGAGGAGAGGG	+
PLEKHM2	ENST00000375799.8_2	M	V	chr1	15727456	15727615	15727648	GGCCCCTAGAGGATACCACGAGGGAGGCTCAGG	+
FBLIM1	ENST00000441801.6_1	H	R	chr1	15774955	15774795	15774833	GGTACGAGAAGGGTTTGTGCACTGGGTGGGGTGCAGGG	+
FBLIM1	ENST00000441801.6_1	N	D	chr1	15774963	15774795	15774833	GGTACGAGAAGGGTTTGTGCACTGGGTGGGGTGCAGGG	+
FBLIM1	ENST00000441801.6_1	S	G	chr1	15774969	15774795	15774833	GGTACGAGAAGGGTTTGTGCACTGGGTGGGGTGCAGGG	+
FBLIM1	ENST00000441801.6_1	T	A	chr1	15774972	15774795	15774833	GGTACGAGAAGGGTTTGTGCACTGGGTGGGGTGCAGGG	+
FBLIM1	ENST00000441801.6_1	R	G	chr1	15775002	15774805	15774839	GGGTTTGTGCACTGGGTGGGGTGCAGGGACAGGG	+
CROCC	ENST00000375541.10_2	Q	R	chr1	16946969	16946786	16946815	GGGCCGGCAACGGCAGGCAGAGCAGGAGG	+
CROCC	ENST00000375541.10_2	Q	R	chr1	16946969	16946822	16946851	GGCGCGGGAAGAGCAGGAACGGCTAGAGG	+
CROCC	ENST00000375541.10_2	Q	R	chr1	16946969	16946857	16946890	GGTTGGAGCAGGAGGTGGCGCGGCAGGGCCTGG	+
CROCC	ENST00000375541.10_2	Q	R	chr1	16946969	16946906	16946932	GGCGGAGCAGGCCCAGGAGGCATTGG	+
CROCC	ENST00000375541.10_2	Q	R	chr1	16946969	16947009	16947044	GGGGGTGGTGTGGAGAGCATGTGGGGCAGGCCGGG	+
PADI4	ENST00000375453.5_1	H	R	chr1	17334342	17334209	17334227	GGCAGTGGTGGTGCGGGG	+
PADI4	ENST00000375453.5_1	M	V	chr1	17334359	17334209	17334227	GGCAGTGGTGGTGCGGGG	+
PINK1	ENST00000321556.5_2	N	S	chr1	20650507	20650309	20650335	GGAGATAGGGTAGAGGAAGAATTGGG	+
PINK1	ENST00000321556.5_2	K	R	chr1	20650513	20650316	20650340	GGGTAGAGGAAGAATTGGGTTGGG	+
PINK1	ENST00000321556.5_2	K	R	chr1	20650522	20650323	20650352	GGAAGAATTGGGTTGGGACCAGAGAAGGG	+
PINK1	ENST00000321556.5_2	R	G	chr1	20650572	20650749	20650772	GGTCTGTGAATGGTGAGGGTGGG	+
PINK1	ENST00000321556.5_2	K	R	chr1	20650585	20650749	20650779	GGTCTGTGAATGGTGAGGGTGGGAGTCAGG	+
PINK1	ENST00000321556.5_2	K	E	chr1	20650602	20650749	20650779	GGTCTGTGAATGGTGAGGGTGGGAGTCAGG	+
PINK1	ENST00000321556.5_2	K	R	chr1	20650603	20650749	20650779	GGTCTGTGAATGGTGAGGGTGGGAGTCAGG	+
C1QC	ENST00000374637.1_1	K	R	chr1	22644064	22643885	22643913	GGTGAGGCTCCTGGGGGAGGAAGGAAGG	+
C1QC	ENST00000374637.1_1	K	R	chr1	22644064	22643924	22643959	GGGCTGAGGAGGACGGGCCCTGGGGAATGAGAGGG	+
C1QC	ENST00000374637.1_1	K	R	chr1	22644064	22643961	22643986	GGGGGCAGGTGAGGGGCTGGCGGGG	+
C1QC	ENST00000374637.1_1	K	R	chr1	22644064	22644113	22644142	GGCTGCTACGGGATCCCAGGGATGCCCGG	+
C1QC	ENST00000374637.1_1	K	R	chr1	22644064	22644149	22644178	GGGGCACCAGGGAAGGATGGGTACGACGG	+
C1QC	ENST00000374637.1_1	K	R	chr1	22644064	22644184	22644217	GGGGCCCAAGGGGGAGCCAGGTGAGTCTGCTGG	+
C1QC	ENST00000374637.1_1	K	R	chr1	22644064	22644220	22644248	GGTTTGGGGGTTTGGGTCTGGGGCAGGG	+
SH3BGRL3	ENST00000270792.10_2	I	V	chr1	26280813	26280650	26280666	GGAGGGGAATGGGGGG	+
SH3BGRL3	ENST00000270792.10_2	I	V	chr1	26280813	26280929	26280970	GGGGTATGGGCTGGGGGACGGGGGGGTGGGGGGAGTGTTGG	+
SH3BGRL3	ENST00000270792.10_2	Y	C	chr1	26280820	26280650	26280666	GGAGGGGAATGGGGGG	+
SH3BGRL3	ENST00000270792.10_2	Y	C	chr1	26280820	26280929	26280970	GGGGTATGGGCTGGGGGACGGGGGGGTGGGGGGAGTGTTGG	+
SH3BGRL3	ENST00000270792.10_2	R	G	chr1	26280855	26280929	26280970	GGGGTATGGGCTGGGGGACGGGGGGGTGGGGGGAGTGTTGG	+
DHDDS	ENST00000374185.7_1	Q	R	chr1	26447720	26447624	26447653	GGCCTGGGGGGTGGAGCAAGGCCTGTTGG	+
DHDDS	ENST00000374185.7_1	T	A	chr1	26447725	26447624	26447653	GGCCTGGGGGGTGGAGCAAGGCCTGTTGG	+
DHDDS	ENST00000374185.7_1	T	A	chr1	26447725	26447891	26447921	GGCCAGAGGTCTAATTAGGGGAGCATGTGG	+
DHDDS	ENST00000374185.7_1	I	V	chr1	26447734	26447624	26447653	GGCCTGGGGGGTGGAGCAAGGCCTGTTGG	+
DHDDS	ENST00000374185.7_1	I	V	chr1	26447734	26447891	26447921	GGCCAGAGGTCTAATTAGGGGAGCATGTGG	+
DHDDS	ENST00000374185.7_1	H	R	chr1	26447744	26447624	26447653	GGCCTGGGGGGTGGAGCAAGGCCTGTTGG	+
DHDDS	ENST00000374185.7_1	H	R	chr1	26447744	26447891	26447921	GGCCAGAGGTCTAATTAGGGGAGCATGTGG	+
ARID1A	ENST00000457599.6_1	Y	C	chr1	26696987	26696847	26696871	GGCTTCGGGCAACCCTACGGCCGG	+
ARID1A	ENST00000457599.6_1	Y	C	chr1	26696987	26696961	26696994	GGCGGCGGCGGGGGCCTGGAGCCCTACGCGGGG	+
ARID1A	ENST00000457599.6_1	Y	C	chr1	26696987	26697108	26697139	GGTGGCACTCCGGGCTCCGGCGCGGCGGCGG	+
ARID1A	ENST00000457599.6_1	Q	R	chr1	26697002	26696847	26696871	GGCTTCGGGCAACCCTACGGCCGG	+
ARID1A	ENST00000457599.6_1	Q	R	chr1	26697002	26696961	26696994	GGCGGCGGCGGGGGCCTGGAGCCCTACGCGGGG	+
ARID1A	ENST00000457599.6_1	Q	R	chr1	26697002	26697108	26697139	GGTGGCACTCCGGGCTCCGGCGCGGCGGCGG	+
ARID1A	ENST00000457599.6_1	N	D	chr1	26697004	26696847	26696871	GGCTTCGGGCAACCCTACGGCCGG	+
ARID1A	ENST00000457599.6_1	N	D	chr1	26697004	26696961	26696994	GGCGGCGGCGGGGGCCTGGAGCCCTACGCGGGG	+
ARID1A	ENST00000457599.6_1	N	D	chr1	26697004	26697108	26697139	GGTGGCACTCCGGGCTCCGGCGCGGCGGCGG	+
ARID1A	ENST00000457599.6_1	N	S	chr1	26697005	26696847	26696871	GGCTTCGGGCAACCCTACGGCCGG	+
ARID1A	ENST00000457599.6_1	N	S	chr1	26697005	26696961	26696994	GGCGGCGGCGGGGGCCTGGAGCCCTACGCGGGG	+
ARID1A	ENST00000457599.6_1	N	S	chr1	26697005	26697108	26697139	GGTGGCACTCCGGGCTCCGGCGCGGCGGCGG	+
ARID1A	ENST00000457599.6_1	H	R	chr1	26697011	26696847	26696871	GGCTTCGGGCAACCCTACGGCCGG	+
ARID1A	ENST00000457599.6_1	H	R	chr1	26697011	26696961	26696994	GGCGGCGGCGGGGGCCTGGAGCCCTACGCGGGG	+
ARID1A	ENST00000457599.6_1	H	R	chr1	26697011	26697108	26697139	GGTGGCACTCCGGGCTCCGGCGCGGCGGCGG	+
ARID1A	ENST00000457599.6_1	N	D	chr1	26697028	26696847	26696871	GGCTTCGGGCAACCCTACGGCCGG	+
ARID1A	ENST00000457599.6_1	N	D	chr1	26697028	26696961	26696994	GGCGGCGGCGGGGGCCTGGAGCCCTACGCGGGG	+
ARID1A	ENST00000457599.6_1	N	D	chr1	26697028	26697108	26697139	GGTGGCACTCCGGGCTCCGGCGCGGCGGCGG	+
ARID1A	ENST00000457599.6_1	H	R	chr1	26697032	26696847	26696871	GGCTTCGGGCAACCCTACGGCCGG	+
ARID1A	ENST00000457599.6_1	H	R	chr1	26697032	26696961	26696994	GGCGGCGGCGGGGGCCTGGAGCCCTACGCGGGG	+
ARID1A	ENST00000457599.6_1	H	R	chr1	26697032	26697108	26697139	GGTGGCACTCCGGGCTCCGGCGCGGCGGCGG	+
ARID1A	ENST00000457599.6_1	Y	C	chr1	26697038	26696847	26696871	GGCTTCGGGCAACCCTACGGCCGG	+
ARID1A	ENST00000457599.6_1	Y	C	chr1	26697038	26696961	26696994	GGCGGCGGCGGGGGCCTGGAGCCCTACGCGGGG	+
ARID1A	ENST00000457599.6_1	Y	C	chr1	26697038	26697108	26697139	GGTGGCACTCCGGGCTCCGGCGCGGCGGCGG	+
ARID1A	ENST00000457599.6_1	Y	C	chr1	26697038	26697216	26697236	GGGGCCATGGGGGGAGGCGG	+
ARID1A	ENST00000457599.6_1	N	S	chr1	26697041	26696847	26696871	GGCTTCGGGCAACCCTACGGCCGG	+
ARID1A	ENST00000457599.6_1	N	S	chr1	26697041	26696961	26696994	GGCGGCGGCGGGGGCCTGGAGCCCTACGCGGGG	+
ARID1A	ENST00000457599.6_1	N	S	chr1	26697041	26697108	26697139	GGTGGCACTCCGGGCTCCGGCGCGGCGGCGG	+
ARID1A	ENST00000457599.6_1	N	S	chr1	26697041	26697216	26697236	GGGGCCATGGGGGGAGGCGG	+
ARID1A	ENST00000457599.6_1	Y	C	chr1	26697050	26696961	26696994	GGCGGCGGCGGGGGCCTGGAGCCCTACGCGGGG	+
ARID1A	ENST00000457599.6_1	Y	C	chr1	26697050	26697108	26697139	GGTGGCACTCCGGGCTCCGGCGCGGCGGCGG	+
ARID1A	ENST00000457599.6_1	Y	C	chr1	26697050	26697216	26697247	GGGGCCATGGGGGGAGGCGGCCCCTCCGCGG	+
ARID1A	ENST00000457599.6_1	S	G	chr1	26697061	26696961	26696994	GGCGGCGGCGGGGGCCTGGAGCCCTACGCGGGG	+
ARID1A	ENST00000457599.6_1	S	G	chr1	26697061	26697108	26697139	GGTGGCACTCCGGGCTCCGGCGCGGCGGCGG	+
ARID1A	ENST00000457599.6_1	S	G	chr1	26697061	26697216	26697247	GGGGCCATGGGGGGAGGCGGCCCCTCCGCGG	+
KHDRBS1	ENST00000492989.1_1	K	E	chr1	32014299	32014122	32014144	GGTCCCGGGGAGGCGGAGGGGG	+
KHDRBS1	ENST00000492989.1_1	K	E	chr1	32014299	32014372	32014386	GGCAGGTAAGGGGG	+
KHDRBS1	ENST00000492989.1_1	K	E	chr1	32014299	32014402	32014432	GGGTCGCCCGGCCATCCCGGGCATGAGTGG	+
KHDRBS1	ENST00000492989.1_1	K	E	chr1	32014299	32014466	32014492	GGGACCGAGGCAGTCGGGAGTTCCGG	+
KHDRBS1	ENST00000492989.1_1	K	R	chr1	32014300	32014122	32014144	GGTCCCGGGGAGGCGGAGGGGG	+
KHDRBS1	ENST00000492989.1_1	K	R	chr1	32014300	32014372	32014386	GGCAGGTAAGGGGG	+
KHDRBS1	ENST00000492989.1_1	K	R	chr1	32014300	32014402	32014432	GGGTCGCCCGGCCATCCCGGGCATGAGTGG	+
KHDRBS1	ENST00000492989.1_1	K	R	chr1	32014300	32014466	32014492	GGGACCGAGGCAGTCGGGAGTTCCGG	+
KHDRBS1	ENST00000492989.1_1	Y	C	chr1	32014303	32014122	32014144	GGTCCCGGGGAGGCGGAGGGGG	+
KHDRBS1	ENST00000492989.1_1	Y	C	chr1	32014303	32014372	32014386	GGCAGGTAAGGGGG	+
KHDRBS1	ENST00000492989.1_1	Y	C	chr1	32014303	32014402	32014432	GGGTCGCCCGGCCATCCCGGGCATGAGTGG	+
KHDRBS1	ENST00000492989.1_1	Y	C	chr1	32014303	32014466	32014492	GGGACCGAGGCAGTCGGGAGTTCCGG	+
KHDRBS1	ENST00000492989.1_1	E	G	chr1	32014324	32014128	32014144	GGGGAGGCGGAGGGGG	+
KHDRBS1	ENST00000492989.1_1	E	G	chr1	32014324	32014372	32014386	GGCAGGTAAGGGGG	+
KHDRBS1	ENST00000492989.1_1	E	G	chr1	32014324	32014402	32014432	GGGTCGCCCGGCCATCCCGGGCATGAGTGG	+
KHDRBS1	ENST00000492989.1_1	E	G	chr1	32014324	32014466	32014492	GGGACCGAGGCAGTCGGGAGTTCCGG	+
KHDRBS1	ENST00000492989.1_1	K	R	chr1	32014327	32014128	32014144	GGGGAGGCGGAGGGGG	+
KHDRBS1	ENST00000492989.1_1	K	R	chr1	32014327	32014372	32014386	GGCAGGTAAGGGGG	+
KHDRBS1	ENST00000492989.1_1	K	R	chr1	32014327	32014402	32014432	GGGTCGCCCGGCCATCCCGGGCATGAGTGG	+
KHDRBS1	ENST00000492989.1_1	K	R	chr1	32014327	32014466	32014492	GGGACCGAGGCAGTCGGGAGTTCCGG	+
KHDRBS1	ENST00000492989.1_1	T	A	chr1	32014350	32014372	32014386	GGCAGGTAAGGGGG	+
KHDRBS1	ENST00000492989.1_1	T	A	chr1	32014350	32014402	32014432	GGGTCGCCCGGCCATCCCGGGCATGAGTGG	+
KHDRBS1	ENST00000492989.1_1	T	A	chr1	32014350	32014466	32014492	GGGACCGAGGCAGTCGGGAGTTCCGG	+
KHDRBS1	ENST00000492989.1_1	H	R	chr1	32014354	32014372	32014386	GGCAGGTAAGGGGG	+
KHDRBS1	ENST00000492989.1_1	H	R	chr1	32014354	32014402	32014432	GGGTCGCCCGGCCATCCCGGGCATGAGTGG	+
KHDRBS1	ENST00000492989.1_1	H	R	chr1	32014354	32014466	32014492	GGGACCGAGGCAGTCGGGAGTTCCGG	+
IQCC	ENST00000537469.2_3	H	R	chr1	32205923	32205727	32205751	GGGGGCGGGCGCGGGGTTCACAGG	+
IQCC	ENST00000537469.2_3	H	R	chr1	32205923	32205962	32205986	GGCGAGGAGGGGCATCCAGTCTGG	+
IQCC	ENST00000537469.2_3	T	A	chr1	32205925	32205727	32205751	GGGGGCGGGCGCGGGGTTCACAGG	+
IQCC	ENST00000537469.2_3	T	A	chr1	32205925	32205962	32205986	GGCGAGGAGGGGCATCCAGTCTGG	+
IQCC	ENST00000537469.2_3	Q	R	chr1	32205941	32205962	32205986	GGCGAGGAGGGGCATCCAGTCTGG	+
IQCC	ENST00000537469.2_3	K	R	chr1	32205953	32205962	32205986	GGCGAGGAGGGGCATCCAGTCTGG	+
IQCC	ENST00000537469.2_3	K	R	chr1	32205962	32205962	32205986	GGCGAGGAGGGGCATCCAGTCTGG	+
ZNF362	ENST00000373428.5_1	S	G	chr1	33270578	33270723	33270742	GGGTCTGCCCTGGGGGAGG	+
ZNF362	ENST00000373428.5_1	R	G	chr1	33270581	33270723	33270742	GGGTCTGCCCTGGGGGAGG	+
ZNF362	ENST00000373428.5_1	S	G	chr1	33270584	33270723	33270742	GGGTCTGCCCTGGGGGAGG	+
ZNF362	ENST00000373428.5_1	S	G	chr1	33270593	33270723	33270742	GGGTCTGCCCTGGGGGAGG	+
GJB4	ENST00000339480.3_3	M	V	chr1	34761255	34761161	34761190	GGTTCCCCCAGGCCTCAAGGCTCCCAAGG	+
GJB4	ENST00000339480.3_3	M	V	chr1	34761255	34761355	34761387	GGTGTACGTGGTGGCAGCGGAGGAGGTGTGGG	+
GJB4	ENST00000339480.3_3	Q	R	chr1	34761274	34761161	34761190	GGTTCCCCCAGGCCTCAAGGCTCCCAAGG	+
GJB4	ENST00000339480.3_3	Q	R	chr1	34761274	34761355	34761387	GGTGTACGTGGTGGCAGCGGAGGAGGTGTGGG	+
GJB4	ENST00000339480.3_3	S	G	chr1	34761285	34761161	34761190	GGTTCCCCCAGGCCTCAAGGCTCCCAAGG	+
GJB4	ENST00000339480.3_3	S	G	chr1	34761285	34761355	34761387	GGTGTACGTGGTGGCAGCGGAGGAGGTGTGGG	+
GJB4	ENST00000339480.3_3	K	E	chr1	34761297	34761161	34761190	GGTTCCCCCAGGCCTCAAGGCTCCCAAGG	+
GJB4	ENST00000339480.3_3	K	E	chr1	34761297	34761355	34761387	GGTGTACGTGGTGGCAGCGGAGGAGGTGTGGG	+
GJB4	ENST00000339480.3_3	K	R	chr1	34761298	34761161	34761190	GGTTCCCCCAGGCCTCAAGGCTCCCAAGG	+
GJB4	ENST00000339480.3_3	K	R	chr1	34761298	34761355	34761387	GGTGTACGTGGTGGCAGCGGAGGAGGTGTGGG	+
GJB4	ENST00000339480.3_3	Y	C	chr1	34761301	34761161	34761190	GGTTCCCCCAGGCCTCAAGGCTCCCAAGG	+
GJB4	ENST00000339480.3_3	Y	C	chr1	34761301	34761355	34761387	GGTGTACGTGGTGGCAGCGGAGGAGGTGTGGG	+
SH3D21	ENST00000505871.6_2	K	R	chr1	36307545	36307347	36307388	GGGGTGGGAAGTGAGGGTGTGGACGGTGGGAATGGCGACGG	+
SH3D21	ENST00000505871.6_2	K	R	chr1	36307545	36307397	36307431	GGGGAAGCGCGGGAGGGAAGGAGGGAGGAAGGGG	+
SH3D21	ENST00000505871.6_2	K	R	chr1	36307545	36307521	36307552	GGACGGCTGGTGGCTGGGGAAGAAGAACGGG	+
SH3D21	ENST00000505871.6_2	N	S	chr1	36320699	36320522	36320545	GGGAGTGGCTTCCAAAGAGGAGG	+
SH3D21	ENST00000505871.6_2	N	S	chr1	36320699	36320576	36320599	GGAAGTGGCTCCAAAAGAGGAGG	+
SH3D21	ENST00000505871.6_2	N	S	chr1	36320699	36320743	36320776	GGGGCGAGGTGGAGTCTCTAAGGAGGGCGCTGG	+
SH3D21	ENST00000505871.6_2	N	S	chr1	36320699	36320783	36320819	GGAGGTGCAGCTGGAGTGAGTGGGCAGTGGCGGGGG	+
SH3D21	ENST00000505871.6_2	T	A	chr1	36320734	36320576	36320599	GGAAGTGGCTCCAAAAGAGGAGG	+
SH3D21	ENST00000505871.6_2	T	A	chr1	36320734	36320743	36320776	GGGGCGAGGTGGAGTCTCTAAGGAGGGCGCTGG	+
SH3D21	ENST00000505871.6_2	T	A	chr1	36320734	36320783	36320819	GGAGGTGCAGCTGGAGTGAGTGGGCAGTGGCGGGGG	+
CAP1	ENST00000372802.5_2	K	E	chr1	40069716	40069644	40069671	GGTCTGGTATGAAGGACAGGAACAAGG	+
CAP1	ENST00000372802.5_2	K	E	chr1	40069716	40069852	40069875	GGAGGGCAAGAAGTGGAGAGTGG	+
CAP1	ENST00000372802.5_2	K	E	chr1	40069725	40069644	40069671	GGTCTGGTATGAAGGACAGGAACAAGG	+
CAP1	ENST00000372802.5_2	K	E	chr1	40069725	40069852	40069875	GGAGGGCAAGAAGTGGAGAGTGG	+
CAP1	ENST00000372802.5_2	K	R	chr1	40069726	40069644	40069671	GGTCTGGTATGAAGGACAGGAACAAGG	+
CAP1	ENST00000372802.5_2	K	R	chr1	40069726	40069852	40069875	GGAGGGCAAGAAGTGGAGAGTGG	+
CAP1	ENST00000372802.5_2	S	G	chr1	40069749	40069644	40069671	GGTCTGGTATGAAGGACAGGAACAAGG	+
CAP1	ENST00000372802.5_2	S	G	chr1	40069749	40069852	40069875	GGAGGGCAAGAAGTGGAGAGTGG	+
ZNF684	ENST00000372697.7_1	E	G	chr1	40544397	40544307	40544325	GGTGGTTTAGTGGTTAGG	+
ZNF684	ENST00000372696.3_1	S	G	chr1	40544421	40544307	40544325	GGTGGTTTAGTGGTTAGG	+
ZNF684	ENST00000372697.7_1	S	G	chr1	40544426	40544307	40544325	GGTGGTTTAGTGGTTAGG	+
ZNF684	ENST00000372696.3_1	Q	R	chr1	40544440	40544307	40544325	GGTGGTTTAGTGGTTAGG	+
ZNF684	ENST00000372696.3_1	K	E	chr1	40544451	40544307	40544325	GGTGGTTTAGTGGTTAGG	+
ZNF684	ENST00000372696.3_1	K	R	chr1	40544452	40544307	40544325	GGTGGTTTAGTGGTTAGG	+
ZNF684	ENST00000372697.7_1	Q	R	chr1	40544469	40544307	40544325	GGTGGTTTAGTGGTTAGG	+
ZNF684	ENST00000372697.7_1	E	G	chr1	40544478	40544307	40544325	GGTGGTTTAGTGGTTAGG	+
ZNF684	ENST00000372697.7_1	E	G	chr1	40544481	40544307	40544325	GGTGGTTTAGTGGTTAGG	+
ZNF684	ENST00000372697.7_1	Q	R	chr1	40544493	40544307	40544325	GGTGGTTTAGTGGTTAGG	+
ZNF684	ENST00000372697.7_1	M	V	chr1	40544507	40544307	40544325	GGTGGTTTAGTGGTTAGG	+
TIE1	ENST00000372476.8_2	K	E	chr1	43317379	43317314	43317341	GGACCTCATCGGGGAGGGGAACTTCGG	+
RNF220	ENST00000361799.7_2	K	E	chr1	44626321	44626224	44626254	GGACTGGGAACTCTAGGGACTGACTGTAGG	+
RNF220	ENST00000361799.7_2	K	E	chr1	44626321	44626397	44626419	GGTGAGGAGGGGTGGTGAGTGG	+
RNF220	ENST00000361799.7_2	K	E	chr1	44626321	44626491	44626521	GGCCACAGGAGAGGCCTGAACTGGGTTTGG	+
RPS8	ENST00000372209.3_1	K	R	chr1	44778040	44777902	44777935	GGCTGAGGAAGGCCAGCACTGGGGTGTGCAGGG	+
RPS8	ENST00000372209.3_1	K	R	chr1	44778040	44778115	44778150	GGGCAAGCTTCTTGGTGAGAAGGCTGTTGTGTTGG	+
RPS8	ENST00000372209.3_1	K	E	chr1	44778042	44777902	44777935	GGCTGAGGAAGGCCAGCACTGGGGTGTGCAGGG	+
RPS8	ENST00000372209.3_1	K	E	chr1	44778042	44778115	44778150	GGGCAAGCTTCTTGGTGAGAAGGCTGTTGTGTTGG	+
RPS8	ENST00000372209.3_1	K	E	chr1	44778051	44777902	44777935	GGCTGAGGAAGGCCAGCACTGGGGTGTGCAGGG	+
RPS8	ENST00000372209.3_1	K	E	chr1	44778051	44778115	44778150	GGGCAAGCTTCTTGGTGAGAAGGCTGTTGTGTTGG	+
RPS8	ENST00000372209.3_1	K	E	chr1	44778054	44777902	44777935	GGCTGAGGAAGGCCAGCACTGGGGTGTGCAGGG	+
RPS8	ENST00000372209.3_1	K	E	chr1	44778054	44778115	44778150	GGGCAAGCTTCTTGGTGAGAAGGCTGTTGTGTTGG	+
MRPL37	ENST00000605337.5_2	Q	R	chr1	54216223	54216032	54216057	GGACGTAGGTGGACGTTGTAAAGGG	+
MRPL37	ENST00000605337.5_2	Q	R	chr1	54216223	54216151	54216174	GGTCTTGGAGCAGCCCGTGGTGG	+
MRPL37	ENST00000605337.5_2	K	E	chr1	54216261	54216151	54216174	GGTCTTGGAGCAGCCCGTGGTGG	+
MRPL37	ENST00000605337.5_2	K	E	chr1	54216261	54216410	54216448	GGTGGGATTGCTGGGGTGCTCTGTGAGGAGAGCCCTGG	+
MRPL37	ENST00000605337.5_2	K	R	chr1	54216262	54216151	54216174	GGTCTTGGAGCAGCCCGTGGTGG	+
MRPL37	ENST00000605337.5_2	K	R	chr1	54216262	54216410	54216448	GGTGGGATTGCTGGGGTGCTCTGTGAGGAGAGCCCTGG	+
MRPL37	ENST00000605337.5_2	N	D	chr1	54216264	54216151	54216174	GGTCTTGGAGCAGCCCGTGGTGG	+
MRPL37	ENST00000605337.5_2	N	D	chr1	54216264	54216410	54216448	GGTGGGATTGCTGGGGTGCTCTGTGAGGAGAGCCCTGG	+
RPF1	ENST00000370656.5_1	K	R	chr1	84479412	84479214	84479242	GGTTAAGGAAGGGGGTCACAGGAGAAGG	+
RPF1	ENST00000370656.5_1	K	R	chr1	84479412	84479358	84479390	GGAGGCTGCAGGCGCTGGGGATGGGGCGACGG	+
RPF1	ENST00000370656.5_1	K	R	chr1	84479412	84479504	84479527	GGAAGGTACGCGAGAGGCGGGGG	+
RPF1	ENST00000370656.5_1	K	E	chr1	84479453	84479358	84479390	GGAGGCTGCAGGCGCTGGGGATGGGGCGACGG	+
RPF1	ENST00000370656.5_1	K	E	chr1	84479453	84479504	84479527	GGAAGGTACGCGAGAGGCGGGGG	+
RPF1	ENST00000370656.5_1	K	E	chr1	84479453	84479618	84479645	GGCTCCGTGGGAAGGGTGGCGTCGCGG	+
RPF1	ENST00000370656.5_1	K	R	chr1	84479454	84479358	84479390	GGAGGCTGCAGGCGCTGGGGATGGGGCGACGG	+
RPF1	ENST00000370656.5_1	K	R	chr1	84479454	84479504	84479527	GGAAGGTACGCGAGAGGCGGGGG	+
RPF1	ENST00000370656.5_1	K	R	chr1	84479454	84479618	84479645	GGCTCCGTGGGAAGGGTGGCGTCGCGG	+
RPF1	ENST00000370656.5_1	N	S	chr1	84479457	84479358	84479390	GGAGGCTGCAGGCGCTGGGGATGGGGCGACGG	+
RPF1	ENST00000370656.5_1	N	S	chr1	84479457	84479504	84479527	GGAAGGTACGCGAGAGGCGGGGG	+
RPF1	ENST00000370656.5_1	N	S	chr1	84479457	84479618	84479645	GGCTCCGTGGGAAGGGTGGCGTCGCGG	+
RPF1	ENST00000370656.5_1	T	A	chr1	84479483	84479358	84479390	GGAGGCTGCAGGCGCTGGGGATGGGGCGACGG	+
RPF1	ENST00000370656.5_1	T	A	chr1	84479483	84479504	84479527	GGAAGGTACGCGAGAGGCGGGGG	+
RPF1	ENST00000370656.5_1	T	A	chr1	84479483	84479618	84479645	GGCTCCGTGGGAAGGGTGGCGTCGCGG	+
CCN1	ENST00000451137.7_2	N	D	chr1	85582962	85583108	85583142	GGAGAAAATGGGCGGGGGTGGTGTGGGTGATGGG	+
CCN1	ENST00000451137.7_2	Y	C	chr1	85582966	85583108	85583142	GGAGAAAATGGGCGGGGGTGGTGTGGGTGATGGG	+
CCN1	ENST00000451137.7_2	N	S	chr1	85582969	85583108	85583142	GGAGAAAATGGGCGGGGGTGGTGTGGGTGATGGG	+
CCN1	ENST00000451137.7_2	E	G	chr1	85582987	85583108	85583142	GGAGAAAATGGGCGGGGGTGGTGTGGGTGATGGG	+
CCN1	ENST00000451137.7_2	Y	C	chr1	85583005	85583108	85583142	GGAGAAAATGGGCGGGGGTGGTGTGGGTGATGGG	+
CCN1	ENST00000451137.7_2	R	G	chr1	85583007	85583108	85583142	GGAGAAAATGGGCGGGGGTGGTGTGGGTGATGGG	+
CCN1	ENST00000451137.7_2	N	D	chr1	85583016	85583108	85583142	GGAGAAAATGGGCGGGGGTGGTGTGGGTGATGGG	+
CCN1	ENST00000451137.7_2	N	S	chr1	85583017	85583108	85583142	GGAGAAAATGGGCGGGGGTGGTGTGGGTGATGGG	+
CCN1	ENST00000451137.7_2	R	G	chr1	85583034	85583108	85583142	GGAGAAAATGGGCGGGGGTGGTGTGGGTGATGGG	+
CCN1	ENST00000451137.7_2	R	G	chr1	85583034	85583206	85583224	GGGTGCTGGTGCGGATGG	+
TRMT13	ENST00000370141.7_2	K	E	chr1	100148238	100148130	100148154	GGGCTCTAGGCCTTGGAGCAGTGG	+
TRMT13	ENST00000370141.7_2	K	R	chr1	100148239	100148130	100148154	GGGCTCTAGGCCTTGGAGCAGTGG	+
TRMT13	ENST00000370141.7_2	Q	R	chr1	100148245	100148130	100148154	GGGCTCTAGGCCTTGGAGCAGTGG	+
TRMT13	ENST00000370141.7_2	N	S	chr1	100148251	100148130	100148154	GGGCTCTAGGCCTTGGAGCAGTGG	+
TRMT13	ENST00000370141.7_2	N	D	chr1	100148256	100148130	100148154	GGGCTCTAGGCCTTGGAGCAGTGG	+
TRMT13	ENST00000370141.7_2	N	S	chr1	100148257	100148130	100148154	GGGCTCTAGGCCTTGGAGCAGTGG	+
TRMT13	ENST00000370141.7_2	S	G	chr1	100148265	100148130	100148154	GGGCTCTAGGCCTTGGAGCAGTGG	+
TRMT13	ENST00000370141.7_2	I	V	chr1	100148295	100148130	100148154	GGGCTCTAGGCCTTGGAGCAGTGG	+
S1PR1	ENST00000475289.2_3	K	R	chr1	101240072	101240250	101240263	GGGAGGAAGGGGG	+
S1PR1	ENST00000475289.2_3	N	S	chr1	101240087	101240250	101240263	GGGAGGAAGGGGG	+
AMY2B	ENST00000361355.8_1	E	G	chr1	103573751	103573846	103573873	GGCCTGGAGACATAAAGGCAATTTTGG	+
AMY2B	ENST00000361355.8_1	K	R	chr1	103573754	103573846	103573873	GGCCTGGAGACATAAAGGCAATTTTGG	+
AMY2B	ENST00000361355.8_1	Y	C	chr1	103573760	103573846	103573873	GGCCTGGAGACATAAAGGCAATTTTGG	+
AMY2B	ENST00000361355.8_1	K	E	chr1	103573771	103573846	103573873	GGCCTGGAGACATAAAGGCAATTTTGG	+
AMY2B	ENST00000361355.8_1	K	R	chr1	103573772	103573846	103573873	GGCCTGGAGACATAAAGGCAATTTTGG	+
AMY2B	ENST00000361355.8_1	Y	C	chr1	103573784	103573846	103573873	GGCCTGGAGACATAAAGGCAATTTTGG	+
AMY2B	ENST00000361355.8_1	N	D	chr1	103573789	103573846	103573873	GGCCTGGAGACATAAAGGCAATTTTGG	+
CELSR2	ENST00000271332.4_2	S	G	chr1	109251277	109251135	109251160	GGCCCTGTGGATCGGGAAGAGGTGG	+
CELSR2	ENST00000271332.4_2	S	G	chr1	109251277	109251176	109251209	GGTAGAGGCAAGTGACCAGGGTCGGGACCCGGG	+
CELSR2	ENST00000271332.4_2	S	G	chr1	109251277	109251293	109251310	GGTCCAGGTGAGGGAGG	+
CELSR2	ENST00000271332.4_2	K	E	chr1	109251283	109251135	109251160	GGCCCTGTGGATCGGGAAGAGGTGG	+
CELSR2	ENST00000271332.4_2	K	E	chr1	109251283	109251176	109251209	GGTAGAGGCAAGTGACCAGGGTCGGGACCCGGG	+
CELSR2	ENST00000271332.4_2	K	E	chr1	109251283	109251293	109251310	GGTCCAGGTGAGGGAGG	+
CELSR2	ENST00000271332.4_2	K	R	chr1	109251284	109251135	109251160	GGCCCTGTGGATCGGGAAGAGGTGG	+
CELSR2	ENST00000271332.4_2	K	R	chr1	109251284	109251176	109251209	GGTAGAGGCAAGTGACCAGGGTCGGGACCCGGG	+
CELSR2	ENST00000271332.4_2	K	R	chr1	109251284	109251293	109251310	GGTCCAGGTGAGGGAGG	+
CELSR2	ENST00000271332.4_2	Y	C	chr1	109251290	109251135	109251160	GGCCCTGTGGATCGGGAAGAGGTGG	+
CELSR2	ENST00000271332.4_2	Y	C	chr1	109251290	109251176	109251209	GGTAGAGGCAAGTGACCAGGGTCGGGACCCGGG	+
CELSR2	ENST00000271332.4_2	Y	C	chr1	109251290	109251293	109251310	GGTCCAGGTGAGGGAGG	+
CELSR2	ENST00000271332.4_2	D	G	chr1	109251311	109251135	109251160	GGCCCTGTGGATCGGGAAGAGGTGG	+
CELSR2	ENST00000271332.4_2	D	G	chr1	109251311	109251176	109251209	GGTAGAGGCAAGTGACCAGGGTCGGGACCCGGG	+
CELSR2	ENST00000271332.4_2	D	G	chr1	109251311	109251293	109251310	GGTCCAGGTGAGGGAGG	+
CELSR2	ENST00000271332.4_2	T	A	chr1	109251343	109251143	109251160	GGATCGGGAAGAGGTGG	+
CELSR2	ENST00000271332.4_2	T	A	chr1	109251343	109251176	109251209	GGTAGAGGCAAGTGACCAGGGTCGGGACCCGGG	+
CELSR2	ENST00000271332.4_2	T	A	chr1	109251343	109251293	109251310	GGTCCAGGTGAGGGAGG	+
CELSR2	ENST00000271332.4_2	T	A	chr1	109251343	109251496	109251518	GGGTGCGAGCACAGGATGGTGG	+
CELSR2	ENST00000271332.4_2	D	G	chr1	109251353	109251176	109251209	GGTAGAGGCAAGTGACCAGGGTCGGGACCCGGG	+
CELSR2	ENST00000271332.4_2	D	G	chr1	109251353	109251293	109251310	GGTCCAGGTGAGGGAGG	+
CELSR2	ENST00000271332.4_2	D	G	chr1	109251353	109251496	109251518	GGGTGCGAGCACAGGATGGTGG	+
CELSR2	ENST00000271332.4_2	K	E	chr1	109251361	109251176	109251209	GGTAGAGGCAAGTGACCAGGGTCGGGACCCGGG	+
CELSR2	ENST00000271332.4_2	K	E	chr1	109251361	109251293	109251310	GGTCCAGGTGAGGGAGG	+
CELSR2	ENST00000271332.4_2	K	E	chr1	109251361	109251496	109251518	GGGTGCGAGCACAGGATGGTGG	+
CELSR2	ENST00000271332.4_2	K	R	chr1	109251362	109251176	109251209	GGTAGAGGCAAGTGACCAGGGTCGGGACCCGGG	+
CELSR2	ENST00000271332.4_2	K	R	chr1	109251362	109251293	109251310	GGTCCAGGTGAGGGAGG	+
CELSR2	ENST00000271332.4_2	K	R	chr1	109251362	109251496	109251518	GGGTGCGAGCACAGGATGGTGG	+
CELSR2	ENST00000271332.4_2	N	D	chr1	109251370	109251176	109251209	GGTAGAGGCAAGTGACCAGGGTCGGGACCCGGG	+
CELSR2	ENST00000271332.4_2	N	D	chr1	109251370	109251293	109251310	GGTCCAGGTGAGGGAGG	+
CELSR2	ENST00000271332.4_2	N	D	chr1	109251370	109251496	109251518	GGGTGCGAGCACAGGATGGTGG	+
CELSR2	ENST00000271332.4_2	N	D	chr1	109251370	109251543	109251568	GGCTTGGTGACAGTACAGGTCCTGG	+
CELSR2	ENST00000271332.4_2	S	G	chr1	109251388	109251194	109251216	GGGTCGGGACCCGGGTCCTCGG	+
CELSR2	ENST00000271332.4_2	S	G	chr1	109251388	109251293	109251310	GGTCCAGGTGAGGGAGG	+
CELSR2	ENST00000271332.4_2	S	G	chr1	109251388	109251496	109251518	GGGTGCGAGCACAGGATGGTGG	+
CELSR2	ENST00000271332.4_2	S	G	chr1	109251388	109251543	109251568	GGCTTGGTGACAGTACAGGTCCTGG	+
CELSR2	ENST00000271332.4_2	M	V	chr1	109251394	109251194	109251216	GGGTCGGGACCCGGGTCCTCGG	+
CELSR2	ENST00000271332.4_2	M	V	chr1	109251394	109251293	109251310	GGTCCAGGTGAGGGAGG	+
CELSR2	ENST00000271332.4_2	M	V	chr1	109251394	109251496	109251518	GGGTGCGAGCACAGGATGGTGG	+
CELSR2	ENST00000271332.4_2	M	V	chr1	109251394	109251543	109251568	GGCTTGGTGACAGTACAGGTCCTGG	+
CELSR2	ENST00000271332.4_2	S	G	chr1	109251397	109251293	109251310	GGTCCAGGTGAGGGAGG	+
CELSR2	ENST00000271332.4_2	S	G	chr1	109251397	109251496	109251518	GGGTGCGAGCACAGGATGGTGG	+
CELSR2	ENST00000271332.4_2	S	G	chr1	109251397	109251543	109251568	GGCTTGGTGACAGTACAGGTCCTGG	+
CELSR2	ENST00000271332.4_2	Y	C	chr1	109252739	109252644	109252664	GGAGGCGACGATGGAGACGG	+
CELSR2	ENST00000271332.4_2	Y	C	chr1	109252754	109252644	109252664	GGAGGCGACGATGGAGACGG	+
CELSR2	ENST00000271332.4_2	K	R	chr1	109252766	109252644	109252664	GGAGGCGACGATGGAGACGG	+
CYB561D1	ENST00000430195.2_1	M	V	chr1	109494573	109494407	109494433	GGAGGGATTTTGAGGGCCTGGTGGGG	+
CYB561D1	ENST00000430195.2_1	M	V	chr1	109494573	109494434	109494463	GGGGCCCCAGGGATCCTGGAATAATGGGG	+
CYB561D1	ENST00000430195.2_1	M	V	chr1	109494573	109494467	109494486	GGGTGCTGTGGGGGAAGGG	+
CYB561D1	ENST00000430195.2_1	I	V	chr1	109494582	109494407	109494433	GGAGGGATTTTGAGGGCCTGGTGGGG	+
CYB561D1	ENST00000430195.2_1	I	V	chr1	109494582	109494434	109494463	GGGGCCCCAGGGATCCTGGAATAATGGGG	+
CYB561D1	ENST00000430195.2_1	I	V	chr1	109494582	109494467	109494486	GGGTGCTGTGGGGGAAGGG	+
CYB561D1	ENST00000430195.2_1	E	G	chr1	109494598	109494407	109494433	GGAGGGATTTTGAGGGCCTGGTGGGG	+
CYB561D1	ENST00000430195.2_1	E	G	chr1	109494598	109494434	109494463	GGGGCCCCAGGGATCCTGGAATAATGGGG	+
CYB561D1	ENST00000430195.2_1	E	G	chr1	109494598	109494467	109494486	GGGTGCTGTGGGGGAAGGG	+
CYB561D1	ENST00000430195.2_1	D	G	chr1	109494604	109494407	109494433	GGAGGGATTTTGAGGGCCTGGTGGGG	+
CYB561D1	ENST00000430195.2_1	D	G	chr1	109494604	109494434	109494463	GGGGCCCCAGGGATCCTGGAATAATGGGG	+
CYB561D1	ENST00000430195.2_1	D	G	chr1	109494604	109494467	109494486	GGGTGCTGTGGGGGAAGGG	+
CYB561D1	ENST00000430195.2_1	E	G	chr1	109494622	109494426	109494453	GGTGGGGCGGGGCCCCAGGGATCCTGG	+
CYB561D1	ENST00000430195.2_1	E	G	chr1	109494622	109494459	109494486	GGGGTTTTGGGTGCTGTGGGGGAAGGG	+
GSTM5	ENST00000369812.6_2	K	R	chr1	109713512	109713420	109713448	GGGAAGGGGATGCTGGGGAGCCTGGTGG	+
GSTM5	ENST00000369812.6_2	K	R	chr1	109713512	109713651	109713678	GGGTGGCAGGTGGGGAGACAGAAGAGG	+
GSTM5	ENST00000369812.6_2	N	S	chr1	109713527	109713420	109713448	GGGAAGGGGATGCTGGGGAGCCTGGTGG	+
GSTM5	ENST00000369812.6_2	N	S	chr1	109713527	109713651	109713678	GGGTGGCAGGTGGGGAGACAGAAGAGG	+
GSTM5	ENST00000369812.6_2	N	S	chr1	109713527	109713691	109713717	GGACATTTTGGAGAACCAGGTTATGG	+
GSTM5	ENST00000369812.6_2	Y	C	chr1	109713542	109713420	109713448	GGGAAGGGGATGCTGGGGAGCCTGGTGG	+
GSTM5	ENST00000369812.6_2	Y	C	chr1	109713542	109713651	109713678	GGGTGGCAGGTGGGGAGACAGAAGAGG	+
GSTM5	ENST00000369812.6_2	Y	C	chr1	109713542	109713691	109713717	GGACATTTTGGAGAACCAGGTTATGG	+
GSTM5	ENST00000369812.6_2	K	E	chr1	109713553	109713420	109713448	GGGAAGGGGATGCTGGGGAGCCTGGTGG	+
GSTM5	ENST00000369812.6_2	K	E	chr1	109713553	109713651	109713678	GGGTGGCAGGTGGGGAGACAGAAGAGG	+
GSTM5	ENST00000369812.6_2	K	E	chr1	109713553	109713691	109713717	GGACATTTTGGAGAACCAGGTTATGG	+
GSTM5	ENST00000369812.6_2	K	R	chr1	109713554	109713420	109713448	GGGAAGGGGATGCTGGGGAGCCTGGTGG	+
GSTM5	ENST00000369812.6_2	K	R	chr1	109713554	109713651	109713678	GGGTGGCAGGTGGGGAGACAGAAGAGG	+
GSTM5	ENST00000369812.6_2	K	R	chr1	109713554	109713691	109713717	GGACATTTTGGAGAACCAGGTTATGG	+
GSTM5	ENST00000369812.6_2	H	R	chr1	109713557	109713420	109713448	GGGAAGGGGATGCTGGGGAGCCTGGTGG	+
GSTM5	ENST00000369812.6_2	H	R	chr1	109713557	109713651	109713678	GGGTGGCAGGTGGGGAGACAGAAGAGG	+
GSTM5	ENST00000369812.6_2	H	R	chr1	109713557	109713691	109713717	GGACATTTTGGAGAACCAGGTTATGG	+
GSTM5	ENST00000369812.6_2	N	S	chr1	109713560	109713420	109713448	GGGAAGGGGATGCTGGGGAGCCTGGTGG	+
GSTM5	ENST00000369812.6_2	N	S	chr1	109713560	109713651	109713678	GGGTGGCAGGTGGGGAGACAGAAGAGG	+
GSTM5	ENST00000369812.6_2	N	S	chr1	109713560	109713691	109713717	GGACATTTTGGAGAACCAGGTTATGG	+
GSTM5	ENST00000369812.6_2	K	R	chr1	109713682	109713651	109713678	GGGTGGCAGGTGGGGAGACAGAAGAGG	+
GSTM5	ENST00000369812.6_2	K	R	chr1	109713682	109713691	109713717	GGACATTTTGGAGAACCAGGTTATGG	+
GSTM5	ENST00000369812.6_2	I	V	chr1	109713684	109713651	109713678	GGGTGGCAGGTGGGGAGACAGAAGAGG	+
GSTM5	ENST00000369812.6_2	I	V	chr1	109713684	109713691	109713717	GGACATTTTGGAGAACCAGGTTATGG	+
MOV10	ENST00000413052.6_1	Q	R	chr1	112700287	112700339	112700362	GGTATGGCTGGGCCAGGGTGGGG	+
MOV10	ENST00000413052.6_1	Q	R	chr1	112700287	112700373	112700386	GGAGGTGGTAAGG	+
MOV10	ENST00000413052.6_1	Q	R	chr1	112700287	112700443	112700464	GGAGCGGGAGGGTGAAGGGGG	+
BCL9	ENST00000234739.8_2	H	R	chr1	147624670	147624545	147624571	GGCATGGGAGGTCCAGGGCCAGTGGG	+
BCL9	ENST00000234739.8_2	H	R	chr1	147624670	147624742	147624779	GGGCATGATTCCTGGCAAGGATCGGGGGCCTGCCGGG	+
BCL9	ENST00000234739.8_2	M	V	chr1	147624699	147624545	147624571	GGCATGGGAGGTCCAGGGCCAGTGGG	+
BCL9	ENST00000234739.8_2	M	V	chr1	147624699	147624742	147624779	GGGCATGATTCCTGGCAAGGATCGGGGGCCTGCCGGG	+
BCL9	ENST00000234739.8_2	Q	R	chr1	147624709	147624545	147624571	GGCATGGGAGGTCCAGGGCCAGTGGG	+
BCL9	ENST00000234739.8_2	Q	R	chr1	147624709	147624742	147624779	GGGCATGATTCCTGGCAAGGATCGGGGGCCTGCCGGG	+
BCL9	ENST00000234739.8_2	Q	R	chr1	147624709	147624879	147624907	GGCCCCGGGGCATGGCTGCTGACGTGGG	+
BCL9	ENST00000234739.8_2	S	G	chr1	147624723	147624545	147624571	GGCATGGGAGGTCCAGGGCCAGTGGG	+
BCL9	ENST00000234739.8_2	S	G	chr1	147624723	147624742	147624779	GGGCATGATTCCTGGCAAGGATCGGGGGCCTGCCGGG	+
BCL9	ENST00000234739.8_2	S	G	chr1	147624723	147624879	147624907	GGCCCCGGGGCATGGCTGCTGACGTGGG	+
BCL9	ENST00000234739.8_2	N	D	chr1	147624726	147624545	147624571	GGCATGGGAGGTCCAGGGCCAGTGGG	+
BCL9	ENST00000234739.8_2	N	D	chr1	147624726	147624742	147624779	GGGCATGATTCCTGGCAAGGATCGGGGGCCTGCCGGG	+
BCL9	ENST00000234739.8_2	N	D	chr1	147624726	147624879	147624907	GGCCCCGGGGCATGGCTGCTGACGTGGG	+
BCL9	ENST00000234739.8_2	N	S	chr1	147624727	147624545	147624571	GGCATGGGAGGTCCAGGGCCAGTGGG	+
BCL9	ENST00000234739.8_2	N	S	chr1	147624727	147624742	147624779	GGGCATGATTCCTGGCAAGGATCGGGGGCCTGCCGGG	+
BCL9	ENST00000234739.8_2	N	S	chr1	147624727	147624879	147624907	GGCCCCGGGGCATGGCTGCTGACGTGGG	+
ADAMTSL4	ENST00000369038.6_3	M	V	chr1	150553457	150553259	150553292	GGCCTGGGTGGAAGAGGTGGGCCTTGGGCAAGG	+
ADAMTSL4	ENST00000369038.6_3	M	V	chr1	150553457	150553309	150553339	GGAAAGGGGAGCACGGGTGGCTTCAGAGGG	+
ADAMTSL4	ENST00000369038.6_3	M	V	chr1	150553457	150553348	150553378	GGTGCCAGGAAGTAAACTGGGGAAACAGGG	+
ADAMTSL4	ENST00000369038.6_3	Y	C	chr1	150553467	150553268	150553298	GGAAGAGGTGGGCCTTGGGCAAGGTGGGGG	+
ADAMTSL4	ENST00000369038.6_3	Y	C	chr1	150553467	150553309	150553339	GGAAAGGGGAGCACGGGTGGCTTCAGAGGG	+
ADAMTSL4	ENST00000369038.6_3	Y	C	chr1	150553467	150553348	150553378	GGTGCCAGGAAGTAAACTGGGGAAACAGGG	+
ADAMTSL4	ENST00000369038.6_3	H	R	chr1	150553497	150553309	150553339	GGAAAGGGGAGCACGGGTGGCTTCAGAGGG	+
ADAMTSL4	ENST00000369038.6_3	H	R	chr1	150553497	150553348	150553378	GGTGCCAGGAAGTAAACTGGGGAAACAGGG	+
ADAMTSL4	ENST00000369038.6_3	N	S	chr1	150553503	150553309	150553339	GGAAAGGGGAGCACGGGTGGCTTCAGAGGG	+
ADAMTSL4	ENST00000369038.6_3	N	S	chr1	150553503	150553348	150553378	GGTGCCAGGAAGTAAACTGGGGAAACAGGG	+
ADAMTSL4	ENST00000369038.6_3	R	G	chr1	150553508	150553309	150553339	GGAAAGGGGAGCACGGGTGGCTTCAGAGGG	+
ADAMTSL4	ENST00000369038.6_3	R	G	chr1	150553508	150553348	150553378	GGTGCCAGGAAGTAAACTGGGGAAACAGGG	+
ADAMTSL4	ENST00000369038.6_3	S	G	chr1	150553844	150553851	150553879	GGGTTGGGCCAGTCCCCAGGTAGCAGGG	+
ADAMTSL4	ENST00000369038.6_3	S	G	chr1	150553844	150553902	150553929	GGTCCCTCGGGGCCGAGGCCAGCAGGG	+
ADAMTSL4	ENST00000369038.6_3	S	G	chr1	150553844	150553933	150553966	GGGCCTTGGGGAACGGGGGGGACTCCTCACGGG	+
ADAMTSL4	ENST00000369038.6_3	S	G	chr1	150558503	150558369	150558396	GGGCTGGGGATCGAAGGCAGAGCCTGG	+
ADAMTSL4	ENST00000369038.6_3	S	G	chr1	150558503	150558413	150558437	GGAAGCTGGCTGAGAAGGTCTGGG	+
ADAMTSL4	ENST00000369038.6_3	N	S	chr1	150558528	150558369	150558396	GGGCTGGGGATCGAAGGCAGAGCCTGG	+
ADAMTSL4	ENST00000369038.6_3	N	S	chr1	150558528	150558413	150558437	GGAAGCTGGCTGAGAAGGTCTGGG	+
ADAMTSL4	ENST00000369038.6_3	N	S	chr1	150558531	150558369	150558396	GGGCTGGGGATCGAAGGCAGAGCCTGG	+
ADAMTSL4	ENST00000369038.6_3	N	S	chr1	150558531	150558413	150558437	GGAAGCTGGCTGAGAAGGTCTGGG	+
ADAMTSL4	ENST00000369038.6_3	D	G	chr1	150558537	150558369	150558396	GGGCTGGGGATCGAAGGCAGAGCCTGG	+
ADAMTSL4	ENST00000369038.6_3	D	G	chr1	150558537	150558413	150558437	GGAAGCTGGCTGAGAAGGTCTGGG	+
ADAMTSL4	ENST00000369038.6_3	Q	R	chr1	150558552	150558369	150558396	GGGCTGGGGATCGAAGGCAGAGCCTGG	+
ADAMTSL4	ENST00000369038.6_3	Q	R	chr1	150558552	150558413	150558437	GGAAGCTGGCTGAGAAGGTCTGGG	+
ADAMTSL4	ENST00000369038.6_3	R	G	chr1	150558587	150558413	150558437	GGAAGCTGGCTGAGAAGGTCTGGG	+
ADAMTSL4	ENST00000369038.6_3	D	G	chr1	150558600	150558413	150558437	GGAAGCTGGCTGAGAAGGTCTGGG	+
PSMB4	ENST00000290541.7_2	N	S	chr1	151400552	151400355	151400369	GGGGGAAGGTGTGG	+
PSMB4	ENST00000290541.7_2	N	S	chr1	151400552	151400440	151400468	GGATTGATGAGGAGCTTCTGGGAGATGG	+
PSMB4	ENST00000290541.7_2	N	S	chr1	151400552	151400548	151400582	GGAACACCATGGTCATCGGAGGCTATGCTGATGG	+
PSMB4	ENST00000290541.7_2	Y	C	chr1	151400573	151400440	151400468	GGATTGATGAGGAGCTTCTGGGAGATGG	+
PSMB4	ENST00000290541.7_2	Y	C	chr1	151400573	151400548	151400582	GGAACACCATGGTCATCGGAGGCTATGCTGATGG	+
S100A1	ENST00000368698.3_1	K	E	chr1	153631725	153631696	153631722	GGCCCAGAAGGATGTGGATGCTGTGG	+
S100A1	ENST00000368698.3_1	K	E	chr1	153631725	153631751	153631785	GGAGACGGGGAGGTGGACTTCCAGGAGTATGTGG	+
S100A1	ENST00000368698.3_1	K	R	chr1	153631726	153631696	153631722	GGCCCAGAAGGATGTGGATGCTGTGG	+
S100A1	ENST00000368698.3_1	K	R	chr1	153631726	153631751	153631785	GGAGACGGGGAGGTGGACTTCCAGGAGTATGTGG	+
S100A1	ENST00000368698.3_1	N	S	chr1	153631750	153631696	153631722	GGCCCAGAAGGATGTGGATGCTGTGG	+
S100A1	ENST00000368698.3_1	N	S	chr1	153631750	153631751	153631785	GGAGACGGGGAGGTGGACTTCCAGGAGTATGTGG	+
S100A1	ENST00000368698.3_1	Q	R	chr1	153631774	153631696	153631722	GGCCCAGAAGGATGTGGATGCTGTGG	+
S100A1	ENST00000368698.3_1	Q	R	chr1	153631774	153631751	153631785	GGAGACGGGGAGGTGGACTTCCAGGAGTATGTGG	+
FDPS	ENST00000368356.8_1	Y	C	chr1	155309905	155309847	155309882	GGGCACCCCGGGAGAGGTGGCTGGGTTCCCTACGG	+
FDPS	ENST00000368356.8_1	Y	C	chr1	155309905	155309937	155309966	GGTGCCAAGCGTGGACAGAGGAACCTCGG	+
FDPS	ENST00000368356.8_1	Y	C	chr1	155309905	155309973	155310001	GGTTGGGGTGAGGGGCCTTGGGGAGGGG	+
LMNA	ENST00000368300.9_2	S	G	chr1	156115129	156115000	156115027	GGCTGCAGGAGAAGGAGGACCTGCAGG	+
LMNA	ENST00000368300.9_2	S	G	chr1	156115129	156115121	156115145	GGTGGTCAGCCGCGAGGTGTCCGG	+
LMNA	ENST00000368300.9_2	S	G	chr1	156115129	156115287	156115314	GGTGGCTGCGTGCCTGGCGGGGAGTGG	+
LMNA	ENST00000368300.9_2	K	E	chr1	156115150	156115000	156115027	GGCTGCAGGAGAAGGAGGACCTGCAGG	+
LMNA	ENST00000368300.9_2	K	E	chr1	156115150	156115121	156115145	GGTGGTCAGCCGCGAGGTGTCCGG	+
LMNA	ENST00000368300.9_2	K	E	chr1	156115150	156115287	156115314	GGTGGCTGCGTGCCTGGCGGGGAGTGG	+
LMNA	ENST00000368300.9_2	K	R	chr1	156115151	156115000	156115027	GGCTGCAGGAGAAGGAGGACCTGCAGG	+
LMNA	ENST00000368300.9_2	K	R	chr1	156115151	156115121	156115145	GGTGGTCAGCCGCGAGGTGTCCGG	+
LMNA	ENST00000368300.9_2	K	R	chr1	156115151	156115287	156115314	GGTGGCTGCGTGCCTGGCGGGGAGTGG	+
LMNA	ENST00000368300.9_2	Y	C	chr1	156115160	156115000	156115027	GGCTGCAGGAGAAGGAGGACCTGCAGG	+
LMNA	ENST00000368300.9_2	Y	C	chr1	156115160	156115121	156115145	GGTGGTCAGCCGCGAGGTGTCCGG	+
LMNA	ENST00000368300.9_2	Y	C	chr1	156115160	156115287	156115314	GGTGGCTGCGTGCCTGGCGGGGAGTGG	+
LMNA	ENST00000368300.9_2	E	G	chr1	156115163	156115000	156115027	GGCTGCAGGAGAAGGAGGACCTGCAGG	+
LMNA	ENST00000368300.9_2	E	G	chr1	156115163	156115121	156115145	GGTGGTCAGCCGCGAGGTGTCCGG	+
LMNA	ENST00000368300.9_2	E	G	chr1	156115163	156115287	156115314	GGTGGCTGCGTGCCTGGCGGGGAGTGG	+
LMNA	ENST00000368300.9_2	D	G	chr1	156115178	156115000	156115027	GGCTGCAGGAGAAGGAGGACCTGCAGG	+
LMNA	ENST00000368300.9_2	D	G	chr1	156115178	156115121	156115145	GGTGGTCAGCCGCGAGGTGTCCGG	+
LMNA	ENST00000368300.9_2	D	G	chr1	156115178	156115287	156115314	GGTGGCTGCGTGCCTGGCGGGGAGTGG	+
LMNA	ENST00000368300.9_2	D	G	chr1	156115178	156115349	156115374	GGAAGGGAGTGAGAGGGCCTGGAGG	+
NCSTN	ENST00000294785.10_2	S	G	chr1	160350197	160350158	160350182	GGAATTCGCTGGGCAATGGTTTGG	+
NCSTN	ENST00000294785.10_2	I	V	chr1	160357233	160357252	160357284	GGTGAGATGGGGCAGGGGCATAGGTGGCAGGG	+
FCER1G	ENST00000367992.7_1	M	V	chr1	161220390	161220276	161220313	GGAAGGAATTGGAGCCATCTCCGGTGTCTGGCGGGGG	+
FCER1G	ENST00000367992.7_1	E	G	chr1	161220418	161220276	161220313	GGAAGGAATTGGAGCCATCTCCGGTGTCTGGCGGGGG	+
FCER1G	ENST00000367992.7_1	S	G	chr1	161220423	161220276	161220313	GGAAGGAATTGGAGCCATCTCCGGTGTCTGGCGGGGG	+
FCER1G	ENST00000367992.7_1	M	V	chr1	161220429	161220276	161220313	GGAAGGAATTGGAGCCATCTCCGGTGTCTGGCGGGGG	+
FCER1G	ENST00000367992.7_1	H	R	chr1	161220442	161220276	161220313	GGAAGGAATTGGAGCCATCTCCGGTGTCTGGCGGGGG	+
FCER1G	ENST00000367992.7_1	N	S	chr1	161220448	161220276	161220313	GGAAGGAATTGGAGCCATCTCCGGTGTCTGGCGGGGG	+
FCER1G	ENST00000367992.7_1	K	E	chr1	161220501	161220305	161220318	GGCGGGGGAAAGG	+
FCER1G	ENST00000367992.7_1	K	R	chr1	161220502	161220305	161220318	GGCGGGGGAAAGG	+
MAEL	ENST00000367872.9_2	K	R	chr1	166989366	166989284	166989310	GGGCGGGAGCCCGGCGAGGGCGCCGG	+
MAEL	ENST00000367872.9_2	K	R	chr1	166989366	166989479	166989509	GGGCGGTAAGGCTGGAGCGGAGTGAGAGGG	+
MAEL	ENST00000367872.9_2	K	R	chr1	166989366	166989511	166989552	GGGCAGGGCAGTTGGGCAAGCCGGAGGGTGAGGCGGGAGGG	+
MAEL	ENST00000367872.9_2	Y	C	chr1	166989384	166989284	166989310	GGGCGGGAGCCCGGCGAGGGCGCCGG	+
MAEL	ENST00000367872.9_2	Y	C	chr1	166989384	166989479	166989509	GGGCGGTAAGGCTGGAGCGGAGTGAGAGGG	+
MAEL	ENST00000367872.9_2	Y	C	chr1	166989384	166989511	166989552	GGGCAGGGCAGTTGGGCAAGCCGGAGGGTGAGGCGGGAGGG	+
MAEL	ENST00000367872.9_2	Y	C	chr1	166989384	166989557	166989583	GGCCTCGAGGAGGTCAGGCGGCTTGG	+
MAEL	ENST00000367872.9_2	K	R	chr1	166989405	166989284	166989310	GGGCGGGAGCCCGGCGAGGGCGCCGG	+
MAEL	ENST00000367872.9_2	K	R	chr1	166989405	166989479	166989509	GGGCGGTAAGGCTGGAGCGGAGTGAGAGGG	+
MAEL	ENST00000367872.9_2	K	R	chr1	166989405	166989511	166989552	GGGCAGGGCAGTTGGGCAAGCCGGAGGGTGAGGCGGGAGGG	+
MAEL	ENST00000367872.9_2	K	R	chr1	166989405	166989557	166989583	GGCCTCGAGGAGGTCAGGCGGCTTGG	+
XCL1	ENST00000367818.4_2	R	G	chr1	168576641	168576732	168576764	GGGAGGCAAGGCAGGTGGGCACACATTTTGGG	+
QSOX1	ENST00000367600.5_1	Q	R	chr1	180190554	180190452	180190477	GGTGAACTGGATTGGCTGCCAGGGG	+
QSOX1	ENST00000367600.5_1	Q	R	chr1	180190554	180190630	180190657	GGCCCTCCAAGGGGAGAGGGGGCAGGG	+
QSOX1	ENST00000367600.5_1	N	S	chr1	180190557	180190452	180190477	GGTGAACTGGATTGGCTGCCAGGGG	+
QSOX1	ENST00000367600.5_1	N	S	chr1	180190557	180190630	180190657	GGCCCTCCAAGGGGAGAGGGGGCAGGG	+
QSOX1	ENST00000367600.5_1	E	G	chr1	180190575	180190452	180190477	GGTGAACTGGATTGGCTGCCAGGGG	+
QSOX1	ENST00000367600.5_1	E	G	chr1	180190575	180190630	180190657	GGCCCTCCAAGGGGAGAGGGGGCAGGG	+
C1orf21	ENST00000235307.7_2	Y	C	chr1	184619528	184619516	184619545	GGGTCGGGATTACTGTTCGGAAGAAGAGG	+
C1orf21	ENST00000235307.7_2	I	V	chr1	184619548	184619516	184619545	GGGTCGGGATTACTGTTCGGAAGAAGAGG	+
IGFN1	ENST00000335211.8_1	M	V	chr1	201208848	201208655	201208681	GGTTCAGGAGGCCTCCAAGGAATGGG	+
IGFN1	ENST00000335211.8_1	M	V	chr1	201208848	201208691	201208728	GGGCCAGGTTGTAGGAAGGGTATTGGGAGTTCTGGGG	+
IGFN1	ENST00000335211.8_1	M	V	chr1	201208848	201208732	201208753	GGGGTCAGTGGATAAGGAAGG	+
IGFN1	ENST00000335211.8_1	M	V	chr1	201208848	201208786	201208815	GGGTTCGGGGAGCAAGGCAGATTATAGGG	+
IGFN1	ENST00000335211.8_1	M	V	chr1	201208848	201208817	201208844	GGTGTAGGGGGTTCTGGGGCAATGGGG	+
IGFN1	ENST00000335211.8_1	M	V	chr1	201208848	201208849	201208881	GGATGAAGCAGGTTATAGGAAAGATTTAGGGG	+
IGFN1	ENST00000335211.8_1	M	V	chr1	201208848	201208888	201208924	GGGAATAAGTTCAGGGAGCAAGGCAGATTATAGGGG	+
IGFN1	ENST00000335211.8_1	M	V	chr1	201208848	201208925	201208951	GGTTTACAGGATTCCAGGGAAGCGGG	+
IGFN1	ENST00000335211.8_1	M	V	chr1	201208848	201208976	201209006	GGTGGTTTAAAGGGTTCCAGGGAAATCGGG	+
IGFN1	ENST00000335211.8_1	I	M	chr1	201208895	201208697	201208728	GGTTGTAGGAAGGGTATTGGGAGTTCTGGGG	+
IGFN1	ENST00000335211.8_1	I	M	chr1	201208895	201208732	201208753	GGGGTCAGTGGATAAGGAAGG	+
IGFN1	ENST00000335211.8_1	I	M	chr1	201208895	201208786	201208815	GGGTTCGGGGAGCAAGGCAGATTATAGGG	+
IGFN1	ENST00000335211.8_1	I	M	chr1	201208895	201208817	201208844	GGTGTAGGGGGTTCTGGGGCAATGGGG	+
IGFN1	ENST00000335211.8_1	I	M	chr1	201208895	201208849	201208881	GGATGAAGCAGGTTATAGGAAAGATTTAGGGG	+
IGFN1	ENST00000335211.8_1	I	M	chr1	201208895	201208888	201208924	GGGAATAAGTTCAGGGAGCAAGGCAGATTATAGGGG	+
IGFN1	ENST00000335211.8_1	I	M	chr1	201208895	201208925	201208951	GGTTTACAGGATTCCAGGGAAGCGGG	+
IGFN1	ENST00000335211.8_1	I	M	chr1	201208895	201208976	201209006	GGTGGTTTAAAGGGTTCCAGGGAAATCGGG	+
IGFN1	ENST00000335211.8_1	I	M	chr1	201208895	201209028	201209065	GGAAAGATTTGGGGGTTCCTGAGGGAATGGGTGCAGG	+
IGFN1	ENST00000335211.8_1	I	M	chr1	201208895	201209070	201209094	GGGCTGGTTTAAGGGGTCCTGGGG	+
IGFN1	ENST00000335211.8_1	S	G	chr1	201208896	201208697	201208728	GGTTGTAGGAAGGGTATTGGGAGTTCTGGGG	+
IGFN1	ENST00000335211.8_1	S	G	chr1	201208896	201208732	201208753	GGGGTCAGTGGATAAGGAAGG	+
IGFN1	ENST00000335211.8_1	S	G	chr1	201208896	201208786	201208815	GGGTTCGGGGAGCAAGGCAGATTATAGGG	+
IGFN1	ENST00000335211.8_1	S	G	chr1	201208896	201208817	201208844	GGTGTAGGGGGTTCTGGGGCAATGGGG	+
IGFN1	ENST00000335211.8_1	S	G	chr1	201208896	201208849	201208881	GGATGAAGCAGGTTATAGGAAAGATTTAGGGG	+
IGFN1	ENST00000335211.8_1	S	G	chr1	201208896	201208888	201208924	GGGAATAAGTTCAGGGAGCAAGGCAGATTATAGGGG	+
IGFN1	ENST00000335211.8_1	S	G	chr1	201208896	201208925	201208951	GGTTTACAGGATTCCAGGGAAGCGGG	+
IGFN1	ENST00000335211.8_1	S	G	chr1	201208896	201208976	201209006	GGTGGTTTAAAGGGTTCCAGGGAAATCGGG	+
IGFN1	ENST00000335211.8_1	S	G	chr1	201208896	201209028	201209065	GGAAAGATTTGGGGGTTCCTGAGGGAATGGGTGCAGG	+
IGFN1	ENST00000335211.8_1	S	G	chr1	201208896	201209070	201209094	GGGCTGGTTTAAGGGGTCCTGGGG	+
IGFN1	ENST00000335211.8_1	D	G	chr1	201208915	201208715	201208743	GGGAGTTCTGGGGAAATGGGGTCAGTGG	+
IGFN1	ENST00000335211.8_1	D	G	chr1	201208915	201208786	201208815	GGGTTCGGGGAGCAAGGCAGATTATAGGG	+
IGFN1	ENST00000335211.8_1	D	G	chr1	201208915	201208817	201208844	GGTGTAGGGGGTTCTGGGGCAATGGGG	+
IGFN1	ENST00000335211.8_1	D	G	chr1	201208915	201208849	201208881	GGATGAAGCAGGTTATAGGAAAGATTTAGGGG	+
IGFN1	ENST00000335211.8_1	D	G	chr1	201208915	201208888	201208924	GGGAATAAGTTCAGGGAGCAAGGCAGATTATAGGGG	+
IGFN1	ENST00000335211.8_1	D	G	chr1	201208915	201208925	201208951	GGTTTACAGGATTCCAGGGAAGCGGG	+
IGFN1	ENST00000335211.8_1	D	G	chr1	201208915	201208976	201209006	GGTGGTTTAAAGGGTTCCAGGGAAATCGGG	+
IGFN1	ENST00000335211.8_1	D	G	chr1	201208915	201209028	201209065	GGAAAGATTTGGGGGTTCCTGAGGGAATGGGTGCAGG	+
IGFN1	ENST00000335211.8_1	D	G	chr1	201208915	201209070	201209102	GGGCTGGTTTAAGGGGTCCTGGGGAGATGGGG	+
IGFN1	ENST00000335211.8_1	R	G	chr1	201209232	201209038	201209077	GGGGGTTCCTGAGGGAATGGGTGCAGGTTACAGGGCTGG	+
IGFN1	ENST00000335211.8_1	R	G	chr1	201209232	201209082	201209109	GGGGTCCTGGGGAGATGGGGTCACTGG	+
IGFN1	ENST00000335211.8_1	R	G	chr1	201209232	201209117	201209148	GGTCATAGGAATGGGATTGGAGGTTATGGGG	+
IGFN1	ENST00000335211.8_1	R	G	chr1	201209232	201209152	201209191	GGGGTCAGGTTATAGGGAGGATTTGGGGGCTCCTGAGGG	+
IGFN1	ENST00000335211.8_1	R	G	chr1	201209232	201209194	201209227	GGGCACAGGGAGCAAGGCAGGTTATAGGGATGG	+
IGFN1	ENST00000335211.8_1	R	G	chr1	201209232	201209232	201209259	GGGGTTCTGGAGAAATGAGGTCAATGG	+
IGFN1	ENST00000335211.8_1	R	G	chr1	201209232	201209263	201209287	GGCAGGTTATAGGAAAAATTTGGG	+
IGFN1	ENST00000335211.8_1	R	G	chr1	201209232	201209302	201209335	GGATTCAGGGAGCAAGGCAGGTTACAGGGGTGG	+
IGFN1	ENST00000335211.8_1	R	G	chr1	201209232	201209340	201209370	GGGGTTCTGGGGAAATGGGGTTAATTGAGG	+
IGFN1	ENST00000335211.8_1	R	G	chr1	201209232	201209372	201209404	GGCTATAGGAAAGATTTGGGGGTTTCTGAGGG	+
IGFN1	ENST00000335211.8_1	R	G	chr1	201209232	201209405	201209428	GGGGGTTCAGGGAGCAAAGCAGG	+
IGFN1	ENST00000335211.8_1	R	G	chr1	201209250	201209050	201209086	GGGAATGGGTGCAGGTTACAGGGCTGGTTTAAGGGG	+
IGFN1	ENST00000335211.8_1	R	G	chr1	201209250	201209090	201209119	GGGGAGATGGGGTCACTGGATGAGTCAGG	+
IGFN1	ENST00000335211.8_1	R	G	chr1	201209250	201209124	201209156	GGAATGGGATTGGAGGTTATGGGGAAATGGGG	+
IGFN1	ENST00000335211.8_1	R	G	chr1	201209250	201209159	201209191	GGTTATAGGGAGGATTTGGGGGCTCCTGAGGG	+
IGFN1	ENST00000335211.8_1	R	G	chr1	201209250	201209194	201209227	GGGCACAGGGAGCAAGGCAGGTTATAGGGATGG	+
IGFN1	ENST00000335211.8_1	R	G	chr1	201209250	201209232	201209259	GGGGTTCTGGAGAAATGAGGTCAATGG	+
IGFN1	ENST00000335211.8_1	R	G	chr1	201209250	201209263	201209287	GGCAGGTTATAGGAAAAATTTGGG	+
IGFN1	ENST00000335211.8_1	R	G	chr1	201209250	201209302	201209335	GGATTCAGGGAGCAAGGCAGGTTACAGGGGTGG	+
IGFN1	ENST00000335211.8_1	R	G	chr1	201209250	201209340	201209370	GGGGTTCTGGGGAAATGGGGTTAATTGAGG	+
IGFN1	ENST00000335211.8_1	R	G	chr1	201209250	201209372	201209404	GGCTATAGGAAAGATTTGGGGGTTTCTGAGGG	+
IGFN1	ENST00000335211.8_1	R	G	chr1	201209250	201209405	201209440	GGGGGTTCAGGGAGCAAAGCAGGTTATAGGGGTGG	+
IGFN1	ENST00000335211.8_1	M	V	chr1	201209256	201209056	201209086	GGGTGCAGGTTACAGGGCTGGTTTAAGGGG	+
IGFN1	ENST00000335211.8_1	M	V	chr1	201209256	201209090	201209119	GGGGAGATGGGGTCACTGGATGAGTCAGG	+
IGFN1	ENST00000335211.8_1	M	V	chr1	201209256	201209124	201209156	GGAATGGGATTGGAGGTTATGGGGAAATGGGG	+
IGFN1	ENST00000335211.8_1	M	V	chr1	201209256	201209159	201209191	GGTTATAGGGAGGATTTGGGGGCTCCTGAGGG	+
IGFN1	ENST00000335211.8_1	M	V	chr1	201209256	201209194	201209227	GGGCACAGGGAGCAAGGCAGGTTATAGGGATGG	+
IGFN1	ENST00000335211.8_1	M	V	chr1	201209256	201209232	201209259	GGGGTTCTGGAGAAATGAGGTCAATGG	+
IGFN1	ENST00000335211.8_1	M	V	chr1	201209256	201209263	201209287	GGCAGGTTATAGGAAAAATTTGGG	+
IGFN1	ENST00000335211.8_1	M	V	chr1	201209256	201209302	201209335	GGATTCAGGGAGCAAGGCAGGTTACAGGGGTGG	+
IGFN1	ENST00000335211.8_1	M	V	chr1	201209256	201209340	201209370	GGGGTTCTGGGGAAATGGGGTTAATTGAGG	+
IGFN1	ENST00000335211.8_1	M	V	chr1	201209256	201209372	201209404	GGCTATAGGAAAGATTTGGGGGTTTCTGAGGG	+
IGFN1	ENST00000335211.8_1	M	V	chr1	201209256	201209405	201209440	GGGGGTTCAGGGAGCAAAGCAGGTTATAGGGGTGG	+
IGFN1	ENST00000335211.8_1	K	E	chr1	201209277	201209082	201209109	GGGGTCCTGGGGAGATGGGGTCACTGG	+
IGFN1	ENST00000335211.8_1	K	E	chr1	201209277	201209117	201209148	GGTCATAGGAATGGGATTGGAGGTTATGGGG	+
IGFN1	ENST00000335211.8_1	K	E	chr1	201209277	201209152	201209191	GGGGTCAGGTTATAGGGAGGATTTGGGGGCTCCTGAGGG	+
IGFN1	ENST00000335211.8_1	K	E	chr1	201209277	201209194	201209227	GGGCACAGGGAGCAAGGCAGGTTATAGGGATGG	+
IGFN1	ENST00000335211.8_1	K	E	chr1	201209277	201209232	201209259	GGGGTTCTGGAGAAATGAGGTCAATGG	+
IGFN1	ENST00000335211.8_1	K	E	chr1	201209277	201209263	201209287	GGCAGGTTATAGGAAAAATTTGGG	+
IGFN1	ENST00000335211.8_1	K	E	chr1	201209277	201209302	201209335	GGATTCAGGGAGCAAGGCAGGTTACAGGGGTGG	+
IGFN1	ENST00000335211.8_1	K	E	chr1	201209277	201209340	201209370	GGGGTTCTGGGGAAATGGGGTTAATTGAGG	+
IGFN1	ENST00000335211.8_1	K	E	chr1	201209277	201209372	201209404	GGCTATAGGAAAGATTTGGGGGTTTCTGAGGG	+
IGFN1	ENST00000335211.8_1	K	E	chr1	201209277	201209405	201209440	GGGGGTTCAGGGAGCAAAGCAGGTTATAGGGGTGG	+
IGFN1	ENST00000335211.8_1	K	E	chr1	201209277	201209444	201209469	GGTTCTGGGGAAATGGGGTCTGTGG	+
IGFN1	ENST00000335211.8_1	N	D	chr1	201209280	201209082	201209109	GGGGTCCTGGGGAGATGGGGTCACTGG	+
IGFN1	ENST00000335211.8_1	N	D	chr1	201209280	201209117	201209148	GGTCATAGGAATGGGATTGGAGGTTATGGGG	+
IGFN1	ENST00000335211.8_1	N	D	chr1	201209280	201209152	201209191	GGGGTCAGGTTATAGGGAGGATTTGGGGGCTCCTGAGGG	+
IGFN1	ENST00000335211.8_1	N	D	chr1	201209280	201209194	201209227	GGGCACAGGGAGCAAGGCAGGTTATAGGGATGG	+
IGFN1	ENST00000335211.8_1	N	D	chr1	201209280	201209232	201209259	GGGGTTCTGGAGAAATGAGGTCAATGG	+
IGFN1	ENST00000335211.8_1	N	D	chr1	201209280	201209263	201209287	GGCAGGTTATAGGAAAAATTTGGG	+
IGFN1	ENST00000335211.8_1	N	D	chr1	201209280	201209302	201209335	GGATTCAGGGAGCAAGGCAGGTTACAGGGGTGG	+
IGFN1	ENST00000335211.8_1	N	D	chr1	201209280	201209340	201209370	GGGGTTCTGGGGAAATGGGGTTAATTGAGG	+
IGFN1	ENST00000335211.8_1	N	D	chr1	201209280	201209372	201209404	GGCTATAGGAAAGATTTGGGGGTTTCTGAGGG	+
IGFN1	ENST00000335211.8_1	N	D	chr1	201209280	201209405	201209440	GGGGGTTCAGGGAGCAAAGCAGGTTATAGGGGTGG	+
IGFN1	ENST00000335211.8_1	N	D	chr1	201209280	201209444	201209469	GGTTCTGGGGAAATGGGGTCTGTGG	+
IGFN1	ENST00000335211.8_1	R	G	chr1	201209298	201209098	201209132	GGGGTCACTGGATGAGTCAGGTCATAGGAATGGG	+
IGFN1	ENST00000335211.8_1	R	G	chr1	201209298	201209135	201209169	GGAGGTTATGGGGAAATGGGGTCAGGTTATAGGG	+
IGFN1	ENST00000335211.8_1	R	G	chr1	201209298	201209170	201209204	GGATTTGGGGGCTCCTGAGGGAATGGGCACAGGG	+
IGFN1	ENST00000335211.8_1	R	G	chr1	201209298	201209209	201209242	GGCAGGTTATAGGGATGGCTTAAGGGGTTCTGG	+
IGFN1	ENST00000335211.8_1	R	G	chr1	201209298	201209250	201209276	GGTCAATGGATGAGGCAGGTTATAGG	+
IGFN1	ENST00000335211.8_1	R	G	chr1	201209298	201209302	201209335	GGATTCAGGGAGCAAGGCAGGTTACAGGGGTGG	+
IGFN1	ENST00000335211.8_1	R	G	chr1	201209298	201209340	201209370	GGGGTTCTGGGGAAATGGGGTTAATTGAGG	+
IGFN1	ENST00000335211.8_1	R	G	chr1	201209298	201209372	201209404	GGCTATAGGAAAGATTTGGGGGTTTCTGAGGG	+
IGFN1	ENST00000335211.8_1	R	G	chr1	201209298	201209405	201209440	GGGGGTTCAGGGAGCAAAGCAGGTTATAGGGGTGG	+
IGFN1	ENST00000335211.8_1	R	G	chr1	201209298	201209444	201209469	GGTTCTGGGGAAATGGGGTCTGTGG	+
IGFN1	ENST00000335211.8_1	R	G	chr1	201209298	201209473	201209498	GGCAGGCTATAGGAAGGATTTGGGG	+
IGFN1	ENST00000335211.8_1	D	G	chr1	201209305	201209107	201209140	GGATGAGTCAGGTCATAGGAATGGGATTGGAGG	+
IGFN1	ENST00000335211.8_1	D	G	chr1	201209305	201209144	201209181	GGGGAAATGGGGTCAGGTTATAGGGAGGATTTGGGGG	+
IGFN1	ENST00000335211.8_1	D	G	chr1	201209305	201209188	201209227	GGGAATGGGCACAGGGAGCAAGGCAGGTTATAGGGATGG	+
IGFN1	ENST00000335211.8_1	D	G	chr1	201209305	201209232	201209259	GGGGTTCTGGAGAAATGAGGTCAATGG	+
IGFN1	ENST00000335211.8_1	D	G	chr1	201209305	201209263	201209287	GGCAGGTTATAGGAAAAATTTGGG	+
IGFN1	ENST00000335211.8_1	D	G	chr1	201209305	201209302	201209335	GGATTCAGGGAGCAAGGCAGGTTACAGGGGTGG	+
IGFN1	ENST00000335211.8_1	D	G	chr1	201209305	201209340	201209370	GGGGTTCTGGGGAAATGGGGTTAATTGAGG	+
IGFN1	ENST00000335211.8_1	D	G	chr1	201209305	201209372	201209404	GGCTATAGGAAAGATTTGGGGGTTTCTGAGGG	+
IGFN1	ENST00000335211.8_1	D	G	chr1	201209305	201209405	201209440	GGGGGTTCAGGGAGCAAAGCAGGTTATAGGGGTGG	+
IGFN1	ENST00000335211.8_1	D	G	chr1	201209305	201209444	201209469	GGTTCTGGGGAAATGGGGTCTGTGG	+
IGFN1	ENST00000335211.8_1	D	G	chr1	201209305	201209473	201209499	GGCAGGCTATAGGAAGGATTTGGGGG	+
IGFN1	ENST00000335211.8_1	T	A	chr1	201211149	201210972	201211002	GGTCAATGGATGAGGCAGGTTATAGGAAGG	+
IGFN1	ENST00000335211.8_1	T	A	chr1	201211149	201211025	201211057	GGTTCAGGAAGTAAGGCAGGTTTTAGGGATGG	+
IGFN1	ENST00000335211.8_1	T	A	chr1	201211149	201211093	201211129	GGCAGGTTATAGGAAGGATTTAGGGGCTCCTAAGGG	+
IGFN1	ENST00000335211.8_1	T	A	chr1	201211149	201211132	201211165	GGGTTCAGGGAGTAAGACAGGTTTCAGGGATGG	+
IGFN1	ENST00000335211.8_1	T	A	chr1	201211149	201211186	201211218	GGAGTCAATGGATGAGGCAGGTTATAGGAAGG	+
IGFN1	ENST00000335211.8_1	T	A	chr1	201211149	201211222	201211261	GGGGGCTCCTGAGGGAATAGGTTCAGGAAGTAAGGCAGG	+
IGFN1	ENST00000335211.8_1	T	A	chr1	201211149	201211309	201211345	GGCAGGTTATAGGAAGGATTTGGGGGCTCCTAAGGG	+
IGFN1	ENST00000335211.8_1	E	G	chr1	201211189	201210989	201211011	GGTTATAGGAAGGATTTGGGGG	+
IGFN1	ENST00000335211.8_1	E	G	chr1	201211189	201211025	201211057	GGTTCAGGAAGTAAGGCAGGTTTTAGGGATGG	+
IGFN1	ENST00000335211.8_1	E	G	chr1	201211189	201211093	201211129	GGCAGGTTATAGGAAGGATTTAGGGGCTCCTAAGGG	+
IGFN1	ENST00000335211.8_1	E	G	chr1	201211189	201211132	201211165	GGGTTCAGGGAGTAAGACAGGTTTCAGGGATGG	+
IGFN1	ENST00000335211.8_1	E	G	chr1	201211189	201211186	201211218	GGAGTCAATGGATGAGGCAGGTTATAGGAAGG	+
IGFN1	ENST00000335211.8_1	E	G	chr1	201211189	201211222	201211261	GGGGGCTCCTGAGGGAATAGGTTCAGGAAGTAAGGCAGG	+
IGFN1	ENST00000335211.8_1	E	G	chr1	201211189	201211309	201211345	GGCAGGTTATAGGAAGGATTTGGGGGCTCCTAAGGG	+
IGFN1	ENST00000335211.8_1	E	G	chr1	201211189	201211363	201211388	GGCAGGTTTTAGGGATGGTTTAGGG	+
IGFN1	ENST00000335211.8_1	D	G	chr1	201211693	201211525	201211561	GGCAGGTTATAGGAAGGATTTGGGGGCTCCTAAGGG	+
IGFN1	ENST00000335211.8_1	D	G	chr1	201211693	201211564	201211597	GGGTTCAGGGAGTAAGGCAGGTTTCAGGGATGG	+
IGFN1	ENST00000335211.8_1	D	G	chr1	201211693	201211601	201211629	GGGAGTTCTGGGGAAATGGGGTCAATGG	+
IGFN1	ENST00000335211.8_1	D	G	chr1	201211693	201211633	201211668	GGCAGATTATAGGAAGGATTTGGGAGCTCCTGAGG	+
IGFN1	ENST00000335211.8_1	D	G	chr1	201211693	201211698	201211720	GGAATGGTTTAGGCAGTTCTGG	+
IGFN1	ENST00000335211.8_1	D	G	chr1	201211693	201211763	201211801	GGGGGTTCTGGGAGGAATCCATTAGGGAGCGAGGCAGG	+
IGFN1	ENST00000335211.8_1	D	G	chr1	201211693	201211806	201211829	GGGGTAGTTTGGAGGATTCTGGG	+
IGFN1	ENST00000335211.8_1	D	G	chr1	201211693	201211842	201211876	GGAATGAGGCAGGTTCTAGGCAAGGCTTTGGGGG	+
IGFN1	ENST00000335211.8_1	N	D	chr1	201211701	201211525	201211561	GGCAGGTTATAGGAAGGATTTGGGGGCTCCTAAGGG	+
IGFN1	ENST00000335211.8_1	N	D	chr1	201211701	201211564	201211597	GGGTTCAGGGAGTAAGGCAGGTTTCAGGGATGG	+
IGFN1	ENST00000335211.8_1	N	D	chr1	201211701	201211601	201211629	GGGAGTTCTGGGGAAATGGGGTCAATGG	+
IGFN1	ENST00000335211.8_1	N	D	chr1	201211701	201211633	201211668	GGCAGATTATAGGAAGGATTTGGGAGCTCCTGAGG	+
IGFN1	ENST00000335211.8_1	N	D	chr1	201211701	201211698	201211720	GGAATGGTTTAGGCAGTTCTGG	+
IGFN1	ENST00000335211.8_1	N	D	chr1	201211701	201211763	201211801	GGGGGTTCTGGGAGGAATCCATTAGGGAGCGAGGCAGG	+
IGFN1	ENST00000335211.8_1	N	D	chr1	201211701	201211806	201211829	GGGGTAGTTTGGAGGATTCTGGG	+
IGFN1	ENST00000335211.8_1	N	D	chr1	201211701	201211842	201211876	GGAATGAGGCAGGTTCTAGGCAAGGCTTTGGGGG	+
IGFN1	ENST00000335211.8_1	K	E	chr1	201211722	201211525	201211561	GGCAGGTTATAGGAAGGATTTGGGGGCTCCTAAGGG	+
IGFN1	ENST00000335211.8_1	K	E	chr1	201211722	201211564	201211597	GGGTTCAGGGAGTAAGGCAGGTTTCAGGGATGG	+
IGFN1	ENST00000335211.8_1	K	E	chr1	201211722	201211601	201211629	GGGAGTTCTGGGGAAATGGGGTCAATGG	+
IGFN1	ENST00000335211.8_1	K	E	chr1	201211722	201211633	201211668	GGCAGATTATAGGAAGGATTTGGGAGCTCCTGAGG	+
IGFN1	ENST00000335211.8_1	K	E	chr1	201211722	201211698	201211720	GGAATGGTTTAGGCAGTTCTGG	+
IGFN1	ENST00000335211.8_1	K	E	chr1	201211722	201211763	201211801	GGGGGTTCTGGGAGGAATCCATTAGGGAGCGAGGCAGG	+
IGFN1	ENST00000335211.8_1	K	E	chr1	201211722	201211806	201211829	GGGGTAGTTTGGAGGATTCTGGG	+
IGFN1	ENST00000335211.8_1	K	E	chr1	201211722	201211842	201211876	GGAATGAGGCAGGTTCTAGGCAAGGCTTTGGGGG	+
IGFN1	ENST00000335211.8_1	K	E	chr1	201211722	201211883	201211905	GGCATGGGGTCAGGGAGTGAGG	+
NAV1	ENST00000367302.5_3	K	E	chr1	201649215	201649018	201649054	GGCGCCCAAAGGCTTAGGCAAGGTGGGGTCCAAGGG	+
NAV1	ENST00000367302.5_3	K	E	chr1	201649215	201649111	201649135	GGCCAAGGGCAGCCCGGCGGGCGG	+
NAV1	ENST00000367302.5_3	K	E	chr1	201649215	201649185	201649212	GGATCCCTCGAGGACCCTATGCGGAGG	+
NAV1	ENST00000367302.5_3	K	E	chr1	201649215	201649357	201649377	GGTGGACCCCGAGCTGGTGG	+
NAV1	ENST00000367302.5_3	K	R	chr1	201649216	201649018	201649054	GGCGCCCAAAGGCTTAGGCAAGGTGGGGTCCAAGGG	+
NAV1	ENST00000367302.5_3	K	R	chr1	201649216	201649111	201649135	GGCCAAGGGCAGCCCGGCGGGCGG	+
NAV1	ENST00000367302.5_3	K	R	chr1	201649216	201649185	201649212	GGATCCCTCGAGGACCCTATGCGGAGG	+
NAV1	ENST00000367302.5_3	K	R	chr1	201649216	201649357	201649377	GGTGGACCCCGAGCTGGTGG	+
NAV1	ENST00000367302.5_3	K	E	chr1	201649227	201649028	201649054	GGCTTAGGCAAGGTGGGGTCCAAGGG	+
NAV1	ENST00000367302.5_3	K	E	chr1	201649227	201649111	201649135	GGCCAAGGGCAGCCCGGCGGGCGG	+
NAV1	ENST00000367302.5_3	K	E	chr1	201649227	201649185	201649212	GGATCCCTCGAGGACCCTATGCGGAGG	+
NAV1	ENST00000367302.5_3	K	E	chr1	201649227	201649357	201649377	GGTGGACCCCGAGCTGGTGG	+
NAV1	ENST00000367302.5_3	K	R	chr1	201649228	201649028	201649054	GGCTTAGGCAAGGTGGGGTCCAAGGG	+
NAV1	ENST00000367302.5_3	K	R	chr1	201649228	201649111	201649135	GGCCAAGGGCAGCCCGGCGGGCGG	+
NAV1	ENST00000367302.5_3	K	R	chr1	201649228	201649185	201649212	GGATCCCTCGAGGACCCTATGCGGAGG	+
NAV1	ENST00000367302.5_3	K	R	chr1	201649228	201649357	201649377	GGTGGACCCCGAGCTGGTGG	+
NAV1	ENST00000367302.5_3	K	R	chr1	201649261	201649111	201649135	GGCCAAGGGCAGCCCGGCGGGCGG	+
NAV1	ENST00000367302.5_3	K	R	chr1	201649261	201649185	201649212	GGATCCCTCGAGGACCCTATGCGGAGG	+
NAV1	ENST00000367302.5_3	K	R	chr1	201649261	201649357	201649377	GGTGGACCCCGAGCTGGTGG	+
NAV1	ENST00000367302.5_3	D	G	chr1	201649270	201649111	201649135	GGCCAAGGGCAGCCCGGCGGGCGG	+
NAV1	ENST00000367302.5_3	D	G	chr1	201649270	201649185	201649212	GGATCCCTCGAGGACCCTATGCGGAGG	+
NAV1	ENST00000367302.5_3	D	G	chr1	201649270	201649357	201649377	GGTGGACCCCGAGCTGGTGG	+
SOX13	ENST00000367204.6_2	Q	R	chr1	204113100	204112947	204112973	GGCCCTGGATGGCGTTGGCACCATGG	+
SOX13	ENST00000367204.6_2	Q	R	chr1	204113100	204113182	204113206	GGGCTCTCTGCTCGGCTGGGCAGG	+
DYRK3	ENST00000367108.7_1	I	V	chr1	206648339	206648428	206648465	GGAGAGGATGAAGGAGACCAGTTGGCCTGCATGATGG	+
IL24	ENST00000611909.4_1	S	G	chr1	206897875	206897790	206897816	GGCTGCTTGGGAGGAAGGCCAGGAGG	+
PROX1	ENST00000261454.8_1	K	E	chr1	213996731	213996598	213996619	GGAGTGAAAAGGACGGTAGGG	+
PROX1	ENST00000261454.8_1	K	R	chr1	213996732	213996598	213996619	GGAGTGAAAAGGACGGTAGGG	+
PROX1	ENST00000261454.8_1	N	D	chr1	213996737	213996598	213996619	GGAGTGAAAAGGACGGTAGGG	+
PROX1	ENST00000261454.8_1	N	S	chr1	213996738	213996598	213996619	GGAGTGAAAAGGACGGTAGGG	+
PROX1	ENST00000261454.8_1	K	R	chr1	213996750	213996598	213996619	GGAGTGAAAAGGACGGTAGGG	+
PROX1	ENST00000261454.8_1	Y	C	chr1	213996774	213996598	213996619	GGAGTGAAAAGGACGGTAGGG	+
PROX1	ENST00000261454.8_1	M	V	chr1	213996785	213996598	213996619	GGAGTGAAAAGGACGGTAGGG	+
HLX	ENST00000366903.8_3	N	D	chr1	220881292	220881108	220881127	GGGCAAGGGGAAGGGGAGG	+
HLX	ENST00000366903.8_3	N	D	chr1	220881292	220881213	220881232	GGTGGGCGGCCCGCCGGGG	+
HLX	ENST00000366903.8_3	N	S	chr1	220881293	220881108	220881127	GGGCAAGGGGAAGGGGAGG	+
HLX	ENST00000366903.8_3	N	S	chr1	220881293	220881213	220881232	GGTGGGCGGCCCGCCGGGG	+
HLX	ENST00000366903.8_3	I	V	chr1	220881307	220881108	220881127	GGGCAAGGGGAAGGGGAGG	+
HLX	ENST00000366903.8_3	I	V	chr1	220881307	220881213	220881232	GGTGGGCGGCCCGCCGGGG	+
HLX	ENST00000366903.8_3	I	V	chr1	220881307	220881478	220881502	GGGGCGGGAGGCTACGGAGTCAGG	+
HLX	ENST00000366903.8_3	N	D	chr1	220881322	220881213	220881232	GGTGGGCGGCCCGCCGGGG	+
HLX	ENST00000366903.8_3	N	D	chr1	220881322	220881478	220881502	GGGGCGGGAGGCTACGGAGTCAGG	+
HLX	ENST00000366903.8_3	N	S	chr1	220881323	220881213	220881232	GGTGGGCGGCCCGCCGGGG	+
HLX	ENST00000366903.8_3	N	S	chr1	220881323	220881478	220881502	GGGGCGGGAGGCTACGGAGTCAGG	+
HLX	ENST00000366903.8_3	R	G	chr1	220881334	220881213	220881232	GGTGGGCGGCCCGCCGGGG	+
HLX	ENST00000366903.8_3	R	G	chr1	220881334	220881478	220881502	GGGGCGGGAGGCTACGGAGTCAGG	+
HLX	ENST00000366903.8_3	N	D	chr1	220881337	220881213	220881232	GGTGGGCGGCCCGCCGGGG	+
HLX	ENST00000366903.8_3	N	D	chr1	220881337	220881478	220881502	GGGGCGGGAGGCTACGGAGTCAGG	+
HLX	ENST00000366903.8_3	N	S	chr1	220881338	220881213	220881232	GGTGGGCGGCCCGCCGGGG	+
HLX	ENST00000366903.8_3	N	S	chr1	220881338	220881478	220881502	GGGGCGGGAGGCTACGGAGTCAGG	+
HLX	ENST00000366903.8_3	H	R	chr1	220881350	220881213	220881232	GGTGGGCGGCCCGCCGGGG	+
HLX	ENST00000366903.8_3	H	R	chr1	220881350	220881478	220881502	GGGGCGGGAGGCTACGGAGTCAGG	+
HLX	ENST00000366903.8_3	Q	R	chr1	220881353	220881213	220881232	GGTGGGCGGCCCGCCGGGG	+
HLX	ENST00000366903.8_3	Q	R	chr1	220881353	220881478	220881502	GGGGCGGGAGGCTACGGAGTCAGG	+
BROX	ENST00000340934.10_2	E	G	chr1	222722442	222722345	222722379	GGATATCCAGTAGGCTTCATGGTGTGATGTCTGG	+
OBSCN	ENST00000570156.6_3	M	V	chr1	228298675	228298538	228298565	GGTGGCCCCTGTGGAATGGAAGAAGGG	+
OBSCN	ENST00000570156.6_3	K	R	chr1	228299397	228299270	228299300	GGTTCACAGAGGGTCTGAGGAATGAAGAGG	+
OBSCN	ENST00000570156.6_3	K	R	chr1	228299397	228299343	228299370	GGCAGCCCCTGTGGAGTGGAGGAAAGG	+
OBSCN	ENST00000570156.6_3	K	R	chr1	228299397	228299443	228299468	GGCCTGGCTATGGCAGATAACGGGG	+
OBSCN	ENST00000570156.6_3	K	R	chr1	228299397	228299537	228299560	GGCCATGTGGGCTTGTGGCTTGG	+
AKR1C4	ENST00000380448.5_1	K	E	chr10	5213049	5213158	5213184	GGTGAGGAGTTGGGTGGGCATCAGGG	+
AKR1C4	ENST00000380448.5_1	Q	R	chr10	5213062	5213158	5213184	GGTGAGGAGTTGGGTGGGCATCAGGG	+
VIM	ENST00000224237.9_2	K	E	chr10	17229711	17229647	17229675	GGGGTGCGGCTCCTGCAGGACTCGGTGG	+
VIM	ENST00000224237.9_2	K	E	chr10	17229711	17229859	17229899	GGGGGACCTCTACGAGGAGGAGATGCGGGAGCTGCGCCGG	+
VIM	ENST00000224237.9_2	K	R	chr10	17229712	17229647	17229675	GGGGTGCGGCTCCTGCAGGACTCGGTGG	+
VIM	ENST00000224237.9_2	K	R	chr10	17229712	17229859	17229899	GGGGGACCTCTACGAGGAGGAGATGCGGGAGCTGCGCCGG	+
VIM	ENST00000224237.9_2	N	S	chr10	17229715	17229647	17229675	GGGGTGCGGCTCCTGCAGGACTCGGTGG	+
VIM	ENST00000224237.9_2	N	S	chr10	17229715	17229859	17229899	GGGGGACCTCTACGAGGAGGAGATGCGGGAGCTGCGCCGG	+
VIM	ENST00000224237.9_2	K	R	chr10	17229733	17229647	17229675	GGGGTGCGGCTCCTGCAGGACTCGGTGG	+
VIM	ENST00000224237.9_2	K	R	chr10	17229733	17229859	17229899	GGGGGACCTCTACGAGGAGGAGATGCGGGAGCTGCGCCGG	+
VIM	ENST00000224237.9_2	K	R	chr10	17229781	17229647	17229675	GGGGTGCGGCTCCTGCAGGACTCGGTGG	+
VIM	ENST00000224237.9_2	K	R	chr10	17229781	17229859	17229899	GGGGGACCTCTACGAGGAGGAGATGCGGGAGCTGCGCCGG	+
VIM	ENST00000224237.9_2	Q	R	chr10	17229802	17229647	17229675	GGGGTGCGGCTCCTGCAGGACTCGGTGG	+
VIM	ENST00000224237.9_2	Q	R	chr10	17229802	17229859	17229899	GGGGGACCTCTACGAGGAGGAGATGCGGGAGCTGCGCCGG	+
VIM	ENST00000224237.9_2	N	S	chr10	17229805	17229647	17229675	GGGGTGCGGCTCCTGCAGGACTCGGTGG	+
VIM	ENST00000224237.9_2	N	S	chr10	17229805	17229859	17229899	GGGGGACCTCTACGAGGAGGAGATGCGGGAGCTGCGCCGG	+
VIM	ENST00000224237.9_2	K	E	chr10	17229807	17229647	17229675	GGGGTGCGGCTCCTGCAGGACTCGGTGG	+
VIM	ENST00000224237.9_2	K	E	chr10	17229807	17229859	17229899	GGGGGACCTCTACGAGGAGGAGATGCGGGAGCTGCGCCGG	+
VIM	ENST00000224237.9_2	K	R	chr10	17229808	17229647	17229675	GGGGTGCGGCTCCTGCAGGACTCGGTGG	+
VIM	ENST00000224237.9_2	K	R	chr10	17229808	17229859	17229899	GGGGGACCTCTACGAGGAGGAGATGCGGGAGCTGCGCCGG	+
VIM	ENST00000224237.9_2	E	G	chr10	17229823	17229647	17229675	GGGGTGCGGCTCCTGCAGGACTCGGTGG	+
VIM	ENST00000224237.9_2	E	G	chr10	17229823	17229859	17229899	GGGGGACCTCTACGAGGAGGAGATGCGGGAGCTGCGCCGG	+
VIM	ENST00000224237.9_2	E	G	chr10	17229829	17229647	17229675	GGGGTGCGGCTCCTGCAGGACTCGGTGG	+
VIM	ENST00000224237.9_2	E	G	chr10	17229829	17229859	17229899	GGGGGACCTCTACGAGGAGGAGATGCGGGAGCTGCGCCGG	+
VIM	ENST00000224237.9_2	E	G	chr10	17229829	17230011	17230027	GGGCCTCGGGAGGGGG	+
VIM	ENST00000224237.9_2	K	R	chr10	17229838	17229647	17229675	GGGGTGCGGCTCCTGCAGGACTCGGTGG	+
VIM	ENST00000224237.9_2	K	R	chr10	17229838	17229859	17229899	GGGGGACCTCTACGAGGAGGAGATGCGGGAGCTGCGCCGG	+
VIM	ENST00000224237.9_2	K	R	chr10	17229838	17230011	17230035	GGGCCTCGGGAGGGGGCTGGAGGG	+
VIM	ENST00000224237.9_2	Q	R	chr10	17229844	17229647	17229675	GGGGTGCGGCTCCTGCAGGACTCGGTGG	+
VIM	ENST00000224237.9_2	Q	R	chr10	17229844	17229859	17229899	GGGGGACCTCTACGAGGAGGAGATGCGGGAGCTGCGCCGG	+
VIM	ENST00000224237.9_2	Q	R	chr10	17229844	17230011	17230042	GGGCCTCGGGAGGGGGCTGGAGGGAGAGGGG	+
VIM	ENST00000224237.9_2	K	E	chr10	17229849	17229649	17229675	GGTGCGGCTCCTGCAGGACTCGGTGG	+
VIM	ENST00000224237.9_2	K	E	chr10	17229849	17229859	17229899	GGGGGACCTCTACGAGGAGGAGATGCGGGAGCTGCGCCGG	+
VIM	ENST00000224237.9_2	K	E	chr10	17229849	17230011	17230042	GGGCCTCGGGAGGGGGCTGGAGGGAGAGGGG	+
VIM	ENST00000224237.9_2	K	R	chr10	17229850	17229654	17229687	GGCTCCTGCAGGACTCGGTGGACTTCTCGCTGG	+
VIM	ENST00000224237.9_2	K	R	chr10	17229850	17229859	17229899	GGGGGACCTCTACGAGGAGGAGATGCGGGAGCTGCGCCGG	+
VIM	ENST00000224237.9_2	K	R	chr10	17229850	17230011	17230042	GGGCCTCGGGAGGGGGCTGGAGGGAGAGGGG	+
VIM	ENST00000224237.9_2	T	A	chr10	17229915	17229859	17229899	GGGGGACCTCTACGAGGAGGAGATGCGGGAGCTGCGCCGG	+
VIM	ENST00000224237.9_2	T	A	chr10	17229915	17230011	17230042	GGGCCTCGGGAGGGGGCTGGAGGGAGAGGGG	+
VIM	ENST00000224237.9_2	T	A	chr10	17229915	17230080	17230111	GGGGATGTGGCCGGGGGGAGGCCTGCCAGGG	+
VIM	ENST00000224237.9_2	N	D	chr10	17229918	17229859	17229899	GGGGGACCTCTACGAGGAGGAGATGCGGGAGCTGCGCCGG	+
VIM	ENST00000224237.9_2	N	D	chr10	17229918	17230011	17230042	GGGCCTCGGGAGGGGGCTGGAGGGAGAGGGG	+
VIM	ENST00000224237.9_2	N	D	chr10	17229918	17230080	17230111	GGGGATGTGGCCGGGGGGAGGCCTGCCAGGG	+
VIM	ENST00000224237.9_2	K	E	chr10	17229924	17229859	17229899	GGGGGACCTCTACGAGGAGGAGATGCGGGAGCTGCGCCGG	+
VIM	ENST00000224237.9_2	K	E	chr10	17229924	17230011	17230042	GGGCCTCGGGAGGGGGCTGGAGGGAGAGGGG	+
VIM	ENST00000224237.9_2	K	E	chr10	17229924	17230080	17230120	GGGGATGTGGCCGGGGGGAGGCCTGCCAGGGAGACAGCGG	+
VIM	ENST00000224237.9_2	K	R	chr10	17229925	17229859	17229899	GGGGGACCTCTACGAGGAGGAGATGCGGGAGCTGCGCCGG	+
VIM	ENST00000224237.9_2	K	R	chr10	17229925	17230011	17230042	GGGCCTCGGGAGGGGGCTGGAGGGAGAGGGG	+
VIM	ENST00000224237.9_2	K	R	chr10	17229925	17230080	17230120	GGGGATGTGGCCGGGGGGAGGCCTGCCAGGGAGACAGCGG	+
VIM	ENST00000224237.9_2	N	S	chr10	17229952	17229859	17229899	GGGGGACCTCTACGAGGAGGAGATGCGGGAGCTGCGCCGG	+
VIM	ENST00000224237.9_2	N	S	chr10	17229952	17230011	17230042	GGGCCTCGGGAGGGGGCTGGAGGGAGAGGGG	+
VIM	ENST00000224237.9_2	N	S	chr10	17229952	17230080	17230120	GGGGATGTGGCCGGGGGGAGGCCTGCCAGGGAGACAGCGG	+
VIM	ENST00000224237.9_2	N	S	chr10	17229952	17230125	17230144	GGGGCTGTGGCTGTGGTGG	+
LINC00999	ENST00000423687.1	K	E	chr10	38435130	38434948	38434973	GGACCTGGTTATTGGGCTGTCCAGG	+
LINC00999	ENST00000423687.1	K	E	chr10	38435130	38435078	38435098	GGCACCTCAGGATGGAGAGG	+
LINC00999	ENST00000423687.1	K	R	chr10	38435131	38434948	38434973	GGACCTGGTTATTGGGCTGTCCAGG	+
LINC00999	ENST00000423687.1	K	R	chr10	38435131	38435078	38435098	GGCACCTCAGGATGGAGAGG	+
LINC00999	ENST00000423687.1	D	G	chr10	38435137	38434948	38434973	GGACCTGGTTATTGGGCTGTCCAGG	+
LINC00999	ENST00000423687.1	D	G	chr10	38435137	38435078	38435098	GGCACCTCAGGATGGAGAGG	+
LINC00999	ENST00000423687.1	E	G	chr10	38435161	38435078	38435098	GGCACCTCAGGATGGAGAGG	+
LINC00999	ENST00000423687.1	S	G	chr10	38435166	38435078	38435098	GGCACCTCAGGATGGAGAGG	+
LINC00999	ENST00000423687.1	I	V	chr10	38435175	38435078	38435098	GGCACCTCAGGATGGAGAGG	+
LINC00999	ENST00000423687.1	H	R	chr10	38435185	38435078	38435098	GGCACCTCAGGATGGAGAGG	+
LINC00999	ENST00000423687.1	Y	C	chr10	38435188	38435078	38435098	GGCACCTCAGGATGGAGAGG	+
LINC00999	ENST00000423687.1	S	G	chr10	38435190	38435078	38435098	GGCACCTCAGGATGGAGAGG	+
LINC00999	ENST00000423687.1	K	E	chr10	38435196	38435078	38435098	GGCACCTCAGGATGGAGAGG	+
LINC00999	ENST00000423687.1	K	R	chr10	38435197	38435078	38435098	GGCACCTCAGGATGGAGAGG	+
LINC00999	ENST00000423687.1	S	G	chr10	38435211	38435078	38435098	GGCACCTCAGGATGGAGAGG	+
LINC00999	ENST00000423687.1	N	D	chr10	38435214	38435078	38435098	GGCACCTCAGGATGGAGAGG	+
LINC00999	ENST00000423687.1	N	S	chr10	38435215	38435078	38435098	GGCACCTCAGGATGGAGAGG	+
LINC00999	ENST00000423687.1	T	A	chr10	38435220	38435078	38435098	GGCACCTCAGGATGGAGAGG	+
LINC00999	ENST00000423687.1	T	A	chr10	38435247	38435078	38435098	GGCACCTCAGGATGGAGAGG	+
RASSF4	ENST00000340258.10_2	K	E	chr10	44970206	44970086	44970114	GGGCTGCGGGTGTTGGGTGCTGCACTGG	+
RASSF4	ENST00000340258.10_2	K	E	chr10	44970206	44970273	44970294	GGTGTGCAGGTTGGGCGGGGG	+
RASSF4	ENST00000340258.10_2	K	E	chr10	44970206	44970324	44970346	GGGCAGCCTTTAGGTGGAGGGG	+
RASSF4	ENST00000340258.10_2	K	E	chr10	44970206	44970373	44970400	GGGGTGCCCTGGGGGACAGTGATGGGG	+
RASSF4	ENST00000340258.10_2	K	R	chr10	44970207	44970086	44970114	GGGCTGCGGGTGTTGGGTGCTGCACTGG	+
RASSF4	ENST00000340258.10_2	K	R	chr10	44970207	44970273	44970294	GGTGTGCAGGTTGGGCGGGGG	+
RASSF4	ENST00000340258.10_2	K	R	chr10	44970207	44970324	44970346	GGGCAGCCTTTAGGTGGAGGGG	+
RASSF4	ENST00000340258.10_2	K	R	chr10	44970207	44970373	44970400	GGGGTGCCCTGGGGGACAGTGATGGGG	+
RASSF4	ENST00000340258.10_2	H	R	chr10	44970231	44970086	44970114	GGGCTGCGGGTGTTGGGTGCTGCACTGG	+
RASSF4	ENST00000340258.10_2	H	R	chr10	44970231	44970273	44970294	GGTGTGCAGGTTGGGCGGGGG	+
RASSF4	ENST00000340258.10_2	H	R	chr10	44970231	44970324	44970346	GGGCAGCCTTTAGGTGGAGGGG	+
RASSF4	ENST00000340258.10_2	H	R	chr10	44970231	44970373	44970400	GGGGTGCCCTGGGGGACAGTGATGGGG	+
RASSF4	ENST00000340258.10_2	D	G	chr10	44970246	44970086	44970114	GGGCTGCGGGTGTTGGGTGCTGCACTGG	+
RASSF4	ENST00000340258.10_2	D	G	chr10	44970246	44970273	44970294	GGTGTGCAGGTTGGGCGGGGG	+
RASSF4	ENST00000340258.10_2	D	G	chr10	44970246	44970324	44970346	GGGCAGCCTTTAGGTGGAGGGG	+
RASSF4	ENST00000340258.10_2	D	G	chr10	44970246	44970373	44970400	GGGGTGCCCTGGGGGACAGTGATGGGG	+
GPRIN2	ENST00000374314.5_1	R	G	chr10	46549811	46549872	46549895	GGTTGTCTGGGGGGCTCCCTGGG	+
GPRIN2	ENST00000374314.5_1	R	G	chr10	46549811	46549706	46549738	GGATGCTGGTGTGCAGGCGGCCCCAGTGGCGG	+
GPRIN2	ENST00000374314.5_1	R	G	chr10	46549811	46549613	46549642	GGTAACTCTGGGGTCCAGCCTGGAGGAGG	+
AGAP6	ENST00000374056.9_2	Q	R	chr10	49988771	49988588	49988609	GGTGGGCAGGCGAGGAGCGGG	+
AGAP6	ENST00000374056.9_2	Q	R	chr10	49988771	49988640	49988665	GGCCTAGGACAGCGGGAGTGCGTGG	+
AGAP6	ENST00000374056.9_2	Q	R	chr10	49988771	49988682	49988696	GGCACAGGTGGTGG	+
AGAP6	ENST00000374056.9_2	Q	R	chr10	49988771	49988813	49988840	GGCAGGAGCTAGGGACAGGATGGCAGG	+
AGAP6	ENST00000374056.9_2	Q	R	chr10	49988771	49988937	49988954	GGTGAGGAGGTGATAGG	+
AGAP6	ENST00000374056.9_2	Q	R	chr10	49988774	49988588	49988609	GGTGGGCAGGCGAGGAGCGGG	+
AGAP6	ENST00000374056.9_2	Q	R	chr10	49988774	49988640	49988665	GGCCTAGGACAGCGGGAGTGCGTGG	+
AGAP6	ENST00000374056.9_2	Q	R	chr10	49988774	49988682	49988696	GGCACAGGTGGTGG	+
AGAP6	ENST00000374056.9_2	Q	R	chr10	49988774	49988813	49988840	GGCAGGAGCTAGGGACAGGATGGCAGG	+
AGAP6	ENST00000374056.9_2	Q	R	chr10	49988774	49988937	49988954	GGTGAGGAGGTGATAGG	+
AGAP6	ENST00000374056.9_2	Q	R	chr10	49988777	49988588	49988609	GGTGGGCAGGCGAGGAGCGGG	+
AGAP6	ENST00000374056.9_2	Q	R	chr10	49988777	49988640	49988665	GGCCTAGGACAGCGGGAGTGCGTGG	+
AGAP6	ENST00000374056.9_2	Q	R	chr10	49988777	49988682	49988696	GGCACAGGTGGTGG	+
AGAP6	ENST00000374056.9_2	Q	R	chr10	49988777	49988813	49988840	GGCAGGAGCTAGGGACAGGATGGCAGG	+
AGAP6	ENST00000374056.9_2	Q	R	chr10	49988777	49988937	49988954	GGTGAGGAGGTGATAGG	+
AGAP6	ENST00000374056.9_2	R	G	chr10	49988824	49988640	49988665	GGCCTAGGACAGCGGGAGTGCGTGG	+
AGAP6	ENST00000374056.9_2	R	G	chr10	49988824	49988682	49988696	GGCACAGGTGGTGG	+
AGAP6	ENST00000374056.9_2	R	G	chr10	49988824	49988813	49988840	GGCAGGAGCTAGGGACAGGATGGCAGG	+
AGAP6	ENST00000374056.9_2	R	G	chr10	49988824	49988937	49988954	GGTGAGGAGGTGATAGG	+
PRKG1	ENST00000401604.8_3	M	V	chr10	50991379	50991464	50991492	GGAGGAAGAAATTCAGGAGCTGAAGAGG	+
PRKG1	ENST00000401604.8_3	M	V	chr10	50991379	50991540	50991566	GGCCCCCGGACCACCCGGGCGCAGGG	+
PRKG1	ENST00000401604.8_3	K	E	chr10	50991406	50991464	50991492	GGAGGAAGAAATTCAGGAGCTGAAGAGG	+
PRKG1	ENST00000401604.8_3	K	E	chr10	50991406	50991540	50991566	GGCCCCCGGACCACCCGGGCGCAGGG	+
PRKG1	ENST00000401604.8_3	K	R	chr10	50991407	50991464	50991492	GGAGGAAGAAATTCAGGAGCTGAAGAGG	+
PRKG1	ENST00000401604.8_3	K	R	chr10	50991407	50991540	50991566	GGCCCCCGGACCACCCGGGCGCAGGG	+
PRKG1	ENST00000401604.8_3	I	V	chr10	50991409	50991464	50991492	GGAGGAAGAAATTCAGGAGCTGAAGAGG	+
PRKG1	ENST00000401604.8_3	I	V	chr10	50991409	50991540	50991566	GGCCCCCGGACCACCCGGGCGCAGGG	+
PRKG1	ENST00000401604.8_3	K	R	chr10	50991422	50991464	50991492	GGAGGAAGAAATTCAGGAGCTGAAGAGG	+
PRKG1	ENST00000401604.8_3	K	R	chr10	50991422	50991540	50991566	GGCCCCCGGACCACCCGGGCGCAGGG	+
PRKG1	ENST00000401604.8_3	K	E	chr10	50991436	50991464	50991492	GGAGGAAGAAATTCAGGAGCTGAAGAGG	+
PRKG1	ENST00000401604.8_3	K	E	chr10	50991436	50991540	50991566	GGCCCCCGGACCACCCGGGCGCAGGG	+
PRKG1	ENST00000401604.8_3	E	G	chr10	50991446	50991464	50991492	GGAGGAAGAAATTCAGGAGCTGAAGAGG	+
PRKG1	ENST00000401604.8_3	E	G	chr10	50991446	50991540	50991566	GGCCCCCGGACCACCCGGGCGCAGGG	+
PRKG1	ENST00000401604.8_3	K	R	chr10	50991449	50991464	50991492	GGAGGAAGAAATTCAGGAGCTGAAGAGG	+
PRKG1	ENST00000401604.8_3	K	R	chr10	50991449	50991540	50991566	GGCCCCCGGACCACCCGGGCGCAGGG	+
PRKG1	ENST00000401604.8_3	K	R	chr10	50991464	50991464	50991492	GGAGGAAGAAATTCAGGAGCTGAAGAGG	+
PRKG1	ENST00000401604.8_3	K	R	chr10	50991464	50991540	50991566	GGCCCCCGGACCACCCGGGCGCAGGG	+
PRKG1	ENST00000401604.8_3	K	R	chr10	50991464	50991643	50991664	GGTAGGCGCGGAGGCCGTGGG	+
PRKG1	ENST00000401604.8_3	I	V	chr10	50991475	50991464	50991492	GGAGGAAGAAATTCAGGAGCTGAAGAGG	+
PRKG1	ENST00000401604.8_3	I	V	chr10	50991475	50991540	50991566	GGCCCCCGGACCACCCGGGCGCAGGG	+
PRKG1	ENST00000401604.8_3	I	V	chr10	50991475	50991643	50991670	GGTAGGCGCGGAGGCCGTGGGCCCGGG	+
PRKG1	ENST00000401604.8_3	K	R	chr10	50991488	50991464	50991492	GGAGGAAGAAATTCAGGAGCTGAAGAGG	+
PRKG1	ENST00000401604.8_3	K	R	chr10	50991488	50991540	50991566	GGCCCCCGGACCACCCGGGCGCAGGG	+
PRKG1	ENST00000401604.8_3	K	R	chr10	50991488	50991643	50991682	GGTAGGCGCGGAGGCCGTGGGCCCGGGCGCTCGTCCCGG	+
PRKG1	ENST00000401604.8_3	H	R	chr10	50991500	50991464	50991492	GGAGGAAGAAATTCAGGAGCTGAAGAGG	+
PRKG1	ENST00000401604.8_3	H	R	chr10	50991500	50991540	50991566	GGCCCCCGGACCACCCGGGCGCAGGG	+
PRKG1	ENST00000401604.8_3	H	R	chr10	50991500	50991643	50991682	GGTAGGCGCGGAGGCCGTGGGCCCGGGCGCTCGTCCCGG	+
PRKG1	ENST00000401604.8_3	Q	R	chr10	50991584	50991464	50991492	GGAGGAAGAAATTCAGGAGCTGAAGAGG	+
PRKG1	ENST00000401604.8_3	Q	R	chr10	50991584	50991540	50991566	GGCCCCCGGACCACCCGGGCGCAGGG	+
PRKG1	ENST00000401604.8_3	Q	R	chr10	50991584	50991643	50991682	GGTAGGCGCGGAGGCCGTGGGCCCGGGCGCTCGTCCCGG	+
PRKG1	ENST00000401604.8_3	Q	R	chr10	50991584	50991687	50991704	GGCGCAGAGGCTGGGGG	+
PRKG1	ENST00000401604.8_3	Y	C	chr10	50991590	50991464	50991492	GGAGGAAGAAATTCAGGAGCTGAAGAGG	+
PRKG1	ENST00000401604.8_3	Y	C	chr10	50991590	50991540	50991566	GGCCCCCGGACCACCCGGGCGCAGGG	+
PRKG1	ENST00000401604.8_3	Y	C	chr10	50991590	50991643	50991682	GGTAGGCGCGGAGGCCGTGGGCCCGGGCGCTCGTCCCGG	+
PRKG1	ENST00000401604.8_3	Y	C	chr10	50991590	50991687	50991704	GGCGCAGAGGCTGGGGG	+
PRKG1	ENST00000401604.8_3	R	G	chr10	50991592	50991464	50991492	GGAGGAAGAAATTCAGGAGCTGAAGAGG	+
PRKG1	ENST00000401604.8_3	R	G	chr10	50991592	50991540	50991566	GGCCCCCGGACCACCCGGGCGCAGGG	+
PRKG1	ENST00000401604.8_3	R	G	chr10	50991592	50991643	50991682	GGTAGGCGCGGAGGCCGTGGGCCCGGGCGCTCGTCCCGG	+
PRKG1	ENST00000401604.8_3	R	G	chr10	50991592	50991687	50991704	GGCGCAGAGGCTGGGGG	+
PRKG1	ENST00000401604.8_3	K	R	chr10	50991626	50991464	50991492	GGAGGAAGAAATTCAGGAGCTGAAGAGG	+
PRKG1	ENST00000401604.8_3	K	R	chr10	50991626	50991540	50991566	GGCCCCCGGACCACCCGGGCGCAGGG	+
PRKG1	ENST00000401604.8_3	K	R	chr10	50991626	50991643	50991682	GGTAGGCGCGGAGGCCGTGGGCCCGGGCGCTCGTCCCGG	+
PRKG1	ENST00000401604.8_3	K	R	chr10	50991626	50991687	50991704	GGCGCAGAGGCTGGGGG	+
ZNF365	ENST00000410046.8_2	R	G	chr10	62376359	62376540	62376556	GGTGGTGGCAGAGAGG	+
ZNF365	ENST00000410046.8_2	K	R	chr10	62376375	62376540	62376556	GGTGGTGGCAGAGAGG	+
ZNF365	ENST00000410046.8_2	K	R	chr10	62376399	62376540	62376556	GGTGGTGGCAGAGAGG	+
DDIT4	ENST00000307365.4_2	E	G	chr10	72274752	72274553	72274585	GGAGTATAAGGTGAGTGAGGCGGAAACTGAGG	+
DDIT4	ENST00000307365.4_2	E	G	chr10	72274752	72274588	72274618	GGAGTGGGAAGGAGCGTTGGTTTCTTAAGG	+
DDIT4	ENST00000307365.4_2	E	G	chr10	72274752	72274791	72274818	GGAGAGCCTGGCCCAGGCGCGGCTGGG	+
DDIT4	ENST00000307365.4_2	E	G	chr10	72274752	72274909	72274943	GGCCTGCGGGGGGCGCTGCTGGACGTCTGCGTGG	+
DDIT4	ENST00000307365.4_2	E	G	chr10	72274758	72274562	72274596	GGTGAGTGAGGCGGAAACTGAGGCACGGAGTGGG	+
DDIT4	ENST00000307365.4_2	E	G	chr10	72274758	72274791	72274818	GGAGAGCCTGGCCCAGGCGCGGCTGGG	+
DDIT4	ENST00000307365.4_2	E	G	chr10	72274758	72274909	72274943	GGCCTGCGGGGGGCGCTGCTGGACGTCTGCGTGG	+
DDIT4	ENST00000307365.4_2	N	S	chr10	72274773	72274574	72274608	GGAAACTGAGGCACGGAGTGGGAAGGAGCGTTGG	+
DDIT4	ENST00000307365.4_2	N	S	chr10	72274773	72274791	72274818	GGAGAGCCTGGCCCAGGCGCGGCTGGG	+
DDIT4	ENST00000307365.4_2	N	S	chr10	72274773	72274909	72274943	GGCCTGCGGGGGGCGCTGCTGGACGTCTGCGTGG	+
DDIT4	ENST00000307365.4_2	Q	R	chr10	72274791	72274593	72274618	GGGAAGGAGCGTTGGTTTCTTAAGG	+
DDIT4	ENST00000307365.4_2	Q	R	chr10	72274791	72274791	72274818	GGAGAGCCTGGCCCAGGCGCGGCTGGG	+
DDIT4	ENST00000307365.4_2	Q	R	chr10	72274791	72274909	72274943	GGCCTGCGGGGGGCGCTGCTGGACGTCTGCGTGG	+
NUDT13	ENST00000544879.5_1	S	G	chr10	73126735	73126715	73126732	GGTGGGATTGGAGGTGG	+
NUDT13	ENST00000544879.5_1	Y	C	chr10	73126745	73126715	73126732	GGTGGGATTGGAGGTGG	+
NUDT13	ENST00000544879.5_1	Y	C	chr10	73126748	73126715	73126732	GGTGGGATTGGAGGTGG	+
NUDT13	ENST00000544879.5_1	S	G	chr10	73126774	73126715	73126732	GGTGGGATTGGAGGTGG	+
NUDT13	ENST00000544879.5_1	H	R	chr10	73126799	73126715	73126732	GGTGGGATTGGAGGTGG	+
VCL	ENST00000372755.7_1	M	V	chr10	74105308	74105194	74105227	GGGCCAACCGGATCCTGCTGGTGGCTAAGAGGG	+
VCL	ENST00000372755.7_1	M	V	chr10	74105308	74105392	74105418	GGTTAACTCAGGAAAGGTCGTGAGGG	+
ADIRF	ENST00000372013.7_1	M	V	chr10	86968545	86968352	86968384	GGACTCTGGAGCAGGGCCCGGCCACTCCCCGG	+
ADIRF	ENST00000372013.7_1	M	V	chr10	86968545	86968579	86968611	GGTGGAGGGGACCGCCCAGGAAGCCGGTGAGG	+
ADIRF	ENST00000372013.7_1	M	V	chr10	86968545	86968626	86968661	GGGCTCAGGCAGGGGCACCTGCGTGGATGCGCAGG	+
ADIRF	ENST00000372013.7_1	M	V	chr10	86968545	86968696	86968720	GGACCGGCAGCTTGGCTCGGAAGG	+
ADIRF	ENST00000372013.7_1	S	G	chr10	86968551	86968352	86968384	GGACTCTGGAGCAGGGCCCGGCCACTCCCCGG	+
ADIRF	ENST00000372013.7_1	S	G	chr10	86968551	86968579	86968611	GGTGGAGGGGACCGCCCAGGAAGCCGGTGAGG	+
ADIRF	ENST00000372013.7_1	S	G	chr10	86968551	86968626	86968661	GGGCTCAGGCAGGGGCACCTGCGTGGATGCGCAGG	+
ADIRF	ENST00000372013.7_1	S	G	chr10	86968551	86968696	86968720	GGACCGGCAGCTTGGCTCGGAAGG	+
ADIRF	ENST00000372013.7_1	K	E	chr10	86968554	86968359	86968384	GGAGCAGGGCCCGGCCACTCCCCGG	+
ADIRF	ENST00000372013.7_1	K	E	chr10	86968554	86968579	86968611	GGTGGAGGGGACCGCCCAGGAAGCCGGTGAGG	+
ADIRF	ENST00000372013.7_1	K	E	chr10	86968554	86968626	86968661	GGGCTCAGGCAGGGGCACCTGCGTGGATGCGCAGG	+
ADIRF	ENST00000372013.7_1	K	E	chr10	86968554	86968696	86968720	GGACCGGCAGCTTGGCTCGGAAGG	+
ADIRF	ENST00000372013.7_1	K	R	chr10	86968555	86968359	86968384	GGAGCAGGGCCCGGCCACTCCCCGG	+
ADIRF	ENST00000372013.7_1	K	R	chr10	86968555	86968579	86968611	GGTGGAGGGGACCGCCCAGGAAGCCGGTGAGG	+
ADIRF	ENST00000372013.7_1	K	R	chr10	86968555	86968626	86968661	GGGCTCAGGCAGGGGCACCTGCGTGGATGCGCAGG	+
ADIRF	ENST00000372013.7_1	K	R	chr10	86968555	86968696	86968720	GGACCGGCAGCTTGGCTCGGAAGG	+
ADIRF	ENST00000372013.7_1	Q	R	chr10	86968564	86968579	86968611	GGTGGAGGGGACCGCCCAGGAAGCCGGTGAGG	+
ADIRF	ENST00000372013.7_1	Q	R	chr10	86968564	86968626	86968661	GGGCTCAGGCAGGGGCACCTGCGTGGATGCGCAGG	+
ADIRF	ENST00000372013.7_1	Q	R	chr10	86968564	86968696	86968720	GGACCGGCAGCTTGGCTCGGAAGG	+
ADIRF	ENST00000372013.7_1	D	G	chr10	86968567	86968579	86968611	GGTGGAGGGGACCGCCCAGGAAGCCGGTGAGG	+
ADIRF	ENST00000372013.7_1	D	G	chr10	86968567	86968626	86968661	GGGCTCAGGCAGGGGCACCTGCGTGGATGCGCAGG	+
ADIRF	ENST00000372013.7_1	D	G	chr10	86968567	86968696	86968720	GGACCGGCAGCTTGGCTCGGAAGG	+
ADIRF	ENST00000372013.7_1	K	E	chr10	86968572	86968579	86968611	GGTGGAGGGGACCGCCCAGGAAGCCGGTGAGG	+
ADIRF	ENST00000372013.7_1	K	E	chr10	86968572	86968626	86968661	GGGCTCAGGCAGGGGCACCTGCGTGGATGCGCAGG	+
ADIRF	ENST00000372013.7_1	K	E	chr10	86968572	86968696	86968720	GGACCGGCAGCTTGGCTCGGAAGG	+
ADIRF	ENST00000372013.7_1	K	R	chr10	86968573	86968579	86968611	GGTGGAGGGGACCGCCCAGGAAGCCGGTGAGG	+
ADIRF	ENST00000372013.7_1	K	R	chr10	86968573	86968626	86968661	GGGCTCAGGCAGGGGCACCTGCGTGGATGCGCAGG	+
ADIRF	ENST00000372013.7_1	K	R	chr10	86968573	86968696	86968720	GGACCGGCAGCTTGGCTCGGAAGG	+
ADIRF	ENST00000372013.7_1	Q	R	chr10	86968576	86968579	86968611	GGTGGAGGGGACCGCCCAGGAAGCCGGTGAGG	+
ADIRF	ENST00000372013.7_1	Q	R	chr10	86968576	86968626	86968661	GGGCTCAGGCAGGGGCACCTGCGTGGATGCGCAGG	+
ADIRF	ENST00000372013.7_1	Q	R	chr10	86968576	86968696	86968720	GGACCGGCAGCTTGGCTCGGAAGG	+
ADIRF	ENST00000372013.7_1	Q	R	chr10	86970485	86970384	86970409	GGTCCCCCGGGAGACCCAGGCCAGG	+
ADIRF	ENST00000372013.7_1	K	E	chr10	86970493	86970384	86970409	GGTCCCCCGGGAGACCCAGGCCAGG	+
ADIRF	ENST00000372013.7_1	K	R	chr10	86970494	86970384	86970409	GGTCCCCCGGGAGACCCAGGCCAGG	+
ADIRF	ENST00000372013.7_1	T	A	chr10	86970499	86970384	86970409	GGTCCCCCGGGAGACCCAGGCCAGG	+
ADIRF	ENST00000372013.7_1	Q	R	chr10	86970503	86970384	86970409	GGTCCCCCGGGAGACCCAGGCCAGG	+
ADIRF	ENST00000372013.7_1	T	A	chr10	86970508	86970384	86970409	GGTCCCCCGGGAGACCCAGGCCAGG	+
ADIRF	ENST00000372013.7_1	K	E	chr10	86970517	86970384	86970409	GGTCCCCCGGGAGACCCAGGCCAGG	+
ADIRF	ENST00000372013.7_1	K	R	chr10	86970518	86970384	86970409	GGTCCCCCGGGAGACCCAGGCCAGG	+
ADIRF	ENST00000372013.7_1	N	D	chr10	86970526	86970384	86970409	GGTCCCCCGGGAGACCCAGGCCAGG	+
ADIRF	ENST00000372013.7_1	N	S	chr10	86970527	86970384	86970409	GGTCCCCCGGGAGACCCAGGCCAGG	+
ADIRF	ENST00000372013.7_1	Q	R	chr10	86970530	86970384	86970409	GGTCCCCCGGGAGACCCAGGCCAGG	+
ADIRF	ENST00000372013.7_1	T	A	chr10	86970541	86970384	86970409	GGTCCCCCGGGAGACCCAGGCCAGG	+
ADIRF	ENST00000372013.7_1	K	R	chr10	86970560	86970384	86970409	GGTCCCCCGGGAGACCCAGGCCAGG	+
ADIRF	ENST00000372013.7_1	K	E	chr10	86970562	86970384	86970409	GGTCCCCCGGGAGACCCAGGCCAGG	+
ADIRF	ENST00000372013.7_1	K	R	chr10	86970563	86970384	86970409	GGTCCCCCGGGAGACCCAGGCCAGG	+
ADIRF	ENST00000372013.7_1	K	R	chr10	86970578	86970384	86970409	GGTCCCCCGGGAGACCCAGGCCAGG	+
CNNM1	ENST00000356713.5_2	S	G	chr10	99330105	99329907	99329930	GGGGCGGCGCGGGCGGTGGCGGG	+
CNNM1	ENST00000356713.5_2	S	G	chr10	99330105	99329952	99329980	GGGATGGGCGCGCGTGGCACCACCACGG	+
CNNM1	ENST00000356713.5_2	S	G	chr10	99330105	99330015	99330036	GGTTGTACGGCCCAGGCGGGG	+
CNNM1	ENST00000356713.5_2	S	G	chr10	99330105	99330133	99330161	GGACCCGGTGGAGTTACGGGTGCTGCGG	+
CNNM1	ENST00000356713.5_2	S	G	chr10	99330105	99330167	99330192	GGCTCGGCCGCCGAGCAGGAGCAGG	+
CNNM1	ENST00000356713.5_2	S	G	chr10	99330105	99330205	99330224	GGCCGTTCGCGGCAGGGGG	+
CNNM1	ENST00000356713.5_2	S	G	chr10	99330105	99330250	99330283	GGGCCAAGCCGGAGCCAACGCGGCCCTGGCTGG	+
TRIM8	ENST00000643721.1_1	Y	C	chr10	102644793	102644610	102644632	GGCCGCCATGGCGGAGAATTGG	+
TRIM8	ENST00000643721.1_1	Y	C	chr10	102644793	102644723	102644753	GGGGCTGCATCGGCGAGGCGTGGGCCAAGG	+
TRIM8	ENST00000643721.1_1	N	D	chr10	102644795	102644610	102644632	GGCCGCCATGGCGGAGAATTGG	+
TRIM8	ENST00000643721.1_1	N	D	chr10	102644795	102644723	102644753	GGGGCTGCATCGGCGAGGCGTGGGCCAAGG	+
TRIM8	ENST00000643721.1_1	N	S	chr10	102644796	102644610	102644632	GGCCGCCATGGCGGAGAATTGG	+
TRIM8	ENST00000643721.1_1	N	S	chr10	102644796	102644723	102644753	GGGGCTGCATCGGCGAGGCGTGGGCCAAGG	+
TRIM8	ENST00000643721.1_1	Q	R	chr10	102644799	102644610	102644632	GGCCGCCATGGCGGAGAATTGG	+
TRIM8	ENST00000643721.1_1	Q	R	chr10	102644799	102644723	102644753	GGGGCTGCATCGGCGAGGCGTGGGCCAAGG	+
TRIM8	ENST00000643721.1_1	K	R	chr10	102644802	102644610	102644632	GGCCGCCATGGCGGAGAATTGG	+
TRIM8	ENST00000643721.1_1	K	R	chr10	102644802	102644723	102644753	GGGGCTGCATCGGCGAGGCGTGGGCCAAGG	+
TRIM8	ENST00000643721.1_1	K	E	chr10	102644816	102644723	102644753	GGGGCTGCATCGGCGAGGCGTGGGCCAAGG	+
TRIM8	ENST00000643721.1_1	K	R	chr10	102644817	102644723	102644753	GGGGCTGCATCGGCGAGGCGTGGGCCAAGG	+
TRIM8	ENST00000643721.1_1	N	S	chr10	102644820	102644723	102644753	GGGGCTGCATCGGCGAGGCGTGGGCCAAGG	+
TRIM8	ENST00000643721.1_1	K	E	chr10	102644825	102644723	102644753	GGGGCTGCATCGGCGAGGCGTGGGCCAAGG	+
TRIM8	ENST00000643721.1_1	K	R	chr10	102644826	102644723	102644753	GGGGCTGCATCGGCGAGGCGTGGGCCAAGG	+
TRIM8	ENST00000643721.1_1	K	R	chr10	102644826	102645007	102645026	GGGCACCTCCTGGTGGAGG	+
TRIM8	ENST00000643721.1_1	T	A	chr10	102644831	102644723	102644753	GGGGCTGCATCGGCGAGGCGTGGGCCAAGG	+
TRIM8	ENST00000643721.1_1	T	A	chr10	102644831	102645007	102645029	GGGCACCTCCTGGTGGAGGCGG	+
TRIM8	ENST00000643721.1_1	I	V	chr10	102644837	102644723	102644753	GGGGCTGCATCGGCGAGGCGTGGGCCAAGG	+
TRIM8	ENST00000643721.1_1	I	V	chr10	102644837	102645007	102645029	GGGCACCTCCTGGTGGAGGCGG	+
TRIM8	ENST00000643721.1_1	E	G	chr10	102644844	102644723	102644753	GGGGCTGCATCGGCGAGGCGTGGGCCAAGG	+
TRIM8	ENST00000643721.1_1	E	G	chr10	102644844	102645007	102645041	GGGCACCTCCTGGTGGAGGCGGACGACGTGCGGG	+
TRIM8	ENST00000643721.1_1	K	R	chr10	102644847	102644723	102644753	GGGGCTGCATCGGCGAGGCGTGGGCCAAGG	+
TRIM8	ENST00000643721.1_1	K	R	chr10	102644847	102645007	102645041	GGGCACCTCCTGGTGGAGGCGGACGACGTGCGGG	+
TRIM8	ENST00000643721.1_1	N	D	chr10	102644852	102644723	102644753	GGGGCTGCATCGGCGAGGCGTGGGCCAAGG	+
TRIM8	ENST00000643721.1_1	N	D	chr10	102644852	102645007	102645041	GGGCACCTCCTGGTGGAGGCGGACGACGTGCGGG	+
TRIM8	ENST00000643721.1_1	N	S	chr10	102644853	102644723	102644753	GGGGCTGCATCGGCGAGGCGTGGGCCAAGG	+
TRIM8	ENST00000643721.1_1	N	S	chr10	102644853	102645007	102645041	GGGCACCTCCTGGTGGAGGCGGACGACGTGCGGG	+
TRIM8	ENST00000643721.1_1	E	G	chr10	102644868	102644723	102644753	GGGGCTGCATCGGCGAGGCGTGGGCCAAGG	+
TRIM8	ENST00000643721.1_1	E	G	chr10	102644868	102645007	102645041	GGGCACCTCCTGGTGGAGGCGGACGACGTGCGGG	+
TRIM8	ENST00000643721.1_1	H	R	chr10	102644889	102644723	102644753	GGGGCTGCATCGGCGAGGCGTGGGCCAAGG	+
TRIM8	ENST00000643721.1_1	H	R	chr10	102644889	102645007	102645041	GGGCACCTCCTGGTGGAGGCGGACGACGTGCGGG	+
RPEL1	ENST00000441178.2_1	T	A	chr10	103246303	103246321	103246343	GGGAGAATGGGATGAAGGTTGG	+
RPEL1	ENST00000441178.2_1	T	A	chr10	103246303	103246406	103246434	GGCCTTGGTTATGACAGTGGAACCGGGG	+
ENO4	ENST00000622726.4_1	R	G	chr10	116849606	116849568	116849599	GGAGGAAGAAGGCGGCGGCCGCAGCTGTGGG	+
ENO4	ENST00000622726.4_1	R	G	chr10	116849606	116849722	116849744	GGGCACCTGGTAGGGACCTGGG	+
ENO4	ENST00000622726.4_1	K	R	chr10	116849619	116849568	116849599	GGAGGAAGAAGGCGGCGGCCGCAGCTGTGGG	+
ENO4	ENST00000622726.4_1	K	R	chr10	116849619	116849722	116849744	GGGCACCTGGTAGGGACCTGGG	+
ENO4	ENST00000622726.4_1	K	R	chr10	116849625	116849568	116849599	GGAGGAAGAAGGCGGCGGCCGCAGCTGTGGG	+
ENO4	ENST00000622726.4_1	K	R	chr10	116849625	116849722	116849744	GGGCACCTGGTAGGGACCTGGG	+
EMX2	ENST00000442245.5_1	K	R	chr10	117543320	117543191	117543220	GGGCAGCGGGCGGCGGAGGCAGCGTGCGG	+
EMX2	ENST00000442245.5_1	K	R	chr10	117543320	117543221	117543247	GGTCGCCAGGAGCTGGGAGCCCAGGG	+
EMX2	ENST00000442245.5_1	K	R	chr10	117543320	117543467	117543490	GGACTTGGTGTTCGCCGAGGCGG	+
EMX2	ENST00000442245.5_1	Y	C	chr10	117543380	117543191	117543220	GGGCAGCGGGCGGCGGAGGCAGCGTGCGG	+
EMX2	ENST00000442245.5_1	Y	C	chr10	117543380	117543221	117543247	GGTCGCCAGGAGCTGGGAGCCCAGGG	+
EMX2	ENST00000442245.5_1	Y	C	chr10	117543380	117543467	117543490	GGACTTGGTGTTCGCCGAGGCGG	+
EMX2	ENST00000442245.5_1	N	D	chr10	117543385	117543191	117543220	GGGCAGCGGGCGGCGGAGGCAGCGTGCGG	+
EMX2	ENST00000442245.5_1	N	D	chr10	117543385	117543221	117543247	GGTCGCCAGGAGCTGGGAGCCCAGGG	+
EMX2	ENST00000442245.5_1	N	D	chr10	117543385	117543467	117543490	GGACTTGGTGTTCGCCGAGGCGG	+
EMX2	ENST00000442245.5_1	N	S	chr10	117543386	117543191	117543220	GGGCAGCGGGCGGCGGAGGCAGCGTGCGG	+
EMX2	ENST00000442245.5_1	N	S	chr10	117543386	117543221	117543247	GGTCGCCAGGAGCTGGGAGCCCAGGG	+
EMX2	ENST00000442245.5_1	N	S	chr10	117543386	117543467	117543490	GGACTTGGTGTTCGCCGAGGCGG	+
ZRANB1	ENST00000359653.4_1	N	D	chr10	124984879	124984832	124984849	GGAGGGGGGAGTTCTGG	+
ZRANB1	ENST00000359653.4_1	N	S	chr10	124984880	124984832	124984849	GGAGGGGGGAGTTCTGG	+
ZRANB1	ENST00000359653.4_1	K	E	chr10	124984909	124984832	124984849	GGAGGGGGGAGTTCTGG	+
ZRANB1	ENST00000359653.4_1	K	R	chr10	124984910	124984832	124984849	GGAGGGGGGAGTTCTGG	+
ZRANB1	ENST00000359653.4_1	D	G	chr10	124984919	124984832	124984849	GGAGGGGGGAGTTCTGG	+
ZRANB1	ENST00000359653.4_1	Y	C	chr10	124984925	124984832	124984849	GGAGGGGGGAGTTCTGG	+
ZRANB1	ENST00000359653.4_1	T	A	chr10	124984945	124984832	124984849	GGAGGGGGGAGTTCTGG	+
ZRANB1	ENST00000359653.4_1	D	G	chr10	124984958	124984832	124984849	GGAGGGGGGAGTTCTGG	+
ZRANB1	ENST00000359653.4_1	E	G	chr10	124984973	124984832	124984849	GGAGGGGGGAGTTCTGG	+
IFITM2	ENST00000616316.1_1	Q	R	chr11	308236	308126	308149	GGAACTACTGGGGAAAGGGAGGG	+
IFITM2	ENST00000616316.1_1	Q	R	chr11	308236	308260	308289	GGAGGAGCAGGAAGTGGCTATGCTGGGGG	+
IFITM2	ENST00000616316.1_1	N	S	chr11	308245	308126	308149	GGAACTACTGGGGAAAGGGAGGG	+
IFITM2	ENST00000616316.1_1	N	S	chr11	308245	308260	308289	GGAGGAGCAGGAAGTGGCTATGCTGGGGG	+
IFITM2	ENST00000616316.1_1	Y	C	chr11	308248	308126	308149	GGAACTACTGGGGAAAGGGAGGG	+
IFITM2	ENST00000616316.1_1	Y	C	chr11	308248	308260	308289	GGAGGAGCAGGAAGTGGCTATGCTGGGGG	+
IFITM2	ENST00000616316.1_1	E	G	chr11	308251	308126	308149	GGAACTACTGGGGAAAGGGAGGG	+
IFITM2	ENST00000616316.1_1	E	G	chr11	308251	308260	308289	GGAGGAGCAGGAAGTGGCTATGCTGGGGG	+
IFITM2	ENST00000616316.1_1	M	V	chr11	308253	308126	308149	GGAACTACTGGGGAAAGGGAGGG	+
IFITM2	ENST00000616316.1_1	M	V	chr11	308253	308260	308289	GGAGGAGCAGGAAGTGGCTATGCTGGGGG	+
IFITM2	ENST00000616316.1_1	E	G	chr11	308266	308126	308149	GGAACTACTGGGGAAAGGGAGGG	+
IFITM2	ENST00000616316.1_1	E	G	chr11	308266	308260	308289	GGAGGAGCAGGAAGTGGCTATGCTGGGGG	+
IFITM2	ENST00000616316.1_1	E	G	chr11	308266	308437	308466	GGTGCGTATGGCCCTGGCGGAAATCCAGG	+
IFITM2	ENST00000616316.1_1	Q	R	chr11	308269	308126	308149	GGAACTACTGGGGAAAGGGAGGG	+
IFITM2	ENST00000616316.1_1	Q	R	chr11	308269	308260	308289	GGAGGAGCAGGAAGTGGCTATGCTGGGGG	+
IFITM2	ENST00000616316.1_1	Q	R	chr11	308269	308437	308469	GGTGCGTATGGCCCTGGCGGAAATCCAGGGGG	+
IFITM2	ENST00000616316.1_1	M	V	chr11	308280	308126	308149	GGAACTACTGGGGAAAGGGAGGG	+
IFITM2	ENST00000616316.1_1	M	V	chr11	308280	308260	308289	GGAGGAGCAGGAAGTGGCTATGCTGGGGG	+
IFITM2	ENST00000616316.1_1	M	V	chr11	308280	308437	308469	GGTGCGTATGGCCCTGGCGGAAATCCAGGGGG	+
IFITM2	ENST00000616316.1_1	N	D	chr11	308298	308126	308149	GGAACTACTGGGGAAAGGGAGGG	+
IFITM2	ENST00000616316.1_1	N	D	chr11	308298	308260	308289	GGAGGAGCAGGAAGTGGCTATGCTGGGGG	+
IFITM2	ENST00000616316.1_1	N	D	chr11	308298	308437	308469	GGTGCGTATGGCCCTGGCGGAAATCCAGGGGG	+
IFITM2	ENST00000616316.1_1	N	S	chr11	308299	308126	308149	GGAACTACTGGGGAAAGGGAGGG	+
IFITM2	ENST00000616316.1_1	N	S	chr11	308299	308260	308289	GGAGGAGCAGGAAGTGGCTATGCTGGGGG	+
IFITM2	ENST00000616316.1_1	N	S	chr11	308299	308437	308469	GGTGCGTATGGCCCTGGCGGAAATCCAGGGGG	+
PKP3	ENST00000331563.7_2	S	G	chr11	397348	397174	397210	GGGCAGGGGGGCTGGACTGGCCCGAGGCCACTGAGG	+
PKP3	ENST00000331563.7_2	S	G	chr11	397348	397276	397309	GGAGCCGCGGGGTAGGCGGGGCAGTGCCGGGGG	+
PKP3	ENST00000331563.7_2	S	G	chr11	397348	397364	397398	GGCTGACTCGGGCCACCTGCCGGACGTGCATGGG	+
PKP3	ENST00000331563.7_2	S	G	chr11	397348	397443	397476	GGGTGAGCGGCTGGGCCCGGCTCAGGGAGGGGG	+
TMEM80	ENST00000608174.5_1	K	E	chr11	703727	703625	703651	GGGCTGGAGACGCAGGATGGGGTAGG	+
TMEM80	ENST00000608174.5_1	K	E	chr11	703727	703686	703712	GGCAGGCAGGCCCGGTGCAAGAGTGG	+
TMEM80	ENST00000608174.5_1	K	E	chr11	703727	703798	703834	GGGGCTTCGGAGGAGAGGTCAGGGCTAAGGCCGGGG	+
EPS8L2	ENST00000530636.5_2	K	E	chr11	720086	719986	720009	GGCTGTGGCCCCTGGGGGCTGGG	+
EPS8L2	ENST00000530636.5_2	K	E	chr11	720086	720240	720274	GGGGGACAGGGAGCACAGTGGGTAGAGGCGGTGG	+
EPS8L2	ENST00000530636.5_2	K	R	chr11	720087	719986	720009	GGCTGTGGCCCCTGGGGGCTGGG	+
EPS8L2	ENST00000530636.5_2	K	R	chr11	720087	720240	720274	GGGGGACAGGGAGCACAGTGGGTAGAGGCGGTGG	+
EPS8L2	ENST00000530636.5_2	E	G	chr11	720093	719986	720009	GGCTGTGGCCCCTGGGGGCTGGG	+
EPS8L2	ENST00000530636.5_2	E	G	chr11	720093	720240	720274	GGGGGACAGGGAGCACAGTGGGTAGAGGCGGTGG	+
EPS8L2	ENST00000530636.5_2	T	A	chr11	720101	719986	720009	GGCTGTGGCCCCTGGGGGCTGGG	+
EPS8L2	ENST00000530636.5_2	T	A	chr11	720101	720240	720274	GGGGGACAGGGAGCACAGTGGGTAGAGGCGGTGG	+
EPS8L2	ENST00000530636.5_2	D	G	chr11	720114	719986	720009	GGCTGTGGCCCCTGGGGGCTGGG	+
EPS8L2	ENST00000530636.5_2	D	G	chr11	720114	720240	720274	GGGGGACAGGGAGCACAGTGGGTAGAGGCGGTGG	+
EPS8L2	ENST00000530636.5_2	D	G	chr11	720114	720282	720307	GGCTGCAGCCCGGATGTGCGGCCGG	+
EPS8L2	ENST00000530636.5_2	K	E	chr11	720125	719986	720009	GGCTGTGGCCCCTGGGGGCTGGG	+
EPS8L2	ENST00000530636.5_2	K	E	chr11	720125	720240	720274	GGGGGACAGGGAGCACAGTGGGTAGAGGCGGTGG	+
EPS8L2	ENST00000530636.5_2	K	E	chr11	720125	720282	720307	GGCTGCAGCCCGGATGTGCGGCCGG	+
EPS8L2	ENST00000530636.5_2	K	R	chr11	720126	719986	720009	GGCTGTGGCCCCTGGGGGCTGGG	+
EPS8L2	ENST00000530636.5_2	K	R	chr11	720126	720240	720274	GGGGGACAGGGAGCACAGTGGGTAGAGGCGGTGG	+
EPS8L2	ENST00000530636.5_2	K	R	chr11	720126	720282	720307	GGCTGCAGCCCGGATGTGCGGCCGG	+
EPS8L2	ENST00000530636.5_2	Q	R	chr11	720135	719986	720009	GGCTGTGGCCCCTGGGGGCTGGG	+
EPS8L2	ENST00000530636.5_2	Q	R	chr11	720135	720240	720274	GGGGGACAGGGAGCACAGTGGGTAGAGGCGGTGG	+
EPS8L2	ENST00000530636.5_2	Q	R	chr11	720135	720282	720307	GGCTGCAGCCCGGATGTGCGGCCGG	+
EPS8L2	ENST00000530636.5_2	S	G	chr11	720140	719986	720009	GGCTGTGGCCCCTGGGGGCTGGG	+
EPS8L2	ENST00000530636.5_2	S	G	chr11	720140	720240	720274	GGGGGACAGGGAGCACAGTGGGTAGAGGCGGTGG	+
EPS8L2	ENST00000530636.5_2	S	G	chr11	720140	720282	720307	GGCTGCAGCCCGGATGTGCGGCCGG	+
EPS8L2	ENST00000530636.5_2	K	E	chr11	720146	719986	720009	GGCTGTGGCCCCTGGGGGCTGGG	+
EPS8L2	ENST00000530636.5_2	K	E	chr11	720146	720240	720274	GGGGGACAGGGAGCACAGTGGGTAGAGGCGGTGG	+
EPS8L2	ENST00000530636.5_2	K	E	chr11	720146	720282	720307	GGCTGCAGCCCGGATGTGCGGCCGG	+
EPS8L2	ENST00000530636.5_2	K	R	chr11	720147	719986	720009	GGCTGTGGCCCCTGGGGGCTGGG	+
EPS8L2	ENST00000530636.5_2	K	R	chr11	720147	720240	720274	GGGGGACAGGGAGCACAGTGGGTAGAGGCGGTGG	+
EPS8L2	ENST00000530636.5_2	K	R	chr11	720147	720282	720307	GGCTGCAGCCCGGATGTGCGGCCGG	+
EPS8L2	ENST00000530636.5_2	K	R	chr11	720153	719986	720009	GGCTGTGGCCCCTGGGGGCTGGG	+
EPS8L2	ENST00000530636.5_2	K	R	chr11	720153	720240	720274	GGGGGACAGGGAGCACAGTGGGTAGAGGCGGTGG	+
EPS8L2	ENST00000530636.5_2	K	R	chr11	720153	720282	720307	GGCTGCAGCCCGGATGTGCGGCCGG	+
MRPL23	ENST00000397297.7_1	R	G	chr11	1984445	1984380	1984410	GGGCGGGGAGGAGAGGGGCACCTCCATAGG	+
MRPL23	ENST00000397297.7_1	R	G	chr11	1984445	1984460	1984483	GGAGGGAGCAGCCGGCAACACGG	+
MRPL23	ENST00000397297.7_1	R	G	chr11	1984445	1984556	1984582	GGCCAGGCCCCCCTCGGGCCCCAGGG	+
MRPL23	ENST00000397297.7_1	R	G	chr11	1984445	1984588	1984626	GGCACTTCCTTGGGTTGGTGTGCTGGATGGAAGTAGGG	+
SLC22A18	ENST00000347936.6_2	S	G	chr11	2909284	2909122	2909149	GGGCAGCCCCTGGACGGGGGGAAGGGG	+
SLC22A18	ENST00000347936.6_2	S	G	chr11	2909284	2909355	2909388	GGTAGGGCCGGGGGGACTGGAGTCCAGGTGGGG	+
SLC22A18	ENST00000347936.6_2	S	G	chr11	2909284	2909390	2909420	GGGTCGGGGGCAGCCTGCGGAGGACCCGGG	+
SLC22A18	ENST00000347936.6_2	S	G	chr11	2909284	2909448	2909477	GGGGTCTGGCCCTAAGGGCTGGACGGGGG	+
TRIM6-TRIM34	ENST00000354852.5_1	K	R	chr11	5642429	5642347	5642365	GGGAGGGATGGACACAGG	+
TRIM6-TRIM34	ENST00000354852.5_1	K	R	chr11	5642429	5642531	5642557	GGATGTGGGATTGTTGTGGTGTCAGG	+
TRIM6-TRIM34	ENST00000354852.5_1	K	R	chr11	5642429	5642592	5642613	GGACAGAAGAGAGGAGGGAGG	+
TRIM6-TRIM34	ENST00000354852.5_1	K	R	chr11	5642447	5642347	5642365	GGGAGGGATGGACACAGG	+
TRIM6-TRIM34	ENST00000354852.5_1	K	R	chr11	5642447	5642531	5642557	GGATGTGGGATTGTTGTGGTGTCAGG	+
TRIM6-TRIM34	ENST00000354852.5_1	K	R	chr11	5642447	5642592	5642613	GGACAGAAGAGAGGAGGGAGG	+
TRIM6-TRIM34	ENST00000354852.5_1	S	G	chr11	5642482	5642347	5642365	GGGAGGGATGGACACAGG	+
TRIM6-TRIM34	ENST00000354852.5_1	S	G	chr11	5642482	5642531	5642557	GGATGTGGGATTGTTGTGGTGTCAGG	+
TRIM6-TRIM34	ENST00000354852.5_1	S	G	chr11	5642482	5642592	5642613	GGACAGAAGAGAGGAGGGAGG	+
TRIM6-TRIM34	ENST00000354852.5_1	R	G	chr11	5642485	5642347	5642365	GGGAGGGATGGACACAGG	+
TRIM6-TRIM34	ENST00000354852.5_1	R	G	chr11	5642485	5642531	5642557	GGATGTGGGATTGTTGTGGTGTCAGG	+
TRIM6-TRIM34	ENST00000354852.5_1	R	G	chr11	5642485	5642592	5642613	GGACAGAAGAGAGGAGGGAGG	+
TRIM6-TRIM34	ENST00000354852.5_1	R	G	chr11	5642485	5642662	5642684	GGAAAAATGGCTAGGTCTCTGG	+
TRIM6-TRIM34	ENST00000354852.5_1	M	V	chr11	5642497	5642347	5642365	GGGAGGGATGGACACAGG	+
TRIM6-TRIM34	ENST00000354852.5_1	M	V	chr11	5642497	5642531	5642557	GGATGTGGGATTGTTGTGGTGTCAGG	+
TRIM6-TRIM34	ENST00000354852.5_1	M	V	chr11	5642497	5642592	5642613	GGACAGAAGAGAGGAGGGAGG	+
TRIM6-TRIM34	ENST00000354852.5_1	M	V	chr11	5642497	5642662	5642684	GGAAAAATGGCTAGGTCTCTGG	+
DNHD1	ENST00000254579.10_1	K	R	chr11	6538637	6538541	6538573	GGGAGTGGAGGACTACAGTGGTGGGGGAGGGG	+
DNHD1	ENST00000254579.10_1	K	R	chr11	6538637	6538625	6538650	GGCCCAGGAGAAGACAGAGGGCTGG	+
DNHD1	ENST00000254579.10_1	I	M	chr11	6545859	6545941	6545977	GGCCAGCCCTGGTACTATTATTGGCCCTAGAGGAGG	+
DNHD1	ENST00000254579.10_1	I	M	chr11	6545859	6545978	6546008	GGCCTGTGGGACCGTACTGGGTCCTAATGG	+
ILK	ENST00000627400.1_1	N	S	chr11	6604336	6604246	6604275	GGGGACTCGGCGCCGGGACGCTGCTATGG	+
ILK	ENST00000627400.1_1	N	S	chr11	6604336	6604372	6604393	GGTTGGTGGATGAGAGGAAGG	+
ILK	ENST00000627400.1_1	N	S	chr11	6604336	6604434	6604445	GGTGGTGGCGG	+
ILK	ENST00000627400.1_1	T	A	chr11	6604338	6604246	6604275	GGGGACTCGGCGCCGGGACGCTGCTATGG	+
ILK	ENST00000627400.1_1	T	A	chr11	6604338	6604372	6604393	GGTTGGTGGATGAGAGGAAGG	+
ILK	ENST00000627400.1_1	T	A	chr11	6604338	6604434	6604445	GGTGGTGGCGG	+
ILK	ENST00000627400.1_1	N	S	chr11	6604345	6604246	6604275	GGGGACTCGGCGCCGGGACGCTGCTATGG	+
ILK	ENST00000627400.1_1	N	S	chr11	6604345	6604372	6604393	GGTTGGTGGATGAGAGGAAGG	+
ILK	ENST00000627400.1_1	N	S	chr11	6604345	6604434	6604445	GGTGGTGGCGG	+
ILK	ENST00000627400.1_1	D	G	chr11	6604348	6604246	6604275	GGGGACTCGGCGCCGGGACGCTGCTATGG	+
ILK	ENST00000627400.1_1	D	G	chr11	6604348	6604372	6604393	GGTTGGTGGATGAGAGGAAGG	+
ILK	ENST00000627400.1_1	D	G	chr11	6604348	6604434	6604445	GGTGGTGGCGG	+
ILK	ENST00000627400.1_1	N	S	chr11	6604354	6604246	6604275	GGGGACTCGGCGCCGGGACGCTGCTATGG	+
ILK	ENST00000627400.1_1	N	S	chr11	6604354	6604372	6604393	GGTTGGTGGATGAGAGGAAGG	+
ILK	ENST00000627400.1_1	N	S	chr11	6604354	6604434	6604445	GGTGGTGGCGG	+
ILK	ENST00000528995.5_1	Q	R	chr11	6608892	6608692	6608712	GGACCTGGTGGCAAATGGGG	+
ILK	ENST00000528995.5_1	Q	R	chr11	6608892	6608982	6609015	GGGAAGAAGGGTTGTAAAAGGAAATAATCCTGG	+
ILK	ENST00000528995.5_1	Q	R	chr11	6608892	6609021	6609046	GGGGCTGGGTTAGGGTGAAGCTGGG	+
ILK	ENST00000528995.5_1	R	G	chr11	6608906	6608982	6609015	GGGAAGAAGGGTTGTAAAAGGAAATAATCCTGG	+
ILK	ENST00000528995.5_1	R	G	chr11	6608906	6609021	6609046	GGGGCTGGGTTAGGGTGAAGCTGGG	+
ILK	ENST00000528995.5_1	I	V	chr11	6608909	6608982	6609015	GGGAAGAAGGGTTGTAAAAGGAAATAATCCTGG	+
ILK	ENST00000528995.5_1	I	V	chr11	6608909	6609021	6609046	GGGGCTGGGTTAGGGTGAAGCTGGG	+
ILK	ENST00000396751.6_1	N	D	chr11	6608914	6608982	6609015	GGGAAGAAGGGTTGTAAAAGGAAATAATCCTGG	+
ILK	ENST00000396751.6_1	N	D	chr11	6608914	6609021	6609046	GGGGCTGGGTTAGGGTGAAGCTGGG	+
ILK	ENST00000528995.5_1	T	A	chr11	6608915	6608982	6609015	GGGAAGAAGGGTTGTAAAAGGAAATAATCCTGG	+
ILK	ENST00000528995.5_1	T	A	chr11	6608915	6609021	6609046	GGGGCTGGGTTAGGGTGAAGCTGGG	+
ILK	ENST00000528995.5_1	T	A	chr11	6608927	6608982	6609015	GGGAAGAAGGGTTGTAAAAGGAAATAATCCTGG	+
ILK	ENST00000528995.5_1	T	A	chr11	6608927	6609021	6609046	GGGGCTGGGTTAGGGTGAAGCTGGG	+
ILK	ENST00000528995.5_1	R	G	chr11	6608930	6608982	6609015	GGGAAGAAGGGTTGTAAAAGGAAATAATCCTGG	+
ILK	ENST00000528995.5_1	R	G	chr11	6608930	6609021	6609046	GGGGCTGGGTTAGGGTGAAGCTGGG	+
ILK	ENST00000396751.6_1	T	A	chr11	6608935	6608982	6609015	GGGAAGAAGGGTTGTAAAAGGAAATAATCCTGG	+
ILK	ENST00000396751.6_1	T	A	chr11	6608935	6609021	6609046	GGGGCTGGGTTAGGGTGAAGCTGGG	+
ILK	ENST00000528995.5_1	H	R	chr11	6608937	6608982	6609015	GGGAAGAAGGGTTGTAAAAGGAAATAATCCTGG	+
ILK	ENST00000528995.5_1	H	R	chr11	6608937	6609021	6609046	GGGGCTGGGTTAGGGTGAAGCTGGG	+
ILK	ENST00000396751.6_1	T	A	chr11	6608953	6608982	6609015	GGGAAGAAGGGTTGTAAAAGGAAATAATCCTGG	+
ILK	ENST00000396751.6_1	T	A	chr11	6608953	6609021	6609046	GGGGCTGGGTTAGGGTGAAGCTGGG	+
ILK	ENST00000396751.6_1	N	D	chr11	6609073	6608982	6609015	GGGAAGAAGGGTTGTAAAAGGAAATAATCCTGG	+
ILK	ENST00000396751.6_1	N	D	chr11	6609073	6609021	6609046	GGGGCTGGGTTAGGGTGAAGCTGGG	+
ILK	ENST00000396751.6_1	K	R	chr11	6609089	6608982	6609015	GGGAAGAAGGGTTGTAAAAGGAAATAATCCTGG	+
ILK	ENST00000396751.6_1	K	R	chr11	6609089	6609021	6609046	GGGGCTGGGTTAGGGTGAAGCTGGG	+
ILK	ENST00000396751.6_1	K	R	chr11	6609110	6608982	6609015	GGGAAGAAGGGTTGTAAAAGGAAATAATCCTGG	+
ILK	ENST00000396751.6_1	K	R	chr11	6609110	6609021	6609046	GGGGCTGGGTTAGGGTGAAGCTGGG	+
ILK	ENST00000396751.6_1	Q	R	chr11	6609113	6608982	6609015	GGGAAGAAGGGTTGTAAAAGGAAATAATCCTGG	+
ILK	ENST00000396751.6_1	Q	R	chr11	6609113	6609021	6609046	GGGGCTGGGTTAGGGTGAAGCTGGG	+
ILK	ENST00000528995.5_1	K	R	chr11	6609306	6609302	6609321	GGAAGGGCCGCTGGCAGGG	+
ILK	ENST00000528995.5_1	K	R	chr11	6609306	6609339	6609370	GGTGCTGAAGGTTCGAGACTGGAGTACAAGG	+
ILK	ENST00000528995.5_1	K	R	chr11	6609306	6609401	6609429	GGCTCAGGTAGTGCAAGGCGTAACCTGG	+
ILK	ENST00000528995.5_1	N	S	chr11	6609324	6609302	6609321	GGAAGGGCCGCTGGCAGGG	+
ILK	ENST00000528995.5_1	N	S	chr11	6609324	6609339	6609370	GGTGCTGAAGGTTCGAGACTGGAGTACAAGG	+
ILK	ENST00000528995.5_1	N	S	chr11	6609324	6609401	6609429	GGCTCAGGTAGTGCAAGGCGTAACCTGG	+
ILK	ENST00000528995.5_1	I	V	chr11	6609329	6609302	6609321	GGAAGGGCCGCTGGCAGGG	+
ILK	ENST00000528995.5_1	I	V	chr11	6609329	6609339	6609370	GGTGCTGAAGGTTCGAGACTGGAGTACAAGG	+
ILK	ENST00000528995.5_1	I	V	chr11	6609329	6609401	6609429	GGCTCAGGTAGTGCAAGGCGTAACCTGG	+
ILK	ENST00000528995.5_1	K	R	chr11	6609339	6609302	6609321	GGAAGGGCCGCTGGCAGGG	+
ILK	ENST00000528995.5_1	K	R	chr11	6609339	6609339	6609370	GGTGCTGAAGGTTCGAGACTGGAGTACAAGG	+
ILK	ENST00000528995.5_1	K	R	chr11	6609339	6609401	6609429	GGCTCAGGTAGTGCAAGGCGTAACCTGG	+
ILK	ENST00000528995.5_1	K	R	chr11	6609348	6609302	6609321	GGAAGGGCCGCTGGCAGGG	+
ILK	ENST00000528995.5_1	K	R	chr11	6609348	6609339	6609370	GGTGCTGAAGGTTCGAGACTGGAGTACAAGG	+
ILK	ENST00000528995.5_1	K	R	chr11	6609348	6609401	6609429	GGCTCAGGTAGTGCAAGGCGTAACCTGG	+
ILK	ENST00000528995.5_1	T	A	chr11	6609365	6609302	6609321	GGAAGGGCCGCTGGCAGGG	+
ILK	ENST00000528995.5_1	T	A	chr11	6609365	6609339	6609370	GGTGCTGAAGGTTCGAGACTGGAGTACAAGG	+
ILK	ENST00000528995.5_1	T	A	chr11	6609365	6609401	6609429	GGCTCAGGTAGTGCAAGGCGTAACCTGG	+
ILK	ENST00000528995.5_1	R	G	chr11	6609368	6609302	6609321	GGAAGGGCCGCTGGCAGGG	+
ILK	ENST00000528995.5_1	R	G	chr11	6609368	6609339	6609370	GGTGCTGAAGGTTCGAGACTGGAGTACAAGG	+
ILK	ENST00000528995.5_1	R	G	chr11	6609368	6609401	6609429	GGCTCAGGTAGTGCAAGGCGTAACCTGG	+
ILK	ENST00000528995.5_1	K	R	chr11	6609372	6609302	6609321	GGAAGGGCCGCTGGCAGGG	+
ILK	ENST00000528995.5_1	K	R	chr11	6609372	6609339	6609370	GGTGCTGAAGGTTCGAGACTGGAGTACAAGG	+
ILK	ENST00000528995.5_1	K	R	chr11	6609372	6609401	6609429	GGCTCAGGTAGTGCAAGGCGTAACCTGG	+
ILK	ENST00000528995.5_1	N	D	chr11	6610174	6610087	6610119	GGAAGGGGGCAGAGACAGGACAGGCAAGGGGG	+
ILK	ENST00000528995.5_1	N	D	chr11	6610174	6610216	6610237	GGGAACTGGTGACACGGGAGG	+
ILK	ENST00000528995.5_1	N	D	chr11	6610174	6610309	6610327	GGGAGTGGTTGGTGATGG	+
ILK	ENST00000528995.5_1	E	G	chr11	6610235	6610087	6610119	GGAAGGGGGCAGAGACAGGACAGGCAAGGGGG	+
ILK	ENST00000528995.5_1	E	G	chr11	6610235	6610216	6610237	GGGAACTGGTGACACGGGAGG	+
ILK	ENST00000528995.5_1	E	G	chr11	6610235	6610309	6610327	GGGAGTGGTTGGTGATGG	+
ILK	ENST00000528995.5_1	T	A	chr11	6610486	6610309	6610327	GGGAGTGGTTGGTGATGG	+
ILK	ENST00000528995.5_1	T	A	chr11	6610486	6610460	6610482	GGTGGCATTGGAAGGCCTTCGG	+
ILK	ENST00000528995.5_1	T	A	chr11	6610486	6610601	6610621	GGACAAGTAGGACTGGAAGG	+
ILK	ENST00000528995.5_1	T	A	chr11	6610486	6610640	6610662	GGTGTCGGGACATGGTTGGGGG	+
ILK	ENST00000528995.5_1	K	E	chr11	6610519	6610460	6610482	GGTGGCATTGGAAGGCCTTCGG	+
ILK	ENST00000528995.5_1	K	E	chr11	6610519	6610601	6610621	GGACAAGTAGGACTGGAAGG	+
ILK	ENST00000528995.5_1	K	E	chr11	6610519	6610640	6610662	GGTGTCGGGACATGGTTGGGGG	+
ILK	ENST00000528995.5_1	K	R	chr11	6610520	6610460	6610482	GGTGGCATTGGAAGGCCTTCGG	+
ILK	ENST00000528995.5_1	K	R	chr11	6610520	6610601	6610621	GGACAAGTAGGACTGGAAGG	+
ILK	ENST00000528995.5_1	K	R	chr11	6610520	6610640	6610662	GGTGTCGGGACATGGTTGGGGG	+
ILK	ENST00000528995.5_1	M	V	chr11	6610525	6610460	6610482	GGTGGCATTGGAAGGCCTTCGG	+
ILK	ENST00000528995.5_1	M	V	chr11	6610525	6610601	6610621	GGACAAGTAGGACTGGAAGG	+
ILK	ENST00000528995.5_1	M	V	chr11	6610525	6610640	6610662	GGTGTCGGGACATGGTTGGGGG	+
ILK	ENST00000528995.5_1	Q	R	chr11	6610601	6610460	6610482	GGTGGCATTGGAAGGCCTTCGG	+
ILK	ENST00000528995.5_1	Q	R	chr11	6610601	6610601	6610621	GGACAAGTAGGACTGGAAGG	+
ILK	ENST00000528995.5_1	Q	R	chr11	6610601	6610640	6610662	GGTGTCGGGACATGGTTGGGGG	+
ILK	ENST00000528995.5_1	K	R	chr11	6610607	6610460	6610482	GGTGGCATTGGAAGGCCTTCGG	+
ILK	ENST00000528995.5_1	K	R	chr11	6610607	6610601	6610621	GGACAAGTAGGACTGGAAGG	+
ILK	ENST00000528995.5_1	K	R	chr11	6610607	6610640	6610662	GGTGTCGGGACATGGTTGGGGG	+
LDHA	ENST00000430553.6_1	K	E	chr11	18403735	18403772	18403801	GGAACAGTGGAAAGAGGTTCACAAGCAGG	+
LDHA	ENST00000430553.6_1	K	E	chr11	18403771	18403772	18403801	GGAACAGTGGAAAGAGGTTCACAAGCAGG	+
LDHA	ENST00000430553.6_1	K	R	chr11	18403772	18403772	18403801	GGAACAGTGGAAAGAGGTTCACAAGCAGG	+
LDHA	ENST00000430553.6_1	K	R	chr11	18403784	18403772	18403801	GGAACAGTGGAAAGAGGTTCACAAGCAGG	+
LDHA	ENST00000430553.6_1	E	G	chr11	18403787	18403772	18403801	GGAACAGTGGAAAGAGGTTCACAAGCAGG	+
LDHA	ENST00000430553.6_1	K	E	chr11	18403795	18403772	18403801	GGAACAGTGGAAAGAGGTTCACAAGCAGG	+
LDHA	ENST00000430553.6_1	K	R	chr11	18403796	18403772	18403801	GGAACAGTGGAAAGAGGTTCACAAGCAGG	+
LDHA	ENST00000430553.6_1	Q	R	chr11	18403799	18403772	18403801	GGAACAGTGGAAAGAGGTTCACAAGCAGG	+
GAS2	ENST00000454584.6_1	K	R	chr11	22812000	22811820	22811843	GGTCCGTGTGGGAGGAGGCTGGG	+
GAS2	ENST00000454584.6_1	K	R	chr11	22812003	22811820	22811843	GGTCCGTGTGGGAGGAGGCTGGG	+
GAS2	ENST00000454584.6_1	K	E	chr11	22812011	22811820	22811843	GGTCCGTGTGGGAGGAGGCTGGG	+
KIAA1549L	ENST00000321505.9_3	N	D	chr11	33598854	33598924	33598948	GGAGGAGGCAAGGAAGAGAAATGG	+
KIAA1549L	ENST00000321505.9_3	N	S	chr11	33598855	33598924	33598948	GGAGGAGGCAAGGAAGAGAAATGG	+
KIAA1549L	ENST00000321505.9_3	E	G	chr11	33598858	33598924	33598948	GGAGGAGGCAAGGAAGAGAAATGG	+
KIAA1549L	ENST00000321505.9_3	K	E	chr11	33598866	33598924	33598948	GGAGGAGGCAAGGAAGAGAAATGG	+
KIAA1549L	ENST00000321505.9_3	K	R	chr11	33598867	33598924	33598948	GGAGGAGGCAAGGAAGAGAAATGG	+
KIAA1549L	ENST00000321505.9_3	Q	R	chr11	33598894	33598924	33598948	GGAGGAGGCAAGGAAGAGAAATGG	+
KIAA1549L	ENST00000321505.9_3	N	S	chr11	33598897	33598924	33598948	GGAGGAGGCAAGGAAGAGAAATGG	+
KIAA1549L	ENST00000321505.9_3	M	V	chr11	33598902	33598924	33598948	GGAGGAGGCAAGGAAGAGAAATGG	+
KIAA1549L	ENST00000321505.9_3	Q	R	chr11	33598912	33598924	33598948	GGAGGAGGCAAGGAAGAGAAATGG	+
KIAA1549L	ENST00000321505.9_3	K	R	chr11	33598915	33598924	33598948	GGAGGAGGCAAGGAAGAGAAATGG	+
KIAA1549L	ENST00000321505.9_3	K	E	chr11	33598923	33598924	33598948	GGAGGAGGCAAGGAAGAGAAATGG	+
KIAA1549L	ENST00000321505.9_3	K	R	chr11	33598924	33598924	33598948	GGAGGAGGCAAGGAAGAGAAATGG	+
C11orf96	ENST00000339446.3_3	K	R	chr11	43943137	43943095	43943127	GGAGGTGGAGGAGGAGGGGGTGTCCCCCATGG	+
C11orf96	ENST00000339446.3_3	K	E	chr11	43943142	43943095	43943127	GGAGGTGGAGGAGGAGGGGGTGTCCCCCATGG	+
C11orf96	ENST00000339446.3_3	K	R	chr11	43943143	43943095	43943127	GGAGGTGGAGGAGGAGGGGGTGTCCCCCATGG	+
C11orf96	ENST00000339446.3_3	K	E	chr11	43943145	43943095	43943127	GGAGGTGGAGGAGGAGGGGGTGTCCCCCATGG	+
C11orf96	ENST00000339446.3_3	K	R	chr11	43943146	43943095	43943127	GGAGGTGGAGGAGGAGGGGGTGTCCCCCATGG	+
C11orf96	ENST00000339446.3_3	Q	R	chr11	43943158	43943095	43943127	GGAGGTGGAGGAGGAGGGGGTGTCCCCCATGG	+
C11orf96	ENST00000339446.3_3	E	G	chr11	43943167	43943095	43943127	GGAGGTGGAGGAGGAGGGGGTGTCCCCCATGG	+
DGKZ	ENST00000454345.5_2	K	R	chr11	46366948	46366824	46366858	GGCGGCCCTCAGGCCAGCACCCTGGCCCTGGGGG	+
DGKZ	ENST00000454345.5_2	K	R	chr11	46366948	46366923	46366953	GGCGCCAGGTAGCCCTACGGCGCAAGGCGG	+
DGKZ	ENST00000454345.5_2	K	R	chr11	46366948	46366987	46367016	GGTATAGCTGTGGCCAGCAGGGCGAGTGG	+
DGKZ	ENST00000454345.5_2	K	R	chr11	46366948	46367029	46367049	GGGTCTGGCCTGGGCATGGG	+
DGKZ	ENST00000454345.5_2	K	R	chr11	46366948	46367065	46367098	GGCTGAGGGTTCCCCACTTGGGAACACTCTGGG	+
NDUFS3	ENST00000528192.5_1	E	G	chr11	47581180	47581005	47581021	GGTTTTGGGGGTAAGG	+
NDUFS3	ENST00000528192.5_1	R	G	chr11	47581197	47581005	47581021	GGTTTTGGGGGTAAGG	+
TMX2	ENST00000378312.8_1	K	E	chr11	57738682	57738562	57738588	GGGGGAGAGGGAACACCAGGATGAGG	+
TMX2	ENST00000378312.8_1	K	E	chr11	57738682	57738658	57738688	GGCAGGAGGAACTAGAACGGGACAAGAGGG	+
TMX2	ENST00000378312.8_1	K	E	chr11	57738682	57738784	57738804	GGGAGGGATGGTGGAAATGG	+
TMX2	ENST00000378312.8_1	K	R	chr11	57738683	57738562	57738588	GGGGGAGAGGGAACACCAGGATGAGG	+
TMX2	ENST00000378312.8_1	K	R	chr11	57738683	57738658	57738688	GGCAGGAGGAACTAGAACGGGACAAGAGGG	+
TMX2	ENST00000378312.8_1	K	R	chr11	57738683	57738784	57738804	GGGAGGGATGGTGGAAATGG	+
TMX2	ENST00000378312.8_1	T	A	chr11	57738691	57738562	57738588	GGGGGAGAGGGAACACCAGGATGAGG	+
TMX2	ENST00000378312.8_1	T	A	chr11	57738691	57738658	57738688	GGCAGGAGGAACTAGAACGGGACAAGAGGG	+
TMX2	ENST00000378312.8_1	T	A	chr11	57738691	57738784	57738804	GGGAGGGATGGTGGAAATGG	+
TMX2	ENST00000378312.8_1	N	D	chr11	57738715	57738562	57738588	GGGGGAGAGGGAACACCAGGATGAGG	+
TMX2	ENST00000378312.8_1	N	D	chr11	57738715	57738658	57738688	GGCAGGAGGAACTAGAACGGGACAAGAGGG	+
TMX2	ENST00000378312.8_1	N	D	chr11	57738715	57738784	57738804	GGGAGGGATGGTGGAAATGG	+
TMX2	ENST00000378312.8_1	N	S	chr11	57738725	57738562	57738588	GGGGGAGAGGGAACACCAGGATGAGG	+
TMX2	ENST00000378312.8_1	N	S	chr11	57738725	57738658	57738688	GGCAGGAGGAACTAGAACGGGACAAGAGGG	+
TMX2	ENST00000378312.8_1	N	S	chr11	57738725	57738784	57738804	GGGAGGGATGGTGGAAATGG	+
TMX2	ENST00000378312.8_1	I	V	chr11	57738748	57738562	57738588	GGGGGAGAGGGAACACCAGGATGAGG	+
TMX2	ENST00000378312.8_1	I	V	chr11	57738748	57738658	57738688	GGCAGGAGGAACTAGAACGGGACAAGAGGG	+
TMX2	ENST00000378312.8_1	I	V	chr11	57738748	57738784	57738804	GGGAGGGATGGTGGAAATGG	+
TMX2	ENST00000378312.8_1	Y	C	chr11	57739133	57738986	57739015	GGGCTAAATTTTGGGAAGGTGGATGTTGG	+
TMX2	ENST00000378312.8_1	Y	C	chr11	57739133	57739188	57739212	GGTGGCAAGGAGGCAATGCGGCGG	+
TMX2	ENST00000378312.8_1	Y	C	chr11	57739133	57739259	57739281	GGTACCTGAAAGGAAGGGCAGG	+
TMX2	ENST00000378312.8_1	K	R	chr11	57739136	57738986	57739015	GGGCTAAATTTTGGGAAGGTGGATGTTGG	+
TMX2	ENST00000378312.8_1	K	R	chr11	57739136	57739188	57739212	GGTGGCAAGGAGGCAATGCGGCGG	+
TMX2	ENST00000378312.8_1	K	R	chr11	57739136	57739259	57739281	GGTACCTGAAAGGAAGGGCAGG	+
TMX2	ENST00000378312.8_1	T	A	chr11	57739144	57738986	57739015	GGGCTAAATTTTGGGAAGGTGGATGTTGG	+
TMX2	ENST00000378312.8_1	T	A	chr11	57739144	57739188	57739212	GGTGGCAAGGAGGCAATGCGGCGG	+
TMX2	ENST00000378312.8_1	T	A	chr11	57739144	57739259	57739281	GGTACCTGAAAGGAAGGGCAGG	+
TMX2	ENST00000378312.8_1	K	R	chr11	57739160	57738986	57739015	GGGCTAAATTTTGGGAAGGTGGATGTTGG	+
TMX2	ENST00000378312.8_1	K	R	chr11	57739160	57739188	57739212	GGTGGCAAGGAGGCAATGCGGCGG	+
TMX2	ENST00000378312.8_1	K	R	chr11	57739160	57739259	57739281	GGTACCTGAAAGGAAGGGCAGG	+
TMX2	ENST00000378312.8_1	T	A	chr11	57739171	57738986	57739015	GGGCTAAATTTTGGGAAGGTGGATGTTGG	+
TMX2	ENST00000378312.8_1	T	A	chr11	57739171	57739188	57739212	GGTGGCAAGGAGGCAATGCGGCGG	+
TMX2	ENST00000378312.8_1	T	A	chr11	57739171	57739259	57739281	GGTACCTGAAAGGAAGGGCAGG	+
TMX2	ENST00000378312.8_1	I	V	chr11	57739177	57738986	57739015	GGGCTAAATTTTGGGAAGGTGGATGTTGG	+
TMX2	ENST00000378312.8_1	I	V	chr11	57739177	57739188	57739212	GGTGGCAAGGAGGCAATGCGGCGG	+
TMX2	ENST00000378312.8_1	I	V	chr11	57739177	57739259	57739281	GGTACCTGAAAGGAAGGGCAGG	+
TMX2	ENST00000378312.8_1	K	E	chr11	57739195	57738998	57739015	GGGAAGGTGGATGTTGG	+
TMX2	ENST00000378312.8_1	K	E	chr11	57739195	57739188	57739212	GGTGGCAAGGAGGCAATGCGGCGG	+
TMX2	ENST00000378312.8_1	K	E	chr11	57739195	57739259	57739281	GGTACCTGAAAGGAAGGGCAGG	+
TMX2	ENST00000378312.8_1	K	R	chr11	57739196	57738998	57739015	GGGAAGGTGGATGTTGG	+
TMX2	ENST00000378312.8_1	K	R	chr11	57739196	57739188	57739212	GGTGGCAAGGAGGCAATGCGGCGG	+
TMX2	ENST00000378312.8_1	K	R	chr11	57739196	57739259	57739281	GGTACCTGAAAGGAAGGGCAGG	+
TMX2	ENST00000378312.8_1	K	R	chr11	57740232	57740386	57740418	GGCATCTAGGGAATTGTCAGGCACCCTACAGG	+
TMX2	ENST00000378312.8_1	K	E	chr11	57740240	57740386	57740418	GGCATCTAGGGAATTGTCAGGCACCCTACAGG	+
TMEM132A	ENST00000453848.6_3	K	E	chr11	60936467	60936272	60936299	GGGCAGAGGAGGAGGCCAGGAAGGAGG	+
TMEM132A	ENST00000453848.6_3	K	E	chr11	60936467	60936518	60936545	GGGTCTGGCTGGGCACTGACCAGGAGG	+
TMEM132A	ENST00000453848.6_3	K	E	chr11	60936467	60936561	60936593	GGACCGGCAGTCCCCTGGCCCGCCCAAGGGGG	+
TMEM132A	ENST00000453848.6_3	K	E	chr11	60936467	60936616	60936651	GGGGGAGGAGGGGAGGCCCCTACCCTGGCCCCTGG	+
TMEM132A	ENST00000453848.6_3	K	R	chr11	60936468	60936272	60936299	GGGCAGAGGAGGAGGCCAGGAAGGAGG	+
TMEM132A	ENST00000453848.6_3	K	R	chr11	60936468	60936518	60936545	GGGTCTGGCTGGGCACTGACCAGGAGG	+
TMEM132A	ENST00000453848.6_3	K	R	chr11	60936468	60936561	60936593	GGACCGGCAGTCCCCTGGCCCGCCCAAGGGGG	+
TMEM132A	ENST00000453848.6_3	K	R	chr11	60936468	60936616	60936651	GGGGGAGGAGGGGAGGCCCCTACCCTGGCCCCTGG	+
TMEM132A	ENST00000453848.6_3	S	G	chr11	60936482	60936282	60936299	GGAGGCCAGGAAGGAGG	+
TMEM132A	ENST00000453848.6_3	S	G	chr11	60936482	60936518	60936545	GGGTCTGGCTGGGCACTGACCAGGAGG	+
TMEM132A	ENST00000453848.6_3	S	G	chr11	60936482	60936561	60936593	GGACCGGCAGTCCCCTGGCCCGCCCAAGGGGG	+
TMEM132A	ENST00000453848.6_3	S	G	chr11	60936482	60936616	60936651	GGGGGAGGAGGGGAGGCCCCTACCCTGGCCCCTGG	+
TMEM132A	ENST00000453848.6_3	N	S	chr11	60936516	60936518	60936545	GGGTCTGGCTGGGCACTGACCAGGAGG	+
TMEM132A	ENST00000453848.6_3	N	S	chr11	60936516	60936561	60936593	GGACCGGCAGTCCCCTGGCCCGCCCAAGGGGG	+
TMEM132A	ENST00000453848.6_3	N	S	chr11	60936516	60936616	60936651	GGGGGAGGAGGGGAGGCCCCTACCCTGGCCCCTGG	+
TMEM132A	ENST00000453848.6_3	N	S	chr11	60936516	60936687	60936715	GGCCCGAAAGGAGGCTGGGGGGCGGCGG	+
CD6	ENST00000452451.6_1	S	G	chr11	61007595	61007606	61007640	GGGACGGTGGAGGTGCGGCTCGAGGCGTCCTGGG	+
CD6	ENST00000452451.6_1	S	G	chr11	61007595	61007698	61007718	GGGCTGCGGCGGGGCGGAGG	+
FADS2	ENST00000278840.9_2	N	D	chr11	61865177	61865029	61865059	GGTCCTGGCTGTGGACAGGGTCTCTGAGGG	+
FADS2	ENST00000278840.9_2	N	D	chr11	61865177	61865079	61865108	GGTGGTGGGAGGAAGCGGGAGCAGCATGG	+
FADS2	ENST00000278840.9_2	N	D	chr11	61865177	61865255	61865288	GGGCCCTGCTGGACATCATCAGGTGAGGGGTGG	+
FADS2	ENST00000278840.9_2	N	D	chr11	61865177	61865289	61865313	GGTCCACAGGCGCTGGGCCCTGGG	+
FADS2	ENST00000278840.9_2	N	D	chr11	61865177	61865322	61865355	GGTGCAGACAGTGGGATCACAAGAGGGGCTGGG	+
FADS2	ENST00000278840.9_2	N	S	chr11	61865178	61865029	61865059	GGTCCTGGCTGTGGACAGGGTCTCTGAGGG	+
FADS2	ENST00000278840.9_2	N	S	chr11	61865178	61865079	61865108	GGTGGTGGGAGGAAGCGGGAGCAGCATGG	+
FADS2	ENST00000278840.9_2	N	S	chr11	61865178	61865255	61865288	GGGCCCTGCTGGACATCATCAGGTGAGGGGTGG	+
FADS2	ENST00000278840.9_2	N	S	chr11	61865178	61865289	61865313	GGTCCACAGGCGCTGGGCCCTGGG	+
FADS2	ENST00000278840.9_2	N	S	chr11	61865178	61865322	61865355	GGTGCAGACAGTGGGATCACAAGAGGGGCTGGG	+
FADS2	ENST00000278840.9_2	K	R	chr11	61865187	61865029	61865059	GGTCCTGGCTGTGGACAGGGTCTCTGAGGG	+
FADS2	ENST00000278840.9_2	K	R	chr11	61865187	61865079	61865108	GGTGGTGGGAGGAAGCGGGAGCAGCATGG	+
FADS2	ENST00000278840.9_2	K	R	chr11	61865187	61865255	61865288	GGGCCCTGCTGGACATCATCAGGTGAGGGGTGG	+
FADS2	ENST00000278840.9_2	K	R	chr11	61865187	61865289	61865313	GGTCCACAGGCGCTGGGCCCTGGG	+
FADS2	ENST00000278840.9_2	K	R	chr11	61865187	61865322	61865355	GGTGCAGACAGTGGGATCACAAGAGGGGCTGGG	+
FADS2	ENST00000278840.9_2	K	E	chr11	61865204	61865029	61865059	GGTCCTGGCTGTGGACAGGGTCTCTGAGGG	+
FADS2	ENST00000278840.9_2	K	E	chr11	61865204	61865079	61865108	GGTGGTGGGAGGAAGCGGGAGCAGCATGG	+
FADS2	ENST00000278840.9_2	K	E	chr11	61865204	61865255	61865288	GGGCCCTGCTGGACATCATCAGGTGAGGGGTGG	+
FADS2	ENST00000278840.9_2	K	E	chr11	61865204	61865289	61865313	GGTCCACAGGCGCTGGGCCCTGGG	+
FADS2	ENST00000278840.9_2	K	E	chr11	61865204	61865322	61865355	GGTGCAGACAGTGGGATCACAAGAGGGGCTGGG	+
BEST1	ENST00000652345.1_1	Y	C	chr11	61957430	61957283	61957306	GGACCATAGGTACCAGGCCCTGG	+
BEST1	ENST00000652345.1_1	Y	C	chr11	61957430	61957311	61957348	GGAGAAGAGGTGGGGGCGAGCCCAGGGTGGGGGCAGG	+
BEST1	ENST00000652345.1_1	Y	C	chr11	61957430	61957451	61957485	GGTGTATACACAGGTGAGGACTAGGCTGGTGAGG	+
BEST1	ENST00000652345.1_1	Y	C	chr11	61957430	61957495	61957522	GGGAAACTGAGGCTAGAAGGACCAAGG	+
BEST1	ENST00000652345.1_1	Y	C	chr11	61957430	61957530	61957563	GGGGTGGGAAGGGCTCACCTAGAGGCTAAGTGG	+
BEST1	ENST00000652345.1_1	I	V	chr11	61957444	61957283	61957306	GGACCATAGGTACCAGGCCCTGG	+
BEST1	ENST00000652345.1_1	I	V	chr11	61957444	61957311	61957348	GGAGAAGAGGTGGGGGCGAGCCCAGGGTGGGGGCAGG	+
BEST1	ENST00000652345.1_1	I	V	chr11	61957444	61957451	61957485	GGTGTATACACAGGTGAGGACTAGGCTGGTGAGG	+
BEST1	ENST00000652345.1_1	I	V	chr11	61957444	61957495	61957522	GGGAAACTGAGGCTAGAAGGACCAAGG	+
BEST1	ENST00000652345.1_1	I	V	chr11	61957444	61957530	61957563	GGGGTGGGAAGGGCTCACCTAGAGGCTAAGTGG	+
BEST1	ENST00000652345.1_1	Q	R	chr11	61957463	61957283	61957306	GGACCATAGGTACCAGGCCCTGG	+
BEST1	ENST00000652345.1_1	Q	R	chr11	61957463	61957311	61957348	GGAGAAGAGGTGGGGGCGAGCCCAGGGTGGGGGCAGG	+
BEST1	ENST00000652345.1_1	Q	R	chr11	61957463	61957451	61957485	GGTGTATACACAGGTGAGGACTAGGCTGGTGAGG	+
BEST1	ENST00000652345.1_1	Q	R	chr11	61957463	61957495	61957522	GGGAAACTGAGGCTAGAAGGACCAAGG	+
BEST1	ENST00000652345.1_1	Q	R	chr11	61957463	61957530	61957563	GGGGTGGGAAGGGCTCACCTAGAGGCTAAGTGG	+
BEST1	ENST00000652345.1_1	E	G	chr11	61958408	61958286	61958314	GGCTGGCTGAAGGTGGGCCTCTCCAGGG	+
BEST1	ENST00000652345.1_1	E	G	chr11	61958408	61958321	61958351	GGGCTGGAGGCATGGCCAGAGGGGTCATGG	+
BEST1	ENST00000652345.1_1	E	G	chr11	61958408	61958384	61958404	GGAAAGGAAGGTCTCACGGG	+
BEST1	ENST00000652345.1_1	S	G	chr11	61958410	61958286	61958314	GGCTGGCTGAAGGTGGGCCTCTCCAGGG	+
BEST1	ENST00000652345.1_1	S	G	chr11	61958410	61958321	61958351	GGGCTGGAGGCATGGCCAGAGGGGTCATGG	+
BEST1	ENST00000652345.1_1	S	G	chr11	61958410	61958384	61958404	GGAAAGGAAGGTCTCACGGG	+
BEST1	ENST00000652345.1_1	S	G	chr11	61958413	61958286	61958314	GGCTGGCTGAAGGTGGGCCTCTCCAGGG	+
BEST1	ENST00000652345.1_1	S	G	chr11	61958413	61958321	61958351	GGGCTGGAGGCATGGCCAGAGGGGTCATGG	+
BEST1	ENST00000652345.1_1	S	G	chr11	61958413	61958384	61958404	GGAAAGGAAGGTCTCACGGG	+
BEST1	ENST00000652345.1_1	Q	R	chr11	61958417	61958286	61958314	GGCTGGCTGAAGGTGGGCCTCTCCAGGG	+
BEST1	ENST00000652345.1_1	Q	R	chr11	61958417	61958321	61958351	GGGCTGGAGGCATGGCCAGAGGGGTCATGG	+
BEST1	ENST00000652345.1_1	Q	R	chr11	61958417	61958384	61958404	GGAAAGGAAGGTCTCACGGG	+
BEST1	ENST00000652345.1_1	T	A	chr11	61958431	61958286	61958314	GGCTGGCTGAAGGTGGGCCTCTCCAGGG	+
BEST1	ENST00000652345.1_1	T	A	chr11	61958431	61958321	61958351	GGGCTGGAGGCATGGCCAGAGGGGTCATGG	+
BEST1	ENST00000652345.1_1	T	A	chr11	61958431	61958384	61958404	GGAAAGGAAGGTCTCACGGG	+
BEST1	ENST00000652345.1_1	I	V	chr11	61958440	61958286	61958314	GGCTGGCTGAAGGTGGGCCTCTCCAGGG	+
BEST1	ENST00000652345.1_1	I	V	chr11	61958440	61958321	61958351	GGGCTGGAGGCATGGCCAGAGGGGTCATGG	+
BEST1	ENST00000652345.1_1	I	V	chr11	61958440	61958384	61958404	GGAAAGGAAGGTCTCACGGG	+
BEST1	ENST00000652345.1_1	T	A	chr11	61958449	61958286	61958314	GGCTGGCTGAAGGTGGGCCTCTCCAGGG	+
BEST1	ENST00000652345.1_1	T	A	chr11	61958449	61958321	61958351	GGGCTGGAGGCATGGCCAGAGGGGTCATGG	+
BEST1	ENST00000652345.1_1	T	A	chr11	61958449	61958384	61958404	GGAAAGGAAGGTCTCACGGG	+
BEST1	ENST00000652345.1_1	E	G	chr11	61958456	61958286	61958314	GGCTGGCTGAAGGTGGGCCTCTCCAGGG	+
BEST1	ENST00000652345.1_1	E	G	chr11	61958456	61958321	61958351	GGGCTGGAGGCATGGCCAGAGGGGTCATGG	+
BEST1	ENST00000652345.1_1	E	G	chr11	61958456	61958384	61958404	GGAAAGGAAGGTCTCACGGG	+
BEST1	ENST00000652345.1_1	E	G	chr11	61958462	61958286	61958314	GGCTGGCTGAAGGTGGGCCTCTCCAGGG	+
BEST1	ENST00000652345.1_1	E	G	chr11	61958462	61958321	61958351	GGGCTGGAGGCATGGCCAGAGGGGTCATGG	+
BEST1	ENST00000652345.1_1	E	G	chr11	61958462	61958384	61958404	GGAAAGGAAGGTCTCACGGG	+
BEST1	ENST00000652345.1_1	E	G	chr11	61958471	61958286	61958314	GGCTGGCTGAAGGTGGGCCTCTCCAGGG	+
BEST1	ENST00000652345.1_1	E	G	chr11	61958471	61958321	61958351	GGGCTGGAGGCATGGCCAGAGGGGTCATGG	+
BEST1	ENST00000652345.1_1	E	G	chr11	61958471	61958384	61958404	GGAAAGGAAGGTCTCACGGG	+
BEST1	ENST00000652345.1_1	E	G	chr11	61958480	61958286	61958314	GGCTGGCTGAAGGTGGGCCTCTCCAGGG	+
BEST1	ENST00000652345.1_1	E	G	chr11	61958480	61958321	61958351	GGGCTGGAGGCATGGCCAGAGGGGTCATGG	+
BEST1	ENST00000652345.1_1	E	G	chr11	61958480	61958384	61958404	GGAAAGGAAGGTCTCACGGG	+
BEST1	ENST00000652345.1_1	R	G	chr11	61958488	61958290	61958324	GGCTGAAGGTGGGCCTCTCCAGGGCCCTGCTGGG	+
BEST1	ENST00000652345.1_1	R	G	chr11	61958488	61958326	61958351	GGAGGCATGGCCAGAGGGGTCATGG	+
BEST1	ENST00000652345.1_1	R	G	chr11	61958488	61958384	61958404	GGAAAGGAAGGTCTCACGGG	+
BEST1	ENST00000652345.1_1	R	G	chr11	61958494	61958297	61958324	GGTGGGCCTCTCCAGGGCCCTGCTGGG	+
BEST1	ENST00000652345.1_1	R	G	chr11	61958494	61958326	61958351	GGAGGCATGGCCAGAGGGGTCATGG	+
BEST1	ENST00000652345.1_1	R	G	chr11	61958494	61958384	61958404	GGAAAGGAAGGTCTCACGGG	+
TAF6L	ENST00000294168.8_2	Y	C	chr11	62786297	62786177	62786200	GGTAGGTCTTTCATGGGAAAGGG	+
TAF6L	ENST00000294168.8_2	Y	C	chr11	62786297	62786443	62786474	GGCTTACTTTGGAATATTTGATGGGCCCAGG	+
TAF6L	ENST00000294168.8_2	N	D	chr11	62786305	62786177	62786200	GGTAGGTCTTTCATGGGAAAGGG	+
TAF6L	ENST00000294168.8_2	N	D	chr11	62786305	62786443	62786474	GGCTTACTTTGGAATATTTGATGGGCCCAGG	+
TAF6L	ENST00000294168.8_2	D	G	chr11	62786327	62786177	62786200	GGTAGGTCTTTCATGGGAAAGGG	+
TAF6L	ENST00000294168.8_2	D	G	chr11	62786327	62786443	62786474	GGCTTACTTTGGAATATTTGATGGGCCCAGG	+
TAF6L	ENST00000294168.8_2	D	G	chr11	62786327	62786505	62786523	GGCTCTTACAGGTGGCGG	+
TAF6L	ENST00000294168.8_2	Y	C	chr11	62786330	62786177	62786200	GGTAGGTCTTTCATGGGAAAGGG	+
TAF6L	ENST00000294168.8_2	Y	C	chr11	62786330	62786443	62786474	GGCTTACTTTGGAATATTTGATGGGCCCAGG	+
TAF6L	ENST00000294168.8_2	Y	C	chr11	62786330	62786505	62786523	GGCTCTTACAGGTGGCGG	+
TAF6L	ENST00000294168.8_2	K	E	chr11	62786353	62786177	62786200	GGTAGGTCTTTCATGGGAAAGGG	+
TAF6L	ENST00000294168.8_2	K	E	chr11	62786353	62786443	62786474	GGCTTACTTTGGAATATTTGATGGGCCCAGG	+
TAF6L	ENST00000294168.8_2	K	E	chr11	62786353	62786505	62786523	GGCTCTTACAGGTGGCGG	+
TAF6L	ENST00000294168.8_2	K	R	chr11	62786354	62786177	62786200	GGTAGGTCTTTCATGGGAAAGGG	+
TAF6L	ENST00000294168.8_2	K	R	chr11	62786354	62786443	62786474	GGCTTACTTTGGAATATTTGATGGGCCCAGG	+
TAF6L	ENST00000294168.8_2	K	R	chr11	62786354	62786505	62786523	GGCTCTTACAGGTGGCGG	+
TAF6L	ENST00000294168.8_2	I	V	chr11	62786383	62786443	62786474	GGCTTACTTTGGAATATTTGATGGGCCCAGG	+
TAF6L	ENST00000294168.8_2	I	V	chr11	62786383	62786505	62786523	GGCTCTTACAGGTGGCGG	+
SLC22A9	ENST00000279178.3_1	M	V	chr11	63370057	63370058	63370088	GGCCTTTCAGGACCTCCTGGGTCACGCTGG	+
SLC22A9	ENST00000279178.3_1	S	G	chr11	63370258	63370058	63370088	GGCCTTTCAGGACCTCCTGGGTCACGCTGG	+
SLC22A9	ENST00000279178.3_1	S	G	chr11	63370258	63370394	63370417	GGAGCCCTGTGTGGATGGCTGGG	+
SLC22A9	ENST00000279178.3_1	Q	R	chr11	63370262	63370067	63370098	GGACCTCCTGGGTCACGCTGGTGACCTGTGG	+
SLC22A9	ENST00000279178.3_1	Q	R	chr11	63370262	63370394	63370417	GGAGCCCTGTGTGGATGGCTGGG	+
SLC22A9	ENST00000279178.3_1	I	V	chr11	63370279	63370394	63370417	GGAGCCCTGTGTGGATGGCTGGG	+
SLC22A9	ENST00000279178.3_1	N	D	chr11	63370300	63370394	63370417	GGAGCCCTGTGTGGATGGCTGGG	+
SLC22A9	ENST00000279178.3_1	K	R	chr11	63370316	63370394	63370417	GGAGCCCTGTGTGGATGGCTGGG	+
POLA2	ENST00000265465.8_2	R	G	chr11	65297201	65297164	65297178	GGGCAGGTGGGAGG	+
POLA2	ENST00000265465.8_2	R	G	chr11	65297201	65297201	65297230	GGAGGCCGGCAGCGGACGGGGCAGAGAGG	+
POLA2	ENST00000265465.8_2	R	G	chr11	65297201	65297347	65297377	GGTGAACAGTTGGGTGGGAAAGGAGAGAGG	+
SCYL1	ENST00000420247.6_2	Q	R	chr11	65538445	65538273	65538307	GGCCAGACTCTTGGGGTGAGGACAACTGGGAGGG	+
SCYL1	ENST00000420247.6_2	Q	R	chr11	65538445	65538383	65538406	GGCCCCCGGCAGGCACTGGCTGG	+
SCYL1	ENST00000420247.6_2	Q	R	chr11	65538445	65538440	65538467	GGACAGGTCAAGGCTGAGCTGGCCCGG	+
SCYL1	ENST00000420247.6_2	Q	R	chr11	65538445	65538478	65538501	GGAGCGGCGGCGGGAGATGGAGG	+
SCYL1	ENST00000420247.6_2	Q	R	chr11	65538445	65538516	65538532	GGAAGGTGGCCAAGGG	+
SCYL1	ENST00000420247.6_2	Q	R	chr11	65538445	65538544	65538573	GGGAGCCCGGAAGCTGGACTGAACCGTGG	+
SCYL1	ENST00000420247.6_2	Q	R	chr11	65538445	65538574	65538595	GGTGGCCCTTCCCGGCTGCGG	+
SCYL1	ENST00000420247.6_2	K	R	chr11	65538451	65538273	65538307	GGCCAGACTCTTGGGGTGAGGACAACTGGGAGGG	+
SCYL1	ENST00000420247.6_2	K	R	chr11	65538451	65538383	65538406	GGCCCCCGGCAGGCACTGGCTGG	+
SCYL1	ENST00000420247.6_2	K	R	chr11	65538451	65538440	65538467	GGACAGGTCAAGGCTGAGCTGGCCCGG	+
SCYL1	ENST00000420247.6_2	K	R	chr11	65538451	65538478	65538501	GGAGCGGCGGCGGGAGATGGAGG	+
SCYL1	ENST00000420247.6_2	K	R	chr11	65538451	65538516	65538532	GGAAGGTGGCCAAGGG	+
SCYL1	ENST00000420247.6_2	K	R	chr11	65538451	65538544	65538573	GGGAGCCCGGAAGCTGGACTGAACCGTGG	+
SCYL1	ENST00000420247.6_2	K	R	chr11	65538451	65538574	65538595	GGTGGCCCTTCCCGGCTGCGG	+
SCYL1	ENST00000420247.6_2	E	G	chr11	65538457	65538273	65538307	GGCCAGACTCTTGGGGTGAGGACAACTGGGAGGG	+
SCYL1	ENST00000420247.6_2	E	G	chr11	65538457	65538383	65538406	GGCCCCCGGCAGGCACTGGCTGG	+
SCYL1	ENST00000420247.6_2	E	G	chr11	65538457	65538440	65538467	GGACAGGTCAAGGCTGAGCTGGCCCGG	+
SCYL1	ENST00000420247.6_2	E	G	chr11	65538457	65538478	65538501	GGAGCGGCGGCGGGAGATGGAGG	+
SCYL1	ENST00000420247.6_2	E	G	chr11	65538457	65538516	65538532	GGAAGGTGGCCAAGGG	+
SCYL1	ENST00000420247.6_2	E	G	chr11	65538457	65538544	65538573	GGGAGCCCGGAAGCTGGACTGAACCGTGG	+
SCYL1	ENST00000420247.6_2	E	G	chr11	65538457	65538574	65538595	GGTGGCCCTTCCCGGCTGCGG	+
SCYL1	ENST00000420247.6_2	K	R	chr11	65538469	65538273	65538307	GGCCAGACTCTTGGGGTGAGGACAACTGGGAGGG	+
SCYL1	ENST00000420247.6_2	K	R	chr11	65538469	65538383	65538406	GGCCCCCGGCAGGCACTGGCTGG	+
SCYL1	ENST00000420247.6_2	K	R	chr11	65538469	65538440	65538467	GGACAGGTCAAGGCTGAGCTGGCCCGG	+
SCYL1	ENST00000420247.6_2	K	R	chr11	65538469	65538478	65538501	GGAGCGGCGGCGGGAGATGGAGG	+
SCYL1	ENST00000420247.6_2	K	R	chr11	65538469	65538516	65538532	GGAAGGTGGCCAAGGG	+
SCYL1	ENST00000420247.6_2	K	R	chr11	65538469	65538544	65538573	GGGAGCCCGGAAGCTGGACTGAACCGTGG	+
SCYL1	ENST00000420247.6_2	K	R	chr11	65538469	65538574	65538595	GGTGGCCCTTCCCGGCTGCGG	+
SCYL1	ENST00000420247.6_2	K	R	chr11	65538472	65538273	65538307	GGCCAGACTCTTGGGGTGAGGACAACTGGGAGGG	+
SCYL1	ENST00000420247.6_2	K	R	chr11	65538472	65538383	65538406	GGCCCCCGGCAGGCACTGGCTGG	+
SCYL1	ENST00000420247.6_2	K	R	chr11	65538472	65538440	65538467	GGACAGGTCAAGGCTGAGCTGGCCCGG	+
SCYL1	ENST00000420247.6_2	K	R	chr11	65538472	65538478	65538501	GGAGCGGCGGCGGGAGATGGAGG	+
SCYL1	ENST00000420247.6_2	K	R	chr11	65538472	65538516	65538532	GGAAGGTGGCCAAGGG	+
SCYL1	ENST00000420247.6_2	K	R	chr11	65538472	65538544	65538573	GGGAGCCCGGAAGCTGGACTGAACCGTGG	+
SCYL1	ENST00000420247.6_2	K	R	chr11	65538472	65538574	65538595	GGTGGCCCTTCCCGGCTGCGG	+
EHBP1L1	ENST00000309295.9_2	R	G	chr11	65581687	65581671	65581699	GGATTGGGCTCTGCTAGGGAGACCCAGG	+
EHBP1L1	ENST00000309295.9_2	R	G	chr11	65581687	65581760	65581787	GGATAAAGGTTCTGGAGACCCTTTTGG	+
EHBP1L1	ENST00000309295.9_2	R	G	chr11	65581687	65581802	65581837	GGCTGAAGAGATGGACACTGAGGACAGGCCAGAGG	+
EHBP1L1	ENST00000309295.9_2	R	G	chr11	65581687	65581861	65581879	GGTCAGGAGGCAGAGAGG	+
EHBP1L1	ENST00000309295.9_2	K	E	chr11	65582836	65582693	65582722	GGTACTGGTGACCCAGGAGATATCTGGGG	+
EHBP1L1	ENST00000309295.9_2	K	E	chr11	65582836	65582768	65582803	GGGGACCCAGGAGACAGAGGTGGAAGCTTCTAGGG	+
EHBP1L1	ENST00000309295.9_2	K	E	chr11	65582836	65582918	65582953	GGTAGCCCAGGAGATAGAGGTGGGACTTTTGGGGG	+
EHBP1L1	ENST00000309295.9_2	K	E	chr11	65582836	65582957	65582997	GGGAATAGAGACTGGGGCAGCAGAAGGTGCGATATTGGGG	+
EHBP1L1	ENST00000309295.9_2	I	V	chr11	65582839	65582693	65582722	GGTACTGGTGACCCAGGAGATATCTGGGG	+
EHBP1L1	ENST00000309295.9_2	I	V	chr11	65582839	65582768	65582803	GGGGACCCAGGAGACAGAGGTGGAAGCTTCTAGGG	+
EHBP1L1	ENST00000309295.9_2	I	V	chr11	65582839	65582918	65582953	GGTAGCCCAGGAGATAGAGGTGGGACTTTTGGGGG	+
EHBP1L1	ENST00000309295.9_2	I	V	chr11	65582839	65582957	65582997	GGGAATAGAGACTGGGGCAGCAGAAGGTGCGATATTGGGG	+
EHBP1L1	ENST00000309295.9_2	T	A	chr11	65582860	65582693	65582722	GGTACTGGTGACCCAGGAGATATCTGGGG	+
EHBP1L1	ENST00000309295.9_2	T	A	chr11	65582860	65582768	65582803	GGGGACCCAGGAGACAGAGGTGGAAGCTTCTAGGG	+
EHBP1L1	ENST00000309295.9_2	T	A	chr11	65582860	65582918	65582953	GGTAGCCCAGGAGATAGAGGTGGGACTTTTGGGGG	+
EHBP1L1	ENST00000309295.9_2	T	A	chr11	65582860	65582957	65582997	GGGAATAGAGACTGGGGCAGCAGAAGGTGCGATATTGGGG	+
EHBP1L1	ENST00000309295.9_2	R	G	chr11	65583712	65583519	65583538	GGGGCTTGGGGGGCCCAGG	+
EHBP1L1	ENST00000309295.9_2	R	G	chr11	65583712	65583579	65583613	GGTACTTTTAAGGCCCAGGAAGCGGAGGCTGGGG	+
EHBP1L1	ENST00000309295.9_2	R	G	chr11	65583712	65583680	65583715	GGTGGCCAGTGGGGCAGGGGCTGGGGCGCCCAGGG	+
EHBP1L1	ENST00000309295.9_2	R	G	chr11	65583712	65583731	65583758	GGCTGAAGAGGACAGGAGGCTGCCGGG	+
EHBP1L1	ENST00000309295.9_2	R	G	chr11	65583712	65583764	65583788	GGTAGGGATGGGGGCCGCCGAGGG	+
EHBP1L1	ENST00000309295.9_2	R	G	chr11	65583712	65583814	65583843	GGGGCTGAGCGAACGGCGGCTCTGCATGG	+
EHBP1L1	ENST00000309295.9_2	R	G	chr11	65583712	65583851	65583880	GGTGGAATGGGATCGGGTGGGGTGGGGGG	+
EHBP1L1	ENST00000309295.9_2	E	G	chr11	65583728	65583579	65583613	GGTACTTTTAAGGCCCAGGAAGCGGAGGCTGGGG	+
EHBP1L1	ENST00000309295.9_2	E	G	chr11	65583728	65583680	65583715	GGTGGCCAGTGGGGCAGGGGCTGGGGCGCCCAGGG	+
EHBP1L1	ENST00000309295.9_2	E	G	chr11	65583728	65583731	65583758	GGCTGAAGAGGACAGGAGGCTGCCGGG	+
EHBP1L1	ENST00000309295.9_2	E	G	chr11	65583728	65583764	65583788	GGTAGGGATGGGGGCCGCCGAGGG	+
EHBP1L1	ENST00000309295.9_2	E	G	chr11	65583728	65583814	65583843	GGGGCTGAGCGAACGGCGGCTCTGCATGG	+
EHBP1L1	ENST00000309295.9_2	E	G	chr11	65583728	65583851	65583880	GGTGGAATGGGATCGGGTGGGGTGGGGGG	+
EHBP1L1	ENST00000309295.9_2	K	R	chr11	65583731	65583579	65583613	GGTACTTTTAAGGCCCAGGAAGCGGAGGCTGGGG	+
EHBP1L1	ENST00000309295.9_2	K	R	chr11	65583731	65583680	65583715	GGTGGCCAGTGGGGCAGGGGCTGGGGCGCCCAGGG	+
EHBP1L1	ENST00000309295.9_2	K	R	chr11	65583731	65583731	65583758	GGCTGAAGAGGACAGGAGGCTGCCGGG	+
EHBP1L1	ENST00000309295.9_2	K	R	chr11	65583731	65583764	65583788	GGTAGGGATGGGGGCCGCCGAGGG	+
EHBP1L1	ENST00000309295.9_2	K	R	chr11	65583731	65583814	65583843	GGGGCTGAGCGAACGGCGGCTCTGCATGG	+
EHBP1L1	ENST00000309295.9_2	K	R	chr11	65583731	65583851	65583880	GGTGGAATGGGATCGGGTGGGGTGGGGGG	+
EHBP1L1	ENST00000309295.9_2	E	G	chr11	65583740	65583579	65583613	GGTACTTTTAAGGCCCAGGAAGCGGAGGCTGGGG	+
EHBP1L1	ENST00000309295.9_2	E	G	chr11	65583740	65583680	65583715	GGTGGCCAGTGGGGCAGGGGCTGGGGCGCCCAGGG	+
EHBP1L1	ENST00000309295.9_2	E	G	chr11	65583740	65583731	65583758	GGCTGAAGAGGACAGGAGGCTGCCGGG	+
EHBP1L1	ENST00000309295.9_2	E	G	chr11	65583740	65583764	65583788	GGTAGGGATGGGGGCCGCCGAGGG	+
EHBP1L1	ENST00000309295.9_2	E	G	chr11	65583740	65583814	65583843	GGGGCTGAGCGAACGGCGGCTCTGCATGG	+
EHBP1L1	ENST00000309295.9_2	E	G	chr11	65583740	65583851	65583880	GGTGGAATGGGATCGGGTGGGGTGGGGGG	+
EHBP1L1	ENST00000309295.9_2	R	G	chr11	65583745	65583579	65583613	GGTACTTTTAAGGCCCAGGAAGCGGAGGCTGGGG	+
EHBP1L1	ENST00000309295.9_2	R	G	chr11	65583745	65583680	65583715	GGTGGCCAGTGGGGCAGGGGCTGGGGCGCCCAGGG	+
EHBP1L1	ENST00000309295.9_2	R	G	chr11	65583745	65583731	65583758	GGCTGAAGAGGACAGGAGGCTGCCGGG	+
EHBP1L1	ENST00000309295.9_2	R	G	chr11	65583745	65583764	65583788	GGTAGGGATGGGGGCCGCCGAGGG	+
EHBP1L1	ENST00000309295.9_2	R	G	chr11	65583745	65583814	65583843	GGGGCTGAGCGAACGGCGGCTCTGCATGG	+
EHBP1L1	ENST00000309295.9_2	R	G	chr11	65583745	65583851	65583880	GGTGGAATGGGATCGGGTGGGGTGGGGGG	+
SF3B2	ENST00000528302.5_3	K	E	chr11	66059548	66059356	66059387	GGTGGGAAGCAGGGACTCTGGGCACAGGTGG	+
SF3B2	ENST00000528302.5_3	K	E	chr11	66059548	66059434	66059461	GGTGGCTTAAGGTTGGGGTGGGTTGGG	+
SF3B2	ENST00000528302.5_3	K	E	chr11	66059548	66059608	66059638	GGATCCTGCAGGCCCTGGAGCCCAGCTGGG	+
SF3B2	ENST00000528302.5_3	K	E	chr11	66059548	66059647	66059670	GGGGAGCCAGGGAGGTGAAAAGG	+
SF3B2	ENST00000528302.5_3	K	E	chr11	66059548	66059681	66059707	GGAGGTGTGGGTGATTTGGGTTTGGG	+
SF3B2	ENST00000528302.5_3	E	G	chr11	66063413	66063427	66063448	GGACCCCTTGGGGGGAACTGG	+
KLC2	ENST00000394066.6_1	K	R	chr11	66258626	66258430	66258468	GGCCAAGCGCGGGCACGGTGCGGGCTGCCGGCTGGGGG	+
KLC2	ENST00000394066.6_1	K	R	chr11	66258626	66258472	66258501	GGGCACACGGGAGACTCAGGCGTCCGGGG	+
KLC2	ENST00000394066.6_1	K	R	chr11	66258626	66258521	66258552	GGGGCGGACGGCGGTGTGGCCCCAGGCCCGG	+
KLC2	ENST00000394066.6_1	K	R	chr11	66258626	66258596	66258622	GGCCATGATGGTGTTTCCGCGGGAGG	+
KLC2	ENST00000394066.6_1	K	R	chr11	66258626	66258650	66258679	GGGCACCAAGGCTGTCATCCAGGGACTGG	+
KLC2	ENST00000394066.6_1	K	R	chr11	66258626	66258710	66258737	GGCTCCTCTGGTTGCACCTGAGGCCGG	+
KLC2	ENST00000394066.6_1	K	R	chr11	66258626	66258804	66258823	GGGCTGGGGGAGGCCCAGG	+
KLC2	ENST00000394066.6_1	Q	R	chr11	66258635	66258440	66258475	GGGCACGGTGCGGGCTGCCGGCTGGGGGACCTGGG	+
KLC2	ENST00000394066.6_1	Q	R	chr11	66258635	66258521	66258552	GGGGCGGACGGCGGTGTGGCCCCAGGCCCGG	+
KLC2	ENST00000394066.6_1	Q	R	chr11	66258635	66258596	66258622	GGCCATGATGGTGTTTCCGCGGGAGG	+
KLC2	ENST00000394066.6_1	Q	R	chr11	66258635	66258650	66258679	GGGCACCAAGGCTGTCATCCAGGGACTGG	+
KLC2	ENST00000394066.6_1	Q	R	chr11	66258635	66258710	66258737	GGCTCCTCTGGTTGCACCTGAGGCCGG	+
KLC2	ENST00000394066.6_1	Q	R	chr11	66258635	66258804	66258827	GGGCTGGGGGAGGCCCAGGTAGG	+
KLC2	ENST00000394066.6_1	E	G	chr11	66258641	66258441	66258475	GGCACGGTGCGGGCTGCCGGCTGGGGGACCTGGG	+
KLC2	ENST00000394066.6_1	E	G	chr11	66258641	66258521	66258552	GGGGCGGACGGCGGTGTGGCCCCAGGCCCGG	+
KLC2	ENST00000394066.6_1	E	G	chr11	66258641	66258596	66258622	GGCCATGATGGTGTTTCCGCGGGAGG	+
KLC2	ENST00000394066.6_1	E	G	chr11	66258641	66258650	66258679	GGGCACCAAGGCTGTCATCCAGGGACTGG	+
KLC2	ENST00000394066.6_1	E	G	chr11	66258641	66258710	66258737	GGCTCCTCTGGTTGCACCTGAGGCCGG	+
KLC2	ENST00000394066.6_1	E	G	chr11	66258641	66258804	66258838	GGGCTGGGGGAGGCCCAGGTAGGTCAGTCTGGGG	+
KLC2	ENST00000394066.6_1	K	R	chr11	66258659	66258459	66258483	GGCTGGGGGACCTGGGCACACGGG	+
KLC2	ENST00000394066.6_1	K	R	chr11	66258659	66258521	66258552	GGGGCGGACGGCGGTGTGGCCCCAGGCCCGG	+
KLC2	ENST00000394066.6_1	K	R	chr11	66258659	66258596	66258622	GGCCATGATGGTGTTTCCGCGGGAGG	+
KLC2	ENST00000394066.6_1	K	R	chr11	66258659	66258650	66258679	GGGCACCAAGGCTGTCATCCAGGGACTGG	+
KLC2	ENST00000394066.6_1	K	R	chr11	66258659	66258710	66258737	GGCTCCTCTGGTTGCACCTGAGGCCGG	+
KLC2	ENST00000394066.6_1	K	R	chr11	66258659	66258804	66258838	GGGCTGGGGGAGGCCCAGGTAGGTCAGTCTGGGG	+
KLC2	ENST00000394066.6_1	Y	C	chr11	66262925	66262824	66262856	GGAGGAGGGGATGTGTCTGGTCAGCATGGGGG	+
KLC2	ENST00000394066.6_1	Y	C	chr11	66262925	66263021	66263042	GGCACTGGTCTATCGGTGAGG	+
KLC2	ENST00000394066.6_1	E	G	chr11	66262928	66262824	66262856	GGAGGAGGGGATGTGTCTGGTCAGCATGGGGG	+
KLC2	ENST00000394066.6_1	E	G	chr11	66262928	66263021	66263042	GGCACTGGTCTATCGGTGAGG	+
KLC2	ENST00000394066.6_1	E	G	chr11	66262928	66263100	66263128	GGTGCCTGCTGTGGGCCAGGACTCGTGG	+
KLC2	ENST00000394066.6_1	Q	R	chr11	66262952	66262824	66262856	GGAGGAGGGGATGTGTCTGGTCAGCATGGGGG	+
KLC2	ENST00000394066.6_1	Q	R	chr11	66262952	66263021	66263042	GGCACTGGTCTATCGGTGAGG	+
KLC2	ENST00000394066.6_1	Q	R	chr11	66262952	66263100	66263128	GGTGCCTGCTGTGGGCCAGGACTCGTGG	+
KLC2	ENST00000394066.6_1	E	G	chr11	66262961	66262824	66262856	GGAGGAGGGGATGTGTCTGGTCAGCATGGGGG	+
KLC2	ENST00000394066.6_1	E	G	chr11	66262961	66263021	66263042	GGCACTGGTCTATCGGTGAGG	+
KLC2	ENST00000394066.6_1	E	G	chr11	66262961	66263100	66263128	GGTGCCTGCTGTGGGCCAGGACTCGTGG	+
RBM4	ENST00000530235.1_1	K	R	chr11	66639887	66640064	66640087	GGAGCGGGCAGAGGATGCAGTGG	+
RBM4	ENST00000530235.1_1	H	R	chr11	66639893	66640064	66640090	GGAGCGGGCAGAGGATGCAGTGGAGG	+
RBM4	ENST00000530235.1_1	N	S	chr11	66639902	66640064	66640100	GGAGCGGGCAGAGGATGCAGTGGAGGCCATCAGGGG	+
RBM4	ENST00000530235.1_1	I	V	chr11	66639904	66640064	66640100	GGAGCGGGCAGAGGATGCAGTGGAGGCCATCAGGGG	+
RBM4	ENST00000530235.1_1	N	D	chr11	66639907	66640064	66640100	GGAGCGGGCAGAGGATGCAGTGGAGGCCATCAGGGG	+
RBM4	ENST00000530235.1_1	N	S	chr11	66639908	66640064	66640100	GGAGCGGGCAGAGGATGCAGTGGAGGCCATCAGGGG	+
RBM4	ENST00000530235.1_1	S	G	chr11	66639919	66640064	66640100	GGAGCGGGCAGAGGATGCAGTGGAGGCCATCAGGGG	+
RBM4	ENST00000530235.1_1	K	R	chr11	66639923	66640064	66640100	GGAGCGGGCAGAGGATGCAGTGGAGGCCATCAGGGG	+
RBM4	ENST00000530235.1_1	N	S	chr11	66639926	66640064	66640100	GGAGCGGGCAGAGGATGCAGTGGAGGCCATCAGGGG	+
RBM4	ENST00000530235.1_1	K	E	chr11	66639928	66640064	66640100	GGAGCGGGCAGAGGATGCAGTGGAGGCCATCAGGGG	+
RBM4	ENST00000530235.1_1	K	R	chr11	66639929	66640064	66640100	GGAGCGGGCAGAGGATGCAGTGGAGGCCATCAGGGG	+
RBM4	ENST00000530235.1_1	K	E	chr11	66639934	66640064	66640100	GGAGCGGGCAGAGGATGCAGTGGAGGCCATCAGGGG	+
RBM4	ENST00000530235.1_1	K	R	chr11	66639935	66640064	66640100	GGAGCGGGCAGAGGATGCAGTGGAGGCCATCAGGGG	+
RBM4	ENST00000530235.1_1	T	A	chr11	66639937	66640064	66640100	GGAGCGGGCAGAGGATGCAGTGGAGGCCATCAGGGG	+
RBM4	ENST00000530235.1_1	T	A	chr11	66639943	66640064	66640100	GGAGCGGGCAGAGGATGCAGTGGAGGCCATCAGGGG	+
RBM4	ENST00000530235.1_1	K	E	chr11	66639946	66640064	66640100	GGAGCGGGCAGAGGATGCAGTGGAGGCCATCAGGGG	+
RBM4	ENST00000530235.1_1	K	R	chr11	66639947	66640064	66640100	GGAGCGGGCAGAGGATGCAGTGGAGGCCATCAGGGG	+
RBM4	ENST00000530235.1_1	N	D	chr11	66639961	66640064	66640100	GGAGCGGGCAGAGGATGCAGTGGAGGCCATCAGGGG	+
RBM4	ENST00000530235.1_1	N	S	chr11	66639962	66640064	66640100	GGAGCGGGCAGAGGATGCAGTGGAGGCCATCAGGGG	+
RBM4	ENST00000530235.1_1	T	A	chr11	66639979	66640064	66640100	GGAGCGGGCAGAGGATGCAGTGGAGGCCATCAGGGG	+
RBM4	ENST00000530235.1_1	K	R	chr11	66639986	66640064	66640100	GGAGCGGGCAGAGGATGCAGTGGAGGCCATCAGGGG	+
RBM4	ENST00000530235.1_1	K	R	chr11	66640001	66640064	66640100	GGAGCGGGCAGAGGATGCAGTGGAGGCCATCAGGGG	+
RBM4	ENST00000530235.1_1	K	R	chr11	66640001	66640176	66640199	GGTTGGATAAGTAAAAGGAGAGG	+
RBM4	ENST00000530235.1_1	Y	C	chr11	66640013	66640064	66640100	GGAGCGGGCAGAGGATGCAGTGGAGGCCATCAGGGG	+
RBM4	ENST00000530235.1_1	Y	C	chr11	66640013	66640176	66640204	GGTTGGATAAGTAAAAGGAGAGGTTTGG	+
RBM4	ENST00000530235.1_1	I	V	chr11	66640024	66640064	66640100	GGAGCGGGCAGAGGATGCAGTGGAGGCCATCAGGGG	+
RBM4	ENST00000530235.1_1	I	V	chr11	66640024	66640176	66640204	GGTTGGATAAGTAAAAGGAGAGGTTTGG	+
RBM4	ENST00000530235.1_1	Y	C	chr11	66640049	66640064	66640100	GGAGCGGGCAGAGGATGCAGTGGAGGCCATCAGGGG	+
RBM4	ENST00000530235.1_1	Y	C	chr11	66640049	66640176	66640204	GGTTGGATAAGTAAAAGGAGAGGTTTGG	+
RBM4	ENST00000530235.1_1	E	G	chr11	66640076	66640064	66640100	GGAGCGGGCAGAGGATGCAGTGGAGGCCATCAGGGG	+
RBM4	ENST00000530235.1_1	E	G	chr11	66640076	66640176	66640204	GGTTGGATAAGTAAAAGGAGAGGTTTGG	+
RBM4	ENST00000530235.1_1	I	V	chr11	66640093	66640064	66640100	GGAGCGGGCAGAGGATGCAGTGGAGGCCATCAGGGG	+
RBM4	ENST00000530235.1_1	I	V	chr11	66640093	66640176	66640204	GGTTGGATAAGTAAAAGGAGAGGTTTGG	+
RBM4	ENST00000530235.1_1	R	G	chr11	66640096	66640064	66640100	GGAGCGGGCAGAGGATGCAGTGGAGGCCATCAGGGG	+
RBM4	ENST00000530235.1_1	R	G	chr11	66640096	66640176	66640204	GGTTGGATAAGTAAAAGGAGAGGTTTGG	+
RBM4	ENST00000530235.1_1	N	S	chr11	66640109	66640064	66640100	GGAGCGGGCAGAGGATGCAGTGGAGGCCATCAGGGG	+
RBM4	ENST00000530235.1_1	N	S	chr11	66640109	66640176	66640204	GGTTGGATAAGTAAAAGGAGAGGTTTGG	+
RBM4	ENST00000409406.1_1	K	R	chr11	66643453	66643482	66643507	GGCTTAGGACTGCGCCCGGGATGGG	+
RBM4	ENST00000409406.1_1	K	R	chr11	66643453	66643517	66643544	GGCTGCTATCGGTGCGGGAAAGAGGGG	+
RBM4	ENST00000409406.1_1	Q	R	chr11	66643468	66643482	66643507	GGCTTAGGACTGCGCCCGGGATGGG	+
RBM4	ENST00000409406.1_1	Q	R	chr11	66643468	66643517	66643544	GGCTGCTATCGGTGCGGGAAAGAGGGG	+
RBM4	ENST00000409406.1_1	R	G	chr11	66643488	66643482	66643507	GGCTTAGGACTGCGCCCGGGATGGG	+
RBM4	ENST00000409406.1_1	R	G	chr11	66643488	66643517	66643544	GGCTGCTATCGGTGCGGGAAAGAGGGG	+
RBM4	ENST00000409406.1_1	M	V	chr11	66643503	66643482	66643507	GGCTTAGGACTGCGCCCGGGATGGG	+
RBM4	ENST00000409406.1_1	M	V	chr11	66643503	66643517	66643544	GGCTGCTATCGGTGCGGGAAAGAGGGG	+
RBM4	ENST00000409406.1_1	Q	R	chr11	66643513	66643482	66643507	GGCTTAGGACTGCGCCCGGGATGGG	+
RBM4	ENST00000409406.1_1	Q	R	chr11	66643513	66643517	66643544	GGCTGCTATCGGTGCGGGAAAGAGGGG	+
RBM4	ENST00000409406.1_1	I	V	chr11	66643566	66643482	66643507	GGCTTAGGACTGCGCCCGGGATGGG	+
RBM4	ENST00000409406.1_1	I	V	chr11	66643566	66643517	66643544	GGCTGCTATCGGTGCGGGAAAGAGGGG	+
RBM4	ENST00000409406.1_1	Y	C	chr11	66643618	66643482	66643507	GGCTTAGGACTGCGCCCGGGATGGG	+
RBM4	ENST00000409406.1_1	Y	C	chr11	66643618	66643517	66643544	GGCTGCTATCGGTGCGGGAAAGAGGGG	+
RBM4	ENST00000409406.1_1	T	A	chr11	66643632	66643482	66643507	GGCTTAGGACTGCGCCCGGGATGGG	+
RBM4	ENST00000409406.1_1	T	A	chr11	66643632	66643517	66643544	GGCTGCTATCGGTGCGGGAAAGAGGGG	+
RBM4	ENST00000409406.1_1	Y	C	chr11	66643639	66643482	66643507	GGCTTAGGACTGCGCCCGGGATGGG	+
RBM4	ENST00000409406.1_1	Y	C	chr11	66643639	66643517	66643544	GGCTGCTATCGGTGCGGGAAAGAGGGG	+
RBM4	ENST00000409406.1_1	Y	C	chr11	66643669	66643482	66643507	GGCTTAGGACTGCGCCCGGGATGGG	+
RBM4	ENST00000409406.1_1	Y	C	chr11	66643669	66643517	66643544	GGCTGCTATCGGTGCGGGAAAGAGGGG	+
RBM4	ENST00000409406.1_1	N	S	chr11	66643672	66643482	66643507	GGCTTAGGACTGCGCCCGGGATGGG	+
RBM4	ENST00000409406.1_1	N	S	chr11	66643672	66643517	66643544	GGCTGCTATCGGTGCGGGAAAGAGGGG	+
ANKRD13D	ENST00000511455.6_1	E	G	chr11	67300045	67299885	67299915	GGGGTGAGCCGGGGCTGGGCCGAGACAGGG	+
ANKRD13D	ENST00000511455.6_1	E	G	chr11	67300045	67299917	67299945	GGCGGGGGGCCGAGCCTGGGCGGGAGGG	+
ANKRD13D	ENST00000511455.6_1	E	G	chr11	67300045	67300122	67300147	GGTGAGGTCTGAGAGCTGGCTGGGG	+
ANKRD13D	ENST00000511455.6_1	N	S	chr11	67300084	67299885	67299915	GGGGTGAGCCGGGGCTGGGCCGAGACAGGG	+
ANKRD13D	ENST00000511455.6_1	N	S	chr11	67300084	67299917	67299945	GGCGGGGGGCCGAGCCTGGGCGGGAGGG	+
ANKRD13D	ENST00000511455.6_1	N	S	chr11	67300084	67300122	67300147	GGTGAGGTCTGAGAGCTGGCTGGGG	+
GSTP1	ENST00000398603.6_2	E	G	chr11	67584548	67584403	67584431	GGGTTGCTGCGAGGCGGAGTCGGCCCGG	+
GSTP1	ENST00000398603.6_2	E	G	chr11	67584548	67584491	67584523	GGCAGATCAGGGCCAGAGCTGGAAGGAGGAGG	+
GSTP1	ENST00000398603.6_2	E	G	chr11	67584548	67584524	67584551	GGTGACCGTGGAGACGTGGCAGGAGGG	+
GSTP1	ENST00000398603.6_2	E	G	chr11	67584548	67584586	67584619	GGGCAAGGGGAGGGGGTGCTGGGCCTTAGGGGG	+
IL18BP	ENST00000531053.5_2	K	R	chr11	72001440	72001298	72001325	GGCCGACTGTGGGAGGGGAGCACCAGG	+
IL18BP	ENST00000531053.5_2	K	R	chr11	72001440	72001343	72001370	GGTGGGTGGGAAGGAGGCCTTCTGCGG	+
IL18BP	ENST00000531053.5_2	K	R	chr11	72001440	72001539	72001567	GGCCCAGCTCTGGGTGAGGAGCCCAAGG	+
IL18BP	ENST00000531053.5_2	K	R	chr11	72001440	72001570	72001589	GGCCTCCAGGAACAGGAGG	+
IL18BP	ENST00000531053.5_2	K	R	chr11	72001440	72001607	72001624	GGGGAGGAAAGGGTGGG	+
CEP295	ENST00000325212.11_4	I	M	chr11	93729780	93729942	93729975	GGCTCTAAGGCACCAAAGGGGTCTAAGGTAGGG	+
CEP295	ENST00000325212.11_4	K	E	chr11	93729902	93729942	93729975	GGCTCTAAGGCACCAAAGGGGTCTAAGGTAGGG	+
CEP295	ENST00000325212.11_4	K	R	chr11	93729903	93729942	93729975	GGCTCTAAGGCACCAAAGGGGTCTAAGGTAGGG	+
CEP295	ENST00000325212.11_4	R	G	chr11	93729908	93729942	93729975	GGCTCTAAGGCACCAAAGGGGTCTAAGGTAGGG	+
CEP295	ENST00000325212.11_4	K	E	chr11	93729932	93729942	93729975	GGCTCTAAGGCACCAAAGGGGTCTAAGGTAGGG	+
CEP295	ENST00000325212.11_4	K	R	chr11	93729933	93729942	93729975	GGCTCTAAGGCACCAAAGGGGTCTAAGGTAGGG	+
CEP295	ENST00000325212.11_4	T	A	chr11	93729938	93729942	93729975	GGCTCTAAGGCACCAAAGGGGTCTAAGGTAGGG	+
CEP295	ENST00000325212.11_4	Q	R	chr11	93729942	93729942	93729975	GGCTCTAAGGCACCAAAGGGGTCTAAGGTAGGG	+
CEP295	ENST00000325212.11_4	R	G	chr11	93729950	93729942	93729975	GGCTCTAAGGCACCAAAGGGGTCTAAGGTAGGG	+
CEP295	ENST00000325212.11_4	Q	R	chr11	93729957	93729942	93729975	GGCTCTAAGGCACCAAAGGGGTCTAAGGTAGGG	+
CEP295	ENST00000325212.11_4	R	G	chr11	93729959	93729942	93729975	GGCTCTAAGGCACCAAAGGGGTCTAAGGTAGGG	+
CEP295	ENST00000325212.11_4	K	R	chr11	93730099	93729942	93729975	GGCTCTAAGGCACCAAAGGGGTCTAAGGTAGGG	+
CEP295	ENST00000325212.11_4	N	D	chr11	93730119	93729942	93729975	GGCTCTAAGGCACCAAAGGGGTCTAAGGTAGGG	+
CEP295	ENST00000325212.11_4	K	R	chr11	93730135	93729942	93729975	GGCTCTAAGGCACCAAAGGGGTCTAAGGTAGGG	+
CEP295	ENST00000325212.11_4	H	R	chr11	93730144	93729950	93729975	GGCACCAAAGGGGTCTAAGGTAGGG	+
CEP295	ENST00000325212.11_4	K	E	chr11	93730146	93729950	93729975	GGCACCAAAGGGGTCTAAGGTAGGG	+
CEP295	ENST00000325212.11_4	K	R	chr11	93730147	93729950	93729975	GGCACCAAAGGGGTCTAAGGTAGGG	+
YAP1	ENST00000345877.6_1	N	S	chr11	102111057	102110922	102110950	GGGGCAGGGCCCGCCGTCCGGACCCGGG	+
YAP1	ENST00000345877.6_1	N	S	chr11	102111057	102110955	102110987	GGCACCCGCGGCGACCCAGGCGGCGCCGCAGG	+
YAP1	ENST00000345877.6_1	N	S	chr11	102111057	102111022	102111047	GGGGACTCGGAGACCGACCTGGAGG	+
YAP1	ENST00000345877.6_1	N	S	chr11	102111057	102111203	102111234	GGGCGGGCCTCAGACCGGGGGGGCGCTCGGG	+
YAP1	ENST00000345877.6_1	N	S	chr11	102111069	102110922	102110950	GGGGCAGGGCCCGCCGTCCGGACCCGGG	+
YAP1	ENST00000345877.6_1	N	S	chr11	102111069	102110955	102110987	GGCACCCGCGGCGACCCAGGCGGCGCCGCAGG	+
YAP1	ENST00000345877.6_1	N	S	chr11	102111069	102111022	102111047	GGGGACTCGGAGACCGACCTGGAGG	+
YAP1	ENST00000345877.6_1	N	S	chr11	102111069	102111203	102111234	GGGCGGGCCTCAGACCGGGGGGGCGCTCGGG	+
YAP1	ENST00000345877.6_1	N	S	chr11	102111069	102111253	102111269	GGTCAGGGGAGGGGGG	+
YAP1	ENST00000345877.6_1	K	R	chr11	102111075	102110922	102110950	GGGGCAGGGCCCGCCGTCCGGACCCGGG	+
YAP1	ENST00000345877.6_1	K	R	chr11	102111075	102110955	102110987	GGCACCCGCGGCGACCCAGGCGGCGCCGCAGG	+
YAP1	ENST00000345877.6_1	K	R	chr11	102111075	102111022	102111047	GGGGACTCGGAGACCGACCTGGAGG	+
YAP1	ENST00000345877.6_1	K	R	chr11	102111075	102111203	102111234	GGGCGGGCCTCAGACCGGGGGGGCGCTCGGG	+
YAP1	ENST00000345877.6_1	K	R	chr11	102111075	102111253	102111275	GGTCAGGGGAGGGGGGTTGCGG	+
YAP1	ENST00000345877.6_1	N	S	chr11	102111084	102110922	102110950	GGGGCAGGGCCCGCCGTCCGGACCCGGG	+
YAP1	ENST00000345877.6_1	N	S	chr11	102111084	102110955	102110987	GGCACCCGCGGCGACCCAGGCGGCGCCGCAGG	+
YAP1	ENST00000345877.6_1	N	S	chr11	102111084	102111022	102111047	GGGGACTCGGAGACCGACCTGGAGG	+
YAP1	ENST00000345877.6_1	N	S	chr11	102111084	102111203	102111234	GGGCGGGCCTCAGACCGGGGGGGCGCTCGGG	+
YAP1	ENST00000345877.6_1	N	S	chr11	102111084	102111253	102111276	GGTCAGGGGAGGGGGGTTGCGGG	+
YAP1	ENST00000345877.6_1	Q	R	chr11	102111093	102110922	102110950	GGGGCAGGGCCCGCCGTCCGGACCCGGG	+
YAP1	ENST00000345877.6_1	Q	R	chr11	102111093	102110955	102110987	GGCACCCGCGGCGACCCAGGCGGCGCCGCAGG	+
YAP1	ENST00000345877.6_1	Q	R	chr11	102111093	102111022	102111047	GGGGACTCGGAGACCGACCTGGAGG	+
YAP1	ENST00000345877.6_1	Q	R	chr11	102111093	102111203	102111234	GGGCGGGCCTCAGACCGGGGGGGCGCTCGGG	+
YAP1	ENST00000345877.6_1	Q	R	chr11	102111093	102111253	102111290	GGTCAGGGGAGGGGGGTTGCGGGAACTCTAGCTGGGG	+
YAP1	ENST00000345877.6_1	K	R	chr11	102111117	102110922	102110950	GGGGCAGGGCCCGCCGTCCGGACCCGGG	+
YAP1	ENST00000345877.6_1	K	R	chr11	102111117	102110955	102110987	GGCACCCGCGGCGACCCAGGCGGCGCCGCAGG	+
YAP1	ENST00000345877.6_1	K	R	chr11	102111117	102111022	102111047	GGGGACTCGGAGACCGACCTGGAGG	+
YAP1	ENST00000345877.6_1	K	R	chr11	102111117	102111203	102111234	GGGCGGGCCTCAGACCGGGGGGGCGCTCGGG	+
YAP1	ENST00000345877.6_1	K	R	chr11	102111117	102111253	102111290	GGTCAGGGGAGGGGGGTTGCGGGAACTCTAGCTGGGG	+
YAP1	ENST00000345877.6_1	K	R	chr11	102111117	102111291	102111312	GGGGGTCCCGAGGCGAAGTGG	+
GRIA4	ENST00000530497.1_2	R	G	chr11	105933968	105933909	105933939	GGGAGGAAATCTGGATTCCAAAGGCTATGG	+
SIK2	ENST00000304987.4_2	N	D	chr11	111719844	111719870	111719898	GGGCTGGAGACAGAAGGAGAGGCCGAGG	+
SIK2	ENST00000304987.4_2	N	D	chr11	111719844	111719996	111720015	GGGGCAGGTACGGTAGAGG	+
SIK2	ENST00000304987.4_2	N	S	chr11	111719845	111719870	111719898	GGGCTGGAGACAGAAGGAGAGGCCGAGG	+
SIK2	ENST00000304987.4_2	N	S	chr11	111719845	111719996	111720015	GGGGCAGGTACGGTAGAGG	+
SIK2	ENST00000304987.4_2	D	G	chr11	111719866	111719870	111719898	GGGCTGGAGACAGAAGGAGAGGCCGAGG	+
SIK2	ENST00000304987.4_2	D	G	chr11	111719866	111719996	111720015	GGGGCAGGTACGGTAGAGG	+
SIK2	ENST00000304987.4_2	E	G	chr11	111719878	111719870	111719898	GGGCTGGAGACAGAAGGAGAGGCCGAGG	+
SIK2	ENST00000304987.4_2	E	G	chr11	111719878	111719996	111720015	GGGGCAGGTACGGTAGAGG	+
SIK2	ENST00000304987.4_2	E	G	chr11	111719884	111719870	111719898	GGGCTGGAGACAGAAGGAGAGGCCGAGG	+
SIK2	ENST00000304987.4_2	E	G	chr11	111719884	111719996	111720015	GGGGCAGGTACGGTAGAGG	+
NKAPD1	ENST00000420986.6_4	K	R	chr11	112082737	112082666	112082690	GGGGCTTCTGGTACAAGGAAAGGG	+
NKAPD1	ENST00000420986.6_4	S	G	chr11	112082766	112082666	112082690	GGGGCTTCTGGTACAAGGAAAGGG	+
NKAPD1	ENST00000420986.6_4	N	D	chr11	112082769	112082666	112082690	GGGGCTTCTGGTACAAGGAAAGGG	+
NKAPD1	ENST00000420986.6_4	N	S	chr11	112082770	112082666	112082690	GGGGCTTCTGGTACAAGGAAAGGG	+
NKAPD1	ENST00000420986.6_4	H	R	chr11	112082779	112082666	112082690	GGGGCTTCTGGTACAAGGAAAGGG	+
NKAPD1	ENST00000420986.6_4	D	G	chr11	112082788	112082666	112082690	GGGGCTTCTGGTACAAGGAAAGGG	+
NKAPD1	ENST00000420986.6_4	S	G	chr11	112082799	112082666	112082690	GGGGCTTCTGGTACAAGGAAAGGG	+
NKAPD1	ENST00000420986.6_4	S	G	chr11	112082802	112082666	112082690	GGGGCTTCTGGTACAAGGAAAGGG	+
NKAPD1	ENST00000420986.6_4	S	G	chr11	112082814	112082666	112082690	GGGGCTTCTGGTACAAGGAAAGGG	+
NKAPD1	ENST00000420986.6_4	R	G	chr11	112082823	112082666	112082690	GGGGCTTCTGGTACAAGGAAAGGG	+
NKAPD1	ENST00000420986.6_4	K	E	chr11	112082832	112082666	112082690	GGGGCTTCTGGTACAAGGAAAGGG	+
NKAPD1	ENST00000420986.6_4	K	R	chr11	112082833	112082666	112082690	GGGGCTTCTGGTACAAGGAAAGGG	+
NKAPD1	ENST00000420986.6_4	K	R	chr11	112082836	112082666	112082690	GGGGCTTCTGGTACAAGGAAAGGG	+
NKAPD1	ENST00000420986.6_4	T	A	chr11	112082838	112082666	112082690	GGGGCTTCTGGTACAAGGAAAGGG	+
NKAPD1	ENST00000420986.6_4	K	E	chr11	112082841	112082666	112082690	GGGGCTTCTGGTACAAGGAAAGGG	+
NKAPD1	ENST00000420986.6_4	K	R	chr11	112082842	112082666	112082690	GGGGCTTCTGGTACAAGGAAAGGG	+
NKAPD1	ENST00000420986.6_4	R	G	chr11	112082844	112082666	112082690	GGGGCTTCTGGTACAAGGAAAGGG	+
NKAPD1	ENST00000420986.6_4	K	R	chr11	112082848	112082666	112082690	GGGGCTTCTGGTACAAGGAAAGGG	+
NKAPD1	ENST00000420986.6_4	K	R	chr11	112082851	112082666	112082690	GGGGCTTCTGGTACAAGGAAAGGG	+
NKAPD1	ENST00000420986.6_4	K	R	chr11	112082860	112082666	112082690	GGGGCTTCTGGTACAAGGAAAGGG	+
NKAPD1	ENST00000420986.6_4	K	E	chr11	112082862	112082666	112082690	GGGGCTTCTGGTACAAGGAAAGGG	+
NKAPD1	ENST00000420986.6_4	K	R	chr11	112082863	112082666	112082690	GGGGCTTCTGGTACAAGGAAAGGG	+
TAGLN	ENST00000392951.8_1	K	E	chr11	117203023	117202836	117202863	GGTGTCTGGAGTAGGGGCTGAGCCTGG	+
TAGLN	ENST00000392951.8_1	K	E	chr11	117203023	117203084	117203112	GGAGCTGGAGGAGCGGCTGGTGGAGTGG	+
TAGLN	ENST00000392951.8_1	K	E	chr11	117203023	117203154	117203178	GGGCGCTTGGGCTTCCAGGTCTGG	+
TAGLN	ENST00000392951.8_1	K	E	chr11	117203023	117203187	117203223	GGCGTGGTGAGTGGCACCCTGGGCTAGGGCGCTGGG	+
TAGLN	ENST00000392951.8_1	K	R	chr11	117203024	117202836	117202863	GGTGTCTGGAGTAGGGGCTGAGCCTGG	+
TAGLN	ENST00000392951.8_1	K	R	chr11	117203024	117203084	117203112	GGAGCTGGAGGAGCGGCTGGTGGAGTGG	+
TAGLN	ENST00000392951.8_1	K	R	chr11	117203024	117203154	117203178	GGGCGCTTGGGCTTCCAGGTCTGG	+
TAGLN	ENST00000392951.8_1	K	R	chr11	117203024	117203187	117203224	GGCGTGGTGAGTGGCACCCTGGGCTAGGGCGCTGGGG	+
TAGLN	ENST00000392951.8_1	Y	C	chr11	117203036	117202836	117202863	GGTGTCTGGAGTAGGGGCTGAGCCTGG	+
TAGLN	ENST00000392951.8_1	Y	C	chr11	117203036	117203084	117203112	GGAGCTGGAGGAGCGGCTGGTGGAGTGG	+
TAGLN	ENST00000392951.8_1	Y	C	chr11	117203036	117203154	117203178	GGGCGCTTGGGCTTCCAGGTCTGG	+
TAGLN	ENST00000392951.8_1	Y	C	chr11	117203036	117203187	117203226	GGCGTGGTGAGTGGCACCCTGGGCTAGGGCGCTGGGGGG	+
TAGLN	ENST00000392951.8_1	Q	R	chr11	117203057	117203084	117203112	GGAGCTGGAGGAGCGGCTGGTGGAGTGG	+
TAGLN	ENST00000392951.8_1	Q	R	chr11	117203057	117203154	117203178	GGGCGCTTGGGCTTCCAGGTCTGG	+
TAGLN	ENST00000392951.8_1	Q	R	chr11	117203057	117203187	117203226	GGCGTGGTGAGTGGCACCCTGGGCTAGGGCGCTGGGGGG	+
TAGLN	ENST00000392951.8_1	K	R	chr11	117203063	117203084	117203112	GGAGCTGGAGGAGCGGCTGGTGGAGTGG	+
TAGLN	ENST00000392951.8_1	K	R	chr11	117203063	117203154	117203178	GGGCGCTTGGGCTTCCAGGTCTGG	+
TAGLN	ENST00000392951.8_1	K	R	chr11	117203063	117203187	117203226	GGCGTGGTGAGTGGCACCCTGGGCTAGGGCGCTGGGGGG	+
TAGLN	ENST00000392951.8_1	K	R	chr11	117203072	117203084	117203112	GGAGCTGGAGGAGCGGCTGGTGGAGTGG	+
TAGLN	ENST00000392951.8_1	K	R	chr11	117203072	117203154	117203178	GGGCGCTTGGGCTTCCAGGTCTGG	+
TAGLN	ENST00000392951.8_1	K	R	chr11	117203072	117203187	117203226	GGCGTGGTGAGTGGCACCCTGGGCTAGGGCGCTGGGGGG	+
TAGLN	ENST00000392951.8_1	K	R	chr11	117203075	117203084	117203112	GGAGCTGGAGGAGCGGCTGGTGGAGTGG	+
TAGLN	ENST00000392951.8_1	K	R	chr11	117203075	117203154	117203178	GGGCGCTTGGGCTTCCAGGTCTGG	+
TAGLN	ENST00000392951.8_1	K	R	chr11	117203075	117203187	117203226	GGCGTGGTGAGTGGCACCCTGGGCTAGGGCGCTGGGGGG	+
TAGLN	ENST00000392951.8_1	Y	C	chr11	117203078	117203084	117203112	GGAGCTGGAGGAGCGGCTGGTGGAGTGG	+
TAGLN	ENST00000392951.8_1	Y	C	chr11	117203078	117203154	117203178	GGGCGCTTGGGCTTCCAGGTCTGG	+
TAGLN	ENST00000392951.8_1	Y	C	chr11	117203078	117203187	117203226	GGCGTGGTGAGTGGCACCCTGGGCTAGGGCGCTGGGGGG	+
TAGLN	ENST00000392951.8_1	D	G	chr11	117203081	117203084	117203112	GGAGCTGGAGGAGCGGCTGGTGGAGTGG	+
TAGLN	ENST00000392951.8_1	D	G	chr11	117203081	117203154	117203178	GGGCGCTTGGGCTTCCAGGTCTGG	+
TAGLN	ENST00000392951.8_1	D	G	chr11	117203081	117203187	117203226	GGCGTGGTGAGTGGCACCCTGGGCTAGGGCGCTGGGGGG	+
TAGLN	ENST00000392951.8_1	E	G	chr11	117203084	117203084	117203112	GGAGCTGGAGGAGCGGCTGGTGGAGTGG	+
TAGLN	ENST00000392951.8_1	E	G	chr11	117203084	117203154	117203178	GGGCGCTTGGGCTTCCAGGTCTGG	+
TAGLN	ENST00000392951.8_1	E	G	chr11	117203084	117203187	117203226	GGCGTGGTGAGTGGCACCCTGGGCTAGGGCGCTGGGGGG	+
TAGLN	ENST00000392951.8_1	R	G	chr11	117204234	117204113	117204150	GGAAGGCAATGGGATTGGGCTAGGACGTAACAGAGGG	+
TAGLN	ENST00000392951.8_1	R	G	chr11	117204234	117204278	117204315	GGCCTTCAGATGGGCAGCAACAGAGGGGCCTCCCAGG	+
TAGLN	ENST00000392951.8_1	R	G	chr11	117204234	117204317	117204344	GGCATGACAGGCTACGGACGACCTCGG	+
TAGLN	ENST00000392951.8_1	T	A	chr11	117204243	117204113	117204150	GGAAGGCAATGGGATTGGGCTAGGACGTAACAGAGGG	+
TAGLN	ENST00000392951.8_1	T	A	chr11	117204243	117204278	117204315	GGCCTTCAGATGGGCAGCAACAGAGGGGCCTCCCAGG	+
TAGLN	ENST00000392951.8_1	T	A	chr11	117204243	117204317	117204344	GGCATGACAGGCTACGGACGACCTCGG	+
TAGLN	ENST00000392951.8_1	Q	R	chr11	117204253	117204113	117204150	GGAAGGCAATGGGATTGGGCTAGGACGTAACAGAGGG	+
TAGLN	ENST00000392951.8_1	Q	R	chr11	117204253	117204278	117204315	GGCCTTCAGATGGGCAGCAACAGAGGGGCCTCCCAGG	+
TAGLN	ENST00000392951.8_1	Q	R	chr11	117204253	117204317	117204344	GGCATGACAGGCTACGGACGACCTCGG	+
TAGLN	ENST00000392951.8_1	H	R	chr11	117204271	117204113	117204150	GGAAGGCAATGGGATTGGGCTAGGACGTAACAGAGGG	+
TAGLN	ENST00000392951.8_1	H	R	chr11	117204271	117204278	117204315	GGCCTTCAGATGGGCAGCAACAGAGGGGCCTCCCAGG	+
TAGLN	ENST00000392951.8_1	H	R	chr11	117204271	117204317	117204344	GGCATGACAGGCTACGGACGACCTCGG	+
TAGLN	ENST00000392951.8_1	I	V	chr11	117204276	117204113	117204150	GGAAGGCAATGGGATTGGGCTAGGACGTAACAGAGGG	+
TAGLN	ENST00000392951.8_1	I	V	chr11	117204276	117204278	117204315	GGCCTTCAGATGGGCAGCAACAGAGGGGCCTCCCAGG	+
TAGLN	ENST00000392951.8_1	I	V	chr11	117204276	117204317	117204344	GGCATGACAGGCTACGGACGACCTCGG	+
TAGLN	ENST00000392951.8_1	N	S	chr11	117204298	117204113	117204150	GGAAGGCAATGGGATTGGGCTAGGACGTAACAGAGGG	+
TAGLN	ENST00000392951.8_1	N	S	chr11	117204298	117204278	117204315	GGCCTTCAGATGGGCAGCAACAGAGGGGCCTCCCAGG	+
TAGLN	ENST00000392951.8_1	N	S	chr11	117204298	117204317	117204344	GGCATGACAGGCTACGGACGACCTCGG	+
TAGLN	ENST00000392951.8_1	R	G	chr11	117204300	117204113	117204150	GGAAGGCAATGGGATTGGGCTAGGACGTAACAGAGGG	+
TAGLN	ENST00000392951.8_1	R	G	chr11	117204300	117204278	117204315	GGCCTTCAGATGGGCAGCAACAGAGGGGCCTCCCAGG	+
TAGLN	ENST00000392951.8_1	R	G	chr11	117204300	117204317	117204344	GGCATGACAGGCTACGGACGACCTCGG	+
TAGLN	ENST00000392951.8_1	Y	C	chr11	117204331	117204135	117204166	GGACGTAACAGAGGGATCAGAAAACGGGTGG	+
TAGLN	ENST00000392951.8_1	Y	C	chr11	117204331	117204278	117204315	GGCCTTCAGATGGGCAGCAACAGAGGGGCCTCCCAGG	+
TAGLN	ENST00000392951.8_1	Y	C	chr11	117204331	117204317	117204344	GGCATGACAGGCTACGGACGACCTCGG	+
TAGLN	ENST00000392951.8_1	Q	R	chr11	117204346	117204278	117204315	GGCCTTCAGATGGGCAGCAACAGAGGGGCCTCCCAGG	+
TAGLN	ENST00000392951.8_1	Q	R	chr11	117204346	117204317	117204344	GGCATGACAGGCTACGGACGACCTCGG	+
TAGLN	ENST00000392951.8_1	S	G	chr11	117204354	117204278	117204315	GGCCTTCAGATGGGCAGCAACAGAGGGGCCTCCCAGG	+
TAGLN	ENST00000392951.8_1	S	G	chr11	117204354	117204317	117204344	GGCATGACAGGCTACGGACGACCTCGG	+
FAM118B	ENST00000360194.8_2	S	G	chr11	126262125	126262250	126262278	GGTTGAAGGGCGGGGTAGAAGAGGGGGG	+
ADAMTS15	ENST00000299164.3_1	Q	R	chr11	130449860	130449804	130449829	GGGCCCAAGGTCACCGGCAATGCGG	+
ADAMTS15	ENST00000299164.3_1	K	R	chr11	130449866	130449804	130449829	GGGCCCAAGGTCACCGGCAATGCGG	+
ADAMTS15	ENST00000299164.3_1	K	R	chr11	130449875	130449804	130449829	GGGCCCAAGGTCACCGGCAATGCGG	+
ADAMTS15	ENST00000299164.3_1	H	R	chr11	130449890	130449804	130449829	GGGCCCAAGGTCACCGGCAATGCGG	+
ADAMTS15	ENST00000299164.3_1	Y	C	chr11	130449899	130449804	130449829	GGGCCCAAGGTCACCGGCAATGCGG	+
ADAMTS15	ENST00000299164.3_1	T	A	chr11	130449907	130449804	130449829	GGGCCCAAGGTCACCGGCAATGCGG	+
ADAMTS15	ENST00000299164.3_1	R	G	chr11	130449925	130449804	130449829	GGGCCCAAGGTCACCGGCAATGCGG	+
VPS26B	ENST00000525095.2_1	Y	C	chr11	134225244	134225134	134225159	GGCTTCGGGCAGAGCGTGGAGGTGG	+
VPS26B	ENST00000525095.2_1	Y	C	chr11	134225244	134225208	134225225	GGAGGACGGGAAGAAGG	+
VPS26B	ENST00000525095.2_1	Y	C	chr11	134225244	134225248	134225270	GGGGAGACGGTCTCCGGGAAGG	+
VPS26B	ENST00000525095.2_1	Y	C	chr11	134225244	134225387	134225412	GGCCGGGGAGCAGGGTGATTCAGGG	+
WNK1	ENST00000315939.11_2	E	G	chr12	754188	754080	754116	GGGGAGCAAAGAGGAGCCGCCGCCGGCGAGAAGTGG	+
WNK1	ENST00000315939.11_2	E	G	chr12	754188	754120	754151	GGCGGCGGCAGCGCCAAGGAGCCACAGGAGG	+
WNK1	ENST00000315939.11_2	K	E	chr12	754193	754080	754116	GGGGAGCAAAGAGGAGCCGCCGCCGGCGAGAAGTGG	+
WNK1	ENST00000315939.11_2	K	E	chr12	754193	754120	754151	GGCGGCGGCAGCGCCAAGGAGCCACAGGAGG	+
WNK1	ENST00000315939.11_2	M	V	chr12	754205	754080	754116	GGGGAGCAAAGAGGAGCCGCCGCCGGCGAGAAGTGG	+
WNK1	ENST00000315939.11_2	M	V	chr12	754205	754120	754151	GGCGGCGGCAGCGCCAAGGAGCCACAGGAGG	+
WNK1	ENST00000315939.11_2	N	S	chr12	754212	754080	754116	GGGGAGCAAAGAGGAGCCGCCGCCGGCGAGAAGTGG	+
WNK1	ENST00000315939.11_2	N	S	chr12	754212	754120	754151	GGCGGCGGCAGCGCCAAGGAGCCACAGGAGG	+
WNK1	ENST00000315939.11_2	K	E	chr12	754229	754080	754116	GGGGAGCAAAGAGGAGCCGCCGCCGGCGAGAAGTGG	+
WNK1	ENST00000315939.11_2	K	E	chr12	754229	754120	754151	GGCGGCGGCAGCGCCAAGGAGCCACAGGAGG	+
WNK1	ENST00000315939.11_2	I	V	chr12	754238	754080	754116	GGGGAGCAAAGAGGAGCCGCCGCCGGCGAGAAGTGG	+
WNK1	ENST00000315939.11_2	I	V	chr12	754238	754120	754151	GGCGGCGGCAGCGCCAAGGAGCCACAGGAGG	+
CCND2	ENST00000261254.8_2	K	E	chr12	4274173	4273999	4274026	GGCCGGGGAAAGCAGGAGGGAGAGGGG	+
CCND2	ENST00000261254.8_2	K	E	chr12	4274173	4274060	4274089	GGTGGACCCGGTCCGCAGGGCCGTGCGGG	+
CCND2	ENST00000261254.8_2	K	E	chr12	4274173	4274213	4274248	GGTGGCCACCTGGATGCTGGAGGTAGGTCGGGGGG	+
CCND2	ENST00000261254.8_2	K	E	chr12	4274173	4274249	4274279	GGCGCTCGCCAGGAGCCAGGACCCCTCCGG	+
CCND2	ENST00000261254.8_2	K	R	chr12	4274174	4273999	4274026	GGCCGGGGAAAGCAGGAGGGAGAGGGG	+
CCND2	ENST00000261254.8_2	K	R	chr12	4274174	4274060	4274089	GGTGGACCCGGTCCGCAGGGCCGTGCGGG	+
CCND2	ENST00000261254.8_2	K	R	chr12	4274174	4274213	4274248	GGTGGCCACCTGGATGCTGGAGGTAGGTCGGGGGG	+
CCND2	ENST00000261254.8_2	K	R	chr12	4274174	4274249	4274279	GGCGCTCGCCAGGAGCCAGGACCCCTCCGG	+
CCND2	ENST00000261254.8_2	K	R	chr12	4274186	4273999	4274026	GGCCGGGGAAAGCAGGAGGGAGAGGGG	+
CCND2	ENST00000261254.8_2	K	R	chr12	4274186	4274060	4274089	GGTGGACCCGGTCCGCAGGGCCGTGCGGG	+
CCND2	ENST00000261254.8_2	K	R	chr12	4274186	4274213	4274248	GGTGGCCACCTGGATGCTGGAGGTAGGTCGGGGGG	+
CCND2	ENST00000261254.8_2	K	R	chr12	4274186	4274249	4274279	GGCGCTCGCCAGGAGCCAGGACCCCTCCGG	+
CCND2	ENST00000261254.8_2	Y	C	chr12	4274201	4274003	4274038	GGGGAAAGCAGGAGGGAGAGGGGCCGCCGGGCTGG	+
CCND2	ENST00000261254.8_2	Y	C	chr12	4274201	4274060	4274089	GGTGGACCCGGTCCGCAGGGCCGTGCGGG	+
CCND2	ENST00000261254.8_2	Y	C	chr12	4274201	4274213	4274248	GGTGGCCACCTGGATGCTGGAGGTAGGTCGGGGGG	+
CCND2	ENST00000261254.8_2	Y	C	chr12	4274201	4274249	4274279	GGCGCTCGCCAGGAGCCAGGACCCCTCCGG	+
CCND2	ENST00000261254.8_2	M	V	chr12	4274212	4274013	4274044	GGAGGGAGAGGGGCCGCCGGGCTGGCCATGG	+
CCND2	ENST00000261254.8_2	M	V	chr12	4274212	4274060	4274089	GGTGGACCCGGTCCGCAGGGCCGTGCGGG	+
CCND2	ENST00000261254.8_2	M	V	chr12	4274212	4274213	4274248	GGTGGCCACCTGGATGCTGGAGGTAGGTCGGGGGG	+
CCND2	ENST00000261254.8_2	M	V	chr12	4274212	4274249	4274279	GGCGCTCGCCAGGAGCCAGGACCCCTCCGG	+
CCND2	ENST00000261254.8_2	T	A	chr12	4274221	4274022	4274044	GGGGCCGCCGGGCTGGCCATGG	+
CCND2	ENST00000261254.8_2	T	A	chr12	4274221	4274060	4274089	GGTGGACCCGGTCCGCAGGGCCGTGCGGG	+
CCND2	ENST00000261254.8_2	T	A	chr12	4274221	4274213	4274248	GGTGGCCACCTGGATGCTGGAGGTAGGTCGGGGGG	+
CCND2	ENST00000261254.8_2	T	A	chr12	4274221	4274249	4274279	GGCGCTCGCCAGGAGCCAGGACCCCTCCGG	+
KCNA1	ENST00000382545.5_4	I	V	chr12	4912576	4912468	4912480	GGTGGGCGGTGG	+
ENO2	ENST00000541477.5_1	D	G	chr12	6919719	6919714	6919754	GGGGACCAGCTGGGGGCACTCTACCAGGACTTTGTCAGGG	+
ENO2	ENST00000541477.5_1	D	G	chr12	6919719	6919762	6919787	GGTGAGAGGAAGTGGTGTGAGGGGG	+
ENO2	ENST00000541477.5_1	D	G	chr12	6919719	6919788	6919807	GGTCTGGGGGCAGGCAGGG	+
ENO2	ENST00000541477.5_1	D	G	chr12	6919719	6919825	6919863	GGACCTTATGGGGTGCTGACTCAGGCACCAGGTGGGGG	+
C1S	ENST00000617865.4_2	H	R	chr12	7065382	7065201	7065228	GGTTGGAGAAAGGGTTCCAAGTGGTGG	+
C1S	ENST00000617865.4_2	K	E	chr12	7065399	7065201	7065228	GGTTGGAGAAAGGGTTCCAAGTGGTGG	+
C1S	ENST00000617865.4_2	K	R	chr12	7065400	7065201	7065228	GGTTGGAGAAAGGGTTCCAAGTGGTGG	+
C1S	ENST00000617865.4_2	E	G	chr12	7065406	7065212	7065239	GGGTTCCAAGTGGTGGTGACCTTGCGG	+
C1S	ENST00000617865.4_2	S	G	chr12	7065411	7065212	7065239	GGGTTCCAAGTGGTGGTGACCTTGCGG	+
EIF2S3B	ENST00000322446.3_2	I	V	chr12	10506971	10506901	10506921	GGCGGTCTTATTGGAGTTGG	+
EIF2S3B	ENST00000322446.3_2	I	V	chr12	10506971	10506947	10506978	GGGCTGACAGAATGGTGGGGCAAATACTTGG	+
SMIM10L1	ENST00000622602.1_2	Y	C	chr12	11171508	11171333	11171360	GGGCGGGCGGCGACACCTGGCTCATGG	+
SMIM10L1	ENST00000622602.1_2	Y	C	chr12	11171508	11171581	11171617	GGCCTCCGGGGCCAGCATGATGGCCGACTCCCAGGG	+
SMIM10L1	ENST00000622602.1_2	Y	C	chr12	11171508	11171625	11171647	GGCGCGGCGGAGCAGCCAATGG	+
SMIM10L1	ENST00000622602.1_2	Y	C	chr12	11171514	11171333	11171360	GGGCGGGCGGCGACACCTGGCTCATGG	+
SMIM10L1	ENST00000622602.1_2	Y	C	chr12	11171514	11171581	11171617	GGCCTCCGGGGCCAGCATGATGGCCGACTCCCAGGG	+
SMIM10L1	ENST00000622602.1_2	Y	C	chr12	11171514	11171625	11171647	GGCGCGGCGGAGCAGCCAATGG	+
SMIM10L1	ENST00000622602.1_2	N	S	chr12	11171538	11171338	11171360	GGCGGCGACACCTGGCTCATGG	+
SMIM10L1	ENST00000622602.1_2	N	S	chr12	11171538	11171581	11171617	GGCCTCCGGGGCCAGCATGATGGCCGACTCCCAGGG	+
SMIM10L1	ENST00000622602.1_2	N	S	chr12	11171538	11171625	11171647	GGCGCGGCGGAGCAGCCAATGG	+
SMIM10L1	ENST00000622602.1_2	N	S	chr12	11171538	11171710	11171734	GGAGCTCCTCAGGGGGCGGCCGGG	+
SMIM10L1	ENST00000622602.1_2	I	V	chr12	11171558	11171581	11171617	GGCCTCCGGGGCCAGCATGATGGCCGACTCCCAGGG	+
SMIM10L1	ENST00000622602.1_2	I	V	chr12	11171558	11171625	11171647	GGCGCGGCGGAGCAGCCAATGG	+
SMIM10L1	ENST00000622602.1_2	I	V	chr12	11171558	11171710	11171734	GGAGCTCCTCAGGGGGCGGCCGGG	+
CDKN1B	ENST00000396340.1_1	S	G	chr12	12721154	12721318	12721347	GGGGAAGGGAGGGCAGGGTGGGGCTGAGG	+
CDKN1B	ENST00000396340.1_1	K	E	chr12	12721163	12721318	12721347	GGGGAAGGGAGGGCAGGGTGGGGCTGAGG	+
CDKN1B	ENST00000396340.1_1	I	V	chr12	12721187	12721318	12721347	GGGGAAGGGAGGGCAGGGTGGGGCTGAGG	+
CDKN1B	ENST00000396340.1_1	K	E	chr12	12721202	12721318	12721347	GGGGAAGGGAGGGCAGGGTGGGGCTGAGG	+
STRAP	ENST00000419869.7_2	S	G	chr12	15899948	15900002	15900030	GGCAAACTGTGGTAGGAAAAACGTATGG	+
STRAP	ENST00000419869.7_2	T	A	chr12	15899990	15900002	15900030	GGCAAACTGTGGTAGGAAAAACGTATGG	+
TROAP	ENST00000380327.9_3	R	G	chr12	49324229	49324036	49324064	GGTACCTGTTGGAGCCATGGTAACACGG	+
TROAP	ENST00000380327.9_3	R	G	chr12	49324229	49324071	49324106	GGCTGAGTAGGGGACTAGGAAGGGTAAAAGTGGGG	+
TROAP	ENST00000549275.5_3	N	D	chr12	49324251	49324054	49324084	GGTAACACGGCCTCCATGGCTGAGTAGGGG	+
TROAP	ENST00000549275.5_3	N	D	chr12	49324251	49324088	49324114	GGAAGGGTAAAAGTGGGGTTTTGGGG	+
ASIC1	ENST00000228468.8_1	N	D	chr12	50081596	50081672	50081706	GGCCTAGATGGGGAGGACTAGGAGAGCGAGGGGG	+
ASIC1	ENST00000228468.8_1	N	S	chr12	50081597	50081672	50081706	GGCCTAGATGGGGAGGACTAGGAGAGCGAGGGGG	+
ASIC1	ENST00000228468.8_1	I	V	chr12	50081599	50081672	50081706	GGCCTAGATGGGGAGGACTAGGAGAGCGAGGGGG	+
ASIC1	ENST00000228468.8_1	H	R	chr12	50081609	50081672	50081706	GGCCTAGATGGGGAGGACTAGGAGAGCGAGGGGG	+
ASIC1	ENST00000228468.8_1	H	R	chr12	50081612	50081672	50081706	GGCCTAGATGGGGAGGACTAGGAGAGCGAGGGGG	+
ASIC1	ENST00000228468.8_1	E	G	chr12	50081633	50081672	50081706	GGCCTAGATGGGGAGGACTAGGAGAGCGAGGGGG	+
ASIC1	ENST00000228468.8_1	D	G	chr12	50081636	50081672	50081706	GGCCTAGATGGGGAGGACTAGGAGAGCGAGGGGG	+
ASIC1	ENST00000228468.8_1	T	A	chr12	50081641	50081672	50081706	GGCCTAGATGGGGAGGACTAGGAGAGCGAGGGGG	+
KRT86	ENST00000293525.5_1	K	E	chr12	52305288	52305094	52305114	GGACAGGATGTGGGTAGAGG	+
KRT86	ENST00000293525.5_1	K	E	chr12	52305288	52305127	52305153	GGCTGTGTGAGGGGGCAGGGTTGGGG	+
KRT86	ENST00000293525.5_1	K	E	chr12	52305288	52305169	52305194	GGAGGTGGAGTCAGGACATGGTGGG	+
KRT86	ENST00000293525.5_1	K	E	chr12	52305288	52305280	52305318	GGTTGTCAAGCTGGACAACAGCCGGGACCTGAACATGG	+
KRT86	ENST00000293525.5_1	K	R	chr12	52305289	52305094	52305114	GGACAGGATGTGGGTAGAGG	+
KRT86	ENST00000293525.5_1	K	R	chr12	52305289	52305127	52305153	GGCTGTGTGAGGGGGCAGGGTTGGGG	+
KRT86	ENST00000293525.5_1	K	R	chr12	52305289	52305169	52305194	GGAGGTGGAGTCAGGACATGGTGGG	+
KRT86	ENST00000293525.5_1	K	R	chr12	52305289	52305280	52305318	GGTTGTCAAGCTGGACAACAGCCGGGACCTGAACATGG	+
KRT86	ENST00000293525.5_1	N	S	chr12	52305298	52305127	52305153	GGCTGTGTGAGGGGGCAGGGTTGGGG	+
KRT86	ENST00000293525.5_1	N	S	chr12	52305298	52305169	52305194	GGAGGTGGAGTCAGGACATGGTGGG	+
KRT86	ENST00000293525.5_1	N	S	chr12	52305298	52305280	52305318	GGTTGTCAAGCTGGACAACAGCCGGGACCTGAACATGG	+
KRT86	ENST00000293525.5_1	D	G	chr12	52305307	52305127	52305153	GGCTGTGTGAGGGGGCAGGGTTGGGG	+
KRT86	ENST00000293525.5_1	D	G	chr12	52305307	52305169	52305194	GGAGGTGGAGTCAGGACATGGTGGG	+
KRT86	ENST00000293525.5_1	D	G	chr12	52305307	52305280	52305318	GGTTGTCAAGCTGGACAACAGCCGGGACCTGAACATGG	+
KRT86	ENST00000293525.5_1	N	S	chr12	52305313	52305127	52305153	GGCTGTGTGAGGGGGCAGGGTTGGGG	+
KRT86	ENST00000293525.5_1	N	S	chr12	52305313	52305169	52305194	GGAGGTGGAGTCAGGACATGGTGGG	+
KRT86	ENST00000293525.5_1	N	S	chr12	52305313	52305280	52305318	GGTTGTCAAGCTGGACAACAGCCGGGACCTGAACATGG	+
KRT86	ENST00000293525.5_1	D	G	chr12	52305319	52305127	52305153	GGCTGTGTGAGGGGGCAGGGTTGGGG	+
KRT86	ENST00000293525.5_1	D	G	chr12	52305319	52305169	52305194	GGAGGTGGAGTCAGGACATGGTGGG	+
KRT86	ENST00000293525.5_1	D	G	chr12	52305319	52305280	52305318	GGTTGTCAAGCTGGACAACAGCCGGGACCTGAACATGG	+
KRT86	ENST00000293525.5_1	I	V	chr12	52305327	52305127	52305153	GGCTGTGTGAGGGGGCAGGGTTGGGG	+
KRT86	ENST00000293525.5_1	I	V	chr12	52305327	52305169	52305194	GGAGGTGGAGTCAGGACATGGTGGG	+
KRT86	ENST00000293525.5_1	I	V	chr12	52305327	52305280	52305318	GGTTGTCAAGCTGGACAACAGCCGGGACCTGAACATGG	+
KRT86	ENST00000293525.5_1	K	E	chr12	52305339	52305169	52305194	GGAGGTGGAGTCAGGACATGGTGGG	+
KRT86	ENST00000293525.5_1	K	E	chr12	52305339	52305280	52305318	GGTTGTCAAGCTGGACAACAGCCGGGACCTGAACATGG	+
KRT86	ENST00000293525.5_1	K	R	chr12	52305340	52305169	52305194	GGAGGTGGAGTCAGGACATGGTGGG	+
KRT86	ENST00000293525.5_1	K	R	chr12	52305340	52305280	52305318	GGTTGTCAAGCTGGACAACAGCCGGGACCTGAACATGG	+
KRT86	ENST00000293525.5_1	Y	C	chr12	52305349	52305169	52305194	GGAGGTGGAGTCAGGACATGGTGGG	+
KRT86	ENST00000293525.5_1	Y	C	chr12	52305349	52305280	52305318	GGTTGTCAAGCTGGACAACAGCCGGGACCTGAACATGG	+
KRT86	ENST00000293525.5_1	D	G	chr12	52305355	52305169	52305194	GGAGGTGGAGTCAGGACATGGTGGG	+
KRT86	ENST00000293525.5_1	D	G	chr12	52305355	52305280	52305318	GGTTGTCAAGCTGGACAACAGCCGGGACCTGAACATGG	+
KRT86	ENST00000293525.5_1	E	G	chr12	52305379	52305182	52305199	GGACATGGTGGGTGGGG	+
KRT86	ENST00000293525.5_1	E	G	chr12	52305379	52305280	52305318	GGTTGTCAAGCTGGACAACAGCCGGGACCTGAACATGG	+
KRT86	ENST00000293525.5_1	E	G	chr12	52305385	52305280	52305318	GGTTGTCAAGCTGGACAACAGCCGGGACCTGAACATGG	+
KRT86	ENST00000293525.5_1	K	E	chr12	52305402	52305280	52305318	GGTTGTCAAGCTGGACAACAGCCGGGACCTGAACATGG	+
KRT18	ENST00000550600.5_2	K	R	chr12	52949415	52949245	52949270	GGCGCCCGGCCGGTCAGCAGCGCGG	+
KRT18	ENST00000550600.5_2	K	R	chr12	52949415	52949284	52949308	GGCGCTGGGGGCTCTGGTTCCCGG	+
KRT18	ENST00000550600.5_2	K	R	chr12	52949415	52949336	52949371	GGGGCGGCATGGGGTCCGGGGGCCTGGCCACCGGG	+
KRT18	ENST00000550600.5_2	K	R	chr12	52949415	52949377	52949400	GGGGGTCTGGCAGGAATGGGAGG	+
KRT18	ENST00000550600.5_2	K	R	chr12	52949415	52949445	52949477	GGCCTCTTACCTGGACAGAGTGAGGAGCCTGG	+
KRT18	ENST00000550600.5_2	K	R	chr12	52949415	52949510	52949540	GGGAGCACTTGGAGAAGAAGGGACCCCAGG	+
KRT18	ENST00000550600.5_2	K	R	chr12	52949415	52949574	52949606	GGACCTGAGGGCTCAGGTAAGGGGTAGGAGGG	+
KRT18	ENST00000550600.5_2	S	G	chr12	52949429	52949245	52949270	GGCGCCCGGCCGGTCAGCAGCGCGG	+
KRT18	ENST00000550600.5_2	S	G	chr12	52949429	52949284	52949308	GGCGCTGGGGGCTCTGGTTCCCGG	+
KRT18	ENST00000550600.5_2	S	G	chr12	52949429	52949336	52949371	GGGGCGGCATGGGGTCCGGGGGCCTGGCCACCGGG	+
KRT18	ENST00000550600.5_2	S	G	chr12	52949429	52949377	52949400	GGGGGTCTGGCAGGAATGGGAGG	+
KRT18	ENST00000550600.5_2	S	G	chr12	52949429	52949445	52949477	GGCCTCTTACCTGGACAGAGTGAGGAGCCTGG	+
KRT18	ENST00000550600.5_2	S	G	chr12	52949429	52949510	52949540	GGGAGCACTTGGAGAAGAAGGGACCCCAGG	+
KRT18	ENST00000550600.5_2	S	G	chr12	52949429	52949574	52949606	GGACCTGAGGGCTCAGGTAAGGGGTAGGAGGG	+
KRT18	ENST00000550600.5_2	Y	C	chr12	52949454	52949284	52949308	GGCGCTGGGGGCTCTGGTTCCCGG	+
KRT18	ENST00000550600.5_2	Y	C	chr12	52949454	52949336	52949371	GGGGCGGCATGGGGTCCGGGGGCCTGGCCACCGGG	+
KRT18	ENST00000550600.5_2	Y	C	chr12	52949454	52949377	52949400	GGGGGTCTGGCAGGAATGGGAGG	+
KRT18	ENST00000550600.5_2	Y	C	chr12	52949454	52949445	52949477	GGCCTCTTACCTGGACAGAGTGAGGAGCCTGG	+
KRT18	ENST00000550600.5_2	Y	C	chr12	52949454	52949510	52949540	GGGAGCACTTGGAGAAGAAGGGACCCCAGG	+
KRT18	ENST00000550600.5_2	Y	C	chr12	52949454	52949574	52949606	GGACCTGAGGGCTCAGGTAAGGGGTAGGAGGG	+
KRT18	ENST00000550600.5_2	R	G	chr12	52949462	52949284	52949308	GGCGCTGGGGGCTCTGGTTCCCGG	+
KRT18	ENST00000550600.5_2	R	G	chr12	52949462	52949336	52949371	GGGGCGGCATGGGGTCCGGGGGCCTGGCCACCGGG	+
KRT18	ENST00000550600.5_2	R	G	chr12	52949462	52949377	52949400	GGGGGTCTGGCAGGAATGGGAGG	+
KRT18	ENST00000550600.5_2	R	G	chr12	52949462	52949445	52949477	GGCCTCTTACCTGGACAGAGTGAGGAGCCTGG	+
KRT18	ENST00000550600.5_2	R	G	chr12	52949462	52949510	52949540	GGGAGCACTTGGAGAAGAAGGGACCCCAGG	+
KRT18	ENST00000550600.5_2	R	G	chr12	52949462	52949574	52949606	GGACCTGAGGGCTCAGGTAAGGGGTAGGAGGG	+
TNS2	ENST00000379902.7_1	Y	C	chr12	53059602	53059428	53059464	GGGCTACCGGGAGCCCTGCGGGGTTCCCAATGGGGG	+
TNS2	ENST00000379902.7_1	Y	C	chr12	53059602	53059472	53059498	GGCCAGAGGGAACCCTGGAGAGGAGG	+
TNS2	ENST00000379902.7_1	Y	C	chr12	53059602	53059503	53059536	GGCCTACGGGGGCTATGAGGGATCCCCCCAGGG	+
TNS2	ENST00000379902.7_1	Y	C	chr12	53059602	53059654	53059690	GGCTACCGGGAGGTGGTCATCCTGGAGGACCCTGGG	+
TNS2	ENST00000379902.7_1	Y	C	chr12	53059602	53059756	53059789	GGACTGCGGCTGGAGAGGGAGGCTGGAGAAGGG	+
TNS2	ENST00000379902.7_1	K	R	chr12	53059620	53059428	53059464	GGGCTACCGGGAGCCCTGCGGGGTTCCCAATGGGGG	+
TNS2	ENST00000379902.7_1	K	R	chr12	53059620	53059472	53059498	GGCCAGAGGGAACCCTGGAGAGGAGG	+
TNS2	ENST00000379902.7_1	K	R	chr12	53059620	53059503	53059536	GGCCTACGGGGGCTATGAGGGATCCCCCCAGGG	+
TNS2	ENST00000379902.7_1	K	R	chr12	53059620	53059654	53059690	GGCTACCGGGAGGTGGTCATCCTGGAGGACCCTGGG	+
TNS2	ENST00000379902.7_1	K	R	chr12	53059620	53059756	53059789	GGACTGCGGCTGGAGAGGGAGGCTGGAGAAGGG	+
TNS2	ENST00000379902.7_1	Y	C	chr12	53059659	53059459	53059490	GGGGGCTACTACCGGCCAGAGGGAACCCTGG	+
TNS2	ENST00000379902.7_1	Y	C	chr12	53059659	53059493	53059524	GGAGGCGACTGGCCTACGGGGGCTATGAGGG	+
TNS2	ENST00000379902.7_1	Y	C	chr12	53059659	53059533	53059564	GGGCTACGCCGAGGCCTCGATGGAGAAGAGG	+
TNS2	ENST00000379902.7_1	Y	C	chr12	53059659	53059654	53059690	GGCTACCGGGAGGTGGTCATCCTGGAGGACCCTGGG	+
TNS2	ENST00000379902.7_1	Y	C	chr12	53059659	53059756	53059789	GGACTGCGGCTGGAGAGGGAGGCTGGAGAAGGG	+
DGKA	ENST00000394147.5_2	E	G	chr12	55953148	55952949	55952975	GGGAGCTGAGTGGGCAGGACGAAGGG	+
DGKA	ENST00000394147.5_2	E	G	chr12	55953148	55953058	55953079	GGAAGTGGTTGGGCTGGAGGG	+
DGKA	ENST00000394147.5_2	E	G	chr12	55953148	55953178	55953208	GGGTCCCTGAGGGAAGGTGTGGGGCTGGGG	+
DGKA	ENST00000394147.5_2	E	G	chr12	55953148	55953216	55953241	GGGTCATGGGAATGGTGGGGAGGGG	+
SHMT2	ENST00000557487.5_1	Y	C	chr12	57229786	57229800	57229823	GGGCGGCTCGGGTAAGAATGGGG	+
SHMT2	ENST00000557487.5_1	Y	C	chr12	57229786	57229918	57229940	GGATTGGGGCCTCAGGGAGCGG	+
GLI1	ENST00000543426.5_1	R	G	chr12	57470841	57470746	57470758	GGCAGGGGGAGG	+
GLI1	ENST00000543426.5_1	R	G	chr12	57470841	57470867	57470890	GGGACCTCCATGGTGGGCAGTGG	+
GLI1	ENST00000543426.5_1	R	G	chr12	57470841	57470929	57470952	GGGATATGGGGGACCTGAAGGGG	+
GLI1	ENST00000543426.5_1	E	G	chr12	57470854	57470746	57470758	GGCAGGGGGAGG	+
GLI1	ENST00000543426.5_1	E	G	chr12	57470854	57470867	57470890	GGGACCTCCATGGTGGGCAGTGG	+
GLI1	ENST00000543426.5_1	E	G	chr12	57470854	57470929	57470952	GGGATATGGGGGACCTGAAGGGG	+
OS9	ENST00000413095.6_1	S	G	chr12	57717905	57717933	57717959	GGAGCTGAAAGGTGGAACAAAAAAGG	+
OS9	ENST00000413095.6_1	I	V	chr12	57717920	57717933	57717959	GGAGCTGAAAGGTGGAACAAAAAAGG	+
OS9	ENST00000413095.6_1	I	M	chr12	57717931	57717933	57717959	GGAGCTGAAAGGTGGAACAAAAAAGG	+
CPSF6	ENST00000266679.8_2	R	G	chr12	69257815	69257742	69257771	GGACAAATGTCTGGGGAAGGTAAAGCTGG	+
CPSF6	ENST00000266679.8_2	R	G	chr12	69257815	69257808	69257839	GGTGGTAGAGGACGGGGCCGTTTTCCAGGGG	+
CPSF6	ENST00000266679.8_2	R	G	chr12	69257815	69257865	69257886	GGGCCAGCAGGACCAGGAGGG	+
KCNMB4	ENST00000258111.5_2	Y	C	chr12	70366997	70366883	70366909	GGAGGCCAATTGCACGGTGCTGTCGG	+
KCNMB4	ENST00000258111.5_2	Y	C	chr12	70366997	70367092	70367129	GGGGCTCCCCGCGAGGGAGGTTTGGAGGCAGCGTCGG	+
KCNMB4	ENST00000258111.5_2	Y	C	chr12	70366997	70367175	70367197	GGAGGAGACCAGGTGGCGCAGG	+
KCNMB4	ENST00000258111.5_2	N	S	chr12	70367006	70366883	70366909	GGAGGCCAATTGCACGGTGCTGTCGG	+
KCNMB4	ENST00000258111.5_2	N	S	chr12	70367006	70367092	70367129	GGGGCTCCCCGCGAGGGAGGTTTGGAGGCAGCGTCGG	+
KCNMB4	ENST00000258111.5_2	N	S	chr12	70367006	70367175	70367197	GGAGGAGACCAGGTGGCGCAGG	+
KCNMB4	ENST00000258111.5_2	E	G	chr12	70367012	70366883	70366909	GGAGGCCAATTGCACGGTGCTGTCGG	+
KCNMB4	ENST00000258111.5_2	E	G	chr12	70367012	70367092	70367129	GGGGCTCCCCGCGAGGGAGGTTTGGAGGCAGCGTCGG	+
KCNMB4	ENST00000258111.5_2	E	G	chr12	70367012	70367175	70367197	GGAGGAGACCAGGTGGCGCAGG	+
KCNMB4	ENST00000258111.5_2	R	G	chr12	70367023	70366883	70366909	GGAGGCCAATTGCACGGTGCTGTCGG	+
KCNMB4	ENST00000258111.5_2	R	G	chr12	70367023	70367092	70367129	GGGGCTCCCCGCGAGGGAGGTTTGGAGGCAGCGTCGG	+
KCNMB4	ENST00000258111.5_2	R	G	chr12	70367023	70367175	70367197	GGAGGAGACCAGGTGGCGCAGG	+
TRHDE	ENST00000261180.8_1	N	S	chr12	72273443	72273359	72273382	GGCCGAGGACCGGGCGTTCGGGG	+
TRHDE	ENST00000261180.8_1	N	S	chr12	72273443	72273422	72273454	GGTCTTAGTGGTGGTGCTGAATAGGACACTGG	+
TRHDE	ENST00000261180.8_1	N	S	chr12	72273443	72273546	72273573	GGGGAGAGAAGGTATGGAGGGAGGCGG	+
TRHDE	ENST00000261180.8_1	R	G	chr12	72273445	72273359	72273382	GGCCGAGGACCGGGCGTTCGGGG	+
TRHDE	ENST00000261180.8_1	R	G	chr12	72273445	72273422	72273454	GGTCTTAGTGGTGGTGCTGAATAGGACACTGG	+
TRHDE	ENST00000261180.8_1	R	G	chr12	72273445	72273546	72273573	GGGGAGAGAAGGTATGGAGGGAGGCGG	+
TRHDE	ENST00000261180.8_1	Q	R	chr12	72273461	72273359	72273382	GGCCGAGGACCGGGCGTTCGGGG	+
TRHDE	ENST00000261180.8_1	Q	R	chr12	72273461	72273422	72273454	GGTCTTAGTGGTGGTGCTGAATAGGACACTGG	+
TRHDE	ENST00000261180.8_1	Q	R	chr12	72273461	72273546	72273573	GGGGAGAGAAGGTATGGAGGGAGGCGG	+
TRHDE	ENST00000261180.8_1	N	S	chr12	72273467	72273359	72273382	GGCCGAGGACCGGGCGTTCGGGG	+
TRHDE	ENST00000261180.8_1	N	S	chr12	72273467	72273422	72273454	GGTCTTAGTGGTGGTGCTGAATAGGACACTGG	+
TRHDE	ENST00000261180.8_1	N	S	chr12	72273467	72273546	72273573	GGGGAGAGAAGGTATGGAGGGAGGCGG	+
TRHDE	ENST00000261180.8_1	Y	C	chr12	72273470	72273359	72273382	GGCCGAGGACCGGGCGTTCGGGG	+
TRHDE	ENST00000261180.8_1	Y	C	chr12	72273470	72273422	72273454	GGTCTTAGTGGTGGTGCTGAATAGGACACTGG	+
TRHDE	ENST00000261180.8_1	Y	C	chr12	72273470	72273546	72273573	GGGGAGAGAAGGTATGGAGGGAGGCGG	+
TRHDE	ENST00000261180.8_1	N	S	chr12	72273473	72273359	72273382	GGCCGAGGACCGGGCGTTCGGGG	+
TRHDE	ENST00000261180.8_1	N	S	chr12	72273473	72273422	72273454	GGTCTTAGTGGTGGTGCTGAATAGGACACTGG	+
TRHDE	ENST00000261180.8_1	N	S	chr12	72273473	72273546	72273573	GGGGAGAGAAGGTATGGAGGGAGGCGG	+
TRHDE	ENST00000261180.8_1	K	R	chr12	72273479	72273359	72273382	GGCCGAGGACCGGGCGTTCGGGG	+
TRHDE	ENST00000261180.8_1	K	R	chr12	72273479	72273422	72273454	GGTCTTAGTGGTGGTGCTGAATAGGACACTGG	+
TRHDE	ENST00000261180.8_1	K	R	chr12	72273479	72273546	72273573	GGGGAGAGAAGGTATGGAGGGAGGCGG	+
TRHDE	ENST00000261180.8_1	K	R	chr12	72273479	72273657	72273677	GGGAAGCCAGGGGTGGGGGG	+
TRHDE	ENST00000261180.8_1	I	V	chr12	72273484	72273359	72273382	GGCCGAGGACCGGGCGTTCGGGG	+
TRHDE	ENST00000261180.8_1	I	V	chr12	72273484	72273422	72273454	GGTCTTAGTGGTGGTGCTGAATAGGACACTGG	+
TRHDE	ENST00000261180.8_1	I	V	chr12	72273484	72273546	72273573	GGGGAGAGAAGGTATGGAGGGAGGCGG	+
TRHDE	ENST00000261180.8_1	I	V	chr12	72273484	72273657	72273681	GGGAAGCCAGGGGTGGGGGGAAGG	+
TRHDE	ENST00000261180.8_1	N	D	chr12	72273490	72273359	72273382	GGCCGAGGACCGGGCGTTCGGGG	+
TRHDE	ENST00000261180.8_1	N	D	chr12	72273490	72273422	72273454	GGTCTTAGTGGTGGTGCTGAATAGGACACTGG	+
TRHDE	ENST00000261180.8_1	N	D	chr12	72273490	72273546	72273573	GGGGAGAGAAGGTATGGAGGGAGGCGG	+
TRHDE	ENST00000261180.8_1	N	D	chr12	72273490	72273657	72273681	GGGAAGCCAGGGGTGGGGGGAAGG	+
TRHDE	ENST00000261180.8_1	N	S	chr12	72273491	72273359	72273382	GGCCGAGGACCGGGCGTTCGGGG	+
TRHDE	ENST00000261180.8_1	N	S	chr12	72273491	72273422	72273454	GGTCTTAGTGGTGGTGCTGAATAGGACACTGG	+
TRHDE	ENST00000261180.8_1	N	S	chr12	72273491	72273546	72273573	GGGGAGAGAAGGTATGGAGGGAGGCGG	+
TRHDE	ENST00000261180.8_1	N	S	chr12	72273491	72273657	72273681	GGGAAGCCAGGGGTGGGGGGAAGG	+
TRHDE	ENST00000261180.8_1	N	S	chr12	72273506	72273359	72273382	GGCCGAGGACCGGGCGTTCGGGG	+
TRHDE	ENST00000261180.8_1	N	S	chr12	72273506	72273422	72273454	GGTCTTAGTGGTGGTGCTGAATAGGACACTGG	+
TRHDE	ENST00000261180.8_1	N	S	chr12	72273506	72273546	72273573	GGGGAGAGAAGGTATGGAGGGAGGCGG	+
TRHDE	ENST00000261180.8_1	N	S	chr12	72273506	72273657	72273693	GGGAAGCCAGGGGTGGGGGGAAGGAAACGAAAGCGG	+
ACACB	ENST00000377848.7_1	R	G	chr12	109227383	109227422	109227449	GGCAGCTCCCGGACGGCACCTGCGTGG	+
ACACB	ENST00000377848.7_1	R	G	chr12	109227383	109227488	109227517	GGTATGGAGTGGGACACACCCAGGGACGG	+
MVK	ENST00000639206.1_1	H	R	chr12	109579171	109578989	109579012	GGAGGAGGGAAATATTTTGGGGG	+
MVK	ENST00000639206.1_1	M	V	chr12	109579179	109578989	109579012	GGAGGAGGGAAATATTTTGGGGG	+
[truncated: 6,879 more rows]

## Sheet: Minus
Gene	Ensembl ID	ref AA	mut AA	chr	EditPos	GQ start	GQ end	seq	strand
INTS11	ENST00000419704.5_1	K	R	chr1	1314855	1314719	1314758	CCCCCCACCCTGAGACCCTGACCCATGCCAAGGGCAGCC	-
INTS11	ENST00000419704.5_1	K	R	chr1	1314855	1314761	1314781	CCTGCCAGAAAGACCAGCCC	-
INTS11	ENST00000419704.5_1	K	R	chr1	1314855	1314788	1314811	CCGAGGGCCCATGTCCCCACCCC	-
INTS11	ENST00000419704.5_1	K	R	chr1	1314855	1314822	1314839	CCTTCCCACCACGCTCC	-
INTS11	ENST00000419704.5_1	K	R	chr1	1314858	1314719	1314758	CCCCCCACCCTGAGACCCTGACCCATGCCAAGGGCAGCC	-
INTS11	ENST00000419704.5_1	K	R	chr1	1314858	1314761	1314781	CCTGCCAGAAAGACCAGCCC	-
INTS11	ENST00000419704.5_1	K	R	chr1	1314858	1314788	1314811	CCGAGGGCCCATGTCCCCACCCC	-
INTS11	ENST00000419704.5_1	K	R	chr1	1314858	1314822	1314839	CCTTCCCACCACGCTCC	-
INTS11	ENST00000419704.5_1	K	R	chr1	1314858	1315037	1315057	CCCCAGTACCACGCCCAGCC	-
INTS11	ENST00000419704.5_1	K	E	chr1	1314859	1314719	1314758	CCCCCCACCCTGAGACCCTGACCCATGCCAAGGGCAGCC	-
INTS11	ENST00000419704.5_1	K	E	chr1	1314859	1314761	1314781	CCTGCCAGAAAGACCAGCCC	-
INTS11	ENST00000419704.5_1	K	E	chr1	1314859	1314788	1314811	CCGAGGGCCCATGTCCCCACCCC	-
INTS11	ENST00000419704.5_1	K	E	chr1	1314859	1314822	1314839	CCTTCCCACCACGCTCC	-
INTS11	ENST00000419704.5_1	K	E	chr1	1314859	1315037	1315057	CCCCAGTACCACGCCCAGCC	-
INTS11	ENST00000419704.5_1	K	E	chr1	1314886	1314719	1314758	CCCCCCACCCTGAGACCCTGACCCATGCCAAGGGCAGCC	-
INTS11	ENST00000419704.5_1	K	E	chr1	1314886	1314761	1314781	CCTGCCAGAAAGACCAGCCC	-
INTS11	ENST00000419704.5_1	K	E	chr1	1314886	1314788	1314811	CCGAGGGCCCATGTCCCCACCCC	-
INTS11	ENST00000419704.5_1	K	E	chr1	1314886	1314822	1314839	CCTTCCCACCACGCTCC	-
INTS11	ENST00000419704.5_1	K	E	chr1	1314886	1315037	1315064	CCCCAGTACCACGCCCAGCCGCCTTCC	-
DVL1	ENST00000378891.9_3	K	R	chr1	1348917	1348729	1348760	CCGCACACGGGCCGAGGCCGCCACCCGCGCC	-
DVL1	ENST00000378891.9_3	K	R	chr1	1348917	1348817	1348833	CCCCCGCCCCGTCCCC	-
DVL1	ENST00000378891.9_3	K	R	chr1	1348917	1348849	1348865	CCCCCGAGCCCGCGCC	-
DVL1	ENST00000378891.9_3	K	R	chr1	1348917	1348878	1348904	CCTCGCGGCCGACTGACCCGAAGTCC	-
DVL1	ENST00000378891.9_3	K	E	chr1	1348918	1348729	1348760	CCGCACACGGGCCGAGGCCGCCACCCGCGCC	-
DVL1	ENST00000378891.9_3	K	E	chr1	1348918	1348817	1348833	CCCCCGCCCCGTCCCC	-
DVL1	ENST00000378891.9_3	K	E	chr1	1348918	1348849	1348865	CCCCCGAGCCCGCGCC	-
DVL1	ENST00000378891.9_3	K	E	chr1	1348918	1348878	1348904	CCTCGCGGCCGACTGACCCGAAGTCC	-
DVL1	ENST00000378891.9_3	Y	C	chr1	1348932	1348740	1348760	CCGAGGCCGCCACCCGCGCC	-
DVL1	ENST00000378891.9_3	Y	C	chr1	1348932	1348817	1348833	CCCCCGCCCCGTCCCC	-
DVL1	ENST00000378891.9_3	Y	C	chr1	1348932	1348849	1348865	CCCCCGAGCCCGCGCC	-
DVL1	ENST00000378891.9_3	Y	C	chr1	1348932	1348878	1348904	CCTCGCGGCCGACTGACCCGAAGTCC	-
DVL1	ENST00000378891.9_3	N	D	chr1	1348951	1348817	1348833	CCCCCGCCCCGTCCCC	-
DVL1	ENST00000378891.9_3	N	D	chr1	1348951	1348849	1348865	CCCCCGAGCCCGCGCC	-
DVL1	ENST00000378891.9_3	N	D	chr1	1348951	1348878	1348904	CCTCGCGGCCGACTGACCCGAAGTCC	-
DVL1	ENST00000378891.9_3	N	S	chr1	1348962	1348817	1348833	CCCCCGCCCCGTCCCC	-
DVL1	ENST00000378891.9_3	N	S	chr1	1348962	1348849	1348865	CCCCCGAGCCCGCGCC	-
DVL1	ENST00000378891.9_3	N	S	chr1	1348962	1348878	1348904	CCTCGCGGCCGACTGACCCGAAGTCC	-
CDK11B	ENST00000341832.10_3	K	E	chr1	1636382	1636302	1636315	CCTCCCGCCACCC	-
CDK11B	ENST00000341832.10_3	N	S	chr1	1636390	1636302	1636315	CCTCCCGCCACCC	-
CDK11B	ENST00000341832.10_3	N	D	chr1	1636391	1636302	1636315	CCTCCCGCCACCC	-
CDK11B	ENST00000341832.10_3	N	S	chr1	1636393	1636302	1636315	CCTCCCGCCACCC	-
CDK11B	ENST00000341832.10_3	Y	C	chr1	1636396	1636302	1636315	CCTCCCGCCACCC	-
CDK11B	ENST00000341832.10_3	H	R	chr1	1636402	1636302	1636315	CCTCCCGCCACCC	-
CDK11B	ENST00000341832.10_3	S	G	chr1	1636409	1636302	1636315	CCTCCCGCCACCC	-
CDK11B	ENST00000341832.10_3	S	G	chr1	1636409	1636581	1636608	CCCTGGTCCCCATCTCAACCCAGCACC	-
CDK11B	ENST00000341832.10_3	M	V	chr1	1636418	1636302	1636315	CCTCCCGCCACCC	-
CDK11B	ENST00000341832.10_3	M	V	chr1	1636418	1636581	1636608	CCCTGGTCCCCATCTCAACCCAGCACC	-
CDK11B	ENST00000341832.10_3	K	R	chr1	1636420	1636302	1636315	CCTCCCGCCACCC	-
CDK11B	ENST00000341832.10_3	K	R	chr1	1636420	1636581	1636608	CCCTGGTCCCCATCTCAACCCAGCACC	-
CDK11B	ENST00000341832.10_3	K	R	chr1	1636423	1636302	1636315	CCTCCCGCCACCC	-
CDK11B	ENST00000341832.10_3	K	R	chr1	1636423	1636581	1636608	CCCTGGTCCCCATCTCAACCCAGCACC	-
CDK11B	ENST00000341832.10_3	K	E	chr1	1636424	1636302	1636315	CCTCCCGCCACCC	-
CDK11B	ENST00000341832.10_3	K	E	chr1	1636424	1636581	1636608	CCCTGGTCCCCATCTCAACCCAGCACC	-
CDK11B	ENST00000341832.10_3	Y	C	chr1	1636444	1636302	1636315	CCTCCCGCCACCC	-
CDK11B	ENST00000341832.10_3	Y	C	chr1	1636444	1636581	1636608	CCCTGGTCCCCATCTCAACCCAGCACC	-
CDK11B	ENST00000341832.10_3	Y	C	chr1	1636444	1636614	1636643	CCCCGCAGCCCCATTCCTGCAACTCCTCC	-
NADK	ENST00000378625.5_1	Q	R	chr1	1759200	1759021	1759051	CCTCCGGCCTGGTCAGCCAGCAAAGCCCCC	-
NADK	ENST00000378625.5_1	Q	R	chr1	1759200	1759066	1759094	CCCCCTGCTCTCCCCGCCAACAGTCACC	-
NADK	ENST00000378625.5_1	Q	R	chr1	1759200	1759099	1759131	CCCAGTGGCCTGGCCTACACCCATTCCAGCCC	-
NADK	ENST00000378625.5_1	Q	R	chr1	1759200	1759146	1759162	CCCAGCCAGAGCCACC	-
NADK	ENST00000378625.5_1	Q	R	chr1	1759200	1759179	1759197	CCGGCCCAGGCACCCACC	-
NADK	ENST00000378625.5_1	Q	R	chr1	1759200	1759208	1759235	CCACAAACCAGCGCCTCGACCTCTTCC	-
NADK	ENST00000378625.5_1	Q	R	chr1	1759200	1759378	1759400	CCAGCATGGCCACAGCCTGGCC	-
FAAP20	ENST00000378546.9_3	S	G	chr1	2189732	2189829	2189861	CCGCAGAGAGCACCGTCTGGACCTCCGGGCCC	-
FAAP20	ENST00000378546.9_3	D	G	chr1	2189761	2189829	2189861	CCGCAGAGAGCACCGTCTGGACCTCCGGGCCC	-
FAAP20	ENST00000378546.9_3	D	G	chr1	2189761	2189934	2189957	CCCGGCAGACCACGGTAACCGCC	-
CEP104	ENST00000378223.3_1	D	G	chr1	3843192	3843137	3843161	CCCTTCCCTTCTTTCCTTTAGACC	-
ERRFI1	ENST00000377482.10_2	Y	C	chr1	8013226	8013165	8013196	CCATTTGCTCCTATGTAACCTCTGCTGAACC	-
UQCRHL	ENST00000483273.2_1	K	R	chr1	15807417	15807237	15807256	CCAGCCTAAGCCAAAACCC	-
C1orf134	ENST00000375605.2	N	S	chr1	16229009	16228841	16228879	CCCCTTCAACCTCCTTCCCGACCACCTGTAACTAGGCC	-
C1orf134	ENST00000375605.2	N	S	chr1	16229009	16228884	16228912	CCCACCCTTGCCTCTCAGGATCCACCCC	-
C1orf134	ENST00000375605.2	N	S	chr1	16229009	16228936	16228964	CCAGCTCCCCTGCTTCTCCCCACCCACC	-
C1orf134	ENST00000375605.2	N	S	chr1	16229009	16228977	16229000	CCTACAACCCGCTCCTCCAGCCC	-
C1orf134	ENST00000375605.2	N	D	chr1	16229010	16228841	16228879	CCCCTTCAACCTCCTTCCCGACCACCTGTAACTAGGCC	-
C1orf134	ENST00000375605.2	N	D	chr1	16229010	16228884	16228912	CCCACCCTTGCCTCTCAGGATCCACCCC	-
C1orf134	ENST00000375605.2	N	D	chr1	16229010	16228936	16228964	CCAGCTCCCCTGCTTCTCCCCACCCACC	-
C1orf134	ENST00000375605.2	N	D	chr1	16229010	16228977	16229000	CCTACAACCCGCTCCTCCAGCCC	-
C1orf134	ENST00000375605.2	N	S	chr1	16229012	16228841	16228879	CCCCTTCAACCTCCTTCCCGACCACCTGTAACTAGGCC	-
C1orf134	ENST00000375605.2	N	S	chr1	16229012	16228884	16228912	CCCACCCTTGCCTCTCAGGATCCACCCC	-
C1orf134	ENST00000375605.2	N	S	chr1	16229012	16228936	16228964	CCAGCTCCCCTGCTTCTCCCCACCCACC	-
C1orf134	ENST00000375605.2	N	S	chr1	16229012	16228977	16229000	CCTACAACCCGCTCCTCCAGCCC	-
C1orf134	ENST00000375605.2	N	D	chr1	16229013	16228841	16228879	CCCCTTCAACCTCCTTCCCGACCACCTGTAACTAGGCC	-
C1orf134	ENST00000375605.2	N	D	chr1	16229013	16228884	16228912	CCCACCCTTGCCTCTCAGGATCCACCCC	-
C1orf134	ENST00000375605.2	N	D	chr1	16229013	16228936	16228964	CCAGCTCCCCTGCTTCTCCCCACCCACC	-
C1orf134	ENST00000375605.2	N	D	chr1	16229013	16228977	16229000	CCTACAACCCGCTCCTCCAGCCC	-
C1orf134	ENST00000375605.2	T	A	chr1	16229016	16228841	16228879	CCCCTTCAACCTCCTTCCCGACCACCTGTAACTAGGCC	-
C1orf134	ENST00000375605.2	T	A	chr1	16229016	16228884	16228912	CCCACCCTTGCCTCTCAGGATCCACCCC	-
C1orf134	ENST00000375605.2	T	A	chr1	16229016	16228936	16228964	CCAGCTCCCCTGCTTCTCCCCACCCACC	-
C1orf134	ENST00000375605.2	T	A	chr1	16229016	16228977	16229000	CCTACAACCCGCTCCTCCAGCCC	-
C1orf134	ENST00000375605.2	K	R	chr1	16229018	16228841	16228879	CCCCTTCAACCTCCTTCCCGACCACCTGTAACTAGGCC	-
C1orf134	ENST00000375605.2	K	R	chr1	16229018	16228884	16228912	CCCACCCTTGCCTCTCAGGATCCACCCC	-
C1orf134	ENST00000375605.2	K	R	chr1	16229018	16228936	16228964	CCAGCTCCCCTGCTTCTCCCCACCCACC	-
C1orf134	ENST00000375605.2	K	R	chr1	16229018	16228977	16229000	CCTACAACCCGCTCCTCCAGCCC	-
C1orf134	ENST00000375605.2	N	D	chr1	16229022	16228841	16228879	CCCCTTCAACCTCCTTCCCGACCACCTGTAACTAGGCC	-
C1orf134	ENST00000375605.2	N	D	chr1	16229022	16228884	16228912	CCCACCCTTGCCTCTCAGGATCCACCCC	-
C1orf134	ENST00000375605.2	N	D	chr1	16229022	16228936	16228964	CCAGCTCCCCTGCTTCTCCCCACCCACC	-
C1orf134	ENST00000375605.2	N	D	chr1	16229022	16228977	16229000	CCTACAACCCGCTCCTCCAGCCC	-
C1orf134	ENST00000375605.2	Q	R	chr1	16229024	16228841	16228879	CCCCTTCAACCTCCTTCCCGACCACCTGTAACTAGGCC	-
C1orf134	ENST00000375605.2	Q	R	chr1	16229024	16228884	16228912	CCCACCCTTGCCTCTCAGGATCCACCCC	-
C1orf134	ENST00000375605.2	Q	R	chr1	16229024	16228936	16228964	CCAGCTCCCCTGCTTCTCCCCACCCACC	-
C1orf134	ENST00000375605.2	Q	R	chr1	16229024	16228977	16229000	CCTACAACCCGCTCCTCCAGCCC	-
C1orf134	ENST00000375605.2	E	G	chr1	16229042	16228842	16228879	CCCTTCAACCTCCTTCCCGACCACCTGTAACTAGGCC	-
C1orf134	ENST00000375605.2	E	G	chr1	16229042	16228884	16228912	CCCACCCTTGCCTCTCAGGATCCACCCC	-
C1orf134	ENST00000375605.2	E	G	chr1	16229042	16228936	16228964	CCAGCTCCCCTGCTTCTCCCCACCCACC	-
C1orf134	ENST00000375605.2	E	G	chr1	16229042	16228977	16229000	CCTACAACCCGCTCCTCCAGCCC	-
C1orf134	ENST00000375605.2	Q	R	chr1	16229048	16228850	16228879	CCTCCTTCCCGACCACCTGTAACTAGGCC	-
C1orf134	ENST00000375605.2	Q	R	chr1	16229048	16228884	16228912	CCCACCCTTGCCTCTCAGGATCCACCCC	-
C1orf134	ENST00000375605.2	Q	R	chr1	16229048	16228936	16228964	CCAGCTCCCCTGCTTCTCCCCACCCACC	-
C1orf134	ENST00000375605.2	Q	R	chr1	16229048	16228977	16229000	CCTACAACCCGCTCCTCCAGCCC	-
C1orf134	ENST00000375605.2	Q	R	chr1	16229051	16228853	16228891	CCTTCCCGACCACCTGTAACTAGGCCTCAGTCCCACCC	-
C1orf134	ENST00000375605.2	Q	R	chr1	16229051	16228936	16228964	CCAGCTCCCCTGCTTCTCCCCACCCACC	-
C1orf134	ENST00000375605.2	Q	R	chr1	16229051	16228977	16229000	CCTACAACCCGCTCCTCCAGCCC	-
C1orf134	ENST00000375605.2	Q	R	chr1	16229060	16228862	16228891	CCACCTGTAACTAGGCCTCAGTCCCACCC	-
C1orf134	ENST00000375605.2	Q	R	chr1	16229060	16228936	16228964	CCAGCTCCCCTGCTTCTCCCCACCCACC	-
C1orf134	ENST00000375605.2	Q	R	chr1	16229060	16228977	16229000	CCTACAACCCGCTCCTCCAGCCC	-
C1orf134	ENST00000375605.2	T	A	chr1	16229495	16229660	16229685	CCACAGGGCTGCCCAGAGACCTCCC	-
C1orf134	ENST00000375605.2	E	G	chr1	16229497	16229660	16229685	CCACAGGGCTGCCCAGAGACCTCCC	-
C1orf134	ENST00000375605.2	I	V	chr1	16229507	16229660	16229685	CCACAGGGCTGCCCAGAGACCTCCC	-
AC004824.2	ENST00000602074.1	S	G	chr1	17349488	17349310	17349338	CCTCGGCACCATTGTTGTCCCCTTTCCC	-
AC004824.2	ENST00000602074.1	D	G	chr1	17349493	17349310	17349338	CCTCGGCACCATTGTTGTCCCCTTTCCC	-
AC004824.2	ENST00000602074.1	T	A	chr1	17349500	17349310	17349338	CCTCGGCACCATTGTTGTCCCCTTTCCC	-
CLSPN	ENST00000520551.1_3	E	G	chr1	35751287	35751371	35751399	CCTCTTCCTCCTCCTCTTCCTCAAACCC	-
PPT1	ENST00000530076.6_3	I	V	chr1	40074078	40074148	40074175	CCTGCATTGTCCATTTCCTTTAGCCCC	-
KLF18	ENST00000634670.1_2	T	A	chr1	44140026	44139915	44139939	CCCCCCGTAGAGGGCCTGGTTACC	-
KLF18	ENST00000634670.1_2	T	A	chr1	44140026	44140041	44140065	CCCCCCGTAGAGGGCCTGGTTACC	-
KLF18	ENST00000634670.1_2	T	A	chr1	44140026	44140167	44140191	CCCCCCGTAGAGGGCCTGGTTACC	-
KLF18	ENST00000634670.1_2	M	V	chr1	44140080	44139915	44139939	CCCCCCGTAGAGGGCCTGGTTACC	-
KLF18	ENST00000634670.1_2	M	V	chr1	44140080	44140041	44140065	CCCCCCGTAGAGGGCCTGGTTACC	-
KLF18	ENST00000634670.1_2	M	V	chr1	44140080	44140167	44140191	CCCCCCGTAGAGGGCCTGGTTACC	-
GPBP1L1	ENST00000290795.7_2	K	R	chr1	45654577	45654674	45654689	CCCTGTGCCACCTCC	-
GPBP1L1	ENST00000290795.7_2	K	R	chr1	45654577	45654731	45654758	CCAACCAGATGGGTTCCCTGTGATTCC	-
PIK3R3	ENST00000420542.5_1	Y	C	chr1	46043710	46043511	46043525	CCCCCATCCCGGCC	-
PIK3R3	ENST00000420542.5_1	Y	C	chr1	46043710	46043641	46043669	CCAGAGAACCACCTCTCTTCCCACTTCC	-
PIK3R3	ENST00000420542.5_1	N	S	chr1	46043737	46043641	46043669	CCAGAGAACCACCTCTCTTCCCACTTCC	-
NRDC	ENST00000354831.11_1	Y	C	chr1	51789414	51789589	51789614	CCTGGCCCTCTATGGGCCTTGAACC	-
NRDC	ENST00000544028.5_1	K	R	chr1	51800556	51800475	51800496	CCTTAACCCCCACACCCACCC	-
JUN	ENST00000371222.3_1	T	A	chr1	58782182	58782287	58782321	CCTCATGCGCTTCCTCTCCGCCTTGATCCGCTCC	-
JUN	ENST00000371222.3_1	N	S	chr1	58782199	58782287	58782321	CCTCATGCGCTTCCTCTCCGCCTTGATCCGCTCC	-
JUN	ENST00000371222.3_1	T	A	chr1	58782215	58782287	58782321	CCTCATGCGCTTCCTCTCCGCCTTGATCCGCTCC	-
JUN	ENST00000371222.3_1	T	A	chr1	58782215	58782388	58782409	CCTCCTTCAGGGCCTGCAGCC	-
JUN	ENST00000371222.3_1	K	R	chr1	58782217	58782287	58782321	CCTCATGCGCTTCCTCTCCGCCTTGATCCGCTCC	-
JUN	ENST00000371222.3_1	K	R	chr1	58782217	58782388	58782409	CCTCCTTCAGGGCCTGCAGCC	-
JUN	ENST00000371222.3_1	K	R	chr1	58782223	58782287	58782321	CCTCATGCGCTTCCTCTCCGCCTTGATCCGCTCC	-
JUN	ENST00000371222.3_1	K	R	chr1	58782223	58782388	58782409	CCTCCTTCAGGGCCTGCAGCC	-
JUN	ENST00000371222.3_1	K	E	chr1	58782224	58782287	58782321	CCTCATGCGCTTCCTCTCCGCCTTGATCCGCTCC	-
JUN	ENST00000371222.3_1	K	E	chr1	58782224	58782388	58782409	CCTCCTTCAGGGCCTGCAGCC	-
JUN	ENST00000371222.3_1	I	V	chr1	58782242	58782287	58782321	CCTCATGCGCTTCCTCTCCGCCTTGATCCGCTCC	-
JUN	ENST00000371222.3_1	I	V	chr1	58782242	58782388	58782409	CCTCCTTCAGGGCCTGCAGCC	-
JUN	ENST00000371222.3_1	E	G	chr1	58782247	58782287	58782321	CCTCATGCGCTTCCTCTCCGCCTTGATCCGCTCC	-
JUN	ENST00000371222.3_1	E	G	chr1	58782247	58782388	58782409	CCTCCTTCAGGGCCTGCAGCC	-
JUN	ENST00000371222.3_1	K	R	chr1	58782253	58782287	58782321	CCTCATGCGCTTCCTCTCCGCCTTGATCCGCTCC	-
JUN	ENST00000371222.3_1	K	R	chr1	58782253	58782388	58782409	CCTCCTTCAGGGCCTGCAGCC	-
TTLL7	ENST00000610996.1_1	K	E	chr1	83937977	83938032	83938059	CCAAAGTTGTTACCACCTATGACATCC	-
GNG5	ENST00000370641.3_1	Q	R	chr1	84506048	84505862	84505881	CCGCTCCCCGATCGCCGCC	-
GNG5	ENST00000370641.3_1	Q	R	chr1	84506048	84506026	84506039	CCGGCCTCCAGCC	-
GNG5	ENST00000370641.3_1	M	V	chr1	84506064	84506026	84506039	CCGGCCTCCAGCC	-
GNG5	ENST00000370641.3_1	M	V	chr1	84506091	84506026	84506039	CCGGCCTCCAGCC	-
GNG5	ENST00000370641.3_1	M	V	chr1	84506091	84506253	84506285	CCTTGCCAGCCCTCTGTTCCAGCTCCACACCC	-
TMED5	ENST00000479918.5_1	Q	R	chr1	93180055	93179872	93179902	CCCCGGCCCCAGCGAGAGCCTCGCCTCGCC	-
TMED5	ENST00000479918.5_1	Q	R	chr1	93180055	93179931	93179959	CCTGAACGGCCCTCGCCTCTTCACCACC	-
TMED5	ENST00000479918.5_1	Y	C	chr1	93180058	93179872	93179902	CCCCGGCCCCAGCGAGAGCCTCGCCTCGCC	-
TMED5	ENST00000479918.5_1	Y	C	chr1	93180058	93179931	93179959	CCTGAACGGCCCTCGCCTCTTCACCACC	-
TMED5	ENST00000479918.5_1	K	R	chr1	93180079	93179879	93179911	CCCAGCGAGAGCCTCGCCTCGCCTCGCGCGCC	-
TMED5	ENST00000479918.5_1	K	R	chr1	93180079	93179931	93179959	CCTGAACGGCCCTCGCCTCTTCACCACC	-
TMED5	ENST00000479918.5_1	K	E	chr1	93180080	93179880	93179911	CCAGCGAGAGCCTCGCCTCGCCTCGCGCGCC	-
TMED5	ENST00000479918.5_1	K	E	chr1	93180080	93179931	93179959	CCTGAACGGCCCTCGCCTCTTCACCACC	-
FRRS1	ENST00000287474.9_2	R	G	chr1	99728616	99728602	99728629	CCGTCCGCCAACCTCCAAGCCATATCC	-
HENMT1	ENST00000370031.5_2	Q	R	chr1	108649342	108649202	108649230	CCCAATGTCTCCCAGCCAGGTTTCTACC	-
HENMT1	ENST00000370031.5_2	R	G	chr1	108649349	108649202	108649230	CCCAATGTCTCCCAGCCAGGTTTCTACC	-
HENMT1	ENST00000370031.5_2	M	V	chr1	108649355	108649202	108649230	CCCAATGTCTCCCAGCCAGGTTTCTACC	-
HENMT1	ENST00000370031.5_2	K	R	chr1	108649357	108649202	108649230	CCCAATGTCTCCCAGCCAGGTTTCTACC	-
HENMT1	ENST00000370031.5_2	K	E	chr1	108649358	108649202	108649230	CCCAATGTCTCCCAGCCAGGTTTCTACC	-
HENMT1	ENST00000370031.5_2	H	R	chr1	108649366	108649202	108649230	CCCAATGTCTCCCAGCCAGGTTTCTACC	-
HENMT1	ENST00000370031.5_2	I	V	chr1	108649379	108649202	108649230	CCCAATGTCTCCCAGCCAGGTTTCTACC	-
HENMT1	ENST00000370031.5_2	Q	R	chr1	108649384	108649202	108649230	CCCAATGTCTCCCAGCCAGGTTTCTACC	-
HENMT1	ENST00000370031.5_2	H	R	chr1	108649390	108649202	108649230	CCCAATGTCTCCCAGCCAGGTTTCTACC	-
HENMT1	ENST00000370031.5_2	N	S	chr1	108649396	108649202	108649230	CCCAATGTCTCCCAGCCAGGTTTCTACC	-
HENMT1	ENST00000370031.5_2	N	D	chr1	108649397	108649202	108649230	CCCAATGTCTCCCAGCCAGGTTTCTACC	-
RHOC	ENST00000369636.6_1	Y	C	chr1	112701486	112701377	112701391	CCCGTGCCACCACC	-
RHOC	ENST00000369636.6_1	Y	C	chr1	112701486	112701580	112701615	CCTGGAGGCCAGCCCGAGTGGCCATCTCAAACACC	-
RHOC	ENST00000369636.6_1	N	D	chr1	112701490	112701377	112701391	CCCGTGCCACCACC	-
RHOC	ENST00000369636.6_1	N	D	chr1	112701490	112701580	112701615	CCTGGAGGCCAGCCCGAGTGGCCATCTCAAACACC	-
PHTF1	ENST00000393357.6_2	K	E	chr1	113706644	113706752	113706770	CCATGCCCTCTTGCCTCC	-
PHTF1	ENST00000393357.6_2	I	V	chr1	113706665	113706752	113706770	CCATGCCCTCTTGCCTCC	-
PHTF1	ENST00000393357.6_2	I	M	chr1	113706666	113706752	113706770	CCATGCCCTCTTGCCTCC	-
PHTF1	ENST00000393357.6_2	I	V	chr1	113706668	113706752	113706770	CCATGCCCTCTTGCCTCC	-
PHTF1	ENST00000393357.6_2	S	G	chr1	113706674	113706752	113706770	CCATGCCCTCTTGCCTCC	-
PHTF1	ENST00000393357.6_2	S	G	chr1	113706695	113706752	113706770	CCATGCCCTCTTGCCTCC	-
PHTF1	ENST00000393357.6_2	N	S	chr1	113706700	113706752	113706770	CCATGCCCTCTTGCCTCC	-
PHTF1	ENST00000393357.6_2	N	D	chr1	113706701	113706752	113706770	CCATGCCCTCTTGCCTCC	-
CSDE1	ENST00000610726.4_2	I	V	chr1	114718177	114718106	114718126	CCCTTCACCAGATTCCCCCC	-
CSDE1	ENST00000610726.4_2	I	V	chr1	114718195	114718106	114718126	CCCTTCACCAGATTCCCCCC	-
CSDE1	ENST00000610726.4_2	K	R	chr1	114718197	114718106	114718126	CCCTTCACCAGATTCCCCCC	-
CSDE1	ENST00000610726.4_2	M	V	chr1	114718651	114718583	114718613	CCTCCCCCAAGCCTTGTATGCCCTCATACC	-
CSDE1	ENST00000610726.4_2	S	G	chr1	114718666	114718583	114718613	CCTCCCCCAAGCCTTGTATGCCCTCATACC	-
CSDE1	ENST00000610726.4_2	K	R	chr1	114718689	114718583	114718613	CCTCCCCCAAGCCTTGTATGCCCTCATACC	-
CSDE1	ENST00000610726.4_2	K	E	chr1	114718690	114718583	114718613	CCTCCCCCAAGCCTTGTATGCCCTCATACC	-
CSDE1	ENST00000610726.4_2	N	S	chr1	114718698	114718583	114718613	CCTCCCCCAAGCCTTGTATGCCCTCATACC	-
CSDE1	ENST00000610726.4_2	E	G	chr1	114719666	114719642	114719659	CCACCTCATCTCCTGCC	-
CSDE1	ENST00000610726.4_2	Y	C	chr1	114719726	114719642	114719659	CCACCTCATCTCCTGCC	-
CSDE1	ENST00000610726.4_2	Y	C	chr1	114719726	114719857	114719883	CCAGTCCAGCTGCCTGTGGCAAAACC	-
MCL1	ENST00000620947.4_2	R	G	chr1	150577380	150577391	150577419	CCAAACCAGCTCCTACTCCAGCAACACC	-
MCL1	ENST00000620947.4_2	R	G	chr1	150577380	150577440	150577462	CCTGATGCCACCTTCTAGGTCC	-
MCL1	ENST00000620947.4_2	I	M	chr1	150577381	150577391	150577419	CCAAACCAGCTCCTACTCCAGCAACACC	-
MCL1	ENST00000620947.4_2	I	M	chr1	150577381	150577440	150577462	CCTGATGCCACCTTCTAGGTCC	-
MCL1	ENST00000620947.4_2	I	V	chr1	150577383	150577391	150577419	CCAAACCAGCTCCTACTCCAGCAACACC	-
MCL1	ENST00000620947.4_2	I	V	chr1	150577383	150577440	150577462	CCTGATGCCACCTTCTAGGTCC	-
MCL1	ENST00000620947.4_2	E	G	chr1	150578857	150578833	150578853	CCCCCTTACCTTGGAAGGCC	-
MCL1	ENST00000620947.4_2	E	G	chr1	150578857	150578899	150578934	CCAGCGCCTTCCTGCTGGTGGCCCCAGACCTGCCC	-
MCL1	ENST00000620947.4_2	E	G	chr1	150578857	150578947	150578971	CCTTGGCGCCGGTGGCCTGCTCCC	-
MCL1	ENST00000620947.4_2	E	G	chr1	150578857	150579016	150579027	CCTCCTCCTCC	-
MCL1	ENST00000620947.4_2	H	R	chr1	150578860	150578833	150578853	CCCCCTTACCTTGGAAGGCC	-
MCL1	ENST00000620947.4_2	H	R	chr1	150578860	150578899	150578934	CCAGCGCCTTCCTGCTGGTGGCCCCAGACCTGCCC	-
MCL1	ENST00000620947.4_2	H	R	chr1	150578860	150578947	150578971	CCTTGGCGCCGGTGGCCTGCTCCC	-
MCL1	ENST00000620947.4_2	H	R	chr1	150578860	150579016	150579027	CCTCCTCCTCC	-
MCL1	ENST00000620947.4_2	N	S	chr1	150578863	150578833	150578853	CCCCCTTACCTTGGAAGGCC	-
MCL1	ENST00000620947.4_2	N	S	chr1	150578863	150578899	150578934	CCAGCGCCTTCCTGCTGGTGGCCCCAGACCTGCCC	-
MCL1	ENST00000620947.4_2	N	S	chr1	150578863	150578947	150578971	CCTTGGCGCCGGTGGCCTGCTCCC	-
MCL1	ENST00000620947.4_2	N	S	chr1	150578863	150579016	150579027	CCTCCTCCTCC	-
MCL1	ENST00000620947.4_2	N	D	chr1	150578864	150578833	150578853	CCCCCTTACCTTGGAAGGCC	-
MCL1	ENST00000620947.4_2	N	D	chr1	150578864	150578899	150578934	CCAGCGCCTTCCTGCTGGTGGCCCCAGACCTGCCC	-
MCL1	ENST00000620947.4_2	N	D	chr1	150578864	150578947	150578971	CCTTGGCGCCGGTGGCCTGCTCCC	-
MCL1	ENST00000620947.4_2	N	D	chr1	150578864	150579016	150579027	CCTCCTCCTCC	-
MCL1	ENST00000620947.4_2	Q	R	chr1	150578869	150578833	150578853	CCCCCTTACCTTGGAAGGCC	-
MCL1	ENST00000620947.4_2	Q	R	chr1	150578869	150578899	150578934	CCAGCGCCTTCCTGCTGGTGGCCCCAGACCTGCCC	-
MCL1	ENST00000620947.4_2	Q	R	chr1	150578869	150578947	150578971	CCTTGGCGCCGGTGGCCTGCTCCC	-
MCL1	ENST00000620947.4_2	Q	R	chr1	150578869	150579016	150579027	CCTCCTCCTCC	-
MCL1	ENST00000620947.4_2	R	G	chr1	150578930	150578833	150578853	CCCCCTTACCTTGGAAGGCC	-
MCL1	ENST00000620947.4_2	R	G	chr1	150578930	150578899	150578934	CCAGCGCCTTCCTGCTGGTGGCCCCAGACCTGCCC	-
MCL1	ENST00000620947.4_2	R	G	chr1	150578930	150578947	150578971	CCTTGGCGCCGGTGGCCTGCTCCC	-
MCL1	ENST00000620947.4_2	R	G	chr1	150578930	150579016	150579027	CCTCCTCCTCC	-
MCL1	ENST00000620947.4_2	R	G	chr1	150578930	150579078	150579099	CCAGATTCCCCGACCAACTCC	-
MCL1	ENST00000620947.4_2	K	R	chr1	150578950	150578833	150578853	CCCCCTTACCTTGGAAGGCC	-
MCL1	ENST00000620947.4_2	K	R	chr1	150578950	150578899	150578934	CCAGCGCCTTCCTGCTGGTGGCCCCAGACCTGCCC	-
MCL1	ENST00000620947.4_2	K	R	chr1	150578950	150578947	150578971	CCTTGGCGCCGGTGGCCTGCTCCC	-
MCL1	ENST00000620947.4_2	K	R	chr1	150578950	150579016	150579027	CCTCCTCCTCC	-
MCL1	ENST00000620947.4_2	K	R	chr1	150578950	150579078	150579099	CCAGATTCCCCGACCAACTCC	-
MCL1	ENST00000620947.4_2	K	R	chr1	150578950	150579115	150579149	CCGGCCGCTTCCCGAGAGGCTCCGGCTCGTACCC	-
MCL1	ENST00000620947.4_2	K	E	chr1	150578951	150578833	150578853	CCCCCTTACCTTGGAAGGCC	-
MCL1	ENST00000620947.4_2	K	E	chr1	150578951	150578899	150578934	CCAGCGCCTTCCTGCTGGTGGCCCCAGACCTGCCC	-
MCL1	ENST00000620947.4_2	K	E	chr1	150578951	150578947	150578971	CCTTGGCGCCGGTGGCCTGCTCCC	-
MCL1	ENST00000620947.4_2	K	E	chr1	150578951	150579016	150579027	CCTCCTCCTCC	-
MCL1	ENST00000620947.4_2	K	E	chr1	150578951	150579078	150579099	CCAGATTCCCCGACCAACTCC	-
MCL1	ENST00000620947.4_2	K	E	chr1	150578951	150579115	150579149	CCGGCCGCTTCCCGAGAGGCTCCGGCTCGTACCC	-
MCL1	ENST00000620947.4_2	T	A	chr1	150578960	150578833	150578853	CCCCCTTACCTTGGAAGGCC	-
MCL1	ENST00000620947.4_2	T	A	chr1	150578960	150578899	150578934	CCAGCGCCTTCCTGCTGGTGGCCCCAGACCTGCCC	-
MCL1	ENST00000620947.4_2	T	A	chr1	150578960	150578947	150578971	CCTTGGCGCCGGTGGCCTGCTCCC	-
MCL1	ENST00000620947.4_2	T	A	chr1	150578960	150579016	150579027	CCTCCTCCTCC	-
MCL1	ENST00000620947.4_2	T	A	chr1	150578960	150579078	150579099	CCAGATTCCCCGACCAACTCC	-
MCL1	ENST00000620947.4_2	T	A	chr1	150578960	150579115	150579149	CCGGCCGCTTCCCGAGAGGCTCCGGCTCGTACCC	-
MCL1	ENST00000307940.3_1	Y	C	chr1	150578977	150578833	150578853	CCCCCTTACCTTGGAAGGCC	-
MCL1	ENST00000307940.3_1	Y	C	chr1	150578977	150578899	150578934	CCAGCGCCTTCCTGCTGGTGGCCCCAGACCTGCCC	-
MCL1	ENST00000307940.3_1	Y	C	chr1	150578977	150578947	150578971	CCTTGGCGCCGGTGGCCTGCTCCC	-
MCL1	ENST00000307940.3_1	Y	C	chr1	150578977	150579016	150579027	CCTCCTCCTCC	-
MCL1	ENST00000307940.3_1	Y	C	chr1	150578977	150579078	150579099	CCAGATTCCCCGACCAACTCC	-
MCL1	ENST00000307940.3_1	Y	C	chr1	150578977	150579115	150579149	CCGGCCGCTTCCCGAGAGGCTCCGGCTCGTACCC	-
MCL1	ENST00000307940.3_1	I	V	chr1	150578987	150578833	150578853	CCCCCTTACCTTGGAAGGCC	-
MCL1	ENST00000307940.3_1	I	V	chr1	150578987	150578899	150578934	CCAGCGCCTTCCTGCTGGTGGCCCCAGACCTGCCC	-
MCL1	ENST00000307940.3_1	I	V	chr1	150578987	150578947	150578971	CCTTGGCGCCGGTGGCCTGCTCCC	-
MCL1	ENST00000307940.3_1	I	V	chr1	150578987	150579016	150579027	CCTCCTCCTCC	-
MCL1	ENST00000307940.3_1	I	V	chr1	150578987	150579078	150579099	CCAGATTCCCCGACCAACTCC	-
MCL1	ENST00000307940.3_1	I	V	chr1	150578987	150579115	150579149	CCGGCCGCTTCCCGAGAGGCTCCGGCTCGTACCC	-
CERS2	ENST00000561294.5_1	T	A	chr1	150964325	150964142	150964172	CCCCTCCTCCATTCATGATCCAACTCCACC	-
CERS2	ENST00000561294.5_1	T	A	chr1	150964325	150964217	150964239	CCACACACCATCCTTTTCTTCC	-
CERS2	ENST00000561294.5_1	N	S	chr1	150964339	150964142	150964172	CCCCTCCTCCATTCATGATCCAACTCCACC	-
CERS2	ENST00000561294.5_1	N	S	chr1	150964339	150964217	150964239	CCACACACCATCCTTTTCTTCC	-
CERS2	ENST00000561294.5_1	N	D	chr1	150964340	150964142	150964172	CCCCTCCTCCATTCATGATCCAACTCCACC	-
CERS2	ENST00000561294.5_1	N	D	chr1	150964340	150964217	150964239	CCACACACCATCCTTTTCTTCC	-
CERS2	ENST00000561294.5_1	K	R	chr1	150964357	150964217	150964239	CCACACACCATCCTTTTCTTCC	-
CERS2	ENST00000561294.5_1	K	R	chr1	150964357	150964541	150964556	CCCTTCTCCACCTCC	-
CERS2	ENST00000561294.5_1	K	R	chr1	150964360	150964217	150964239	CCACACACCATCCTTTTCTTCC	-
CERS2	ENST00000561294.5_1	K	R	chr1	150964360	150964541	150964556	CCCTTCTCCACCTCC	-
FLG	ENST00000368799.1_1	I	M	chr1	152303054	152302946	152302975	CCATAGCTGCCATGTCTCCAAACTAAACC	-
FLG	ENST00000368799.1_1	H	R	chr1	152303064	152302946	152302975	CCATAGCTGCCATGTCTCCAAACTAAACC	-
FLG	ENST00000368799.1_1	S	G	chr1	152303089	152302946	152302975	CCATAGCTGCCATGTCTCCAAACTAAACC	-
FLG	ENST00000368799.1_1	S	G	chr1	152303092	152302946	152302975	CCATAGCTGCCATGTCTCCAAACTAAACC	-
FLG	ENST00000368799.1_1	K	R	chr1	152303109	152302946	152302975	CCATAGCTGCCATGTCTCCAAACTAAACC	-
FLG	ENST00000368799.1_1	T	A	chr1	152303116	152302946	152302975	CCATAGCTGCCATGTCTCCAAACTAAACC	-
FLG	ENST00000368799.1_1	H	R	chr1	152303361	152303306	152303333	CCCTGGCGCCTGCTTCTCCTGGACCCC	-
FLG	ENST00000368799.1_1	H	R	chr1	152303361	152303404	152303428	CCCTGAGTGCCTGGAGCCGTCTCC	-
FLG	ENST00000368799.1_1	H	R	chr1	152303361	152303530	152303555	CCCTGAGTGTCCAGACCTATCTACC	-
FLG	ENST00000368799.1_1	R	G	chr1	152303365	152303306	152303333	CCCTGGCGCCTGCTTCTCCTGGACCCC	-
FLG	ENST00000368799.1_1	R	G	chr1	152303365	152303404	152303428	CCCTGAGTGCCTGGAGCCGTCTCC	-
FLG	ENST00000368799.1_1	R	G	chr1	152303365	152303530	152303555	CCCTGAGTGTCCAGACCTATCTACC	-
FLG	ENST00000368799.1_1	E	G	chr1	152303391	152303306	152303333	CCCTGGCGCCTGCTTCTCCTGGACCCC	-
FLG	ENST00000368799.1_1	E	G	chr1	152303391	152303404	152303428	CCCTGAGTGCCTGGAGCCGTCTCC	-
FLG	ENST00000368799.1_1	E	G	chr1	152303391	152303530	152303555	CCCTGAGTGTCCAGACCTATCTACC	-
FLG	ENST00000368799.1_1	R	G	chr1	152303416	152303306	152303333	CCCTGGCGCCTGCTTCTCCTGGACCCC	-
FLG	ENST00000368799.1_1	R	G	chr1	152303416	152303404	152303428	CCCTGAGTGCCTGGAGCCGTCTCC	-
FLG	ENST00000368799.1_1	R	G	chr1	152303416	152303530	152303555	CCCTGAGTGTCCAGACCTATCTACC	-
FLG	ENST00000368799.1_1	R	G	chr1	152303416	152303573	152303608	CCCTGTCTTCCTCCTCTCCTTGACCCCGGGTGTCC	-
FLG	ENST00000368799.1_1	H	R	chr1	152307498	152307461	152307496	CCCTGCCTTCCTCCACTGCTTGACCCCGGGTGTCC	-
FLG	ENST00000368799.1_1	H	R	chr1	152307498	152307566	152307601	CCTTGTCTTCCTCCAGTGCTGGTCCCGGTCCGTCC	-
FLG	ENST00000368799.1_1	H	R	chr1	152307498	152307649	152307682	CCCTGAACGTCCAGACCTTCCTGCTGACCGGCC	-
FLG	ENST00000368799.1_1	T	A	chr1	152307526	152307461	152307496	CCCTGCCTTCCTCCACTGCTTGACCCCGGGTGTCC	-
FLG	ENST00000368799.1_1	T	A	chr1	152307526	152307566	152307601	CCTTGTCTTCCTCCAGTGCTGGTCCCGGTCCGTCC	-
FLG	ENST00000368799.1_1	T	A	chr1	152307526	152307649	152307682	CCCTGAACGTCCAGACCTTCCTGCTGACCGGCC	-
FLG	ENST00000368799.1_1	K	E	chr1	152307556	152307461	152307496	CCCTGCCTTCCTCCACTGCTTGACCCCGGGTGTCC	-
FLG	ENST00000368799.1_1	K	E	chr1	152307556	152307566	152307601	CCTTGTCTTCCTCCAGTGCTGGTCCCGGTCCGTCC	-
FLG	ENST00000368799.1_1	K	E	chr1	152307556	152307649	152307682	CCCTGAACGTCCAGACCTTCCTGCTGACCGGCC	-
FLG	ENST00000368799.1_1	E	G	chr1	152309616	152309417	152309443	CCTCCTCTGCTTGACCCTGGGTGTCC	-
FLG	ENST00000368799.1_1	E	G	chr1	152309616	152309522	152309548	CCTCCAGTGCTGGGCCCTGTGCGTCC	-
FLG	ENST00000368799.1_1	E	G	chr1	152309616	152309596	152309629	CCCTGAACGTCCAGACCTTTCCCCTGACTGGCC	-
FLG	ENST00000368799.1_1	E	G	chr1	152309616	152309730	152309758	CCTGGCTACCACTGGACCCTCGGTTTCC	-
FLG	ENST00000368799.1_1	Q	R	chr1	152309625	152309522	152309548	CCTCCAGTGCTGGGCCCTGTGCGTCC	-
FLG	ENST00000368799.1_1	Q	R	chr1	152309625	152309596	152309629	CCCTGAACGTCCAGACCTTTCCCCTGACTGGCC	-
FLG	ENST00000368799.1_1	Q	R	chr1	152309625	152309730	152309758	CCTGGCTACCACTGGACCCTCGGTTTCC	-
FLG	ENST00000368799.1_1	T	A	chr1	152309635	152309522	152309548	CCTCCAGTGCTGGGCCCTGTGCGTCC	-
FLG	ENST00000368799.1_1	T	A	chr1	152309635	152309596	152309629	CCCTGAACGTCCAGACCTTTCCCCTGACTGGCC	-
FLG	ENST00000368799.1_1	T	A	chr1	152309635	152309730	152309758	CCTGGCTACCACTGGACCCTCGGTTTCC	-
FLG	ENST00000368799.1_1	Q	R	chr1	152309652	152309522	152309548	CCTCCAGTGCTGGGCCCTGTGCGTCC	-
FLG	ENST00000368799.1_1	Q	R	chr1	152309652	152309596	152309629	CCCTGAACGTCCAGACCTTTCCCCTGACTGGCC	-
FLG	ENST00000368799.1_1	Q	R	chr1	152309652	152309730	152309758	CCTGGCTACCACTGGACCCTCGGTTTCC	-
FLG	ENST00000368799.1_1	Q	R	chr1	152312559	152312429	152312464	CCTTGTCTTACTCCAGTGCTGGGCCCTGTCCATCC	-
FLG	ENST00000368799.1_1	Q	R	chr1	152312559	152312579	152312596	CCAGCCTGTCCATGGCC	-
FLG	ENST00000368799.1_1	Q	R	chr1	152312559	152312646	152312674	CCTGACTACCACTGGACCCTCGGTGTCC	-
FLG	ENST00000368799.1_1	Q	R	chr1	152312568	152312429	152312464	CCTTGTCTTACTCCAGTGCTGGGCCCTGTCCATCC	-
FLG	ENST00000368799.1_1	Q	R	chr1	152312568	152312579	152312596	CCAGCCTGTCCATGGCC	-
FLG	ENST00000368799.1_1	Q	R	chr1	152312568	152312646	152312674	CCTGACTACCACTGGACCCTCGGTGTCC	-
FLG	ENST00000368799.1_1	Q	R	chr1	152312571	152312429	152312464	CCTTGTCTTACTCCAGTGCTGGGCCCTGTCCATCC	-
FLG	ENST00000368799.1_1	Q	R	chr1	152312571	152312579	152312596	CCAGCCTGTCCATGGCC	-
FLG	ENST00000368799.1_1	Q	R	chr1	152312571	152312646	152312674	CCTGACTACCACTGGACCCTCGGTGTCC	-
FLG	ENST00000368799.1_1	Q	R	chr1	152312586	152312429	152312464	CCTTGTCTTACTCCAGTGCTGGGCCCTGTCCATCC	-
FLG	ENST00000368799.1_1	Q	R	chr1	152312586	152312579	152312596	CCAGCCTGTCCATGGCC	-
FLG	ENST00000368799.1_1	Q	R	chr1	152312586	152312646	152312674	CCTGACTACCACTGGACCCTCGGTGTCC	-
FLG	ENST00000368799.1_1	Q	R	chr1	152312607	152312429	152312464	CCTTGTCTTACTCCAGTGCTGGGCCCTGTCCATCC	-
FLG	ENST00000368799.1_1	Q	R	chr1	152312607	152312579	152312596	CCAGCCTGTCCATGGCC	-
FLG	ENST00000368799.1_1	Q	R	chr1	152312607	152312646	152312674	CCTGACTACCACTGGACCCTCGGTGTCC	-
FLG2	ENST00000388718.5_1	S	G	chr1	152351251	152351105	152351137	CCTGTCTGTCCATGAGTAGTTCCCTGTCTCCC	-
FLG2	ENST00000388718.5_1	S	G	chr1	152351251	152351141	152351173	CCTGAGGATCCTGACTGTCCATGTCGAGATCC	-
FLG2	ENST00000388718.5_1	S	G	chr1	152351251	152351330	152351362	CCTGTCTGTCCATGTATAGTTCCCTGTCTCCC	-
FLG2	ENST00000388718.5_1	R	G	chr1	152351257	152351105	152351137	CCTGTCTGTCCATGAGTAGTTCCCTGTCTCCC	-
FLG2	ENST00000388718.5_1	R	G	chr1	152351257	152351141	152351173	CCTGAGGATCCTGACTGTCCATGTCGAGATCC	-
FLG2	ENST00000388718.5_1	R	G	chr1	152351257	152351330	152351362	CCTGTCTGTCCATGTATAGTTCCCTGTCTCCC	-
FLG2	ENST00000388718.5_1	Q	R	chr1	152351259	152351105	152351137	CCTGTCTGTCCATGAGTAGTTCCCTGTCTCCC	-
FLG2	ENST00000388718.5_1	Q	R	chr1	152351259	152351141	152351173	CCTGAGGATCCTGACTGTCCATGTCGAGATCC	-
FLG2	ENST00000388718.5_1	Q	R	chr1	152351259	152351330	152351362	CCTGTCTGTCCATGTATAGTTCCCTGTCTCCC	-
FLG2	ENST00000388718.5_1	R	G	chr1	152353165	152353196	152353231	CCATGTTGAGATCCACTTTGGCCGTGAGTGTGTCC	-
FLG2	ENST00000388718.5_1	D	G	chr1	152353173	152353196	152353231	CCATGTTGAGATCCACTTTGGCCGTGAGTGTGTCC	-
FLG2	ENST00000388718.5_1	I	V	chr1	152353180	152353196	152353231	CCATGTTGAGATCCACTTTGGCCGTGAGTGTGTCC	-
FLG2	ENST00000388718.5_1	E	G	chr1	152353188	152353196	152353231	CCATGTTGAGATCCACTTTGGCCGTGAGTGTGTCC	-
FLG2	ENST00000388718.5_1	E	G	chr1	152353620	152353517	152353542	CCAGATCCCCTTCTTCCAGTTGTCC	-
FLG2	ENST00000388718.5_1	E	G	chr1	152353620	152353565	152353588	CCATGACCAGAGTGGCCATGTCC	-
FLG2	ENST00000388718.5_1	E	G	chr1	152353629	152353517	152353542	CCAGATCCCCTTCTTCCAGTTGTCC	-
FLG2	ENST00000388718.5_1	E	G	chr1	152353629	152353565	152353588	CCATGACCAGAGTGGCCATGTCC	-
FLG2	ENST00000388718.5_1	E	G	chr1	152353644	152353517	152353542	CCAGATCCCCTTCTTCCAGTTGTCC	-
FLG2	ENST00000388718.5_1	E	G	chr1	152353644	152353565	152353588	CCATGACCAGAGTGGCCATGTCC	-
FLG2	ENST00000388718.5_1	H	R	chr1	152353656	152353517	152353542	CCAGATCCCCTTCTTCCAGTTGTCC	-
FLG2	ENST00000388718.5_1	H	R	chr1	152353656	152353565	152353588	CCATGACCAGAGTGGCCATGTCC	-
FLG2	ENST00000388718.5_1	T	A	chr1	152355373	152355176	152355211	CCAGATGTCTGTCCCGAACTTGACCCATGTTGACC	-
FLG2	ENST00000388718.5_1	T	A	chr1	152355373	152355284	152355316	CCAAAGCCAGAGGATTGTCCTGAGCCAGACCC	-
FLG2	ENST00000388718.5_1	T	A	chr1	152355373	152355323	152355355	CCAAAGCCAGCGGACTGACCTGAGCCTGATCC	-
FLG2	ENST00000388718.5_1	T	A	chr1	152355373	152355386	152355409	CCTGACCCATGTTGTCCAAAGCC	-
FLG2	ENST00000388718.5_1	T	A	chr1	152355373	152355509	152355541	CCAAAGCCAGAGGATTGTCCTGAGCCAGACCC	-
FLG2	ENST00000388718.5_1	S	G	chr1	152355382	152355188	152355217	CCCGAACTTGACCCATGTTGACCATAGCC	-
FLG2	ENST00000388718.5_1	S	G	chr1	152355382	152355284	152355316	CCAAAGCCAGAGGATTGTCCTGAGCCAGACCC	-
FLG2	ENST00000388718.5_1	S	G	chr1	152355382	152355323	152355355	CCAAAGCCAGCGGACTGACCTGAGCCTGATCC	-
FLG2	ENST00000388718.5_1	S	G	chr1	152355382	152355386	152355409	CCTGACCCATGTTGTCCAAAGCC	-
FLG2	ENST00000388718.5_1	S	G	chr1	152355382	152355509	152355541	CCAAAGCCAGAGGATTGTCCTGAGCCAGACCC	-
FLG2	ENST00000388718.5_1	S	G	chr1	152355382	152355548	152355580	CCAAAGCCAGAGGACTGACCTGAGCCTGATCC	-
ADAR	ENST00000648231.1_2	S	G	chr1	154584850	154584853	154584875	CCAGTTCCCATAGCCCATATCC	-
ADAR	ENST00000648231.1_2	N	S	chr1	154584858	154584853	154584875	CCAGTTCCCATAGCCCATATCC	-
ADAR	ENST00000648231.1_2	N	D	chr1	154584859	154584853	154584875	CCAGTTCCCATAGCCCATATCC	-
MUC1	ENST00000620103.4_1	K	R	chr1	155191968	155189718	155189745	CCTGGTGTCCGGGGCCGAGGTGACACC	-
MUC1	ENST00000620103.4_1	K	R	chr1	155191968	155191835	155191862	CCCGGGGCCGGCCTGGTGTCCGGGGCC	-
MUC1	ENST00000620103.4_1	K	R	chr1	155191968	155191895	155191922	CCCGGGGCCGGCCTGGTGTCCGGGGCC	-
MUC1	ENST00000620103.4_1	K	R	chr1	155191968	155192088	155192120	CCGTGGCCGGGGCCAGAGTGACATCCTGTCCC	-
MUC1	ENST00000620103.4_1	N	S	chr1	155191971	155189718	155189745	CCTGGTGTCCGGGGCCGAGGTGACACC	-
MUC1	ENST00000620103.4_1	N	S	chr1	155191971	155191835	155191862	CCCGGGGCCGGCCTGGTGTCCGGGGCC	-
MUC1	ENST00000620103.4_1	N	S	chr1	155191971	155191895	155191922	CCCGGGGCCGGCCTGGTGTCCGGGGCC	-
MUC1	ENST00000620103.4_1	N	S	chr1	155191971	155192088	155192120	CCGTGGCCGGGGCCAGAGTGACATCCTGTCCC	-
MUC1	ENST00000620103.4_1	D	G	chr1	155191992	155189718	155189745	CCTGGTGTCCGGGGCCGAGGTGACACC	-
MUC1	ENST00000620103.4_1	D	G	chr1	155191992	155191835	155191862	CCCGGGGCCGGCCTGGTGTCCGGGGCC	-
MUC1	ENST00000620103.4_1	D	G	chr1	155191992	155191895	155191922	CCCGGGGCCGGCCTGGTGTCCGGGGCC	-
MUC1	ENST00000620103.4_1	D	G	chr1	155191992	155192088	155192120	CCGTGGCCGGGGCCAGAGTGACATCCTGTCCC	-
THBS3	ENST00000368378.7_2	N	S	chr1	155198528	155198573	155198598	CCTTGGTGTCCTGATGCCCATCCCC	-
THBS3	ENST00000368378.7_2	N	S	chr1	155198528	155198645	155198670	CCTTGTCCTTCCCTTCGCTTCTGCC	-
THBS3	ENST00000368378.7_2	N	D	chr1	155198529	155198573	155198598	CCTTGGTGTCCTGATGCCCATCCCC	-
THBS3	ENST00000368378.7_2	N	D	chr1	155198529	155198645	155198670	CCTTGTCCTTCCCTTCGCTTCTGCC	-
THBS3	ENST00000368378.7_2	S	G	chr1	155198550	155198573	155198598	CCTTGGTGTCCTGATGCCCATCCCC	-
THBS3	ENST00000368378.7_2	S	G	chr1	155198550	155198645	155198670	CCTTGTCCTTCCCTTCGCTTCTGCC	-
THBS3	ENST00000368378.7_2	N	S	chr1	155198552	155198573	155198598	CCTTGGTGTCCTGATGCCCATCCCC	-
THBS3	ENST00000368378.7_2	N	S	chr1	155198552	155198645	155198670	CCTTGTCCTTCCCTTCGCTTCTGCC	-
THBS3	ENST00000368378.7_2	N	D	chr1	155198553	155198573	155198598	CCTTGGTGTCCTGATGCCCATCCCC	-
THBS3	ENST00000368378.7_2	N	D	chr1	155198553	155198645	155198670	CCTTGTCCTTCCCTTCGCTTCTGCC	-
THBS3	ENST00000368378.7_2	N	S	chr1	155198570	155198573	155198598	CCTTGGTGTCCTGATGCCCATCCCC	-
THBS3	ENST00000368378.7_2	N	S	chr1	155198570	155198645	155198670	CCTTGTCCTTCCCTTCGCTTCTGCC	-
THBS3	ENST00000368378.7_2	N	D	chr1	155198571	155198573	155198598	CCTTGGTGTCCTGATGCCCATCCCC	-
THBS3	ENST00000368378.7_2	N	D	chr1	155198571	155198645	155198670	CCTTGTCCTTCCCTTCGCTTCTGCC	-
THBS3	ENST00000368378.7_2	K	R	chr1	155198576	155198573	155198598	CCTTGGTGTCCTGATGCCCATCCCC	-
THBS3	ENST00000368378.7_2	K	R	chr1	155198576	155198645	155198670	CCTTGTCCTTCCCTTCGCTTCTGCC	-
THBS3	ENST00000368378.7_2	K	E	chr1	155198577	155198573	155198598	CCTTGGTGTCCTGATGCCCATCCCC	-
THBS3	ENST00000368378.7_2	K	E	chr1	155198577	155198645	155198670	CCTTGTCCTTCCCTTCGCTTCTGCC	-
THBS3	ENST00000368378.7_2	Q	R	chr1	155198585	155198573	155198598	CCTTGGTGTCCTGATGCCCATCCCC	-
THBS3	ENST00000368378.7_2	Q	R	chr1	155198585	155198645	155198670	CCTTGTCCTTCCCTTCGCTTCTGCC	-
ARHGEF2	ENST00000313667.8_2	K	R	chr1	155978366	155978354	155978374	CCGAGCCCACCTTGCTCGCC	-
ARHGEF2	ENST00000313667.8_2	K	E	chr1	155978367	155978354	155978374	CCGAGCCCACCTTGCTCGCC	-
ARHGEF2	ENST00000313667.8_2	R	G	chr1	155978382	155978354	155978374	CCGAGCCCACCTTGCTCGCC	-
ARHGEF2	ENST00000313667.8_2	R	G	chr1	155978382	155978546	155978582	CCCCTCGCCCGGCACCCAGCACCAGTTCCTCAAACC	-
ARHGEF2	ENST00000313667.8_2	M	V	chr1	155978427	155978354	155978374	CCGAGCCCACCTTGCTCGCC	-
ARHGEF2	ENST00000313667.8_2	M	V	chr1	155978427	155978546	155978583	CCCCTCGCCCGGCACCCAGCACCAGTTCCTCAAACCC	-
ARHGEF2	ENST00000313667.8_2	M	V	chr1	155978427	155978589	155978601	CCTCCCCCGCCC	-
GPATCH4	ENST00000368232.8_1	Q	R	chr1	156598994	156598952	156598980	CCCCATGGGGATCACCTTGAGTCCATCC	-
GPATCH4	ENST00000368232.8_1	Q	R	chr1	156598994	156599128	156599152	CCCAAACAGCCATCAGTTCCATCC	-
GPATCH4	ENST00000368232.8_1	E	G	chr1	156599000	156598952	156598980	CCCCATGGGGATCACCTTGAGTCCATCC	-
GPATCH4	ENST00000368232.8_1	E	G	chr1	156599000	156599128	156599152	CCCAAACAGCCATCAGTTCCATCC	-
GPATCH4	ENST00000368232.8_1	K	R	chr1	156599009	156598952	156598980	CCCCATGGGGATCACCTTGAGTCCATCC	-
GPATCH4	ENST00000368232.8_1	K	R	chr1	156599009	156599128	156599152	CCCAAACAGCCATCAGTTCCATCC	-
GPATCH4	ENST00000368232.8_1	M	V	chr1	156599013	156598952	156598980	CCCCATGGGGATCACCTTGAGTCCATCC	-
GPATCH4	ENST00000368232.8_1	M	V	chr1	156599013	156599128	156599152	CCCAAACAGCCATCAGTTCCATCC	-
GPATCH4	ENST00000368232.8_1	K	R	chr1	156599024	156598952	156598980	CCCCATGGGGATCACCTTGAGTCCATCC	-
GPATCH4	ENST00000368232.8_1	K	R	chr1	156599024	156599128	156599152	CCCAAACAGCCATCAGTTCCATCC	-
NES	ENST00000368223.4_2	E	G	chr1	156671945	156671870	156671891	CCTGTTCCCCTAGAGACCTCC	-
IGSF8	ENST00000314485.12_5	R	G	chr1	160092420	160092463	160092493	CCTCCTCCAGGCCGGACTCCCAGCTCTGCC	-
IGSF8	ENST00000314485.12_5	R	G	chr1	160092420	160092496	160092520	CCATCCTGGCCTACGCCACCCACC	-
IGSF8	ENST00000314485.12_5	R	G	chr1	160092420	160092547	160092572	CCGTCCTCTGGTCGCTCCACCCACC	-
IGSF8	ENST00000314485.12_5	R	G	chr1	160092420	160092581	160092608	CCAGCCGCAGTCCTGGGGGGCCACCCC	-
IGSF8	ENST00000314485.12_5	S	G	chr1	160092432	160092463	160092493	CCTCCTCCAGGCCGGACTCCCAGCTCTGCC	-
IGSF8	ENST00000314485.12_5	S	G	chr1	160092432	160092496	160092520	CCATCCTGGCCTACGCCACCCACC	-
IGSF8	ENST00000314485.12_5	S	G	chr1	160092432	160092547	160092572	CCGTCCTCTGGTCGCTCCACCCACC	-
IGSF8	ENST00000314485.12_5	S	G	chr1	160092432	160092581	160092608	CCAGCCGCAGTCCTGGGGGGCCACCCC	-
IGSF8	ENST00000314485.12_5	S	G	chr1	160092456	160092463	160092493	CCTCCTCCAGGCCGGACTCCCAGCTCTGCC	-
IGSF8	ENST00000314485.12_5	S	G	chr1	160092456	160092496	160092520	CCATCCTGGCCTACGCCACCCACC	-
IGSF8	ENST00000314485.12_5	S	G	chr1	160092456	160092547	160092572	CCGTCCTCTGGTCGCTCCACCCACC	-
IGSF8	ENST00000314485.12_5	S	G	chr1	160092456	160092581	160092608	CCAGCCGCAGTCCTGGGGGGCCACCCC	-
IGSF8	ENST00000314485.12_5	S	G	chr1	160094043	160093847	160093879	CCATGCGGTACCGATCGGTCCCTTCCTTGCCC	-
IGSF8	ENST00000314485.12_5	S	G	chr1	160094043	160093921	160093946	CCAGCCTCCACGGCCAAGTCTGACC	-
IGSF8	ENST00000314485.12_5	S	G	chr1	160094043	160094046	160094074	CCTCGCCAGGCAGCCCAGTGCCAGCTCC	-
IGSF8	ENST00000314485.12_5	T	A	chr1	160094091	160093921	160093946	CCAGCCTCCACGGCCAAGTCTGACC	-
IGSF8	ENST00000314485.12_5	T	A	chr1	160094091	160094046	160094074	CCTCGCCAGGCAGCCCAGTGCCAGCTCC	-
IGSF8	ENST00000314485.12_5	T	A	chr1	160094109	160093921	160093946	CCAGCCTCCACGGCCAAGTCTGACC	-
IGSF8	ENST00000314485.12_5	T	A	chr1	160094109	160094046	160094074	CCTCGCCAGGCAGCCCAGTGCCAGCTCC	-
IGSF8	ENST00000314485.12_5	Q	R	chr1	160094117	160093921	160093946	CCAGCCTCCACGGCCAAGTCTGACC	-
IGSF8	ENST00000314485.12_5	Q	R	chr1	160094117	160094046	160094074	CCTCGCCAGGCAGCCCAGTGCCAGCTCC	-
ARHGAP30	ENST00000368016.7_2	Q	R	chr1	161047800	161047709	161047745	CCTAATCACAGTCCTTCACCTTTCCCAGGGTTAGCC	-
ARHGAP30	ENST00000368016.7_2	Q	R	chr1	161047800	161047831	161047855	CCGGGATCCAGACCCTTCTGCACC	-
ARHGAP30	ENST00000368016.7_2	Q	R	chr1	161047800	161047972	161047995	CCGAACTCCTTGAGCCTCAGTCC	-
PFDN2	ENST00000368010.4_2	K	E	chr1	161117975	161117776	161117795	CCCACCCGTCTACCTCTCC	-
PFDN2	ENST00000368010.4_2	K	E	chr1	161117975	161117816	161117843	CCGGGGACCCTTCCCTCTCTAGGTGCC	-
PFDN2	ENST00000368010.4_2	K	E	chr1	161117975	161117869	161117893	CCTGCACAAGCCACAGGCTCCCCC	-
PFDN2	ENST00000368010.4_2	K	E	chr1	161117975	161117965	161118002	CCGCCCCCTTCCCCGCGCCGCTCCCGCTGCTCTTGCC	-
PFDN2	ENST00000368010.4_2	K	E	chr1	161117975	161118009	161118036	CCGCTGTTCTCCGCCATCTTCGCCGCC	-
PFDN2	ENST00000368010.4_2	K	E	chr1	161117975	161118083	161118104	CCGGCCTGCGAGTTACCGCCC	-
PFDN2	ENST00000368010.4_2	K	E	chr1	161117975	161118126	161118151	CCAGACCGCCCTCCGGATCGGACCC	-
RGS5	ENST00000367903.7_1	E	G	chr1	163152671	163152517	163152550	CCCTTAACTGACCCACCTACCCAGAGACCAACC	-
RGS5	ENST00000367903.7_1	K	R	chr1	163152686	163152517	163152550	CCCTTAACTGACCCACCTACCCAGAGACCAACC	-
RGS5	ENST00000367903.7_1	S	G	chr1	163152696	163152517	163152550	CCCTTAACTGACCCACCTACCCAGAGACCAACC	-
MYOC	ENST00000037502.11_2	R	G	chr1	171652068	171652063	171652087	CCCCTTCTCAGCCTTGCTACCTCC	-
MYOC	ENST00000037502.11_2	R	G	chr1	171652068	171652100	171652114	CCAACCTCCTGGCC	-
MYOC	ENST00000037502.11_2	R	G	chr1	171652068	171652217	171652249	CCAGCTGGTCCCGCTCCCGCCTCAGGGTGCCC	-
MYOC	ENST00000037502.11_2	R	G	chr1	171652077	171652063	171652087	CCCCTTCTCAGCCTTGCTACCTCC	-
MYOC	ENST00000037502.11_2	R	G	chr1	171652077	171652100	171652114	CCAACCTCCTGGCC	-
MYOC	ENST00000037502.11_2	R	G	chr1	171652077	171652217	171652249	CCAGCTGGTCCCGCTCCCGCCTCAGGGTGCCC	-
MYOC	ENST00000037502.11_2	E	G	chr1	171652121	171652063	171652087	CCCCTTCTCAGCCTTGCTACCTCC	-
MYOC	ENST00000037502.11_2	E	G	chr1	171652121	171652100	171652114	CCAACCTCCTGGCC	-
MYOC	ENST00000037502.11_2	E	G	chr1	171652121	171652217	171652249	CCAGCTGGTCCCGCTCCCGCCTCAGGGTGCCC	-
MYOC	ENST00000037502.11_2	E	G	chr1	171652121	171652253	171652286	CCCTCTGCAGCCCCTCCTGGGTCTCCTGGGGCC	-
PIGC	ENST00000344529.5_2	M	V	chr1	172442157	172442270	172442307	CCCACCGGGTCTGCCCACTCTTCTTCCGCCCTTCACC	-
PIGC	ENST00000344529.5_2	D	G	chr1	172442183	172442270	172442307	CCCACCGGGTCTGCCCACTCTTCTTCCGCCCTTCACC	-
PIGC	ENST00000344529.5_2	D	G	chr1	172442183	172442351	172442383	CCAGACCAGTCCCTAAAAGCCAATGGGGGGCC	-
PIGC	ENST00000344529.5_2	K	R	chr1	172442210	172442270	172442307	CCCACCGGGTCTGCCCACTCTTCTTCCGCCCTTCACC	-
PIGC	ENST00000344529.5_2	K	R	chr1	172442210	172442351	172442383	CCAGACCAGTCCCTAAAAGCCAATGGGGGGCC	-
PIGC	ENST00000344529.5_2	K	R	chr1	172442210	172442389	172442408	CCCTCATCCATATACCACC	-
PIGC	ENST00000344529.5_2	Y	C	chr1	172442231	172442270	172442307	CCCACCGGGTCTGCCCACTCTTCTTCCGCCCTTCACC	-
PIGC	ENST00000344529.5_2	Y	C	chr1	172442231	172442351	172442383	CCAGACCAGTCCCTAAAAGCCAATGGGGGGCC	-
PIGC	ENST00000344529.5_2	Y	C	chr1	172442231	172442389	172442416	CCCTCATCCATATACCACCAGATAACC	-
PIGC	ENST00000344529.5_2	T	A	chr1	172442241	172442270	172442307	CCCACCGGGTCTGCCCACTCTTCTTCCGCCCTTCACC	-
PIGC	ENST00000344529.5_2	T	A	chr1	172442241	172442351	172442383	CCAGACCAGTCCCTAAAAGCCAATGGGGGGCC	-
PIGC	ENST00000344529.5_2	T	A	chr1	172442241	172442389	172442416	CCCTCATCCATATACCACCAGATAACC	-
PIGC	ENST00000344529.5_2	K	E	chr1	172442262	172442270	172442307	CCCACCGGGTCTGCCCACTCTTCTTCCGCCCTTCACC	-
PIGC	ENST00000344529.5_2	K	E	chr1	172442262	172442351	172442383	CCAGACCAGTCCCTAAAAGCCAATGGGGGGCC	-
PIGC	ENST00000344529.5_2	K	E	chr1	172442262	172442389	172442416	CCCTCATCCATATACCACCAGATAACC	-
PIGC	ENST00000344529.5_2	D	G	chr1	172442267	172442270	172442307	CCCACCGGGTCTGCCCACTCTTCTTCCGCCCTTCACC	-
PIGC	ENST00000344529.5_2	D	G	chr1	172442267	172442351	172442383	CCAGACCAGTCCCTAAAAGCCAATGGGGGGCC	-
PIGC	ENST00000344529.5_2	D	G	chr1	172442267	172442389	172442416	CCCTCATCCATATACCACCAGATAACC	-
PIGC	ENST00000344529.5_2	Q	R	chr1	172442282	172442270	172442307	CCCACCGGGTCTGCCCACTCTTCTTCCGCCCTTCACC	-
PIGC	ENST00000344529.5_2	Q	R	chr1	172442282	172442351	172442383	CCAGACCAGTCCCTAAAAGCCAATGGGGGGCC	-
PIGC	ENST00000344529.5_2	Q	R	chr1	172442282	172442389	172442416	CCCTCATCCATATACCACCAGATAACC	-
PIGC	ENST00000344529.5_2	S	G	chr1	172442289	172442270	172442307	CCCACCGGGTCTGCCCACTCTTCTTCCGCCCTTCACC	-
PIGC	ENST00000344529.5_2	S	G	chr1	172442289	172442351	172442383	CCAGACCAGTCCCTAAAAGCCAATGGGGGGCC	-
PIGC	ENST00000344529.5_2	S	G	chr1	172442289	172442389	172442416	CCCTCATCCATATACCACCAGATAACC	-
PIGC	ENST00000344529.5_2	K	R	chr1	172442291	172442270	172442307	CCCACCGGGTCTGCCCACTCTTCTTCCGCCCTTCACC	-
PIGC	ENST00000344529.5_2	K	R	chr1	172442291	172442351	172442383	CCAGACCAGTCCCTAAAAGCCAATGGGGGGCC	-
PIGC	ENST00000344529.5_2	K	R	chr1	172442291	172442389	172442416	CCCTCATCCATATACCACCAGATAACC	-
PIGC	ENST00000344529.5_2	Y	C	chr1	172442540	172442351	172442383	CCAGACCAGTCCCTAAAAGCCAATGGGGGGCC	-
PIGC	ENST00000344529.5_2	Y	C	chr1	172442540	172442389	172442416	CCCTCATCCATATACCACCAGATAACC	-
PIGC	ENST00000344529.5_2	Y	C	chr1	172442540	172442508	172442536	CCGGAGCTCTTCCAGGAATCGCCGGTCC	-
PIGC	ENST00000344529.5_2	Y	C	chr1	172442540	172442573	172442593	CCTTCTGCCACTTGACCTCC	-
PIGC	ENST00000344529.5_2	N	S	chr1	172442543	172442351	172442383	CCAGACCAGTCCCTAAAAGCCAATGGGGGGCC	-
PIGC	ENST00000344529.5_2	N	S	chr1	172442543	172442389	172442416	CCCTCATCCATATACCACCAGATAACC	-
PIGC	ENST00000344529.5_2	N	S	chr1	172442543	172442508	172442536	CCGGAGCTCTTCCAGGAATCGCCGGTCC	-
PIGC	ENST00000344529.5_2	N	S	chr1	172442543	172442573	172442593	CCTTCTGCCACTTGACCTCC	-
PIGC	ENST00000344529.5_2	N	D	chr1	172442544	172442351	172442383	CCAGACCAGTCCCTAAAAGCCAATGGGGGGCC	-
PIGC	ENST00000344529.5_2	N	D	chr1	172442544	172442389	172442416	CCCTCATCCATATACCACCAGATAACC	-
PIGC	ENST00000344529.5_2	N	D	chr1	172442544	172442508	172442536	CCGGAGCTCTTCCAGGAATCGCCGGTCC	-
PIGC	ENST00000344529.5_2	N	D	chr1	172442544	172442573	172442593	CCTTCTGCCACTTGACCTCC	-
PIGC	ENST00000344529.5_2	Y	C	chr1	172442567	172442370	172442398	CCAATGGGGGGCCAGAAGACCCTCATCC	-
PIGC	ENST00000344529.5_2	Y	C	chr1	172442567	172442508	172442536	CCGGAGCTCTTCCAGGAATCGCCGGTCC	-
PIGC	ENST00000344529.5_2	Y	C	chr1	172442567	172442573	172442593	CCTTCTGCCACTTGACCTCC	-
PIGC	ENST00000344529.5_2	K	R	chr1	172442576	172442381	172442408	CCAGAAGACCCTCATCCATATACCACC	-
PIGC	ENST00000344529.5_2	K	R	chr1	172442576	172442508	172442536	CCGGAGCTCTTCCAGGAATCGCCGGTCC	-
PIGC	ENST00000344529.5_2	K	R	chr1	172442576	172442573	172442593	CCTTCTGCCACTTGACCTCC	-
PIGC	ENST00000344529.5_2	Q	R	chr1	172442579	172442381	172442408	CCAGAAGACCCTCATCCATATACCACC	-
PIGC	ENST00000344529.5_2	Q	R	chr1	172442579	172442508	172442536	CCGGAGCTCTTCCAGGAATCGCCGGTCC	-
PIGC	ENST00000344529.5_2	Q	R	chr1	172442579	172442573	172442593	CCTTCTGCCACTTGACCTCC	-
PIGC	ENST00000344529.5_2	K	R	chr1	172442585	172442389	172442416	CCCTCATCCATATACCACCAGATAACC	-
PIGC	ENST00000344529.5_2	K	R	chr1	172442585	172442508	172442536	CCGGAGCTCTTCCAGGAATCGCCGGTCC	-
PIGC	ENST00000344529.5_2	K	R	chr1	172442585	172442573	172442593	CCTTCTGCCACTTGACCTCC	-
PIGC	ENST00000344529.5_2	K	R	chr1	172442594	172442396	172442416	CCATATACCACCAGATAACC	-
PIGC	ENST00000344529.5_2	K	R	chr1	172442594	172442508	172442536	CCGGAGCTCTTCCAGGAATCGCCGGTCC	-
PIGC	ENST00000344529.5_2	K	R	chr1	172442594	172442573	172442593	CCTTCTGCCACTTGACCTCC	-
ARPC5	ENST00000294742.6_1	E	G	chr1	183635577	183635418	183635452	CCGCGCCGGTGCCCCGCGGATCCTGCAGGCTCCC	-
ARPC5	ENST00000294742.6_1	E	G	chr1	183635577	183635532	183635563	CCACCTCGCCCTCGTCGGGCCCGGCCTGGCC	-
ARPC5	ENST00000294742.6_1	E	G	chr1	183635577	183635610	183635636	CCACGTCCACCTTCCGGAAGCGGGCC	-
ARPC5	ENST00000294742.6_1	E	G	chr1	183635577	183635699	183635731	CCTCTACCTCAGCAAGCCCAGCCCAGCAACCC	-
ARPC5	ENST00000294742.6_1	E	G	chr1	183635577	183635735	183635763	CCCGGCGCCTGATTCACTTCCCTCTTCC	-
ARPC5	ENST00000294742.6_1	N	S	chr1	183635595	183635418	183635452	CCGCGCCGGTGCCCCGCGGATCCTGCAGGCTCCC	-
ARPC5	ENST00000294742.6_1	N	S	chr1	183635595	183635532	183635563	CCACCTCGCCCTCGTCGGGCCCGGCCTGGCC	-
ARPC5	ENST00000294742.6_1	N	S	chr1	183635595	183635610	183635636	CCACGTCCACCTTCCGGAAGCGGGCC	-
ARPC5	ENST00000294742.6_1	N	S	chr1	183635595	183635699	183635731	CCTCTACCTCAGCAAGCCCAGCCCAGCAACCC	-
ARPC5	ENST00000294742.6_1	N	S	chr1	183635595	183635735	183635763	CCCGGCGCCTGATTCACTTCCCTCTTCC	-
ARPC5	ENST00000294742.6_1	Y	C	chr1	183635604	183635418	183635452	CCGCGCCGGTGCCCCGCGGATCCTGCAGGCTCCC	-
ARPC5	ENST00000294742.6_1	Y	C	chr1	183635604	183635532	183635563	CCACCTCGCCCTCGTCGGGCCCGGCCTGGCC	-
ARPC5	ENST00000294742.6_1	Y	C	chr1	183635604	183635610	183635636	CCACGTCCACCTTCCGGAAGCGGGCC	-
ARPC5	ENST00000294742.6_1	Y	C	chr1	183635604	183635699	183635731	CCTCTACCTCAGCAAGCCCAGCCCAGCAACCC	-
ARPC5	ENST00000294742.6_1	Y	C	chr1	183635604	183635735	183635763	CCCGGCGCCTGATTCACTTCCCTCTTCC	-
ARPC5	ENST00000294742.6_1	K	R	chr1	183635622	183635423	183635452	CCGGTGCCCCGCGGATCCTGCAGGCTCCC	-
ARPC5	ENST00000294742.6_1	K	R	chr1	183635622	183635532	183635563	CCACCTCGCCCTCGTCGGGCCCGGCCTGGCC	-
ARPC5	ENST00000294742.6_1	K	R	chr1	183635622	183635610	183635636	CCACGTCCACCTTCCGGAAGCGGGCC	-
ARPC5	ENST00000294742.6_1	K	R	chr1	183635622	183635699	183635731	CCTCTACCTCAGCAAGCCCAGCCCAGCAACCC	-
ARPC5	ENST00000294742.6_1	K	R	chr1	183635622	183635735	183635763	CCCGGCGCCTGATTCACTTCCCTCTTCC	-
ARPC5	ENST00000294742.6_1	K	R	chr1	183635622	183635777	183635808	CCGACTGCCGCGGCTCGGACCGTTCTGGGCC	-
KCNT2	ENST00000609185.5_1	N	S	chr1	196608224	196608085	196608118	CCCTCCCCCAGCCTAGTCTCCCTCTCTGGCTCC	-
KCNT2	ENST00000609185.5_1	N	S	chr1	196608224	196608123	196608154	CCTTTTCTCCCTCCTTTCCCCACTTCGGCCC	-
KCNT2	ENST00000609185.5_1	N	S	chr1	196608224	196608195	196608215	CCTCCACCACACCACTCACC	-
KCNT2	ENST00000609185.5_1	N	S	chr1	196608224	196608296	196608315	CCAAATCAACCATCCTTCC	-
PHLDA3	ENST00000367311.4_1	K	R	chr1	201468707	201468544	201468562	CCGCCCCCTTCGGTCACC	-
PHLDA3	ENST00000367311.4_1	K	R	chr1	201468707	201468582	201468610	CCCGGTGCTCTCCACGCACTCCACGGCC	-
PHLDA3	ENST00000367311.4_1	K	R	chr1	201468707	201468632	201468661	CCTTGGGCCGGCCGCCCGTGCCCTTGGCC	-
PHLDA3	ENST00000367311.4_1	K	R	chr1	201468707	201468767	201468795	CCGTCGCCGCCGCCGTCATGGGCGCCCC	-
PHLDA3	ENST00000367311.4_1	K	R	chr1	201468707	201468882	201468907	CCGTGCGCGCTGCCCACCTGCGCCC	-
PHLDA3	ENST00000367311.4_1	K	R	chr1	201468737	201468544	201468562	CCGCCCCCTTCGGTCACC	-
PHLDA3	ENST00000367311.4_1	K	R	chr1	201468737	201468582	201468610	CCCGGTGCTCTCCACGCACTCCACGGCC	-
PHLDA3	ENST00000367311.4_1	K	R	chr1	201468737	201468632	201468661	CCTTGGGCCGGCCGCCCGTGCCCTTGGCC	-
PHLDA3	ENST00000367311.4_1	K	R	chr1	201468737	201468767	201468795	CCGTCGCCGCCGCCGTCATGGGCGCCCC	-
PHLDA3	ENST00000367311.4_1	K	R	chr1	201468737	201468882	201468917	CCGTGCGCGCTGCCCACCTGCGCCCTGACTGCTCC	-
PHLDA3	ENST00000367311.4_1	K	E	chr1	201468738	201468544	201468562	CCGCCCCCTTCGGTCACC	-
PHLDA3	ENST00000367311.4_1	K	E	chr1	201468738	201468582	201468610	CCCGGTGCTCTCCACGCACTCCACGGCC	-
PHLDA3	ENST00000367311.4_1	K	E	chr1	201468738	201468632	201468661	CCTTGGGCCGGCCGCCCGTGCCCTTGGCC	-
PHLDA3	ENST00000367311.4_1	K	E	chr1	201468738	201468767	201468795	CCGTCGCCGCCGCCGTCATGGGCGCCCC	-
PHLDA3	ENST00000367311.4_1	K	E	chr1	201468738	201468882	201468917	CCGTGCGCGCTGCCCACCTGCGCCCTGACTGCTCC	-
PHLDA3	ENST00000367311.4_1	K	R	chr1	201468755	201468582	201468610	CCCGGTGCTCTCCACGCACTCCACGGCC	-
PHLDA3	ENST00000367311.4_1	K	R	chr1	201468755	201468632	201468661	CCTTGGGCCGGCCGCCCGTGCCCTTGGCC	-
PHLDA3	ENST00000367311.4_1	K	R	chr1	201468755	201468767	201468795	CCGTCGCCGCCGCCGTCATGGGCGCCCC	-
PHLDA3	ENST00000367311.4_1	K	R	chr1	201468755	201468882	201468917	CCGTGCGCGCTGCCCACCTGCGCCCTGACTGCTCC	-
PHLDA3	ENST00000367311.4_1	K	R	chr1	201468755	201468922	201468953	CCCACACCGCGGCCCTCAGCACCCGGCTGCC	-
PHLDA3	ENST00000367311.4_1	T	A	chr1	201468765	201468582	201468610	CCCGGTGCTCTCCACGCACTCCACGGCC	-
PHLDA3	ENST00000367311.4_1	T	A	chr1	201468765	201468632	201468661	CCTTGGGCCGGCCGCCCGTGCCCTTGGCC	-
PHLDA3	ENST00000367311.4_1	T	A	chr1	201468765	201468767	201468795	CCGTCGCCGCCGCCGTCATGGGCGCCCC	-
PHLDA3	ENST00000367311.4_1	T	A	chr1	201468765	201468882	201468917	CCGTGCGCGCTGCCCACCTGCGCCCTGACTGCTCC	-
PHLDA3	ENST00000367311.4_1	T	A	chr1	201468765	201468922	201468953	CCCACACCGCGGCCCTCAGCACCCGGCTGCC	-
NVL	ENST00000482491.5_1	D	G	chr1	224301713	224301876	224301901	CCTCAACCATACCTTCCTTGAACCC	-
NVL	ENST00000482491.5_1	N	S	chr1	224301716	224301876	224301901	CCTCAACCATACCTTCCTTGAACCC	-
NVL	ENST00000482491.5_1	N	D	chr1	224301717	224301876	224301901	CCTCAACCATACCTTCCTTGAACCC	-
NVL	ENST00000482491.5_1	D	G	chr1	224301731	224301876	224301901	CCTCAACCATACCTTCCTTGAACCC	-
NVL	ENST00000482491.5_1	S	G	chr1	224301738	224301876	224301901	CCTCAACCATACCTTCCTTGAACCC	-
NVL	ENST00000482491.5_1	T	A	chr1	224301750	224301876	224301901	CCTCAACCATACCTTCCTTGAACCC	-
NVL	ENST00000482491.5_1	I	V	chr1	224301753	224301876	224301901	CCTCAACCATACCTTCCTTGAACCC	-
NVL	ENST00000482491.5_1	S	G	chr1	224301762	224301876	224301901	CCTCAACCATACCTTCCTTGAACCC	-
NVL	ENST00000482491.5_1	E	G	chr1	224301767	224301876	224301901	CCTCAACCATACCTTCCTTGAACCC	-
WDR26	ENST00000414423.8_3	I	M	chr1	224433713	224433519	224433537	CCCTGAGCCGCGTCCTCC	-
WDR26	ENST00000414423.8_3	I	M	chr1	224433713	224433593	224433628	CCCCCCTCCCCCCTCCGCCCCTTCCCCTACCCCCC	-
WDR26	ENST00000414423.8_3	I	M	chr1	224433713	224433633	224433660	CCTCCGTCCCTCGGTCTGTCCATCACC	-
WDR26	ENST00000414423.8_3	I	V	chr1	224433715	224433519	224433537	CCCTGAGCCGCGTCCTCC	-
WDR26	ENST00000414423.8_3	I	V	chr1	224433715	224433593	224433628	CCCCCCTCCCCCCTCCGCCCCTTCCCCTACCCCCC	-
WDR26	ENST00000414423.8_3	I	V	chr1	224433715	224433633	224433660	CCTCCGTCCCTCGGTCTGTCCATCACC	-
WDR26	ENST00000414423.8_3	R	G	chr1	224433721	224433593	224433628	CCCCCCTCCCCCCTCCGCCCCTTCCCCTACCCCCC	-
WDR26	ENST00000414423.8_3	R	G	chr1	224433721	224433633	224433660	CCTCCGTCCCTCGGTCTGTCCATCACC	-
WDR26	ENST00000414423.8_3	K	R	chr1	224433753	224433593	224433628	CCCCCCTCCCCCCTCCGCCCCTTCCCCTACCCCCC	-
WDR26	ENST00000414423.8_3	K	R	chr1	224433753	224433633	224433660	CCTCCGTCCCTCGGTCTGTCCATCACC	-
WDR26	ENST00000414423.8_3	K	R	chr1	224433756	224433593	224433628	CCCCCCTCCCCCCTCCGCCCCTTCCCCTACCCCCC	-
WDR26	ENST00000414423.8_3	K	R	chr1	224433756	224433633	224433660	CCTCCGTCCCTCGGTCTGTCCATCACC	-
WDR26	ENST00000414423.8_3	K	R	chr1	224433759	224433593	224433628	CCCCCCTCCCCCCTCCGCCCCTTCCCCTACCCCCC	-
WDR26	ENST00000414423.8_3	K	R	chr1	224433759	224433633	224433660	CCTCCGTCCCTCGGTCTGTCCATCACC	-
WDR26	ENST00000414423.8_3	K	R	chr1	224433762	224433593	224433628	CCCCCCTCCCCCCTCCGCCCCTTCCCCTACCCCCC	-
WDR26	ENST00000414423.8_3	K	R	chr1	224433762	224433633	224433660	CCTCCGTCCCTCGGTCTGTCCATCACC	-
WDR26	ENST00000414423.8_3	K	E	chr1	224433763	224433593	224433628	CCCCCCTCCCCCCTCCGCCCCTTCCCCTACCCCCC	-
WDR26	ENST00000414423.8_3	K	E	chr1	224433763	224433633	224433660	CCTCCGTCCCTCGGTCTGTCCATCACC	-
WDR26	ENST00000414423.8_3	S	G	chr1	224433769	224433593	224433628	CCCCCCTCCCCCCTCCGCCCCTTCCCCTACCCCCC	-
WDR26	ENST00000414423.8_3	S	G	chr1	224433769	224433633	224433660	CCTCCGTCCCTCGGTCTGTCCATCACC	-
SDE2	ENST00000272091.8_2	E	G	chr1	225992433	225992505	225992531	CCAGCCGCTTCTGCTCCTTTTCAGCC	-
EGLN1	ENST00000366641.4_2	I	M	chr1	231421049	231420950	231420971	CCCGCCGAGAAGGGCCTGTCC	-
EGLN1	ENST00000366641.4_2	I	M	chr1	231421049	231421094	231421116	CCGGGCTCCTTGCCCTCGATCC	-
EGLN1	ENST00000366641.4_2	I	M	chr1	231421049	231421167	231421192	CCAGCTGCCCGTCCGTGAACTTCCC	-
EGLN1	ENST00000366641.4_2	I	M	chr1	231421049	231421212	231421246	CCTCGTCGCCGATCTGCTGTCCGGTCTCCTTGCC	-
EGLN1	ENST00000366641.4_2	S	G	chr1	231421069	231420950	231420971	CCCGCCGAGAAGGGCCTGTCC	-
EGLN1	ENST00000366641.4_2	S	G	chr1	231421069	231421094	231421116	CCGGGCTCCTTGCCCTCGATCC	-
EGLN1	ENST00000366641.4_2	S	G	chr1	231421069	231421167	231421192	CCAGCTGCCCGTCCGTGAACTTCCC	-
EGLN1	ENST00000366641.4_2	S	G	chr1	231421069	231421212	231421246	CCTCGTCGCCGATCTGCTGTCCGGTCTCCTTGCC	-
EGLN1	ENST00000366641.4_2	T	A	chr1	231421087	231420950	231420971	CCCGCCGAGAAGGGCCTGTCC	-
EGLN1	ENST00000366641.4_2	T	A	chr1	231421087	231421094	231421116	CCGGGCTCCTTGCCCTCGATCC	-
EGLN1	ENST00000366641.4_2	T	A	chr1	231421087	231421167	231421192	CCAGCTGCCCGTCCGTGAACTTCCC	-
EGLN1	ENST00000366641.4_2	T	A	chr1	231421087	231421212	231421246	CCTCGTCGCCGATCTGCTGTCCGGTCTCCTTGCC	-
EGLN1	ENST00000366641.4_2	T	A	chr1	231421120	231420950	231420971	CCCGCCGAGAAGGGCCTGTCC	-
EGLN1	ENST00000366641.4_2	T	A	chr1	231421120	231421094	231421116	CCGGGCTCCTTGCCCTCGATCC	-
EGLN1	ENST00000366641.4_2	T	A	chr1	231421120	231421167	231421192	CCAGCTGCCCGTCCGTGAACTTCCC	-
EGLN1	ENST00000366641.4_2	T	A	chr1	231421120	231421212	231421246	CCTCGTCGCCGATCTGCTGTCCGGTCTCCTTGCC	-
IRF2BP2	ENST00000366609.3_1	Q	R	chr1	234609202	234609119	234609138	CCTCTCGGCCGCGGCCGCC	-
IRF2BP2	ENST00000366609.3_1	Q	R	chr1	234609202	234609288	234609313	CCCTCCGGGAAGCAGCCGTGCGCCC	-
IRF2BP2	ENST00000366609.3_1	Q	R	chr1	234609205	234609119	234609138	CCTCTCGGCCGCGGCCGCC	-
IRF2BP2	ENST00000366609.3_1	Q	R	chr1	234609205	234609288	234609313	CCCTCCGGGAAGCAGCCGTGCGCCC	-
IRF2BP2	ENST00000366609.3_1	Q	R	chr1	234609208	234609119	234609138	CCTCTCGGCCGCGGCCGCC	-
IRF2BP2	ENST00000366609.3_1	Q	R	chr1	234609208	234609288	234609313	CCCTCCGGGAAGCAGCCGTGCGCCC	-
IRF2BP2	ENST00000366609.3_1	K	R	chr1	234609250	234609119	234609138	CCTCTCGGCCGCGGCCGCC	-
IRF2BP2	ENST00000366609.3_1	K	R	chr1	234609250	234609288	234609313	CCCTCCGGGAAGCAGCCGTGCGCCC	-
LYST	ENST00000389793.6_1	N	S	chr1	235781929	235781946	235781967	CCCAGGTCCCATTTTCCAGCC	-
PITRM1	ENST00000380994.5_1	K	R	chr10	3138984	3138986	3139015	CCAGACTTAGCCCAGTCGACAGCCTTCCC	-
PITRM1	ENST00000380994.5_1	K	E	chr10	3138985	3138986	3139015	CCAGACTTAGCCCAGTCGACAGCCTTCCC	-
PITRM1	ENST00000380994.5_1	K	R	chr10	3138993	3138986	3139015	CCAGACTTAGCCCAGTCGACAGCCTTCCC	-
PITRM1	ENST00000380994.5_1	K	R	chr10	3139011	3138986	3139015	CCAGACTTAGCCCAGTCGACAGCCTTCCC	-
PITRM1	ENST00000380994.5_1	I	M	chr10	3139034	3138986	3139015	CCAGACTTAGCCCAGTCGACAGCCTTCCC	-
PITRM1	ENST00000380994.5_1	N	S	chr10	3139041	3138986	3139015	CCAGACTTAGCCCAGTCGACAGCCTTCCC	-
PITRM1	ENST00000380994.5_1	K	R	chr10	3140726	3140731	3140751	CCTCCACCATAAGCACCGCC	-
PITRM1	ENST00000380994.5_1	K	E	chr10	3140727	3140731	3140751	CCTCCACCATAAGCACCGCC	-
PITRM1	ENST00000380994.5_1	Y	C	chr10	3140741	3140731	3140751	CCTCCACCATAAGCACCGCC	-
PITRM1	ENST00000380994.5_1	I	V	chr10	3140763	3140731	3140751	CCTCCACCATAAGCACCGCC	-
PITRM1	ENST00000380994.5_1	T	A	chr10	3140769	3140731	3140751	CCTCCACCATAAGCACCGCC	-
USP6NL	ENST00000609853.1_1	S	G	chr10	11565579	11565743	11565765	CCAGCCGCTCACCATTGAAGCC	-
USP6NL	ENST00000609853.1_1	T	A	chr10	11565585	11565743	11565765	CCAGCCGCTCACCATTGAAGCC	-
USP6NL	ENST00000609853.1_1	Q	R	chr10	11565596	11565743	11565765	CCAGCCGCTCACCATTGAAGCC	-
USP6NL	ENST00000609853.1_1	S	G	chr10	11565609	11565743	11565765	CCAGCCGCTCACCATTGAAGCC	-
USP6NL	ENST00000609853.1_1	H	R	chr10	11565620	11565743	11565765	CCAGCCGCTCACCATTGAAGCC	-
SEPHS1	ENST00000327347.10_2	K	R	chr10	13322888	13322808	13322835	CCTCAGATGCGCCCAGCATCCTGTACC	-
SEPHS1	ENST00000327347.10_2	K	R	chr10	13322888	13322843	13322880	CCGGGCAGGTCCCGTGCATGAGGCCGAACATGTTTCC	-
SEPHS1	ENST00000327347.10_2	K	R	chr10	13322888	13322885	13322911	CCTTGCTCACCGCAGCCATCTTGGCC	-
SEPHS1	ENST00000327347.10_2	K	R	chr10	13322906	13322808	13322835	CCTCAGATGCGCCCAGCATCCTGTACC	-
SEPHS1	ENST00000327347.10_2	K	R	chr10	13322906	13322843	13322880	CCGGGCAGGTCCCGTGCATGAGGCCGAACATGTTTCC	-
SEPHS1	ENST00000327347.10_2	K	R	chr10	13322906	13322885	13322911	CCTTGCTCACCGCAGCCATCTTGGCC	-
SEPHS1	ENST00000327347.10_2	N	S	chr10	13322924	13322808	13322835	CCTCAGATGCGCCCAGCATCCTGTACC	-
SEPHS1	ENST00000327347.10_2	N	S	chr10	13322924	13322843	13322880	CCGGGCAGGTCCCGTGCATGAGGCCGAACATGTTTCC	-
SEPHS1	ENST00000327347.10_2	N	S	chr10	13322924	13322885	13322911	CCTTGCTCACCGCAGCCATCTTGGCC	-
SEPHS1	ENST00000327347.10_2	I	V	chr10	13322931	13322808	13322835	CCTCAGATGCGCCCAGCATCCTGTACC	-
SEPHS1	ENST00000327347.10_2	I	V	chr10	13322931	13322843	13322880	CCGGGCAGGTCCCGTGCATGAGGCCGAACATGTTTCC	-
SEPHS1	ENST00000327347.10_2	I	V	chr10	13322931	13322885	13322911	CCTTGCTCACCGCAGCCATCTTGGCC	-
ANKRD26	ENST00000436985.6_1	K	E	chr10	27080150	27080311	27080342	CCACTTAAGGCCTCATTGCTTCCCTTCACCC	-
ANKRD26	ENST00000436985.6_1	T	A	chr10	27080153	27080311	27080342	CCACTTAAGGCCTCATTGCTTCCCTTCACCC	-
DEPP1	ENST00000298295.3_1	S	G	chr10	44977517	44977577	44977596	CCTCCCTCTGGGGGCCCCC	-
DEPP1	ENST00000298295.3_1	S	G	chr10	44977517	44977629	44977660	CCCCAGAGGCCAGCAGAGGGGCCAGTCCTCC	-
DEPP1	ENST00000298295.3_1	S	G	chr10	44977517	44977690	44977716	CCTGGGACTCCCCAAAAAGCCAGTCC	-
DEPP1	ENST00000298295.3_1	Q	R	chr10	44977522	44977577	44977596	CCTCCCTCTGGGGGCCCCC	-
DEPP1	ENST00000298295.3_1	Q	R	chr10	44977522	44977629	44977660	CCCCAGAGGCCAGCAGAGGGGCCAGTCCTCC	-
DEPP1	ENST00000298295.3_1	Q	R	chr10	44977522	44977690	44977716	CCTGGGACTCCCCAAAAAGCCAGTCC	-
DEPP1	ENST00000298295.3_1	D	G	chr10	44977528	44977577	44977596	CCTCCCTCTGGGGGCCCCC	-
DEPP1	ENST00000298295.3_1	D	G	chr10	44977528	44977629	44977660	CCCCAGAGGCCAGCAGAGGGGCCAGTCCTCC	-
DEPP1	ENST00000298295.3_1	D	G	chr10	44977528	44977690	44977716	CCTGGGACTCCCCAAAAAGCCAGTCC	-
DEPP1	ENST00000298295.3_1	R	G	chr10	44977541	44977577	44977596	CCTCCCTCTGGGGGCCCCC	-
DEPP1	ENST00000298295.3_1	R	G	chr10	44977541	44977629	44977660	CCCCAGAGGCCAGCAGAGGGGCCAGTCCTCC	-
DEPP1	ENST00000298295.3_1	R	G	chr10	44977541	44977690	44977716	CCTGGGACTCCCCAAAAAGCCAGTCC	-
DEPP1	ENST00000298295.3_1	R	G	chr10	44977580	44977577	44977596	CCTCCCTCTGGGGGCCCCC	-
DEPP1	ENST00000298295.3_1	R	G	chr10	44977580	44977629	44977660	CCCCAGAGGCCAGCAGAGGGGCCAGTCCTCC	-
DEPP1	ENST00000298295.3_1	R	G	chr10	44977580	44977690	44977716	CCTGGGACTCCCCAAAAAGCCAGTCC	-
FAM13C	ENST00000468840.6_1	I	V	chr10	59247619	59247430	59247453	CCCCCCGTTTAAATCCCTTCTCC	-
FAM13C	ENST00000468840.6_1	T	A	chr10	59247622	59247430	59247453	CCCCCCGTTTAAATCCCTTCTCC	-
FAM13C	ENST00000468840.6_1	Y	C	chr10	59247693	59247866	59247892	CCTTCCCTTTCACCTTCATTCACTCC	-
FAM13C	ENST00000468840.6_1	Y	C	chr10	59247696	59247866	59247892	CCTTCCCTTTCACCTTCATTCACTCC	-
FAM13C	ENST00000468840.6_1	K	E	chr10	59247727	59247866	59247899	CCTTCCCTTTCACCTTCATTCACTCCTTCTTCC	-
PCBD1	ENST00000299299.4_2	Q	R	chr10	70883972	70883876	70883914	CCTCAGCTCCCTCCCTGGACTCCCAGTTCAGTCACCCC	-
PCBD1	ENST00000299299.4_2	I	M	chr10	70883995	70883876	70883914	CCTCAGCTCCCTCCCTGGACTCCCAGTTCAGTCACCCC	-
PCBD1	ENST00000299299.4_2	I	V	chr10	70883997	70883876	70883914	CCTCAGCTCCCTCCCTGGACTCCCAGTTCAGTCACCCC	-
PCBD1	ENST00000299299.4_2	E	G	chr10	70884023	70883876	70883914	CCTCAGCTCCCTCCCTGGACTCCCAGTTCAGTCACCCC	-
PCBD1	ENST00000299299.4_2	S	G	chr10	70884033	70883876	70883914	CCTCAGCTCCCTCCCTGGACTCCCAGTTCAGTCACCCC	-
MYOZ1	ENST00000359322.4_1	S	G	chr10	73637911	73637891	73637923	CCCAGGTTCAAGCCTGAGCTCTCCTGTCCACC	-
KCNMA1	ENST00000638606.1_2	S	G	chr10	77637540	77637356	77637383	CCATGGAGGAGGCCAGGAAAGCCCACC	-
KCNMA1	ENST00000638606.1_2	S	G	chr10	77637540	77637682	77637713	CCTCCCGCCGCCAGCGCCACCCCAAACACCC	-
KCNMA1	ENST00000638606.1_2	S	G	chr10	77637564	77637682	77637713	CCTCCCGCCGCCAGCGCCACCCCAAACACCC	-
KCNMA1	ENST00000638606.1_2	S	G	chr10	77637567	77637682	77637713	CCTCCCGCCGCCAGCGCCACCCCAAACACCC	-
KCNMA1	ENST00000638606.1_2	R	G	chr10	77637573	77637682	77637713	CCTCCCGCCGCCAGCGCCACCCCAAACACCC	-
KCNMA1	ENST00000638606.1_2	S	G	chr10	77637582	77637682	77637713	CCTCCCGCCGCCAGCGCCACCCCAAACACCC	-
DLG5	ENST00000372391.7_2	E	G	chr10	77835816	77835616	77835637	CCAGGTCCCTCCCACTTTACC	-
DLG5	ENST00000372391.7_2	E	G	chr10	77835816	77835657	77835689	CCGACCCTCCCAACAGACCCTAGCAGGTCCCC	-
DLG5	ENST00000372391.7_2	E	G	chr10	77835816	77835774	77835806	CCTGGAAGGCCCAGTCCCGCCGGCACTTGGCC	-
DLG5	ENST00000372391.7_2	E	G	chr10	77835816	77835810	77835839	CCGCCTCCTGGAGGGCTTCCTTCAGCTCC	-
DLG5	ENST00000372391.7_2	E	G	chr10	77835816	77835963	77835990	CCTCATGGACCAGGAGCGCCTCCCACC	-
ZCCHC24	ENST00000372336.3_1	Y	C	chr10	79432721	79432523	79432553	CCCAAGAGCACCCCCTGGGCCAGGGCTGCC	-
ZCCHC24	ENST00000372336.3_1	Y	C	chr10	79432721	79432808	79432824	CCATAACCCCCCACCC	-
AVPI1	ENST00000370626.4_2	R	G	chr10	97679665	97679662	97679688	CCTTGGGGGCCTCTTCCTGCGCAGCC	-
AVPI1	ENST00000370626.4_2	R	G	chr10	97679665	97679697	97679730	CCTCAGCCACACGGTGGTCCCCTGCACATTCCC	-
AVPI1	ENST00000370626.4_2	R	G	chr10	97679665	97679742	97679767	CCCGTTCCTCGGCCAGCTGGTCCCC	-
AVPI1	ENST00000370626.4_2	R	G	chr10	97679665	97679823	97679849	CCGAGGCCTGCTTGCGGCCCCGGGCC	-
SH3PXD2A	ENST00000355946.6_3	D	G	chr10	103602093	103601893	103601921	CCAGCCATTAGGGTTCCTCTCCAGAACC	-
SH3PXD2A	ENST00000355946.6_3	D	G	chr10	103602093	103601922	103601957	CCATGGACACCCCCTCCTGGAAGCCTGCTGTCTCC	-
SH3PXD2A	ENST00000355946.6_3	D	G	chr10	103602093	103602098	103602131	CCCTGGCTGGCAGCCCGTTCGGCCAGGCGGCCC	-
SH3PXD2A	ENST00000355946.6_3	D	G	chr10	103602093	103602175	103602206	CCGTCGGACGCCTCGGAGGCCATCAGTGGCC	-
SH3PXD2A	ENST00000355946.6_3	D	G	chr10	103602093	103602273	103602293	CCGACTGGGGCCTGACCGCC	-
SH3PXD2A	ENST00000355946.6_3	K	R	chr10	103602132	103601932	103601966	CCCCTCCTGGAAGCCTGCTGTCTCCTCATCCCCC	-
SH3PXD2A	ENST00000355946.6_3	K	R	chr10	103602132	103602098	103602131	CCCTGGCTGGCAGCCCGTTCGGCCAGGCGGCCC	-
SH3PXD2A	ENST00000355946.6_3	K	R	chr10	103602132	103602175	103602206	CCGTCGGACGCCTCGGAGGCCATCAGTGGCC	-
SH3PXD2A	ENST00000355946.6_3	K	R	chr10	103602132	103602273	103602307	CCGACTGGGGCCTGACCGCCACCTGCCGCACTCC	-
SH3PXD2A	ENST00000355946.6_3	K	E	chr10	103602133	103601933	103601966	CCCTCCTGGAAGCCTGCTGTCTCCTCATCCCCC	-
SH3PXD2A	ENST00000355946.6_3	K	E	chr10	103602133	103602098	103602131	CCCTGGCTGGCAGCCCGTTCGGCCAGGCGGCCC	-
SH3PXD2A	ENST00000355946.6_3	K	E	chr10	103602133	103602175	103602206	CCGTCGGACGCCTCGGAGGCCATCAGTGGCC	-
SH3PXD2A	ENST00000355946.6_3	K	E	chr10	103602133	103602273	103602307	CCGACTGGGGCCTGACCGCCACCTGCCGCACTCC	-
NRAP	ENST00000360478.7_2	D	G	chr10	113617531	113617675	113617700	CCTCCATCTTTATATCCTAGGTGCC	-
NRAP	ENST00000360478.7_2	K	E	chr10	113617553	113617675	113617700	CCTCCATCTTTATATCCTAGGTGCC	-
C10orf88	ENST00000481909.2_2	R	G	chr10	122948663	122948647	122948673	CCCGCTGCTGACACCTAACCATATCC	-
C10orf88	ENST00000481909.2_2	M	V	chr10	122948669	122948647	122948673	CCCGCTGCTGACACCTAACCATATCC	-
C10orf88	ENST00000481909.2_2	K	R	chr10	122948701	122948647	122948673	CCCGCTGCTGACACCTAACCATATCC	-
C10orf88	ENST00000481909.2_2	K	E	chr10	122948702	122948647	122948673	CCCGCTGCTGACACCTAACCATATCC	-
C10orf88	ENST00000481909.2_2	R	G	chr10	122952965	122952858	122952887	CCCCTACTGGTTCCACAGTACTCCTCTCC	-
C10orf88	ENST00000481909.2_2	R	G	chr10	122952965	122952945	122952964	CCTCCATCAGGGCCACACC	-
C10orf88	ENST00000481909.2_2	Y	C	chr10	122952970	122952858	122952887	CCCCTACTGGTTCCACAGTACTCCTCTCC	-
C10orf88	ENST00000481909.2_2	Y	C	chr10	122952970	122952945	122952964	CCTCCATCAGGGCCACACC	-
C10orf88	ENST00000481909.2_2	N	S	chr10	122952985	122952858	122952887	CCCCTACTGGTTCCACAGTACTCCTCTCC	-
C10orf88	ENST00000481909.2_2	N	S	chr10	122952985	122952945	122952964	CCTCCATCAGGGCCACACC	-
C10orf88	ENST00000481909.2_2	N	D	chr10	122952986	122952858	122952887	CCCCTACTGGTTCCACAGTACTCCTCTCC	-
C10orf88	ENST00000481909.2_2	N	D	chr10	122952986	122952945	122952964	CCTCCATCAGGGCCACACC	-
C10orf88	ENST00000481909.2_2	E	G	chr10	122952988	122952858	122952887	CCCCTACTGGTTCCACAGTACTCCTCTCC	-
C10orf88	ENST00000481909.2_2	E	G	chr10	122952988	122952945	122952964	CCTCCATCAGGGCCACACC	-
C10orf88	ENST00000481909.2_2	K	R	chr10	122952994	122952858	122952887	CCCCTACTGGTTCCACAGTACTCCTCTCC	-
C10orf88	ENST00000481909.2_2	K	R	chr10	122952994	122952945	122952964	CCTCCATCAGGGCCACACC	-
C10orf88	ENST00000481909.2_2	K	E	chr10	122952995	122952858	122952887	CCCCTACTGGTTCCACAGTACTCCTCTCC	-
C10orf88	ENST00000481909.2_2	K	E	chr10	122952995	122952945	122952964	CCTCCATCAGGGCCACACC	-
C10orf88	ENST00000481909.2_2	N	S	chr10	122952997	122952858	122952887	CCCCTACTGGTTCCACAGTACTCCTCTCC	-
C10orf88	ENST00000481909.2_2	N	S	chr10	122952997	122952945	122952964	CCTCCATCAGGGCCACACC	-
C10orf88	ENST00000481909.2_2	N	D	chr10	122952998	122952858	122952887	CCCCTACTGGTTCCACAGTACTCCTCTCC	-
C10orf88	ENST00000481909.2_2	N	D	chr10	122952998	122952945	122952964	CCTCCATCAGGGCCACACC	-
C10orf88	ENST00000481909.2_2	Q	R	chr10	122953030	122952858	122952887	CCCCTACTGGTTCCACAGTACTCCTCTCC	-
C10orf88	ENST00000481909.2_2	Q	R	chr10	122953030	122952945	122952964	CCTCCATCAGGGCCACACC	-
EEF1AKMT2	ENST00000368836.7_3	K	R	chr10	124762342	124762157	124762177	CCAATGCGCCACCCCACGCC	-
EEF1AKMT2	ENST00000368836.7_3	T	A	chr10	124762355	124762157	124762177	CCAATGCGCCACCCCACGCC	-
DHX32	ENST00000368721.5_1	K	R	chr10	125836745	125836618	125836650	CCCATATCCAGCAGTTCAGCCATCCAGCTACC	-
DHX32	ENST00000368721.5_1	D	G	chr10	125836796	125836618	125836650	CCCATATCCAGCAGTTCAGCCATCCAGCTACC	-
IFITM3	ENST00000399808.5_2	Y	C	chr11	320755	320713	320742	CCCCCAGCACAGCCACCTCGTGCTCCTCC	-
IFITM3	ENST00000399808.5_2	S	G	chr11	320774	320713	320742	CCCCCAGCACAGCCACCTCGTGCTCCTCC	-
IFITM3	ENST00000399808.5_2	N	D	chr11	320777	320713	320742	CCCCCAGCACAGCCACCTCGTGCTCCTCC	-
IFITM3	ENST00000399808.5_2	T	A	chr11	320795	320713	320742	CCCCCAGCACAGCCACCTCGTGCTCCTCC	-
IFITM3	ENST00000399808.5_2	H	R	chr11	320806	320713	320742	CCCCCAGCACAGCCACCTCGTGCTCCTCC	-
IFITM3	ENST00000399808.5_2	N	D	chr11	320810	320713	320742	CCCCCAGCACAGCCACCTCGTGCTCCTCC	-
IRF7	ENST00000348655.11_2	E	G	chr11	615348	615173	615207	CCTCGTCCAGCCACTGCAGCCCCTCATAGCAGCC	-
IRF7	ENST00000348655.11_2	E	G	chr11	615348	615332	615362	CCGGGCTCTTACCTCTCAGGAGCCAAGGCC	-
POLR2L	ENST00000322028.5_2	E	G	chr11	842453	842316	842339	CCTCCCGCCCCGGCGCGCACCCC	-
POLR2L	ENST00000322028.5_2	E	G	chr11	842453	842429	842466	CCTGCAGCAGCCCCAGGTAAGCCTCCCACTTGTTGCC	-
POLR2L	ENST00000322028.5_2	E	G	chr11	842453	842521	842547	CCCAGACTGCCCGGCCCGGCCCGGCC	-
POLR2L	ENST00000322028.5_2	E	G	chr11	842453	842559	842588	CCCCCCCAGGCCCCGCCCCGGGCGCGTCC	-
POLR2L	ENST00000322028.5_2	E	G	chr11	842453	842609	842645	CCGCTCGTTCTCCGCTGTTCCGGCCGTCCCTCCACC	-
POLR2L	ENST00000322028.5_2	K	R	chr11	842459	842316	842339	CCTCCCGCCCCGGCGCGCACCCC	-
POLR2L	ENST00000322028.5_2	K	R	chr11	842459	842429	842466	CCTGCAGCAGCCCCAGGTAAGCCTCCCACTTGTTGCC	-
POLR2L	ENST00000322028.5_2	K	R	chr11	842459	842521	842547	CCCAGACTGCCCGGCCCGGCCCGGCC	-
POLR2L	ENST00000322028.5_2	K	R	chr11	842459	842559	842588	CCCCCCCAGGCCCCGCCCCGGGCGCGTCC	-
POLR2L	ENST00000322028.5_2	K	R	chr11	842459	842609	842645	CCGCTCGTTCTCCGCTGTTCCGGCCGTCCCTCCACC	-
POLR2L	ENST00000322028.5_2	K	E	chr11	842460	842316	842339	CCTCCCGCCCCGGCGCGCACCCC	-
POLR2L	ENST00000322028.5_2	K	E	chr11	842460	842429	842466	CCTGCAGCAGCCCCAGGTAAGCCTCCCACTTGTTGCC	-
POLR2L	ENST00000322028.5_2	K	E	chr11	842460	842521	842547	CCCAGACTGCCCGGCCCGGCCCGGCC	-
POLR2L	ENST00000322028.5_2	K	E	chr11	842460	842559	842588	CCCCCCCAGGCCCCGCCCCGGGCGCGTCC	-
POLR2L	ENST00000322028.5_2	K	E	chr11	842460	842609	842645	CCGCTCGTTCTCCGCTGTTCCGGCCGTCCCTCCACC	-
POLR2L	ENST00000322028.5_2	N	D	chr11	842463	842316	842339	CCTCCCGCCCCGGCGCGCACCCC	-
POLR2L	ENST00000322028.5_2	N	D	chr11	842463	842429	842466	CCTGCAGCAGCCCCAGGTAAGCCTCCCACTTGTTGCC	-
POLR2L	ENST00000322028.5_2	N	D	chr11	842463	842521	842547	CCCAGACTGCCCGGCCCGGCCCGGCC	-
POLR2L	ENST00000322028.5_2	N	D	chr11	842463	842559	842588	CCCCCCCAGGCCCCGCCCCGGGCGCGTCC	-
POLR2L	ENST00000322028.5_2	N	D	chr11	842463	842609	842645	CCGCTCGTTCTCCGCTGTTCCGGCCGTCCCTCCACC	-
CHID1	ENST00000528581.5_1	T	A	chr11	903718	903804	903839	CCAGGCACACGCCACCATGCTGGCCAACCACTGCC	-
CHID1	ENST00000528581.5_1	T	A	chr11	903718	903841	903877	CCACCGCCCCCGCCAACGTGACCCTGCTGGCCAACC	-
CHID1	ENST00000528581.5_1	T	A	chr11	903718	903881	903917	CCTGCCACCGCCCCCGCCAATACGACCCTACTGGCC	-
CHID1	ENST00000528581.5_1	M	V	chr11	903742	903804	903839	CCAGGCACACGCCACCATGCTGGCCAACCACTGCC	-
CHID1	ENST00000528581.5_1	M	V	chr11	903742	903841	903877	CCACCGCCCCCGCCAACGTGACCCTGCTGGCCAACC	-
CHID1	ENST00000528581.5_1	M	V	chr11	903742	903881	903921	CCTGCCACCGCCCCCGCCAATACGACCCTACTGGCCAACC	-
CHID1	ENST00000528581.5_1	M	V	chr11	903742	903925	903940	CCTGCCACCACCCCC	-
OR51I1	ENST00000380211.1_1	N	D	chr11	5441226	5441135	5441172	CCACAAAGCGATCCAAGCTCATGGCCAGCAGTATGCC	-
CAVIN3	ENST00000303927.4_3	Q	R	chr11	6320328	6320134	6320162	CCCGTGGTTGGCCTCCAGCCGCTGCACC	-
CAVIN3	ENST00000303927.4_3	Q	R	chr11	6320328	6320220	6320243	CCGCCTTGGCCAGCAGCTGCGCC	-
CAVIN3	ENST00000303927.4_3	Q	R	chr11	6320328	6320311	6320348	CCCTGCCAGGCCTCCCTGCCTTCGAGCCAGGCCTCCC	-
CAVIN3	ENST00000303927.4_3	Q	R	chr11	6320328	6320350	6320381	CCGCTCCCGCAGAGTCTCCAGCATGGAGGCC	-
CAVIN3	ENST00000303927.4_3	Q	R	chr11	6320328	6320423	6320438	CCCCCCGCCGGCGCC	-
CAVIN3	ENST00000303927.4_3	Q	R	chr11	6320328	6320449	6320482	CCCCCGCTCCAACGCACTCTCCCTCATGATCCC	-
CAVIN3	ENST00000303927.4_3	R	G	chr11	6320332	6320134	6320162	CCCGTGGTTGGCCTCCAGCCGCTGCACC	-
CAVIN3	ENST00000303927.4_3	R	G	chr11	6320332	6320220	6320243	CCGCCTTGGCCAGCAGCTGCGCC	-
CAVIN3	ENST00000303927.4_3	R	G	chr11	6320332	6320311	6320348	CCCTGCCAGGCCTCCCTGCCTTCGAGCCAGGCCTCCC	-
CAVIN3	ENST00000303927.4_3	R	G	chr11	6320332	6320350	6320381	CCGCTCCCGCAGAGTCTCCAGCATGGAGGCC	-
CAVIN3	ENST00000303927.4_3	R	G	chr11	6320332	6320423	6320438	CCCCCCGCCGGCGCC	-
CAVIN3	ENST00000303927.4_3	R	G	chr11	6320332	6320449	6320482	CCCCCGCTCCAACGCACTCTCCCTCATGATCCC	-
CAVIN3	ENST00000303927.4_3	K	R	chr11	6320385	6320220	6320243	CCGCCTTGGCCAGCAGCTGCGCC	-
CAVIN3	ENST00000303927.4_3	K	R	chr11	6320385	6320311	6320348	CCCTGCCAGGCCTCCCTGCCTTCGAGCCAGGCCTCCC	-
CAVIN3	ENST00000303927.4_3	K	R	chr11	6320385	6320350	6320381	CCGCTCCCGCAGAGTCTCCAGCATGGAGGCC	-
CAVIN3	ENST00000303927.4_3	K	R	chr11	6320385	6320423	6320438	CCCCCCGCCGGCGCC	-
CAVIN3	ENST00000303927.4_3	K	R	chr11	6320385	6320449	6320482	CCCCCGCTCCAACGCACTCTCCCTCATGATCCC	-
CAVIN3	ENST00000303927.4_3	K	R	chr11	6320385	6320534	6320563	CCTCCTTTCCCTGGCTCCTCCCCAGCTCC	-
CAVIN3	ENST00000303927.4_3	E	G	chr11	6320388	6320220	6320243	CCGCCTTGGCCAGCAGCTGCGCC	-
CAVIN3	ENST00000303927.4_3	E	G	chr11	6320388	6320311	6320348	CCCTGCCAGGCCTCCCTGCCTTCGAGCCAGGCCTCCC	-
CAVIN3	ENST00000303927.4_3	E	G	chr11	6320388	6320350	6320381	CCGCTCCCGCAGAGTCTCCAGCATGGAGGCC	-
CAVIN3	ENST00000303927.4_3	E	G	chr11	6320388	6320423	6320438	CCCCCCGCCGGCGCC	-
CAVIN3	ENST00000303927.4_3	E	G	chr11	6320388	6320449	6320482	CCCCCGCTCCAACGCACTCTCCCTCATGATCCC	-
CAVIN3	ENST00000303927.4_3	E	G	chr11	6320388	6320534	6320563	CCTCCTTTCCCTGGCTCCTCCCCAGCTCC	-
OR2AG2	ENST00000641124.1_2	I	V	chr11	6768138	6768040	6768073	CCCAGGACCCTCCTCAAGGCCCGCATGACCTCC	-
OR2AG2	ENST00000641124.1_2	N	S	chr11	6768143	6768040	6768073	CCCAGGACCCTCCTCAAGGCCCGCATGACCTCC	-
OR2AG2	ENST00000641124.1_2	Y	C	chr11	6768182	6768040	6768073	CCCAGGACCCTCCTCAAGGCCCGCATGACCTCC	-
OR2AG2	ENST00000641124.1_2	I	M	chr11	6768805	6768611	6768649	CCAGTAGGAGGTCCTCAGCGCTACCCATTGTCAGTGCC	-
OR2AG2	ENST00000641124.1_2	I	M	chr11	6768805	6768909	6768934	CCCCACCAAGATGAAGCCGCTTCCC	-
OR2AG2	ENST00000641124.1_2	I	V	chr11	6768813	6768909	6768934	CCCCACCAAGATGAAGCCGCTTCCC	-
OR2AG2	ENST00000641124.1_2	N	S	chr11	6768833	6768909	6768934	CCCCACCAAGATGAAGCCGCTTCCC	-
OR2AG2	ENST00000641124.1_2	N	D	chr11	6768834	6768909	6768934	CCCCACCAAGATGAAGCCGCTTCCC	-
RIC3	ENST00000309737.11_2	K	R	chr11	8137435	8137372	8137395	CCTACCTCTCACCATTAGGTCCC	-
SBF2	ENST00000256190.12_1	K	R	chr11	9784388	9784367	9784395	CCAAAACAAACCAACGGGGCTTCCAACC	-
RNF141	ENST00000265981.7_2	R	G	chr11	10514924	10514823	10514864	CCTGTGTCTGTGCCAGTGCCACAACCCTACATTCTTCCCCC	-
RNF141	ENST00000265981.7_2	N	S	chr11	10514953	10514823	10514864	CCTGTGTCTGTGCCAGTGCCACAACCCTACATTCTTCCCCC	-
RNF141	ENST00000265981.7_2	N	D	chr11	10514954	10514823	10514864	CCTGTGTCTGTGCCAGTGCCACAACCCTACATTCTTCCCCC	-
RNF141	ENST00000265981.7_2	I	V	chr11	10514960	10514823	10514864	CCTGTGTCTGTGCCAGTGCCACAACCCTACATTCTTCCCCC	-
RNF141	ENST00000265981.7_2	M	V	chr11	10514972	10514823	10514864	CCTGTGTCTGTGCCAGTGCCACAACCCTACATTCTTCCCCC	-
RNF141	ENST00000265981.7_2	E	G	chr11	10515010	10514823	10514864	CCTGTGTCTGTGCCAGTGCCACAACCCTACATTCTTCCCCC	-
RNF141	ENST00000265981.7_2	I	V	chr11	10515041	10514841	10514870	CCACAACCCTACATTCTTCCCCCATGACC	-
BTBD10	ENST00000278174.9_1	N	S	chr11	13388979	13389019	13389045	CCGACTCTTTCCTTCTTCCTTCTCCC	-
BTBD10	ENST00000278174.9_1	N	D	chr11	13388980	13389019	13389045	CCGACTCTTTCCTTCTTCCTTCTCCC	-
BTBD10	ENST00000278174.9_1	T	A	chr11	13388983	13389019	13389045	CCGACTCTTTCCTTCTTCCTTCTCCC	-
BTBD10	ENST00000278174.9_1	I	V	chr11	13388986	13389019	13389045	CCGACTCTTTCCTTCTTCCTTCTCCC	-
BTBD10	ENST00000278174.9_1	K	R	chr11	13388991	13389019	13389045	CCGACTCTTTCCTTCTTCCTTCTCCC	-
BTBD10	ENST00000278174.9_1	K	E	chr11	13388992	13389019	13389045	CCGACTCTTTCCTTCTTCCTTCTCCC	-
BTBD10	ENST00000278174.9_1	K	R	chr11	13388997	13389019	13389045	CCGACTCTTTCCTTCTTCCTTCTCCC	-
BTBD10	ENST00000278174.9_1	K	E	chr11	13388998	13389019	13389045	CCGACTCTTTCCTTCTTCCTTCTCCC	-
CYP2R1	ENST00000334636.9_1	R	G	chr11	14878130	14878258	14878280	CCATCCGAGCCAAGTGTTCTCC	-
CYP2R1	ENST00000334636.9_1	E	G	chr11	14878132	14878258	14878280	CCATCCGAGCCAAGTGTTCTCC	-
CYP2R1	ENST00000334636.9_1	I	V	chr11	14878142	14878258	14878280	CCATCCGAGCCAAGTGTTCTCC	-
CYP2R1	ENST00000334636.9_1	T	A	chr11	14878166	14878258	14878280	CCATCCGAGCCAAGTGTTCTCC	-
CYP2R1	ENST00000334636.9_1	K	E	chr11	14878184	14878258	14878280	CCATCCGAGCCAAGTGTTCTCC	-
TNKS1BP1	ENST00000358252.8_3	D	G	chr11	57309940	57309832	57309861	CCCTTATCCAAGCGCTCTTCCCAAACTCC	-
TNKS1BP1	ENST00000358252.8_3	D	G	chr11	57309940	57309865	57309890	CCTGTGGCTCCGCAGCCCGGCTGCC	-
TNKS1BP1	ENST00000358252.8_3	D	G	chr11	57309940	57309959	57309984	CCTACCATGGTGGTCCCTCTTCCCC	-
TNKS1BP1	ENST00000358252.8_3	N	D	chr11	57310004	57309832	57309861	CCCTTATCCAAGCGCTCTTCCCAAACTCC	-
TNKS1BP1	ENST00000358252.8_3	N	D	chr11	57310004	57309865	57309890	CCTGTGGCTCCGCAGCCCGGCTGCC	-
TNKS1BP1	ENST00000358252.8_3	N	D	chr11	57310004	57309959	57309984	CCTACCATGGTGGTCCCTCTTCCCC	-
TNKS1BP1	ENST00000358252.8_3	N	D	chr11	57310004	57310177	57310200	CCCAGTCCTGAACATCTGCCTCC	-
SLC43A3	ENST00000395123.6_1	Q	R	chr11	57425994	57425828	57425849	CCTCCCTCCCAGGCACTTCCC	-
SLC43A3	ENST00000395123.6_1	Q	R	chr11	57425994	57425919	57425950	CCTTCCTGCTCCTTGCCACCACGTGGGAGCC	-
SLC43A3	ENST00000395123.6_1	Q	R	chr11	57425994	57425976	57426010	CCCTGCCCTTACCAGCCTGCCCTGTGGCATTGCC	-
SLC43A3	ENST00000395123.6_1	Q	R	chr11	57425994	57426082	57426110	CCAGCCAAAGAGGACGCCAGCAAAGCCC	-
SLC43A3	ENST00000395123.6_1	N	D	chr11	57426007	57425828	57425849	CCTCCCTCCCAGGCACTTCCC	-
SLC43A3	ENST00000395123.6_1	N	D	chr11	57426007	57425919	57425950	CCTTCCTGCTCCTTGCCACCACGTGGGAGCC	-
SLC43A3	ENST00000395123.6_1	N	D	chr11	57426007	57425976	57426010	CCCTGCCCTTACCAGCCTGCCCTGTGGCATTGCC	-
SLC43A3	ENST00000395123.6_1	N	D	chr11	57426007	57426082	57426110	CCAGCCAAAGAGGACGCCAGCAAAGCCC	-
SLC43A3	ENST00000395123.6_1	K	R	chr11	57426042	57425919	57425950	CCTTCCTGCTCCTTGCCACCACGTGGGAGCC	-
SLC43A3	ENST00000395123.6_1	K	R	chr11	57426042	57425976	57426010	CCCTGCCCTTACCAGCCTGCCCTGTGGCATTGCC	-
SLC43A3	ENST00000395123.6_1	K	R	chr11	57426042	57426082	57426110	CCAGCCAAAGAGGACGCCAGCAAAGCCC	-
SLC43A3	ENST00000395123.6_1	K	E	chr11	57426043	57425919	57425950	CCTTCCTGCTCCTTGCCACCACGTGGGAGCC	-
SLC43A3	ENST00000395123.6_1	K	E	chr11	57426043	57425976	57426010	CCCTGCCCTTACCAGCCTGCCCTGTGGCATTGCC	-
SLC43A3	ENST00000395123.6_1	K	E	chr11	57426043	57426082	57426110	CCAGCCAAAGAGGACGCCAGCAAAGCCC	-
SLC43A3	ENST00000395123.6_1	Y	C	chr11	57426048	57425919	57425950	CCTTCCTGCTCCTTGCCACCACGTGGGAGCC	-
SLC43A3	ENST00000395123.6_1	Y	C	chr11	57426048	57425976	57426010	CCCTGCCCTTACCAGCCTGCCCTGTGGCATTGCC	-
SLC43A3	ENST00000395123.6_1	Y	C	chr11	57426048	57426082	57426110	CCAGCCAAAGAGGACGCCAGCAAAGCCC	-
SLC43A3	ENST00000395123.6_1	N	S	chr11	57426057	57425919	57425950	CCTTCCTGCTCCTTGCCACCACGTGGGAGCC	-
SLC43A3	ENST00000395123.6_1	N	S	chr11	57426057	57425976	57426010	CCCTGCCCTTACCAGCCTGCCCTGTGGCATTGCC	-
SLC43A3	ENST00000395123.6_1	N	S	chr11	57426057	57426082	57426110	CCAGCCAAAGAGGACGCCAGCAAAGCCC	-
SLC43A3	ENST00000395123.6_1	K	R	chr11	57426060	57425919	57425950	CCTTCCTGCTCCTTGCCACCACGTGGGAGCC	-
SLC43A3	ENST00000395123.6_1	K	R	chr11	57426060	57425976	57426010	CCCTGCCCTTACCAGCCTGCCCTGTGGCATTGCC	-
SLC43A3	ENST00000395123.6_1	K	R	chr11	57426060	57426082	57426110	CCAGCCAAAGAGGACGCCAGCAAAGCCC	-
FTH1	ENST00000526640.5_1	N	D	chr11	61965040	61964953	61964977	CCTCCATTTATTTCCTGGGGTTCC	-
FTH1	ENST00000526640.5_1	K	R	chr11	61965048	61964953	61964977	CCTCCATTTATTTCCTGGGGTTCC	-
FTH1	ENST00000526640.5_1	E	G	chr11	61965069	61964953	61964977	CCTCCATTTATTTCCTGGGGTTCC	-
FTH1	ENST00000529191.5_1	Y	C	chr11	61967328	61967154	61967185	CCAGAGAAGTCCTCGGAAACCTCGAGCAGCC	-
FTH1	ENST00000529191.5_1	Y	C	chr11	61967328	61967287	61967312	CCGCTTAGGCCCGCCCGCGCTCACC	-
FTH1	ENST00000529191.5_1	N	S	chr11	61967361	61967164	61967195	CCTCGGAAACCTCGAGCAGCCTCCATTTTCC	-
FTH1	ENST00000529191.5_1	N	S	chr11	61967361	61967287	61967312	CCGCTTAGGCCCGCCCGCGCTCACC	-
FTH1	ENST00000529191.5_1	I	V	chr11	61967365	61967173	61967195	CCTCGAGCAGCCTCCATTTTCC	-
FTH1	ENST00000529191.5_1	I	V	chr11	61967365	61967287	61967312	CCGCTTAGGCCCGCCCGCGCTCACC	-
FTH1	ENST00000529191.5_1	Q	R	chr11	61967382	61967287	61967312	CCGCTTAGGCCCGCCCGCGCTCACC	-
FTH1	ENST00000529191.5_1	Y	C	chr11	61967388	61967287	61967312	CCGCTTAGGCCCGCCCGCGCTCACC	-
AHNAK	ENST00000378024.9_5	K	E	chr11	62519920	62520015	62520043	CCACATCTGGACCTTCTCCTTTGAAGCC	-
AHNAK	ENST00000378024.9_5	K	E	chr11	62519926	62520015	62520043	CCACATCTGGACCTTCTCCTTTGAAGCC	-
AHNAK	ENST00000378024.9_5	M	V	chr11	62520448	62520399	62520427	CCACATCTGGGCCCTCTCCTTTGAAGCC	-
AHNAK	ENST00000378024.9_5	M	V	chr11	62520448	62520582	62520607	CCATGTCGCCCTTCACCTTTGGACC	-
AHNAK	ENST00000378024.9_5	Q	R	chr11	62520486	62520399	62520427	CCACATCTGGGCCCTCTCCTTTGAAGCC	-
AHNAK	ENST00000378024.9_5	Q	R	chr11	62520486	62520582	62520607	CCATGTCGCCCTTCACCTTTGGACC	-
AHNAK	ENST00000378024.9_5	D	G	chr11	62520492	62520399	62520427	CCACATCTGGGCCCTCTCCTTTGAAGCC	-
AHNAK	ENST00000378024.9_5	D	G	chr11	62520492	62520582	62520607	CCATGTCGCCCTTCACCTTTGGACC	-
AHNAK	ENST00000378024.9_5	D	G	chr11	62521884	62521791	62521819	CCACATCTGGGCCCTCTCCTTTGAAGCC	-
AHNAK	ENST00000378024.9_5	K	R	chr11	62521920	62521791	62521819	CCACATCTGGGCCCTCTCCTTTGAAGCC	-
AHNAK	ENST00000378024.9_5	K	R	chr11	62521941	62521791	62521819	CCACATCTGGGCCCTCTCCTTTGAAGCC	-
AHNAK	ENST00000378024.9_5	K	R	chr11	62528037	62527953	62527988	CCTCCACATCCACACTGGGGCCTGTTAAATCTCCC	-
AHNAK	ENST00000378024.9_5	K	E	chr11	62528038	62527953	62527988	CCTCCACATCCACACTGGGGCCTGTTAAATCTCCC	-
AHNAK	ENST00000378024.9_5	D	G	chr11	62528055	62527953	62527988	CCTCCACATCCACACTGGGGCCTGTTAAATCTCCC	-
AHNAK	ENST00000378024.9_5	K	E	chr11	62528071	62527953	62527988	CCTCCACATCCACACTGGGGCCTGTTAAATCTCCC	-
AHNAK	ENST00000378024.9_5	D	G	chr11	62530161	62530209	62530237	CCACTTCAGGGCCCTCTCCTTTGAAGCC	-
AHNAK	ENST00000378024.9_5	M	V	chr11	62530165	62530209	62530237	CCACTTCAGGGCCCTCTCCTTTGAAGCC	-
AHNAK	ENST00000378024.9_5	K	E	chr11	62530168	62530209	62530237	CCACTTCAGGGCCCTCTCCTTTGAAGCC	-
B3GAT3	ENST00000534026.5_1	Q	R	chr11	62616206	62616270	62616296	CCTTATTCCTTCATCCTCTCTGTGCC	-
B3GAT3	ENST00000534026.5_1	Q	R	chr11	62616218	62616270	62616296	CCTTATTCCTTCATCCTCTCTGTGCC	-
B3GAT3	ENST00000534026.5_1	E	G	chr11	62616236	62616270	62616296	CCTTATTCCTTCATCCTCTCTGTGCC	-
GANAB	ENST00000534779.5_1	Q	R	chr11	62629869	62629776	62629809	CCCTCTTTCCACCAACTCTCCTCTCTCAGGCCC	-
GANAB	ENST00000534779.5_1	Q	R	chr11	62629869	62629842	62629861	CCCGGTGCTCCCAGCCCCC	-
INTS5	ENST00000330574.2_2	K	R	chr11	62649211	62649088	62649117	CCCCACTGCGGCCTCCAGATCCCCCTGCC	-
INTS5	ENST00000330574.2_2	K	R	chr11	62649211	62649285	62649320	CCACCACTACTGCCAGCTCCACCTCCAGCCCCACC	-
INTS5	ENST00000330574.2_2	K	R	chr11	62649667	62649697	62649731	CCTGCTGCACTTCCTGAACCACATCCTCTAGACC	-
INTS5	ENST00000330574.2_2	K	E	chr11	62649668	62649697	62649731	CCTGCTGCACTTCCTGAACCACATCCTCTAGACC	-
INTS5	ENST00000330574.2_2	I	V	chr11	62649683	62649697	62649731	CCTGCTGCACTTCCTGAACCACATCCTCTAGACC	-
INTS5	ENST00000330574.2_2	Q	R	chr11	62649700	62649697	62649731	CCTGCTGCACTTCCTGAACCACATCCTCTAGACC	-
INTS5	ENST00000330574.2_2	Q	R	chr11	62649712	62649697	62649731	CCTGCTGCACTTCCTGAACCACATCCTCTAGACC	-
INTS5	ENST00000330574.2_2	D	G	chr11	62649721	62649697	62649731	CCTGCTGCACTTCCTGAACCACATCCTCTAGACC	-
SLC22A8	ENST00000545207.5_2	R	G	chr11	62993864	62993710	62993747	CCACAGTCCCACCTGACCTGTGTCCTCTGGCTGGGCC	-
SLC22A8	ENST00000545207.5_2	R	G	chr11	62993864	62993750	62993770	CCCCAGGTCCAGCACCTACC	-
SLC22A8	ENST00000545207.5_2	R	G	chr11	62993864	62993835	62993863	CCCTTCCCAAACACAGCCAATACTGTCC	-
LTBP3	ENST00000322147.8_3	K	R	chr11	65546851	65546669	65546696	CCTCTACTCCCGGAAGGCCCCGCCCCC	-
LTBP3	ENST00000322147.8_3	K	R	chr11	65546851	65546701	65546732	CCAATCACCACCGCTACCCCGCCCCGCCCCC	-
LTBP3	ENST00000322147.8_3	K	R	chr11	65546851	65546756	65546782	CCTGACGGCCCCACCCACTCGGCTCC	-
LTBP3	ENST00000322147.8_3	K	R	chr11	65546851	65546785	65546817	CCCCGCCCTCACCGCGACAGGCCCCGCCCCCC	-
LTBP3	ENST00000322147.8_3	K	R	chr11	65546851	65547024	65547050	CCCGGACCCCAACCTCTGAGAGGCCC	-
AP001362.1	ENST00000597463.1	Q	R	chr11	65591246	65591405	65591436	CCCATGTGGGGTCCGAAGCCACTCTGCGGCC	-
AP001362.1	ENST00000597463.1	H	R	chr11	65591249	65591405	65591436	CCCATGTGGGGTCCGAAGCCACTCTGCGGCC	-
AP001362.1	ENST00000597463.1	E	G	chr11	65591266	65591405	65591436	CCCATGTGGGGTCCGAAGCCACTCTGCGGCC	-
AP001362.1	ENST00000597463.1	K	R	chr11	65591272	65591405	65591436	CCCATGTGGGGTCCGAAGCCACTCTGCGGCC	-
AP001362.1	ENST00000597463.1	K	E	chr11	65591273	65591405	65591436	CCCATGTGGGGTCCGAAGCCACTCTGCGGCC	-
AP001362.1	ENST00000597463.1	Q	R	chr11	65591275	65591405	65591436	CCCATGTGGGGTCCGAAGCCACTCTGCGGCC	-
AP001362.1	ENST00000597463.1	Q	R	chr11	65591284	65591405	65591436	CCCATGTGGGGTCCGAAGCCACTCTGCGGCC	-
AP001362.1	ENST00000597463.1	I	V	chr11	65591297	65591405	65591436	CCCATGTGGGGTCCGAAGCCACTCTGCGGCC	-
AP001362.1	ENST00000597463.1	Q	R	chr11	65591302	65591405	65591436	CCCATGTGGGGTCCGAAGCCACTCTGCGGCC	-
AP001362.1	ENST00000597463.1	R	G	chr11	65591309	65591405	65591436	CCCATGTGGGGTCCGAAGCCACTCTGCGGCC	-
AP001362.1	ENST00000597463.1	R	G	chr11	65591312	65591405	65591436	CCCATGTGGGGTCCGAAGCCACTCTGCGGCC	-
AP001362.1	ENST00000597463.1	N	D	chr11	65591318	65591405	65591436	CCCATGTGGGGTCCGAAGCCACTCTGCGGCC	-
AP001362.1	ENST00000597463.1	Q	R	chr11	65591326	65591405	65591436	CCCATGTGGGGTCCGAAGCCACTCTGCGGCC	-
AP001362.1	ENST00000597463.1	D	G	chr11	65591341	65591405	65591436	CCCATGTGGGGTCCGAAGCCACTCTGCGGCC	-
AP001362.1	ENST00000597463.1	Q	R	chr11	65591350	65591405	65591436	CCCATGTGGGGTCCGAAGCCACTCTGCGGCC	-
AP001362.1	ENST00000597463.1	K	R	chr11	65591362	65591405	65591436	CCCATGTGGGGTCCGAAGCCACTCTGCGGCC	-
EFEMP2	ENST00000528176.5_1	Q	R	chr11	65866708	65866577	65866599	CCCCTGCAAGCCAGCCAAGTCC	-
EFEMP2	ENST00000528176.5_1	Q	R	chr11	65866708	65866610	65866641	CCGGGGCCTGGAGTCCGCCCTCCTCGTTACC	-
EFEMP2	ENST00000528176.5_1	Q	R	chr11	65866708	65866748	65866780	CCTGCCCCCCCAAGTGCCACCCTGCCCCAGCC	-
EFEMP2	ENST00000528176.5_1	Q	R	chr11	65866708	65866788	65866819	CCTGCAGTGTGACCCGCCCACCTCAGCCACC	-
ALDH3B2	ENST00000349015.7_1	K	E	chr11	67664455	67664340	67664376	CCAGTCTGTGCCCCTTTCAGCCCCTCCATTGCCCCC	-
ALDH3B2	ENST00000349015.7_1	K	E	chr11	67664455	67664378	67664396	CCCGGCCGCACCCCCACC	-
ALDH3B2	ENST00000349015.7_1	K	E	chr11	67664455	67664529	67664555	CCGTCTCCTGCACGTCCACCAGCACC	-
AP002495.1	ENST00000529513.5_3	T	A	chr11	71917278	71917460	71917477	CCATTCCTTAACCACCC	-
AP002495.1	ENST00000529513.5_3	S	G	chr11	71917281	71917460	71917477	CCATTCCTTAACCACCC	-
AP002495.1	ENST00000529513.5_3	N	S	chr11	71917286	71917460	71917486	CCATTCCTTAACCACCCTTTGCCCCC	-
AP002495.1	ENST00000529513.5_3	N	D	chr11	71917287	71917460	71917486	CCATTCCTTAACCACCCTTTGCCCCC	-
AP002495.1	ENST00000529513.5_3	H	R	chr11	71917295	71917460	71917486	CCATTCCTTAACCACCCTTTGCCCCC	-
ARRB1	ENST00000420843.7_3	N	D	chr11	75266171	75266187	75266220	CCGGTACCATCCTCCTCTTCCTCCTTGTCATCC	-
ARRB1	ENST00000420843.7_3	Q	R	chr11	75266179	75266187	75266220	CCGGTACCATCCTCCTCTTCCTCCTTGTCATCC	-
ARRB1	ENST00000420843.7_3	K	E	chr11	75266222	75266187	75266220	CCGGTACCATCCTCCTCTTCCTCCTTGTCATCC	-
ARRB1	ENST00000420843.7_3	K	E	chr11	75277382	75277183	75277206	CCAATAAGCAGCCTGCCTTACCC	-
ARRB1	ENST00000420843.7_3	K	E	chr11	75277382	75277298	75277311	CCACCCCCAGCCC	-
FAM181B	ENST00000329203.5_2	K	R	chr11	82733461	82733269	82733298	CCTGCGACGCCTCCCGCCGGGGGGCAGCC	-
FAM181B	ENST00000329203.5_2	K	R	chr11	82733461	82733545	82733574	CCTCGCGCACGTCCCCTCCTTCGGCTCCC	-
FAM181B	ENST00000329203.5_2	K	R	chr11	82733461	82733625	82733654	CCCTTGTCCAGGGCTCCGAAGGCGCCCCC	-
FAM181B	ENST00000329203.5_2	K	R	chr11	82733467	82733269	82733298	CCTGCGACGCCTCCCGCCGGGGGGCAGCC	-
FAM181B	ENST00000329203.5_2	K	R	chr11	82733467	82733545	82733574	CCTCGCGCACGTCCCCTCCTTCGGCTCCC	-
FAM181B	ENST00000329203.5_2	K	R	chr11	82733467	82733625	82733654	CCCTTGTCCAGGGCTCCGAAGGCGCCCCC	-
FAM181B	ENST00000329203.5_2	K	E	chr11	82733468	82733269	82733298	CCTGCGACGCCTCCCGCCGGGGGGCAGCC	-
FAM181B	ENST00000329203.5_2	K	E	chr11	82733468	82733545	82733574	CCTCGCGCACGTCCCCTCCTTCGGCTCCC	-
FAM181B	ENST00000329203.5_2	K	E	chr11	82733468	82733625	82733654	CCCTTGTCCAGGGCTCCGAAGGCGCCCCC	-
FAM181B	ENST00000329203.5_2	K	R	chr11	82733473	82733278	82733310	CCTCCCGCCGGGGGGCAGCCTTGCCGTGGGCC	-
FAM181B	ENST00000329203.5_2	K	R	chr11	82733473	82733545	82733574	CCTCGCGCACGTCCCCTCCTTCGGCTCCC	-
FAM181B	ENST00000329203.5_2	K	R	chr11	82733473	82733625	82733654	CCCTTGTCCAGGGCTCCGAAGGCGCCCCC	-
FAM181B	ENST00000329203.5_2	K	R	chr11	82733482	82733282	82733310	CCGCCGGGGGGCAGCCTTGCCGTGGGCC	-
FAM181B	ENST00000329203.5_2	K	R	chr11	82733482	82733545	82733574	CCTCGCGCACGTCCCCTCCTTCGGCTCCC	-
FAM181B	ENST00000329203.5_2	K	R	chr11	82733482	82733625	82733654	CCCTTGTCCAGGGCTCCGAAGGCGCCCCC	-
FAM181B	ENST00000329203.5_2	K	R	chr11	82733482	82733657	82733681	CCCGTCCGGGGAGCCCCCGAAGCC	-
FAM181B	ENST00000329203.5_2	K	R	chr11	82733497	82733545	82733574	CCTCGCGCACGTCCCCTCCTTCGGCTCCC	-
FAM181B	ENST00000329203.5_2	K	R	chr11	82733497	82733625	82733654	CCCTTGTCCAGGGCTCCGAAGGCGCCCCC	-
FAM181B	ENST00000329203.5_2	K	R	chr11	82733497	82733657	82733681	CCCGTCCGGGGAGCCCCCGAAGCC	-
FAM181B	ENST00000329203.5_2	K	E	chr11	82733498	82733545	82733574	CCTCGCGCACGTCCCCTCCTTCGGCTCCC	-
FAM181B	ENST00000329203.5_2	K	E	chr11	82733498	82733625	82733654	CCCTTGTCCAGGGCTCCGAAGGCGCCCCC	-
FAM181B	ENST00000329203.5_2	K	E	chr11	82733498	82733657	82733681	CCCGTCCGGGGAGCCCCCGAAGCC	-
FAM181B	ENST00000329203.5_2	N	S	chr11	82733503	82733545	82733574	CCTCGCGCACGTCCCCTCCTTCGGCTCCC	-
FAM181B	ENST00000329203.5_2	N	S	chr11	82733503	82733625	82733654	CCCTTGTCCAGGGCTCCGAAGGCGCCCCC	-
FAM181B	ENST00000329203.5_2	N	S	chr11	82733503	82733657	82733681	CCCGTCCGGGGAGCCCCCGAAGCC	-
FAM181B	ENST00000329203.5_2	S	G	chr11	82733507	82733545	82733574	CCTCGCGCACGTCCCCTCCTTCGGCTCCC	-
FAM181B	ENST00000329203.5_2	S	G	chr11	82733507	82733625	82733654	CCCTTGTCCAGGGCTCCGAAGGCGCCCCC	-
FAM181B	ENST00000329203.5_2	S	G	chr11	82733507	82733657	82733681	CCCGTCCGGGGAGCCCCCGAAGCC	-
FAM181B	ENST00000329203.5_2	S	G	chr11	82733528	82733545	82733574	CCTCGCGCACGTCCCCTCCTTCGGCTCCC	-
FAM181B	ENST00000329203.5_2	S	G	chr11	82733528	82733625	82733654	CCCTTGTCCAGGGCTCCGAAGGCGCCCCC	-
FAM181B	ENST00000329203.5_2	S	G	chr11	82733528	82733657	82733681	CCCGTCCGGGGAGCCCCCGAAGCC	-
FAM181B	ENST00000329203.5_2	S	G	chr11	82733528	82733713	82733727	CCGCCTGCACCGCC	-
FZD4	ENST00000531380.2_2	T	A	chr11	86951258	86951160	86951189	CCTTTTCCAGGCTTCACCCAACCATTTCC	-
FZD4	ENST00000531380.2_2	T	A	chr11	86951258	86951267	86951295	CCAAATCCACATGCCTGAAGTGATGCCC	-
FZD4	ENST00000531380.2_2	T	A	chr11	86951288	86951160	86951189	CCTTTTCCAGGCTTCACCCAACCATTTCC	-
FZD4	ENST00000531380.2_2	T	A	chr11	86951288	86951267	86951295	CCAAATCCACATGCCTGAAGTGATGCCC	-
FZD4	ENST00000531380.2_2	Y	C	chr11	86951425	86951267	86951295	CCAAATCCACATGCCTGAAGTGATGCCC	-
FZD4	ENST00000531380.2_2	K	R	chr11	86951449	86951267	86951295	CCAAATCCACATGCCTGAAGTGATGCCC	-
FZD4	ENST00000531380.2_2	M	V	chr11	86951456	86951267	86951295	CCAAATCCACATGCCTGAAGTGATGCCC	-
FZD4	ENST00000531380.2_2	R	G	chr11	86951462	86951267	86951295	CCAAATCCACATGCCTGAAGTGATGCCC	-
FZD4	ENST00000531380.2_2	E	G	chr11	86951464	86951267	86951295	CCAAATCCACATGCCTGAAGTGATGCCC	-
FZD4	ENST00000531380.2_2	K	R	chr11	86951470	86951273	86951298	CCACATGCCTGAAGTGATGCCCACC	-
FZD4	ENST00000531380.2_2	D	G	chr11	86951473	86951273	86951298	CCACATGCCTGAAGTGATGCCCACC	-
MTMR2	ENST00000352297.11_1	N	S	chr11	95847775	95847885	95847900	CCTCCACCCTTTGCC	-
MTMR2	ENST00000352297.11_1	N	D	chr11	95847776	95847885	95847900	CCTCCACCCTTTGCC	-
MTMR2	ENST00000352297.11_1	I	V	chr11	95847836	95847885	95847900	CCTCCACCCTTTGCC	-
PCSK7	ENST00000320934.7_1	K	R	chr11	117206169	117206203	117206229	CCCTTCCTCCTTGGCTTTCCGGCTCC	-
PCSK7	ENST00000320934.7_1	K	E	chr11	117206170	117206203	117206229	CCCTTCCTCCTTGGCTTTCCGGCTCC	-
PCSK7	ENST00000320934.7_1	K	R	chr11	117206214	117206203	117206229	CCCTTCCTCCTTGGCTTTCCGGCTCC	-
PCSK7	ENST00000320934.7_1	K	E	chr11	117206215	117206203	117206229	CCCTTCCTCCTTGGCTTTCCGGCTCC	-
PCSK7	ENST00000320934.7_1	K	R	chr11	117206220	117206203	117206229	CCCTTCCTCCTTGGCTTTCCGGCTCC	-
PCSK7	ENST00000320934.7_1	K	R	chr11	117206220	117206393	117206420	CCCGAAGCCTACAGCCTTTCTCAGCCC	-
PCSK7	ENST00000320934.7_1	H	R	chr11	117206232	117206203	117206229	CCCTTCCTCCTTGGCTTTCCGGCTCC	-
PCSK7	ENST00000320934.7_1	H	R	chr11	117206232	117206393	117206420	CCCGAAGCCTACAGCCTTTCTCAGCCC	-
PCSK7	ENST00000320934.7_1	R	G	chr11	117206257	117206203	117206229	CCCTTCCTCCTTGGCTTTCCGGCTCC	-
PCSK7	ENST00000320934.7_1	R	G	chr11	117206257	117206393	117206420	CCCGAAGCCTACAGCCTTTCTCAGCCC	-
PCSK7	ENST00000320934.7_1	Q	R	chr11	117206265	117206203	117206229	CCCTTCCTCCTTGGCTTTCCGGCTCC	-
PCSK7	ENST00000320934.7_1	Q	R	chr11	117206265	117206393	117206420	CCCGAAGCCTACAGCCTTTCTCAGCCC	-
PCSK7	ENST00000320934.7_1	N	S	chr11	117206268	117206203	117206229	CCCTTCCTCCTTGGCTTTCCGGCTCC	-
PCSK7	ENST00000320934.7_1	N	S	chr11	117206268	117206393	117206420	CCCGAAGCCTACAGCCTTTCTCAGCCC	-
PCSK7	ENST00000320934.7_1	N	S	chr11	117206280	117206203	117206229	CCCTTCCTCCTTGGCTTTCCGGCTCC	-
PCSK7	ENST00000320934.7_1	N	S	chr11	117206280	117206393	117206420	CCCGAAGCCTACAGCCTTTCTCAGCCC	-
PCSK7	ENST00000320934.7_1	Y	C	chr11	117206295	117206203	117206229	CCCTTCCTCCTTGGCTTTCCGGCTCC	-
PCSK7	ENST00000320934.7_1	Y	C	chr11	117206295	117206393	117206420	CCCGAAGCCTACAGCCTTTCTCAGCCC	-
PCSK7	ENST00000320934.7_1	Y	C	chr11	117206295	117206461	117206493	CCTTTTTCACCCAAACTGTTCCCTCTGCCCCC	-
ESAM	ENST00000278927.10_2	Q	R	chr11	124756591	124756392	124756425	CCCAGGAGACCCACAGATCCTCTCCCTCTGCCC	-
ESAM	ENST00000278927.10_2	Q	R	chr11	124756591	124756639	124756657	CCTGGAGACCCTCCAGCC	-
TP53AIP1	ENST00000531399.5_1	Q	R	chr11	128935595	128935426	128935446	CCTAGCCACCCAACTGGCCC	-
TP53AIP1	ENST00000531399.5_1	Q	R	chr11	128935595	128935689	128935713	CCTGGAGAGACCTAGACCAAGGCC	-
VWF	ENST00000261405.9_1	E	G	chr12	6019117	6018919	6018954	CCACATCCAGAACCATGGAGTTCCTCTTGGGCCCC	-
VWF	ENST00000261405.9_1	E	G	chr12	6019117	6018964	6018984	CCCCCAAGAGCCCCGGGCCC	-
VWF	ENST00000261405.9_1	E	G	chr12	6019117	6019232	6019263	CCGGGACATCCGTTGGGGCTCCTGGCTGGCC	-
VWF	ENST00000261405.9_1	K	R	chr12	6019129	6018931	6018969	CCATGGAGTTCCTCTTGGGCCCCAGGGTCGAAACCCCC	-
VWF	ENST00000261405.9_1	K	R	chr12	6019129	6019232	6019263	CCGGGACATCCGTTGGGGCTCCTGGCTGGCC	-
VWF	ENST00000261405.9_1	E	G	chr12	6019132	6018941	6018978	CCTCTTGGGCCCCAGGGTCGAAACCCCCAAGAGCCCC	-
VWF	ENST00000261405.9_1	E	G	chr12	6019132	6019232	6019263	CCGGGACATCCGTTGGGGCTCCTGGCTGGCC	-
VWF	ENST00000261405.9_1	I	V	chr12	6019136	6018941	6018978	CCTCTTGGGCCCCAGGGTCGAAACCCCCAAGAGCCCC	-
VWF	ENST00000261405.9_1	I	V	chr12	6019136	6019232	6019263	CCGGGACATCCGTTGGGGCTCCTGGCTGGCC	-
VWF	ENST00000261405.9_1	I	V	chr12	6019145	6018950	6018984	CCCCAGGGTCGAAACCCCCAAGAGCCCCGGGCCC	-
VWF	ENST00000261405.9_1	I	V	chr12	6019145	6019232	6019263	CCGGGACATCCGTTGGGGCTCCTGGCTGGCC	-
VWF	ENST00000261405.9_1	Q	R	chr12	6019147	6018950	6018984	CCCCAGGGTCGAAACCCCCAAGAGCCCCGGGCCC	-
VWF	ENST00000261405.9_1	Q	R	chr12	6019147	6019232	6019263	CCGGGACATCCGTTGGGGCTCCTGGCTGGCC	-
IFFO1	ENST00000619571.4_3	S	G	chr12	6540557	6540358	6540380	CCCCAGTCCCCAGGGACCGGCC	-
IFFO1	ENST00000619571.4_3	S	G	chr12	6540557	6540404	6540444	CCCCTCTGTGCAGCCCCACCCTCTGCCTCGCTGAGCTCCC	-
IFFO1	ENST00000619571.4_3	S	G	chr12	6540557	6540650	6540682	CCTCCTCCTGCTGCCTCACCCTCTGGCAGCCC	-
NOP2	ENST00000382421.7_2	Q	R	chr12	6564151	6563976	6563995	CCTGCCCTTCCATCAGCCC	-
NOP2	ENST00000382421.7_2	S	G	chr12	6564164	6563976	6563995	CCTGCCCTTCCATCAGCCC	-
NOP2	ENST00000382421.7_2	S	G	chr12	6564176	6563976	6563995	CCTGCCCTTCCATCAGCCC	-
C1RL	ENST00000266542.9_2	S	G	chr12	7096567	7096400	7096427	CCATTCATCACTCCCTTGATCCAGTCC	-
C1RL	ENST00000266542.9_2	S	G	chr12	7096567	7096459	7096482	CCCTTCGCCACACCCTATGCCCC	-
C1RL	ENST00000266542.9_2	S	G	chr12	7096567	7096702	7096739	CCAGCCCATCTCCATGCCAAACCCACTGACGTAGCCC	-
C1RL	ENST00000545280.5_1	S	G	chr12	7109141	7109046	7109076	CCACCCACCCTTTCTCTTCCCCTCCCGTCC	-
C1RL	ENST00000545280.5_1	S	G	chr12	7109141	7109080	7109101	CCCTCCTCCTCTGCCGGGGCC	-
C1RL	ENST00000545280.5_1	S	G	chr12	7109141	7109284	7109310	CCACAGTTCCCCTTCTCCAATTCTCC	-
C1RL	ENST00000545280.5_1	K	R	chr12	7109155	7109046	7109076	CCACCCACCCTTTCTCTTCCCCTCCCGTCC	-
C1RL	ENST00000545280.5_1	K	R	chr12	7109155	7109080	7109101	CCCTCCTCCTCTGCCGGGGCC	-
C1RL	ENST00000545280.5_1	K	R	chr12	7109155	7109284	7109310	CCACAGTTCCCCTTCTCCAATTCTCC	-
C1RL	ENST00000545280.5_1	R	G	chr12	7109168	7109046	7109076	CCACCCACCCTTTCTCTTCCCCTCCCGTCC	-
C1RL	ENST00000545280.5_1	R	G	chr12	7109168	7109080	7109101	CCCTCCTCCTCTGCCGGGGCC	-
C1RL	ENST00000545280.5_1	R	G	chr12	7109168	7109284	7109310	CCACAGTTCCCCTTCTCCAATTCTCC	-
CD163	ENST00000359156.8_1	N	S	chr12	7499080	7498979	7499003	CCAGATTGGTCCAGAGCCTTCTCC	-
CD163	ENST00000359156.8_1	N	S	chr12	7499080	7499150	7499175	CCCTCCACGCGTCAGCCTCATTTCC	-
CD163	ENST00000359156.8_1	N	S	chr12	7499086	7498979	7499003	CCAGATTGGTCCAGAGCCTTCTCC	-
CD163	ENST00000359156.8_1	N	S	chr12	7499086	7499150	7499175	CCCTCCACGCGTCAGCCTCATTTCC	-
CD163	ENST00000359156.8_1	N	D	chr12	7499087	7498979	7499003	CCAGATTGGTCCAGAGCCTTCTCC	-
CD163	ENST00000359156.8_1	N	D	chr12	7499087	7499150	7499175	CCCTCCACGCGTCAGCCTCATTTCC	-
C3AR1	ENST00000307637.4_1	T	A	chr12	8060164	8060039	8060068	CCAGCCACCCACAGCACCAGCCCATTGCC	-
C3AR1	ENST00000307637.4_1	T	A	chr12	8060164	8060329	8060353	CCTTCCTTCACCTCACACGGGACC	-
PRH1	ENST00000539853.5_4	Q	R	chr12	10882629	10882583	10882612	CCCTGCTGAGGGCCATCATCCTGGTTCCC	-
PRH1	ENST00000539853.5_4	Q	R	chr12	10882629	10882640	10882667	CCTCCCAAAGGTGGTCCCTGACGCTCC	-
PRH1	ENST00000539853.5_4	Q	R	chr12	10882629	10882771	10882804	CCACACGGCCGGCCCCTCTCTGCCTGACCTGCC	-
PRH1	ENST00000539853.5_4	Q	R	chr12	10882629	10882812	10882826	CCCAACCTCCCCCC	-
PRH1	ENST00000539853.5_4	Q	R	chr12	10882659	10882583	10882612	CCCTGCTGAGGGCCATCATCCTGGTTCCC	-
PRH1	ENST00000539853.5_4	Q	R	chr12	10882659	10882640	10882667	CCTCCCAAAGGTGGTCCCTGACGCTCC	-
PRH1	ENST00000539853.5_4	Q	R	chr12	10882659	10882771	10882804	CCACACGGCCGGCCCCTCTCTGCCTGACCTGCC	-
PRH1	ENST00000539853.5_4	Q	R	chr12	10882659	10882812	10882840	CCCAACCTCCCCCCTTCCCAAGGCTTCC	-
PRH1	ENST00000539853.5_4	Q	R	chr12	10882680	10882583	10882612	CCCTGCTGAGGGCCATCATCCTGGTTCCC	-
PRH1	ENST00000539853.5_4	Q	R	chr12	10882680	10882640	10882667	CCTCCCAAAGGTGGTCCCTGACGCTCC	-
PRH1	ENST00000539853.5_4	Q	R	chr12	10882680	10882771	10882804	CCACACGGCCGGCCCCTCTCTGCCTGACCTGCC	-
PRH1	ENST00000539853.5_4	Q	R	chr12	10882680	10882812	10882840	CCCAACCTCCCCCCTTCCCAAGGCTTCC	-
TAS2R46	ENST00000533467.1_1	H	R	chr12	11061408	11061386	11061411	CCTTTCACCCAGTACCTCACATGCC	-
TAS2R46	ENST00000533467.1_1	T	A	chr12	11061475	11061386	11061411	CCTTTCACCCAGTACCTCACATGCC	-
TAS2R46	ENST00000533467.1_1	Y	C	chr12	11061483	11061386	11061411	CCTTTCACCCAGTACCTCACATGCC	-
TAS2R46	ENST00000533467.1_1	I	V	chr12	11061562	11061386	11061411	CCTTTCACCCAGTACCTCACATGCC	-
DUSP16	ENST00000298573.8_1	K	R	chr12	12477539	12477684	12477715	CCCACTGAGCGCCTGTACCAGCGGGCTGTCC	-
DUSP16	ENST00000298573.8_1	Y	C	chr12	12477542	12477684	12477715	CCCACTGAGCGCCTGTACCAGCGGGCTGTCC	-
BHLHE41	ENST00000242728.5_2	N	D	chr12	26124125	26124243	26124272	CCCTCGTCTGCCCCCCCCGCCCCCCCACC	-
BHLHE41	ENST00000242728.5_2	R	G	chr12	26124137	26124243	26124272	CCCTCGTCTGCCCCCCCCGCCCCCCCACC	-
ADCY6	ENST00000357869.7_2	K	R	chr12	48783202	48783061	48783092	CCTGCACCAGACGGCGCCAGCAGGATCGCCC	-
ADCY6	ENST00000357869.7_2	K	R	chr12	48783202	48783095	48783126	CCTGGGCACCGCGTCGGGCGCCACCTCAGCC	-
ADCY6	ENST00000357869.7_2	K	R	chr12	48783202	48783148	48783181	CCTCGGTATCCTCGAAGCCCAGGGCCACTGCCC	-
ADCY6	ENST00000357869.7_2	K	R	chr12	48783202	48783185	48783220	CCCCAGCTCCTTGCCCTTGCCTGGGCCGCCCCTCC	-
ADCY6	ENST00000357869.7_2	K	R	chr12	48783202	48783235	48783261	CCTGCCAGGGGCACCGAGGGGGGCCC	-
ADCY6	ENST00000357869.7_2	K	R	chr12	48783202	48783324	48783349	CCACCTGCCCGAGTGCCACGGCGCC	-
ADCY6	ENST00000357869.7_2	K	R	chr12	48783202	48783362	48783399	CCCATTGCGTTCACCCCAGGCTGTTTTCCGTTCATCC	-
FKBP11	ENST00000552878.5_4	Y	C	chr12	48922992	48922798	48922831	CCTTGGTCCCCCTACCCTCCTTCCAGGCCTTCC	-
FKBP11	ENST00000552878.5_4	I	V	chr12	48922999	48922805	48922831	CCCCCTACCCTCCTTCCAGGCCTTCC	-
FKBP11	ENST00000552878.5_4	D	G	chr12	48923007	48922807	48922831	CCCTACCCTCCTTCCAGGCCTTCC	-
FKBP11	ENST00000552878.5_4	H	R	chr12	48923010	48922812	48922831	CCCTCCTTCCAGGCCTTCC	-
FKBP11	ENST00000552878.5_4	H	R	chr12	48923013	48922813	48922831	CCTCCTTCCAGGCCTTCC	-
TUBA1B	ENST00000336023.9_2	T	A	chr12	49128737	49128869	49128890	CCCAGAACCAGTTCCCCCACC	-
TUBA1B	ENST00000336023.9_2	T	A	chr12	49128746	49128869	49128890	CCCAGAACCAGTTCCCCCACC	-
TUBA1B	ENST00000336023.9_2	Q	R	chr12	49128787	49128869	49128890	CCCAGAACCAGTTCCCCCACC	-
TUBA1B	ENST00000336023.9_2	K	R	chr12	49128823	49128869	49128890	CCCAGAACCAGTTCCCCCACC	-
TUBA1B	ENST00000336023.9_2	K	E	chr12	49128824	49128869	49128890	CCCAGAACCAGTTCCCCCACC	-
TUBA1B	ENST00000336023.9_2	K	R	chr12	49128826	49128869	49128890	CCCAGAACCAGTTCCCCCACC	-
TUBA1B	ENST00000336023.9_2	K	E	chr12	49128827	49128869	49128890	CCCAGAACCAGTTCCCCCACC	-
TUBA1A	ENST00000546918.1_1	N	S	chr12	49186412	49186535	49186569	CCAGCGGAGCCCCCCAGGACAGACCTCCTGTCCC	-
KRT81	ENST00000327741.9_1	K	R	chr12	52288048	52288069	52288107	CCATGTTCAGGTCCCGGCTGTTGTCCAGCTTGACAACC	-
KRT81	ENST00000327741.9_1	K	R	chr12	52288048	52288188	52288215	CCCCACCCACCATGTCCTGACTCCACC	-
KRT81	ENST00000327741.9_1	I	V	chr12	52288061	52288069	52288107	CCATGTTCAGGTCCCGGCTGTTGTCCAGCTTGACAACC	-
KRT81	ENST00000327741.9_1	I	V	chr12	52288061	52288188	52288215	CCCCACCCACCATGTCCTGACTCCACC	-
KRT81	ENST00000327741.9_1	I	V	chr12	52288061	52288234	52288260	CCCCAACCCTGCCCCCTCACACAGCC	-
KRT81	ENST00000327741.9_1	N	S	chr12	52288090	52288069	52288107	CCATGTTCAGGTCCCGGCTGTTGTCCAGCTTGACAACC	-
KRT81	ENST00000327741.9_1	N	S	chr12	52288090	52288188	52288215	CCCCACCCACCATGTCCTGACTCCACC	-
KRT81	ENST00000327741.9_1	N	S	chr12	52288090	52288234	52288260	CCCCAACCCTGCCCCCTCACACAGCC	-
KRT81	ENST00000327741.9_1	N	D	chr12	52288091	52288069	52288107	CCATGTTCAGGTCCCGGCTGTTGTCCAGCTTGACAACC	-
KRT81	ENST00000327741.9_1	N	D	chr12	52288091	52288188	52288215	CCCCACCCACCATGTCCTGACTCCACC	-
KRT81	ENST00000327741.9_1	N	D	chr12	52288091	52288234	52288260	CCCCAACCCTGCCCCCTCACACAGCC	-
KRT81	ENST00000327741.9_1	K	R	chr12	52288099	52288069	52288107	CCATGTTCAGGTCCCGGCTGTTGTCCAGCTTGACAACC	-
KRT81	ENST00000327741.9_1	K	R	chr12	52288099	52288188	52288215	CCCCACCCACCATGTCCTGACTCCACC	-
KRT81	ENST00000327741.9_1	K	R	chr12	52288099	52288234	52288260	CCCCAACCCTGCCCCCTCACACAGCC	-
KRT81	ENST00000327741.9_1	K	R	chr12	52288099	52288273	52288293	CCTCTACCCACATCCTGTCC	-
KRT81	ENST00000327741.9_1	K	E	chr12	52288100	52288069	52288107	CCATGTTCAGGTCCCGGCTGTTGTCCAGCTTGACAACC	-
KRT81	ENST00000327741.9_1	K	E	chr12	52288100	52288188	52288215	CCCCACCCACCATGTCCTGACTCCACC	-
KRT81	ENST00000327741.9_1	K	E	chr12	52288100	52288234	52288260	CCCCAACCCTGCCCCCTCACACAGCC	-
KRT81	ENST00000327741.9_1	K	E	chr12	52288100	52288273	52288293	CCTCTACCCACATCCTGTCC	-
KRT81	ENST00000327741.9_1	I	V	chr12	52288124	52288069	52288107	CCATGTTCAGGTCCCGGCTGTTGTCCAGCTTGACAACC	-
KRT81	ENST00000327741.9_1	I	V	chr12	52288124	52288188	52288215	CCCCACCCACCATGTCCTGACTCCACC	-
KRT81	ENST00000327741.9_1	I	V	chr12	52288124	52288234	52288260	CCCCAACCCTGCCCCCTCACACAGCC	-
KRT81	ENST00000327741.9_1	I	V	chr12	52288124	52288273	52288308	CCTCTACCCACATCCTGTCCAACACTCCCACCCCC	-
KRT83	ENST00000293670.3_2	K	R	chr12	52320989	52320867	52320895	CCTTTGACTTCCCTGTCAGTGCCCAGCC	-
KRT83	ENST00000293670.3_2	K	R	chr12	52320989	52321105	52321143	CCGCACACGCCCCCGGAGCGGTAGCCGAAGCTGCGTCC	-
KRT83	ENST00000293670.3_2	K	E	chr12	52320990	52320867	52320895	CCTTTGACTTCCCTGTCAGTGCCCAGCC	-
KRT83	ENST00000293670.3_2	K	E	chr12	52320990	52321105	52321143	CCGCACACGCCCCCGGAGCGGTAGCCGAAGCTGCGTCC	-
KRT83	ENST00000293670.3_2	Q	R	chr12	52320995	52320867	52320895	CCTTTGACTTCCCTGTCAGTGCCCAGCC	-
KRT83	ENST00000293670.3_2	Q	R	chr12	52320995	52321105	52321143	CCGCACACGCCCCCGGAGCGGTAGCCGAAGCTGCGTCC	-
KRT83	ENST00000293670.3_2	K	R	chr12	52321001	52320867	52320895	CCTTTGACTTCCCTGTCAGTGCCCAGCC	-
KRT83	ENST00000293670.3_2	K	R	chr12	52321001	52321105	52321143	CCGCACACGCCCCCGGAGCGGTAGCCGAAGCTGCGTCC	-
KRT83	ENST00000293670.3_2	K	R	chr12	52321013	52320867	52320895	CCTTTGACTTCCCTGTCAGTGCCCAGCC	-
KRT83	ENST00000293670.3_2	K	R	chr12	52321013	52321105	52321143	CCGCACACGCCCCCGGAGCGGTAGCCGAAGCTGCGTCC	-
KRT83	ENST00000293670.3_2	K	R	chr12	52321013	52321183	52321203	CCAAAGCCCCCGGTGAGGCC	-
KRT83	ENST00000293670.3_2	Q	R	chr12	52321022	52320867	52320895	CCTTTGACTTCCCTGTCAGTGCCCAGCC	-
KRT83	ENST00000293670.3_2	Q	R	chr12	52321022	52321105	52321143	CCGCACACGCCCCCGGAGCGGTAGCCGAAGCTGCGTCC	-
KRT83	ENST00000293670.3_2	Q	R	chr12	52321022	52321183	52321203	CCAAAGCCCCCGGTGAGGCC	-
KRT5	ENST00000252242.9_2	N	S	chr12	52518979	52518886	52518919	CCCATCTGGTACCAAGAAGACACCACCCTCCCC	-
KRT5	ENST00000252242.9_2	N	S	chr12	52518979	52518924	52518938	CCACCCTCCACCCC	-
KRT5	ENST00000252242.9_2	N	S	chr12	52518979	52518994	52519026	CCAGGCGGCCCCGTTCCCCCACGATGCTGTCC	-
KRT5	ENST00000252242.9_2	N	D	chr12	52518980	52518886	52518919	CCCATCTGGTACCAAGAAGACACCACCCTCCCC	-
KRT5	ENST00000252242.9_2	N	D	chr12	52518980	52518924	52518938	CCACCCTCCACCCC	-
KRT5	ENST00000252242.9_2	N	D	chr12	52518980	52518994	52519026	CCAGGCGGCCCCGTTCCCCCACGATGCTGTCC	-
KRT1	ENST00000252244.3_2	Y	C	chr12	52675533	52675645	52675675	CCTCAACTCCGTTTCCAGCCCAACAAAGCC	-
KRT1	ENST00000252244.3_2	S	G	chr12	52675537	52675645	52675675	CCTCAACTCCGTTTCCAGCCCAACAAAGCC	-
KRT1	ENST00000252244.3_2	S	G	chr12	52675540	52675645	52675675	CCTCAACTCCGTTTCCAGCCCAACAAAGCC	-
CSAD	ENST00000267085.8_2	R	G	chr12	53159634	53159448	53159482	CCCAGAAACATACCTTCCTCCCCATCCCCACCCC	-
CSAD	ENST00000267085.8_2	R	G	chr12	53159634	53159519	53159552	CCAGCAAGGAGACCTGCCATGCCACTCCCAGCC	-
PPP1R1A	ENST00000257905.13_3	I	V	chr12	54588461	54588330	54588357	CCTGGGTCCCACCAGTCCAGGGGTCCC	-
PPP1R1A	ENST00000257905.13_3	I	V	chr12	54588461	54588378	54588417	CCCTGCCGCCCCGCCCTGCTCCGCACCTGCTCCGCCGCC	-
PPP1R1A	ENST00000257905.13_3	K	R	chr12	54588463	54588330	54588357	CCTGGGTCCCACCAGTCCAGGGGTCCC	-
PPP1R1A	ENST00000257905.13_3	K	R	chr12	54588463	54588378	54588417	CCCTGCCGCCCCGCCCTGCTCCGCACCTGCTCCGCCGCC	-
PPP1R1A	ENST00000257905.13_3	K	E	chr12	54588464	54588330	54588357	CCTGGGTCCCACCAGTCCAGGGGTCCC	-
PPP1R1A	ENST00000257905.13_3	K	E	chr12	54588464	54588378	54588417	CCCTGCCGCCCCGCCCTGCTCCGCACCTGCTCCGCCGCC	-
PPP1R1A	ENST00000257905.13_3	E	G	chr12	54588484	54588330	54588357	CCTGGGTCCCACCAGTCCAGGGGTCCC	-
PPP1R1A	ENST00000257905.13_3	E	G	chr12	54588484	54588378	54588417	CCCTGCCGCCCCGCCCTGCTCCGCACCTGCTCCGCCGCC	-
PPP1R1A	ENST00000257905.13_3	M	V	chr12	54588488	54588330	54588357	CCTGGGTCCCACCAGTCCAGGGGTCCC	-
PPP1R1A	ENST00000257905.13_3	M	V	chr12	54588488	54588378	54588417	CCCTGCCGCCCCGCCCTGCTCCGCACCTGCTCCGCCGCC	-
ARHGAP9	ENST00000550288.6_2	R	G	chr12	57476591	57476407	57476446	CCAGGCTGTTACCCGTTAACACCACCCAAGACGGGCCCC	-
ARHGAP9	ENST00000550288.6_2	R	G	chr12	57476591	57476634	57476652	CCCGACTTTTCCACCTCC	-
ARHGAP9	ENST00000550288.6_2	R	G	chr12	57476591	57476684	57476716	CCCTCGCCCTCCATAGTGGCCACGGCTTTCCC	-
ARHGAP9	ENST00000550288.6_2	K	R	chr12	57476596	57476407	57476446	CCAGGCTGTTACCCGTTAACACCACCCAAGACGGGCCCC	-
ARHGAP9	ENST00000550288.6_2	K	R	chr12	57476596	57476634	57476652	CCCGACTTTTCCACCTCC	-
ARHGAP9	ENST00000550288.6_2	K	R	chr12	57476596	57476684	57476716	CCCTCGCCCTCCATAGTGGCCACGGCTTTCCC	-
ARHGAP9	ENST00000550288.6_2	K	R	chr12	57476617	57476418	57476455	CCCGTTAACACCACCCAAGACGGGCCCCAGTTCTTCC	-
ARHGAP9	ENST00000550288.6_2	K	R	chr12	57476617	57476634	57476652	CCCGACTTTTCCACCTCC	-
ARHGAP9	ENST00000550288.6_2	K	R	chr12	57476617	57476684	57476716	CCCTCGCCCTCCATAGTGGCCACGGCTTTCCC	-
ARHGAP9	ENST00000550288.6_2	K	E	chr12	57476618	57476418	57476455	CCCGTTAACACCACCCAAGACGGGCCCCAGTTCTTCC	-
ARHGAP9	ENST00000550288.6_2	K	E	chr12	57476618	57476634	57476652	CCCGACTTTTCCACCTCC	-
ARHGAP9	ENST00000550288.6_2	K	E	chr12	57476618	57476684	57476716	CCCTCGCCCTCCATAGTGGCCACGGCTTTCCC	-
ARHGAP9	ENST00000550288.6_2	N	S	chr12	57476626	57476428	57476455	CCACCCAAGACGGGCCCCAGTTCTTCC	-
ARHGAP9	ENST00000550288.6_2	N	S	chr12	57476626	57476634	57476652	CCCGACTTTTCCACCTCC	-
ARHGAP9	ENST00000550288.6_2	N	S	chr12	57476626	57476684	57476716	CCCTCGCCCTCCATAGTGGCCACGGCTTTCCC	-
ARHGAP9	ENST00000550288.6_2	K	R	chr12	57477487	57477301	57477333	CCAGATGCCACCTCTACCCACTCTCCACACCC	-
ARHGAP9	ENST00000550288.6_2	K	R	chr12	57477487	57477544	57477571	CCAGGTGCTGCTCCCAGGCATCCAGCC	-
ARHGAP9	ENST00000550288.6_2	N	D	chr12	57477515	57477544	57477571	CCAGGTGCTGCTCCCAGGCATCCAGCC	-
ARHGAP9	ENST00000550288.6_2	I	M	chr12	57477516	57477544	57477571	CCAGGTGCTGCTCCCAGGCATCCAGCC	-
ARHGAP9	ENST00000550288.6_2	Q	R	chr12	57477553	57477544	57477571	CCAGGTGCTGCTCCCAGGCATCCAGCC	-
DDIT3	ENST00000623876.2_2	I	V	chr12	57516886	57516924	57516956	CCACTTTCCTTTCATTCTCCTGTTCTTTCTCC	-
DDIT3	ENST00000623876.2_2	I	V	chr12	57516886	57516992	57517021	CCACTCTGTTTCCGTTTCCTGGTTCTCCC	-
DDIT3	ENST00000623876.2_2	I	V	chr12	57516886	57517029	57517049	CCTCCTCTTCCTCCTGAGCC	-
DDIT3	ENST00000623876.2_2	R	G	chr12	57516934	57516924	57516956	CCACTTTCCTTTCATTCTCCTGTTCTTTCTCC	-
DDIT3	ENST00000623876.2_2	R	G	chr12	57516934	57516992	57517021	CCACTCTGTTTCCGTTTCCTGGTTCTCCC	-
DDIT3	ENST00000623876.2_2	R	G	chr12	57516934	57517029	57517049	CCTCCTCTTCCTCCTGAGCC	-
DDIT3	ENST00000623876.2_2	N	S	chr12	57516939	57516924	57516956	CCACTTTCCTTTCATTCTCCTGTTCTTTCTCC	-
DDIT3	ENST00000623876.2_2	N	S	chr12	57516939	57516992	57517021	CCACTCTGTTTCCGTTTCCTGGTTCTCCC	-
DDIT3	ENST00000623876.2_2	N	S	chr12	57516939	57517029	57517049	CCTCCTCTTCCTCCTGAGCC	-
DDIT3	ENST00000623876.2_2	N	S	chr12	57516939	57517119	57517139	CCTCCTCAGTCAGCCAAGCC	-
AGAP2	ENST00000547588.5_3	K	R	chr12	57737186	57736989	57737016	CCCTAGTTTCCTGGACCTCGCTCCTCC	-
AGAP2	ENST00000547588.5_3	K	R	chr12	57737186	57737033	57737065	CCAGGTACCCTTCCCTCCCTGTTCTCAAGCCC	-
AGAP2	ENST00000547588.5_3	K	R	chr12	57737186	57737101	57737127	CCCAGCAGCTCCCTGGACCCGCTGCC	-
AGAP2	ENST00000547588.5_3	K	R	chr12	57737186	57737146	57737178	CCGGGAAGGGGCCCGGAGCCAGGAGGCCCTCC	-
AGAP2	ENST00000547588.5_3	K	R	chr12	57737186	57737242	57737269	CCCCCCTCCCGGCCCCGTTTCAGCCCC	-
AGAP2	ENST00000547588.5_3	S	G	chr12	57737202	57737004	57737021	CCTCGCTCCTCCACCCC	-
AGAP2	ENST00000547588.5_3	S	G	chr12	57737202	57737033	57737065	CCAGGTACCCTTCCCTCCCTGTTCTCAAGCCC	-
AGAP2	ENST00000547588.5_3	S	G	chr12	57737202	57737101	57737127	CCCAGCAGCTCCCTGGACCCGCTGCC	-
AGAP2	ENST00000547588.5_3	S	G	chr12	57737202	57737146	57737178	CCGGGAAGGGGCCCGGAGCCAGGAGGCCCTCC	-
AGAP2	ENST00000547588.5_3	S	G	chr12	57737202	57737242	57737269	CCCCCCTCCCGGCCCCGTTTCAGCCCC	-
AGAP2	ENST00000547588.5_3	I	V	chr12	57737205	57737033	57737065	CCAGGTACCCTTCCCTCCCTGTTCTCAAGCCC	-
AGAP2	ENST00000547588.5_3	I	V	chr12	57737205	57737101	57737127	CCCAGCAGCTCCCTGGACCCGCTGCC	-
AGAP2	ENST00000547588.5_3	I	V	chr12	57737205	57737146	57737178	CCGGGAAGGGGCCCGGAGCCAGGAGGCCCTCC	-
AGAP2	ENST00000547588.5_3	I	V	chr12	57737205	57737242	57737269	CCCCCCTCCCGGCCCCGTTTCAGCCCC	-
AGAP2	ENST00000547588.5_3	K	R	chr12	57737219	57737033	57737065	CCAGGTACCCTTCCCTCCCTGTTCTCAAGCCC	-
AGAP2	ENST00000547588.5_3	K	R	chr12	57737219	57737101	57737127	CCCAGCAGCTCCCTGGACCCGCTGCC	-
AGAP2	ENST00000547588.5_3	K	R	chr12	57737219	57737146	57737178	CCGGGAAGGGGCCCGGAGCCAGGAGGCCCTCC	-
AGAP2	ENST00000547588.5_3	K	R	chr12	57737219	57737242	57737269	CCCCCCTCCCGGCCCCGTTTCAGCCCC	-
AGAP2	ENST00000547588.5_3	K	E	chr12	57737220	57737033	57737065	CCAGGTACCCTTCCCTCCCTGTTCTCAAGCCC	-
AGAP2	ENST00000547588.5_3	K	E	chr12	57737220	57737101	57737127	CCCAGCAGCTCCCTGGACCCGCTGCC	-
AGAP2	ENST00000547588.5_3	K	E	chr12	57737220	57737146	57737178	CCGGGAAGGGGCCCGGAGCCAGGAGGCCCTCC	-
AGAP2	ENST00000547588.5_3	K	E	chr12	57737220	57737242	57737269	CCCCCCTCCCGGCCCCGTTTCAGCCCC	-
AGAP2	ENST00000547588.5_3	T	A	chr12	57737232	57737033	57737065	CCAGGTACCCTTCCCTCCCTGTTCTCAAGCCC	-
AGAP2	ENST00000547588.5_3	T	A	chr12	57737232	57737101	57737127	CCCAGCAGCTCCCTGGACCCGCTGCC	-
AGAP2	ENST00000547588.5_3	T	A	chr12	57737232	57737146	57737178	CCGGGAAGGGGCCCGGAGCCAGGAGGCCCTCC	-
AGAP2	ENST00000547588.5_3	T	A	chr12	57737232	57737242	57737269	CCCCCCTCCCGGCCCCGTTTCAGCCCC	-
CDK4	ENST00000549606.5_1	K	R	chr12	57748547	57748499	57748519	CCTTCCATGGCAGCCACTCC	-
CDK4	ENST00000549606.5_1	K	E	chr12	57748548	57748499	57748519	CCTTCCATGGCAGCCACTCC	-
CDK4	ENST00000549606.5_1	Y	C	chr12	57748556	57748499	57748519	CCTTCCATGGCAGCCACTCC	-
CDK4	ENST00000549606.5_1	K	R	chr12	57748592	57748499	57748519	CCTTCCATGGCAGCCACTCC	-
CDK4	ENST00000549606.5_1	N	S	chr12	57748601	57748499	57748519	CCTTCCATGGCAGCCACTCC	-
CDK4	ENST00000549606.5_1	N	D	chr12	57748602	57748499	57748519	CCTTCCATGGCAGCCACTCC	-
KRR1	ENST00000229214.9_3	K	R	chr12	75499816	75499687	75499698	CCACCACCACC	-
KRR1	ENST00000229214.9_3	K	E	chr12	75499817	75499687	75499698	CCACCACCACC	-
KRR1	ENST00000229214.9_3	K	R	chr12	75499822	75499687	75499698	CCACCACCACC	-
KRR1	ENST00000229214.9_3	K	R	chr12	75499831	75499687	75499698	CCACCACCACC	-
KRR1	ENST00000229214.9_3	K	R	chr12	75499849	75499687	75499698	CCACCACCACC	-
KRR1	ENST00000229214.9_3	K	E	chr12	75499850	75499687	75499698	CCACCACCACC	-
KRR1	ENST00000229214.9_3	E	G	chr12	75499864	75499687	75499698	CCACCACCACC	-
KRR1	ENST00000229214.9_3	K	R	chr12	75499885	75499687	75499698	CCACCACCACC	-
DUSP6	ENST00000547291.1_1	Y	C	chr12	89349441	89349356	89349389	CCCAGCGTCCTCTCGAAGTCCAGCAGCTGACCC	-
DUSP6	ENST00000547291.1_1	Y	C	chr12	89349441	89349512	89349538	CCAGCCAAGCAATGTACCAAGACACC	-
DUSP6	ENST00000547291.1_1	K	R	chr12	89349468	89349356	89349389	CCCAGCGTCCTCTCGAAGTCCAGCAGCTGACCC	-
DUSP6	ENST00000547291.1_1	K	R	chr12	89349468	89349512	89349538	CCAGCCAAGCAATGTACCAAGACACC	-
DUSP6	ENST00000547291.1_1	M	V	chr12	89349475	89349356	89349389	CCCAGCGTCCTCTCGAAGTCCAGCAGCTGACCC	-
DUSP6	ENST00000547291.1_1	M	V	chr12	89349475	89349512	89349538	CCAGCCAAGCAATGTACCAAGACACC	-
DUSP6	ENST00000547291.1_1	Y	C	chr12	89349480	89349356	89349389	CCCAGCGTCCTCTCGAAGTCCAGCAGCTGACCC	-
DUSP6	ENST00000547291.1_1	Y	C	chr12	89349480	89349512	89349538	CCAGCCAAGCAATGTACCAAGACACC	-
DUSP6	ENST00000547291.1_1	T	A	chr12	89349496	89349356	89349389	CCCAGCGTCCTCTCGAAGTCCAGCAGCTGACCC	-
DUSP6	ENST00000547291.1_1	T	A	chr12	89349496	89349512	89349538	CCAGCCAAGCAATGTACCAAGACACC	-
BTG1	ENST00000256015.5_2	S	G	chr12	92144163	92143993	92144023	CCATAATCCATCCCCAAGAGGAGCCCACCC	-
BTG1	ENST00000256015.5_2	S	G	chr12	92144163	92144332	92144355	CCAATCCGCTGTGCTGCCTGTCC	-
BTG1	ENST00000256015.5_2	N	S	chr12	92144189	92143993	92144023	CCATAATCCATCCCCAAGAGGAGCCCACCC	-
BTG1	ENST00000256015.5_2	N	S	chr12	92144189	92144332	92144355	CCAATCCGCTGTGCTGCCTGTCC	-
BTG1	ENST00000256015.5_2	S	G	chr12	92144199	92144000	92144023	CCATCCCCAAGAGGAGCCCACCC	-
BTG1	ENST00000256015.5_2	S	G	chr12	92144199	92144332	92144355	CCAATCCGCTGTGCTGCCTGTCC	-
BTG1	ENST00000256015.5_2	Y	C	chr12	92144222	92144332	92144355	CCAATCCGCTGTGCTGCCTGTCC	-
BTG1	ENST00000256015.5_2	K	R	chr12	92144372	92144332	92144355	CCAATCCGCTGTGCTGCCTGTCC	-
BTG1	ENST00000256015.5_2	K	R	chr12	92144372	92144495	92144526	CCCACTGCGGATTCCTCCTACCCCAGGCTCC	-
BTG1	ENST00000256015.5_2	Y	C	chr12	92144396	92144332	92144355	CCAATCCGCTGTGCTGCCTGTCC	-
BTG1	ENST00000256015.5_2	Y	C	chr12	92144396	92144495	92144526	CCCACTGCGGATTCCTCCTACCCCAGGCTCC	-
BTG1	ENST00000256015.5_2	K	R	chr12	92144408	92144332	92144355	CCAATCCGCTGTGCTGCCTGTCC	-
BTG1	ENST00000256015.5_2	K	R	chr12	92144408	92144495	92144526	CCCACTGCGGATTCCTCCTACCCCAGGCTCC	-
BTG1	ENST00000256015.5_2	K	E	chr12	92144409	92144332	92144355	CCAATCCGCTGTGCTGCCTGTCC	-
BTG1	ENST00000256015.5_2	K	E	chr12	92144409	92144495	92144526	CCCACTGCGGATTCCTCCTACCCCAGGCTCC	-
APPL2	ENST00000546731.1_1	M	V	chr12	105176223	105176248	105176272	CCAACTGTCCTGACCTCTGTTGCC	-
SSH1	ENST00000551165.5_1	H	R	chr12	108792182	108792086	108792118	CCCACCAGCAGAATCACCCTGTGAAAGAACCC	-
SSH1	ENST00000551165.5_1	H	R	chr12	108792182	108792258	108792294	CCACCCTGCAGGCCGGGCTCTGCCTACCTCCATGCC	-
SSH1	ENST00000551165.5_1	T	A	chr12	108792198	108792086	108792118	CCCACCAGCAGAATCACCCTGTGAAAGAACCC	-
SSH1	ENST00000551165.5_1	T	A	chr12	108792198	108792258	108792294	CCACCCTGCAGGCCGGGCTCTGCCTACCTCCATGCC	-
SSH1	ENST00000551165.5_1	T	A	chr12	108792198	108792372	108792397	CCCCCACCTCCCTGCTCCCAGGCCC	-
SSH1	ENST00000551165.5_1	T	A	chr12	108792222	108792086	108792118	CCCACCAGCAGAATCACCCTGTGAAAGAACCC	-
SSH1	ENST00000551165.5_1	T	A	chr12	108792222	108792258	108792294	CCACCCTGCAGGCCGGGCTCTGCCTACCTCCATGCC	-
SSH1	ENST00000551165.5_1	T	A	chr12	108792222	108792372	108792409	CCCCCACCTCCCTGCTCCCAGGCCCTCCTCCCTTTCC	-
GIT2	ENST00000361006.9_2	I	V	chr12	109989733	109989581	109989599	CCCCCTCCTCTGCTGCCC	-
PXN	ENST00000637617.1_1	K	R	chr12	120216842	120216649	120216687	CCTCCCCAGGCTCCCCCTGGGCCTTCCCACTCTGCACC	-
PXN	ENST00000637617.1_1	K	R	chr12	120216842	120216728	120216761	CCCCCACCCTCTCCCCAGATCTCCCCTCCGGCC	-
PXN	ENST00000637617.1_1	K	R	chr12	120216842	120216808	120216841	CCCAGCCCCAGCCATGGGCATCTCCTCGCCACC	-
PXN	ENST00000637617.1_1	K	R	chr12	120216842	120216855	120216873	CCCCCCGGCCCGCTTCCC	-
PXN	ENST00000637617.1_1	K	R	chr12	120216842	120216927	120216955	CCCCGCCGCCTCCGCCGGCTCCTCTGCC	-
PXN	ENST00000637617.1_1	K	R	chr12	120216842	120216967	120216988	CCCAGCCGCCCCTGCAGCTCC	-
PXN	ENST00000637617.1_1	K	R	chr12	120216869	120216670	120216699	CCTTCCCACTCTGCACCAAGAGTGGGGCC	-
PXN	ENST00000637617.1_1	K	R	chr12	120216869	120216728	120216761	CCCCCACCCTCTCCCCAGATCTCCCCTCCGGCC	-
PXN	ENST00000637617.1_1	K	R	chr12	120216869	120216808	120216841	CCCAGCCCCAGCCATGGGCATCTCCTCGCCACC	-
PXN	ENST00000637617.1_1	K	R	chr12	120216869	120216855	120216873	CCCCCCGGCCCGCTTCCC	-
PXN	ENST00000637617.1_1	K	R	chr12	120216869	120216927	120216955	CCCCGCCGCCTCCGCCGGCTCCTCTGCC	-
PXN	ENST00000637617.1_1	K	R	chr12	120216869	120216967	120216988	CCCAGCCGCCCCTGCAGCTCC	-
PXN	ENST00000637617.1_1	Q	R	chr12	120216881	120216728	120216761	CCCCCACCCTCTCCCCAGATCTCCCCTCCGGCC	-
PXN	ENST00000637617.1_1	Q	R	chr12	120216881	120216808	120216841	CCCAGCCCCAGCCATGGGCATCTCCTCGCCACC	-
PXN	ENST00000637617.1_1	Q	R	chr12	120216881	120216855	120216873	CCCCCCGGCCCGCTTCCC	-
PXN	ENST00000637617.1_1	Q	R	chr12	120216881	120216927	120216955	CCCCGCCGCCTCCGCCGGCTCCTCTGCC	-
PXN	ENST00000637617.1_1	Q	R	chr12	120216881	120216967	120216988	CCCAGCCGCCCCTGCAGCTCC	-
SRSF9	ENST00000229390.8_2	Y	C	chr12	120462023	120462082	120462114	CCCCTTGACCCAGACCGAGACCGTGAGTAGCC	-
SRSF9	ENST00000229390.8_2	R	G	chr12	120462030	120462082	120462114	CCCCTTGACCCAGACCGAGACCGTGAGTAGCC	-
SRSF9	ENST00000229390.8_2	Y	C	chr12	120462044	120462082	120462114	CCCCTTGACCCAGACCGAGACCGTGAGTAGCC	-
SRSF9	ENST00000229390.8_2	S	G	chr12	120462063	120462082	120462114	CCCCTTGACCCAGACCGAGACCGTGAGTAGCC	-
SRSF9	ENST00000229390.8_2	Y	C	chr12	120462068	120462082	120462114	CCCCTTGACCCAGACCGAGACCGTGAGTAGCC	-
SRSF9	ENST00000229390.8_2	D	G	chr12	120462077	120462082	120462114	CCCCTTGACCCAGACCGAGACCGTGAGTAGCC	-
SRSF9	ENST00000229390.8_2	Y	C	chr12	120462110	120462082	120462114	CCCCTTGACCCAGACCGAGACCGTGAGTAGCC	-
CAMKK2	ENST00000324774.9_1	N	D	chr12	121253377	121253515	121253547	CCTCGTGAGCACCTCTATGCGGCCACATGGCC	-
KDM2B	ENST00000377071.9_2	M	V	chr12	121430347	121430244	121430264	CCCCTCCCAGAGCCCGCCCC	-
KDM2B	ENST00000377071.9_2	M	V	chr12	121430347	121430504	121430537	CCAGGAGCCAGAAGCCCCCCCGCCGCCAGACCC	-
KDM2B	ENST00000377071.9_2	I	M	chr12	121430354	121430244	121430264	CCCCTCCCAGAGCCCGCCCC	-
KDM2B	ENST00000377071.9_2	I	M	chr12	121430354	121430504	121430537	CCAGGAGCCAGAAGCCCCCCCGCCGCCAGACCC	-
KDM2B	ENST00000377071.9_2	I	V	chr12	121430356	121430244	121430264	CCCCTCCCAGAGCCCGCCCC	-
KDM2B	ENST00000377071.9_2	I	V	chr12	121430356	121430504	121430537	CCAGGAGCCAGAAGCCCCCCCGCCGCCAGACCC	-
KDM2B	ENST00000377071.9_2	E	G	chr12	121430364	121430244	121430264	CCCCTCCCAGAGCCCGCCCC	-
KDM2B	ENST00000377071.9_2	E	G	chr12	121430364	121430504	121430537	CCAGGAGCCAGAAGCCCCCCCGCCGCCAGACCC	-
KDM2B	ENST00000377071.9_2	E	G	chr12	121430373	121430244	121430264	CCCCTCCCAGAGCCCGCCCC	-
KDM2B	ENST00000377071.9_2	E	G	chr12	121430373	121430504	121430537	CCAGGAGCCAGAAGCCCCCCCGCCGCCAGACCC	-
KDM2B	ENST00000377071.9_2	K	R	chr12	121430376	121430244	121430264	CCCCTCCCAGAGCCCGCCCC	-
KDM2B	ENST00000377071.9_2	K	R	chr12	121430376	121430504	121430537	CCAGGAGCCAGAAGCCCCCCCGCCGCCAGACCC	-
KDM2B	ENST00000377071.9_2	K	E	chr12	121430377	121430244	121430264	CCCCTCCCAGAGCCCGCCCC	-
KDM2B	ENST00000377071.9_2	K	E	chr12	121430377	121430504	121430537	CCAGGAGCCAGAAGCCCCCCCGCCGCCAGACCC	-
KDM2B	ENST00000377071.9_2	Q	R	chr12	121430385	121430244	121430264	CCCCTCCCAGAGCCCGCCCC	-
KDM2B	ENST00000377071.9_2	Q	R	chr12	121430385	121430504	121430537	CCAGGAGCCAGAAGCCCCCCCGCCGCCAGACCC	-
VPS37B	ENST00000267202.7_2	Q	R	chr12	122868514	122868356	122868387	CCCGTACACCTGGGAGGCACCACTCCTGGCC	-
VPS37B	ENST00000267202.7_2	Q	R	chr12	122868514	122868425	122868461	CCCACGGACTGCCCAAAGCGCCCCAAGGATTCCACC	-
VPS37B	ENST00000267202.7_2	Q	R	chr12	122868514	122868478	122868513	CCTCAGTGTCTTCCTCAATCTTGGCCCCTTCTGCC	-
VPS37B	ENST00000267202.7_2	Q	R	chr12	122868514	122868602	122868630	CCAGGTAAAGCCCTTCATGATGCCAACC	-
GOLGA3	ENST00000450791.7_5	N	S	chr12	132774286	132774348	132774364	CCCACCGTCCCCTCCC	-
GOLGA3	ENST00000450791.7_5	N	S	chr12	132774286	132774441	132774465	CCGTCCTGGCCGCCGTGGCAGCCC	-
GOLGA3	ENST00000450791.7_5	N	D	chr12	132774287	132774348	132774364	CCCACCGTCCCCTCCC	-
GOLGA3	ENST00000450791.7_5	N	D	chr12	132774287	132774441	132774465	CCGTCCTGGCCGCCGTGGCAGCCC	-
GOLGA3	ENST00000450791.7_5	K	R	chr12	132774307	132774348	132774364	CCCACCGTCCCCTCCC	-
GOLGA3	ENST00000450791.7_5	K	R	chr12	132774307	132774441	132774465	CCGTCCTGGCCGCCGTGGCAGCCC	-
ZDHHC20	ENST00000400590.7_3	E	G	chr13	21381466	21381447	21381472	CCTTCTTCAGCTCCATTCTCCAGCC	-
TSC22D1	ENST00000501704.3_1	M	V	chr13	44575996	44576165	44576194	CCTGACGCTCCGCCTGGCGCGATTCCTCC	-
TSC22D1	ENST00000501704.3_1	K	R	chr13	44576013	44576165	44576203	CCTGACGCTCCGCCTGGCGCGATTCCTCCTTCTCCTCC	-
TSC22D1	ENST00000501704.3_1	R	G	chr13	44576017	44576165	44576203	CCTGACGCTCCGCCTGGCGCGATTCCTCCTTCTCCTCC	-
TSC22D1	ENST00000501704.3_1	S	G	chr13	44576023	44576165	44576203	CCTGACGCTCCGCCTGGCGCGATTCCTCCTTCTCCTCC	-
TSC22D1	ENST00000501704.3_1	E	G	chr13	44576058	44576165	44576203	CCTGACGCTCCGCCTGGCGCGATTCCTCCTTCTCCTCC	-
TSC22D1	ENST00000501704.3_1	E	G	chr13	44576058	44576204	44576230	CCTCAGCCAAAGGCGCCGGTCGCTCC	-
TSC22D1	ENST00000501704.3_1	Q	R	chr13	44576067	44576165	44576203	CCTGACGCTCCGCCTGGCGCGATTCCTCCTTCTCCTCC	-
TSC22D1	ENST00000501704.3_1	Q	R	chr13	44576067	44576204	44576230	CCTCAGCCAAAGGCGCCGGTCGCTCC	-
TSC22D1	ENST00000501704.3_1	M	V	chr13	44576074	44576165	44576203	CCTGACGCTCCGCCTGGCGCGATTCCTCCTTCTCCTCC	-
TSC22D1	ENST00000501704.3_1	M	V	chr13	44576074	44576204	44576230	CCTCAGCCAAAGGCGCCGGTCGCTCC	-
INTS6	ENST00000398119.6_1	K	R	chr13	51451979	51452129	51452158	CCCAGCGGCCCCGCCGCCCCCACAGTACC	-
INTS6	ENST00000398119.6_1	K	E	chr13	51451980	51452129	51452158	CCCAGCGGCCCCGCCGCCCCCACAGTACC	-
INTS6	ENST00000398119.6_1	I	V	chr13	51451983	51452129	51452158	CCCAGCGGCCCCGCCGCCCCCACAGTACC	-
INTS6	ENST00000398119.6_1	Y	C	chr13	51451988	51452129	51452158	CCCAGCGGCCCCGCCGCCCCCACAGTACC	-
INTS6	ENST00000398119.6_1	Y	C	chr13	51451988	51452171	51452186	CCACCCCTCCACGCC	-
INTS6	ENST00000398119.6_1	M	V	chr13	51452016	51452129	51452158	CCCAGCGGCCCCGCCGCCCCCACAGTACC	-
INTS6	ENST00000398119.6_1	M	V	chr13	51452016	51452171	51452193	CCACCCCTCCACGCCGTCCCCC	-
INTS6	ENST00000398119.6_1	Y	C	chr13	51452018	51452129	51452158	CCCAGCGGCCCCGCCGCCCCCACAGTACC	-
INTS6	ENST00000398119.6_1	Y	C	chr13	51452018	51452171	51452193	CCACCCCTCCACGCCGTCCCCC	-
INTS6	ENST00000398119.6_1	R	G	chr13	51452022	51452129	51452158	CCCAGCGGCCCCGCCGCCCCCACAGTACC	-
INTS6	ENST00000398119.6_1	R	G	chr13	51452022	51452171	51452193	CCACCCCTCCACGCCGTCCCCC	-
INTS6	ENST00000398119.6_1	D	G	chr13	51452024	51452129	51452158	CCCAGCGGCCCCGCCGCCCCCACAGTACC	-
INTS6	ENST00000398119.6_1	D	G	chr13	51452024	51452171	51452193	CCACCCCTCCACGCCGTCCCCC	-
INTS6	ENST00000398119.6_1	R	G	chr13	51452031	51452129	51452158	CCCAGCGGCCCCGCCGCCCCCACAGTACC	-
INTS6	ENST00000398119.6_1	R	G	chr13	51452031	51452171	51452193	CCACCCCTCCACGCCGTCCCCC	-
INTS6	ENST00000398119.6_1	S	G	chr13	51452034	51452129	51452158	CCCAGCGGCCCCGCCGCCCCCACAGTACC	-
INTS6	ENST00000398119.6_1	S	G	chr13	51452034	51452171	51452193	CCACCCCTCCACGCCGTCCCCC	-
INTS6	ENST00000398119.6_1	D	G	chr13	51452042	51452129	51452158	CCCAGCGGCCCCGCCGCCCCCACAGTACC	-
INTS6	ENST00000398119.6_1	D	G	chr13	51452042	51452171	51452193	CCACCCCTCCACGCCGTCCCCC	-
INTS6	ENST00000398119.6_1	K	R	chr13	51452416	51452293	51452327	CCCCGAGCCCGGCAGCTCCCGCAGTCAGGTCCCC	-
INTS6	ENST00000398119.6_1	K	R	chr13	51452416	51452431	51452451	CCGCGCCTTTGGCCGTGTCC	-
INTS6	ENST00000398119.6_1	M	V	chr13	51452420	51452293	51452327	CCCCGAGCCCGGCAGCTCCCGCAGTCAGGTCCCC	-
INTS6	ENST00000398119.6_1	M	V	chr13	51452420	51452431	51452451	CCGCGCCTTTGGCCGTGTCC	-
INTS6	ENST00000398119.6_1	H	R	chr13	51452470	51452293	51452327	CCCCGAGCCCGGCAGCTCCCGCAGTCAGGTCCCC	-
INTS6	ENST00000398119.6_1	H	R	chr13	51452470	51452431	51452451	CCGCGCCTTTGGCCGTGTCC	-
INTS6	ENST00000398119.6_1	Q	R	chr13	51452479	51452293	51452327	CCCCGAGCCCGGCAGCTCCCGCAGTCAGGTCCCC	-
INTS6	ENST00000398119.6_1	Q	R	chr13	51452479	51452431	51452451	CCGCGCCTTTGGCCGTGTCC	-
INTS6	ENST00000398119.6_1	M	V	chr13	51452486	51452293	51452327	CCCCGAGCCCGGCAGCTCCCGCAGTCAGGTCCCC	-
INTS6	ENST00000398119.6_1	M	V	chr13	51452486	51452431	51452451	CCGCGCCTTTGGCCGTGTCC	-
INTS6	ENST00000311234.9_2	I	M	chr13	51452502	51452431	51452451	CCGCGCCTTTGGCCGTGTCC	-
INTS6	ENST00000311234.9_2	M	V	chr13	51452525	51452431	51452451	CCGCGCCTTTGGCCGTGTCC	-
VPS36	ENST00000611132.4_1	K	R	chr13	52417091	52417061	52417090	CCAGGGCCGAGGCCACCATTTCCTCTTCC	-
DACH1	ENST00000611519.4_1	T	A	chr13	71866055	71866033	71866062	CCACATTGCACACCACCGGCGTGATCTCC	-
DACH1	ENST00000611519.4_1	T	A	chr13	71866055	71866084	71866104	CCGTATGCAAGCCCCCCACC	-
DACH1	ENST00000611519.4_1	T	A	chr13	71866055	71866155	71866189	CCCTCCACCGTGAAGGAAGCCACTTTGGCCCCCC	-
DACH1	ENST00000611519.4_1	K	R	chr13	71866075	71866033	71866062	CCACATTGCACACCACCGGCGTGATCTCC	-
DACH1	ENST00000611519.4_1	K	R	chr13	71866075	71866084	71866104	CCGTATGCAAGCCCCCCACC	-
DACH1	ENST00000611519.4_1	K	R	chr13	71866075	71866155	71866189	CCCTCCACCGTGAAGGAAGCCACTTTGGCCCCCC	-
DACH1	ENST00000611519.4_1	Y	C	chr13	71866081	71866033	71866062	CCACATTGCACACCACCGGCGTGATCTCC	-
DACH1	ENST00000611519.4_1	Y	C	chr13	71866081	71866084	71866104	CCGTATGCAAGCCCCCCACC	-
DACH1	ENST00000611519.4_1	Y	C	chr13	71866081	71866155	71866189	CCCTCCACCGTGAAGGAAGCCACTTTGGCCCCCC	-
DACH1	ENST00000611519.4_1	T	A	chr13	71866088	71866033	71866062	CCACATTGCACACCACCGGCGTGATCTCC	-
DACH1	ENST00000611519.4_1	T	A	chr13	71866088	71866084	71866104	CCGTATGCAAGCCCCCCACC	-
DACH1	ENST00000611519.4_1	T	A	chr13	71866088	71866155	71866189	CCCTCCACCGTGAAGGAAGCCACTTTGGCCCCCC	-
SPRY2	ENST00000377104.4_2	T	A	chr13	80336955	80336836	80336866	CCAGGCCTGTTAACCCGGTCATAACACCCC	-
SPRY2	ENST00000377104.4_2	S	G	chr13	80336973	80336836	80336866	CCAGGCCTGTTAACCCGGTCATAACACCCC	-
SPRY2	ENST00000377104.4_2	D	G	chr13	80336990	80336836	80336866	CCAGGCCTGTTAACCCGGTCATAACACCCC	-
SPRY2	ENST00000377104.4_2	E	G	chr13	80337005	80336836	80336866	CCAGGCCTGTTAACCCGGTCATAACACCCC	-
SPRY2	ENST00000377104.4_2	D	G	chr13	80337008	80336836	80336866	CCAGGCCTGTTAACCCGGTCATAACACCCC	-
ZIC5	ENST00000267294.4_1	K	R	chr13	99971647	99971493	99971513	CCGGCCAGCGCCGGGAAGCC	-
ZIC5	ENST00000267294.4_1	K	R	chr13	99971647	99971536	99971556	CCTGAGCCGTTGCCAAATCC	-
ZIC5	ENST00000267294.4_1	K	R	chr13	99971647	99971731	99971752	CCTGTTCCCACTCTATCCTCC	-
ZIC5	ENST00000267294.4_1	K	E	chr13	99971648	99971493	99971513	CCGGCCAGCGCCGGGAAGCC	-
ZIC5	ENST00000267294.4_1	K	E	chr13	99971648	99971536	99971556	CCTGAGCCGTTGCCAAATCC	-
ZIC5	ENST00000267294.4_1	K	E	chr13	99971648	99971731	99971752	CCTGTTCCCACTCTATCCTCC	-
ARGLU1	ENST00000400198.8_4	N	S	chr13	106567774	106567583	106567614	CCGCTCGAACTCCGCTTTCTTCTCCTCCTCC	-
ARGLU1	ENST00000400198.8_4	N	S	chr13	106567774	106567702	106567731	CCCGGTCCCGCTCGCGCCGGGACACGGCC	-
ARGLU1	ENST00000400198.8_4	N	S	chr13	106567774	106567754	106567789	CCGCGACTCCCGCCGCCGGTTCCGTTTACTTTCCC	-
ARGLU1	ENST00000400198.8_4	N	S	chr13	106567774	106567805	106567837	CCGCACGCGCTCCTTGTCCCGGGATCGCGACC	-
ARGLU1	ENST00000400198.8_4	N	S	chr13	106567774	106567898	106567925	CCGGCTCCGAGACCGGCCCATCCTTCC	-
ARGLU1	ENST00000400198.8_4	N	S	chr13	106567774	106567939	106567967	CCGCTCGCCTCAGGCCCCTCACGCGGCC	-
ARGLU1	ENST00000400198.8_4	K	E	chr13	106567781	106567583	106567614	CCGCTCGAACTCCGCTTTCTTCTCCTCCTCC	-
ARGLU1	ENST00000400198.8_4	K	E	chr13	106567781	106567702	106567731	CCCGGTCCCGCTCGCGCCGGGACACGGCC	-
ARGLU1	ENST00000400198.8_4	K	E	chr13	106567781	106567754	106567789	CCGCGACTCCCGCCGCCGGTTCCGTTTACTTTCCC	-
ARGLU1	ENST00000400198.8_4	K	E	chr13	106567781	106567805	106567837	CCGCACGCGCTCCTTGTCCCGGGATCGCGACC	-
ARGLU1	ENST00000400198.8_4	K	E	chr13	106567781	106567898	106567925	CCGGCTCCGAGACCGGCCCATCCTTCC	-
ARGLU1	ENST00000400198.8_4	K	E	chr13	106567781	106567939	106567967	CCGCTCGCCTCAGGCCCCTCACGCGGCC	-
ARGLU1	ENST00000400198.8_4	S	G	chr13	106567784	106567594	106567614	CCGCTTTCTTCTCCTCCTCC	-
ARGLU1	ENST00000400198.8_4	S	G	chr13	106567784	106567702	106567731	CCCGGTCCCGCTCGCGCCGGGACACGGCC	-
ARGLU1	ENST00000400198.8_4	S	G	chr13	106567784	106567754	106567789	CCGCGACTCCCGCCGCCGGTTCCGTTTACTTTCCC	-
ARGLU1	ENST00000400198.8_4	S	G	chr13	106567784	106567805	106567837	CCGCACGCGCTCCTTGTCCCGGGATCGCGACC	-
ARGLU1	ENST00000400198.8_4	S	G	chr13	106567784	106567898	106567925	CCGGCTCCGAGACCGGCCCATCCTTCC	-
ARGLU1	ENST00000400198.8_4	S	G	chr13	106567784	106567939	106567967	CCGCTCGCCTCAGGCCCCTCACGCGGCC	-
ARGLU1	ENST00000400198.8_4	K	R	chr13	106567795	106567702	106567731	CCCGGTCCCGCTCGCGCCGGGACACGGCC	-
ARGLU1	ENST00000400198.8_4	K	R	chr13	106567795	106567754	106567789	CCGCGACTCCCGCCGCCGGTTCCGTTTACTTTCCC	-
ARGLU1	ENST00000400198.8_4	K	R	chr13	106567795	106567805	106567837	CCGCACGCGCTCCTTGTCCCGGGATCGCGACC	-
ARGLU1	ENST00000400198.8_4	K	R	chr13	106567795	106567898	106567925	CCGGCTCCGAGACCGGCCCATCCTTCC	-
ARGLU1	ENST00000400198.8_4	K	R	chr13	106567795	106567939	106567967	CCGCTCGCCTCAGGCCCCTCACGCGGCC	-
ARGLU1	ENST00000400198.8_4	K	R	chr13	106567795	106567971	106567986	CCCCTCGCCTCCGCC	-
ARGLU1	ENST00000400198.8_4	K	R	chr13	106567819	106567702	106567731	CCCGGTCCCGCTCGCGCCGGGACACGGCC	-
ARGLU1	ENST00000400198.8_4	K	R	chr13	106567819	106567754	106567789	CCGCGACTCCCGCCGCCGGTTCCGTTTACTTTCCC	-
ARGLU1	ENST00000400198.8_4	K	R	chr13	106567819	106567805	106567837	CCGCACGCGCTCCTTGTCCCGGGATCGCGACC	-
ARGLU1	ENST00000400198.8_4	K	R	chr13	106567819	106567898	106567925	CCGGCTCCGAGACCGGCCCATCCTTCC	-
ARGLU1	ENST00000400198.8_4	K	R	chr13	106567819	106567939	106567967	CCGCTCGCCTCAGGCCCCTCACGCGGCC	-
ARGLU1	ENST00000400198.8_4	K	R	chr13	106567819	106567971	106567986	CCCCTCGCCTCCGCC	-
ARGLU1	ENST00000400198.8_4	K	E	chr13	106567820	106567702	106567731	CCCGGTCCCGCTCGCGCCGGGACACGGCC	-
ARGLU1	ENST00000400198.8_4	K	E	chr13	106567820	106567754	106567789	CCGCGACTCCCGCCGCCGGTTCCGTTTACTTTCCC	-
ARGLU1	ENST00000400198.8_4	K	E	chr13	106567820	106567805	106567837	CCGCACGCGCTCCTTGTCCCGGGATCGCGACC	-
ARGLU1	ENST00000400198.8_4	K	E	chr13	106567820	106567898	106567925	CCGGCTCCGAGACCGGCCCATCCTTCC	-
ARGLU1	ENST00000400198.8_4	K	E	chr13	106567820	106567939	106567967	CCGCTCGCCTCAGGCCCCTCACGCGGCC	-
ARGLU1	ENST00000400198.8_4	K	E	chr13	106567820	106567971	106567986	CCCCTCGCCTCCGCC	-
ADPRHL1	ENST00000612156.2_2	T	A	chr13	113403908	113403715	113403751	CCCCCAGGCCACTGCCCCCTGACTGTCCACCATCCC	-
ADPRHL1	ENST00000612156.2_2	T	A	chr13	113403908	113403770	113403801	CCCCCCACTCCTGCCAGCAGCATCCACTCCC	-
ADPRHL1	ENST00000612156.2_2	T	A	chr13	113403908	113403826	113403848	CCCAGGCCCGAGGCGCCATCCC	-
ADPRHL1	ENST00000612156.2_2	T	A	chr13	113403908	113403859	113403899	CCTGTTCCCGACCCTGTTCCCAAGCCCGTTCCTGAGCCCC	-
ADPRHL1	ENST00000612156.2_2	T	A	chr13	113403908	113403973	113404005	CCTGAGCCCCTTTCTGGGCCTGACCCTGAGCC	-
ADPRHL1	ENST00000612156.2_2	T	A	chr13	113403908	113404021	113404055	CCCGACCCTGTTCCTGAGCCCGTTCCTGAGCCCC	-
ADPRHL1	ENST00000612156.2_2	T	A	chr13	113403908	113404063	113404101	CCTGTTCCCGAGCCCGTTCCTGAGCCCCTTTCTGGGCC	-
ADPRHL1	ENST00000612156.2_2	R	G	chr13	113403914	113403715	113403751	CCCCCAGGCCACTGCCCCCTGACTGTCCACCATCCC	-
ADPRHL1	ENST00000612156.2_2	R	G	chr13	113403914	113403770	113403801	CCCCCCACTCCTGCCAGCAGCATCCACTCCC	-
ADPRHL1	ENST00000612156.2_2	R	G	chr13	113403914	113403826	113403848	CCCAGGCCCGAGGCGCCATCCC	-
ADPRHL1	ENST00000612156.2_2	R	G	chr13	113403914	113403859	113403899	CCTGTTCCCGACCCTGTTCCCAAGCCCGTTCCTGAGCCCC	-
ADPRHL1	ENST00000612156.2_2	R	G	chr13	113403914	113403973	113404005	CCTGAGCCCCTTTCTGGGCCTGACCCTGAGCC	-
ADPRHL1	ENST00000612156.2_2	R	G	chr13	113403914	113404021	113404055	CCCGACCCTGTTCCTGAGCCCGTTCCTGAGCCCC	-
ADPRHL1	ENST00000612156.2_2	R	G	chr13	113403914	113404063	113404101	CCTGTTCCCGAGCCCGTTCCTGAGCCCCTTTCTGGGCC	-
ADPRHL1	ENST00000612156.2_2	Q	R	chr13	113403916	113403716	113403751	CCCCAGGCCACTGCCCCCTGACTGTCCACCATCCC	-
ADPRHL1	ENST00000612156.2_2	Q	R	chr13	113403916	113403770	113403801	CCCCCCACTCCTGCCAGCAGCATCCACTCCC	-
ADPRHL1	ENST00000612156.2_2	Q	R	chr13	113403916	113403826	113403848	CCCAGGCCCGAGGCGCCATCCC	-
ADPRHL1	ENST00000612156.2_2	Q	R	chr13	113403916	113403859	113403899	CCTGTTCCCGACCCTGTTCCCAAGCCCGTTCCTGAGCCCC	-
ADPRHL1	ENST00000612156.2_2	Q	R	chr13	113403916	113403973	113404005	CCTGAGCCCCTTTCTGGGCCTGACCCTGAGCC	-
ADPRHL1	ENST00000612156.2_2	Q	R	chr13	113403916	113404021	113404055	CCCGACCCTGTTCCTGAGCCCGTTCCTGAGCCCC	-
ADPRHL1	ENST00000612156.2_2	Q	R	chr13	113403916	113404063	113404101	CCTGTTCCCGAGCCCGTTCCTGAGCCCCTTTCTGGGCC	-
ADPRHL1	ENST00000612156.2_2	T	A	chr13	113403920	113403723	113403751	CCACTGCCCCCTGACTGTCCACCATCCC	-
ADPRHL1	ENST00000612156.2_2	T	A	chr13	113403920	113403770	113403801	CCCCCCACTCCTGCCAGCAGCATCCACTCCC	-
ADPRHL1	ENST00000612156.2_2	T	A	chr13	113403920	113403826	113403848	CCCAGGCCCGAGGCGCCATCCC	-
ADPRHL1	ENST00000612156.2_2	T	A	chr13	113403920	113403859	113403899	CCTGTTCCCGACCCTGTTCCCAAGCCCGTTCCTGAGCCCC	-
ADPRHL1	ENST00000612156.2_2	T	A	chr13	113403920	113403973	113404005	CCTGAGCCCCTTTCTGGGCCTGACCCTGAGCC	-
ADPRHL1	ENST00000612156.2_2	T	A	chr13	113403920	113404021	113404055	CCCGACCCTGTTCCTGAGCCCGTTCCTGAGCCCC	-
ADPRHL1	ENST00000612156.2_2	T	A	chr13	113403920	113404063	113404101	CCTGTTCCCGAGCCCGTTCCTGAGCCCCTTTCTGGGCC	-
ADPRHL1	ENST00000612156.2_2	Q	R	chr13	113403934	113403770	113403801	CCCCCCACTCCTGCCAGCAGCATCCACTCCC	-
ADPRHL1	ENST00000612156.2_2	Q	R	chr13	113403934	113403826	113403848	CCCAGGCCCGAGGCGCCATCCC	-
ADPRHL1	ENST00000612156.2_2	Q	R	chr13	113403934	113403859	113403899	CCTGTTCCCGACCCTGTTCCCAAGCCCGTTCCTGAGCCCC	-
ADPRHL1	ENST00000612156.2_2	Q	R	chr13	113403934	113403973	113404005	CCTGAGCCCCTTTCTGGGCCTGACCCTGAGCC	-
ADPRHL1	ENST00000612156.2_2	Q	R	chr13	113403934	113404021	113404055	CCCGACCCTGTTCCTGAGCCCGTTCCTGAGCCCC	-
ADPRHL1	ENST00000612156.2_2	Q	R	chr13	113403934	113404063	113404101	CCTGTTCCCGAGCCCGTTCCTGAGCCCCTTTCTGGGCC	-
ADPRHL1	ENST00000612156.2_2	Q	R	chr13	113403934	113404105	113404127	CCCGAGCCCGTTCCTGAGCCCC	-
GAS6	ENST00000327773.7_2	K	R	chr13	113838137	113837946	113837975	CCCCATCCCATCCAGAACCACAGGAACCC	-
GAS6	ENST00000327773.7_2	K	R	chr13	113838137	113838049	113838080	CCTCACCCCAGGGCCTTACCTTGGCAGGTCC	-
GAS6	ENST00000327773.7_2	N	S	chr13	113838140	113837946	113837975	CCCCATCCCATCCAGAACCACAGGAACCC	-
GAS6	ENST00000327773.7_2	N	S	chr13	113838140	113838049	113838080	CCTCACCCCAGGGCCTTACCTTGGCAGGTCC	-
GAS6	ENST00000327773.7_2	N	S	chr13	113838185	113838049	113838080	CCTCACCCCAGGGCCTTACCTTGGCAGGTCC	-
GAS6	ENST00000327773.7_2	N	D	chr13	113838186	113838049	113838080	CCTCACCCCAGGGCCTTACCTTGGCAGGTCC	-
TEP1	ENST00000556935.5_4	S	G	chr14	20373789	20373797	20373816	CCACGTGCTCCTCCTGCCC	-
OSGEP	ENST00000206542.9_2	I	M	chr14	20452052	20451961	20451988	CCCTCTAAATACCTGCGTATTTCCTCC	-
OSGEP	ENST00000206542.9_2	I	M	chr14	20452052	20452084	20452118	CCACAGTTGGGCCACAGTACGGGCCACAACAGCC	-
OSGEP	ENST00000206542.9_2	I	M	chr14	20452052	20452125	20452150	CCAGTGGGGCACCCATGCCAGGGCC	-
METTL3	ENST00000298717.9_2	N	S	chr14	21498265	21498285	21498318	CCATCTGGGTACCTTTGCTTGAACCGTGCAACC	-
METTL3	ENST00000298717.9_2	N	S	chr14	21498265	21498341	21498370	CCCATCCAGTTGGTTTCCAAGGGTGATCC	-
METTL3	ENST00000298717.9_2	K	R	chr14	21498268	21498285	21498318	CCATCTGGGTACCTTTGCTTGAACCGTGCAACC	-
METTL3	ENST00000298717.9_2	K	R	chr14	21498268	21498341	21498370	CCCATCCAGTTGGTTTCCAAGGGTGATCC	-
METTL3	ENST00000298717.9_2	K	E	chr14	21498269	21498285	21498318	CCATCTGGGTACCTTTGCTTGAACCGTGCAACC	-
METTL3	ENST00000298717.9_2	K	E	chr14	21498269	21498341	21498370	CCCATCCAGTTGGTTTCCAAGGGTGATCC	-
METTL3	ENST00000298717.9_2	K	R	chr14	21498274	21498285	21498318	CCATCTGGGTACCTTTGCTTGAACCGTGCAACC	-
METTL3	ENST00000298717.9_2	K	R	chr14	21498274	21498341	21498370	CCCATCCAGTTGGTTTCCAAGGGTGATCC	-
METTL3	ENST00000298717.9_2	K	E	chr14	21498275	21498285	21498318	CCATCTGGGTACCTTTGCTTGAACCGTGCAACC	-
METTL3	ENST00000298717.9_2	K	E	chr14	21498275	21498341	21498370	CCCATCCAGTTGGTTTCCAAGGGTGATCC	-
METTL3	ENST00000298717.9_2	I	V	chr14	21498284	21498285	21498318	CCATCTGGGTACCTTTGCTTGAACCGTGCAACC	-
METTL3	ENST00000298717.9_2	I	V	chr14	21498284	21498341	21498370	CCCATCCAGTTGGTTTCCAAGGGTGATCC	-
METTL3	ENST00000298717.9_2	Y	C	chr14	21498295	21498285	21498318	CCATCTGGGTACCTTTGCTTGAACCGTGCAACC	-
METTL3	ENST00000298717.9_2	Y	C	chr14	21498295	21498341	21498370	CCCATCCAGTTGGTTTCCAAGGGTGATCC	-
METTL3	ENST00000298717.9_2	R	G	chr14	21498299	21498285	21498318	CCATCTGGGTACCTTTGCTTGAACCGTGCAACC	-
METTL3	ENST00000298717.9_2	R	G	chr14	21498299	21498341	21498370	CCCATCCAGTTGGTTTCCAAGGGTGATCC	-
METTL3	ENST00000298717.9_2	Q	R	chr14	21498301	21498285	21498318	CCATCTGGGTACCTTTGCTTGAACCGTGCAACC	-
METTL3	ENST00000298717.9_2	Q	R	chr14	21498301	21498341	21498370	CCCATCCAGTTGGTTTCCAAGGGTGATCC	-
METTL3	ENST00000298717.9_2	K	R	chr14	21498304	21498285	21498318	CCATCTGGGTACCTTTGCTTGAACCGTGCAACC	-
METTL3	ENST00000298717.9_2	K	R	chr14	21498304	21498341	21498370	CCCATCCAGTTGGTTTCCAAGGGTGATCC	-
METTL3	ENST00000298717.9_2	K	E	chr14	21498305	21498285	21498318	CCATCTGGGTACCTTTGCTTGAACCGTGCAACC	-
METTL3	ENST00000298717.9_2	K	E	chr14	21498305	21498341	21498370	CCCATCCAGTTGGTTTCCAAGGGTGATCC	-
METTL3	ENST00000298717.9_2	D	G	chr14	21498322	21498285	21498318	CCATCTGGGTACCTTTGCTTGAACCGTGCAACC	-
METTL3	ENST00000298717.9_2	D	G	chr14	21498322	21498341	21498370	CCCATCCAGTTGGTTTCCAAGGGTGATCC	-
METTL3	ENST00000298717.9_2	H	R	chr14	21498337	21498285	21498318	CCATCTGGGTACCTTTGCTTGAACCGTGCAACC	-
METTL3	ENST00000298717.9_2	H	R	chr14	21498337	21498341	21498370	CCCATCCAGTTGGTTTCCAAGGGTGATCC	-
METTL3	ENST00000298717.9_2	M	V	chr14	21500622	21500789	21500803	CCCCCTCCATTCCC	-
METTL3	ENST00000298717.9_2	K	R	chr14	21500636	21500789	21500803	CCCCCTCCATTCCC	-
METTL3	ENST00000298717.9_2	I	V	chr14	21500667	21500789	21500803	CCCCCTCCATTCCC	-
METTL3	ENST00000298717.9_2	T	A	chr14	21503469	21503361	21503397	CCGCTTCTGCCCTGTGACAGTCCCTGCTACCTCCCC	-
METTL3	ENST00000298717.9_2	K	E	chr14	21503502	21503361	21503397	CCGCTTCTGCCCTGTGACAGTCCCTGCTACCTCCCC	-
METTL3	ENST00000298717.9_2	Q	R	chr14	21503519	21503361	21503397	CCGCTTCTGCCCTGTGACAGTCCCTGCTACCTCCCC	-
METTL3	ENST00000298717.9_2	K	R	chr14	21503531	21503361	21503397	CCGCTTCTGCCCTGTGACAGTCCCTGCTACCTCCCC	-
METTL3	ENST00000298717.9_2	Q	R	chr14	21503534	21503361	21503397	CCGCTTCTGCCCTGTGACAGTCCCTGCTACCTCCCC	-
METTL3	ENST00000298717.9_2	S	G	chr14	21503544	21503361	21503397	CCGCTTCTGCCCTGTGACAGTCCCTGCTACCTCCCC	-
MYH6	ENST00000405093.8_2	K	R	chr14	23383307	23383223	23383237	CCGCCTCCTCGGCC	-
MYH6	ENST00000405093.8_2	K	R	chr14	23383307	23383274	23383292	CCACCAGGTCCTGTAGCC	-
MYH6	ENST00000405093.8_2	K	R	chr14	23383307	23383373	23383387	CCTTTCCCTCCTCC	-
MYH6	ENST00000405093.8_2	K	R	chr14	23383307	23383403	23383427	CCCCTTGCCTTTGCTGCCCCTCCC	-
MYH7	ENST00000355349.4_2	K	R	chr14	23416920	23416866	23416880	CCTCGGCCTCCTCC	-
MYH7	ENST00000355349.4_2	K	R	chr14	23416920	23417056	23417085	CCTCTTTGCCCAGACGCCTCTTGGAGCCC	-
MYH7	ENST00000355349.4_2	K	R	chr14	23416929	23416866	23416880	CCTCGGCCTCCTCC	-
MYH7	ENST00000355349.4_2	K	R	chr14	23416929	23417056	23417085	CCTCTTTGCCCAGACGCCTCTTGGAGCCC	-
MYH7	ENST00000355349.4_2	I	V	chr14	23416945	23416866	23416880	CCTCGGCCTCCTCC	-
MYH7	ENST00000355349.4_2	I	V	chr14	23416945	23417056	23417085	CCTCTTTGCCCAGACGCCTCTTGGAGCCC	-
MYH7	ENST00000355349.4_2	I	V	chr14	23416945	23417111	23417145	CCAGTGCAGCCCCTCCCCAGCCTCTTGGGCCCCC	-
MYH7	ENST00000355349.4_2	K	R	chr14	23416950	23416866	23416880	CCTCGGCCTCCTCC	-
MYH7	ENST00000355349.4_2	K	R	chr14	23416950	23417056	23417085	CCTCTTTGCCCAGACGCCTCTTGGAGCCC	-
MYH7	ENST00000355349.4_2	K	R	chr14	23416950	23417111	23417145	CCAGTGCAGCCCCTCCCCAGCCTCTTGGGCCCCC	-
MYH7	ENST00000355349.4_2	K	E	chr14	23416951	23416866	23416880	CCTCGGCCTCCTCC	-
MYH7	ENST00000355349.4_2	K	E	chr14	23416951	23417056	23417085	CCTCTTTGCCCAGACGCCTCTTGGAGCCC	-
MYH7	ENST00000355349.4_2	K	E	chr14	23416951	23417111	23417145	CCAGTGCAGCCCCTCCCCAGCCTCTTGGGCCCCC	-
MYH7	ENST00000355349.4_2	T	A	chr14	23416975	23416866	23416880	CCTCGGCCTCCTCC	-
MYH7	ENST00000355349.4_2	T	A	chr14	23416975	23417056	23417085	CCTCTTTGCCCAGACGCCTCTTGGAGCCC	-
MYH7	ENST00000355349.4_2	T	A	chr14	23416975	23417111	23417145	CCAGTGCAGCCCCTCCCCAGCCTCTTGGGCCCCC	-
MYH7	ENST00000355349.4_2	D	G	chr14	23416980	23416866	23416880	CCTCGGCCTCCTCC	-
MYH7	ENST00000355349.4_2	D	G	chr14	23416980	23417056	23417085	CCTCTTTGCCCAGACGCCTCTTGGAGCCC	-
MYH7	ENST00000355349.4_2	D	G	chr14	23416980	23417111	23417145	CCAGTGCAGCCCCTCCCCAGCCTCTTGGGCCCCC	-
MYH7	ENST00000355349.4_2	E	G	chr14	23417206	23417056	23417085	CCTCTTTGCCCAGACGCCTCTTGGAGCCC	-
MYH7	ENST00000355349.4_2	E	G	chr14	23417206	23417111	23417145	CCAGTGCAGCCCCTCCCCAGCCTCTTGGGCCCCC	-
MYH7	ENST00000355349.4_2	E	G	chr14	23417206	23417346	23417370	CCCCCCAGCCTCAGCCCCATGTCC	-
MYH7	ENST00000355349.4_2	Y	C	chr14	23417209	23417056	23417085	CCTCTTTGCCCAGACGCCTCTTGGAGCCC	-
MYH7	ENST00000355349.4_2	Y	C	chr14	23417209	23417111	23417145	CCAGTGCAGCCCCTCCCCAGCCTCTTGGGCCCCC	-
MYH7	ENST00000355349.4_2	Y	C	chr14	23417209	23417346	23417370	CCCCCCAGCCTCAGCCCCATGTCC	-
MYH7	ENST00000355349.4_2	Y	C	chr14	23417209	23417386	23417407	CCTGCCTGGGCTCAGCCCTCC	-
MYH7	ENST00000355349.4_2	K	R	chr14	23417218	23417056	23417085	CCTCTTTGCCCAGACGCCTCTTGGAGCCC	-
MYH7	ENST00000355349.4_2	K	R	chr14	23417218	23417111	23417145	CCAGTGCAGCCCCTCCCCAGCCTCTTGGGCCCCC	-
MYH7	ENST00000355349.4_2	K	R	chr14	23417218	23417346	23417370	CCCCCCAGCCTCAGCCCCATGTCC	-
MYH7	ENST00000355349.4_2	K	R	chr14	23417218	23417386	23417416	CCTGCCTGGGCTCAGCCCTCCTCCCCCACC	-
MYH7	ENST00000355349.4_2	K	E	chr14	23417219	23417056	23417085	CCTCTTTGCCCAGACGCCTCTTGGAGCCC	-
MYH7	ENST00000355349.4_2	K	E	chr14	23417219	23417111	23417145	CCAGTGCAGCCCCTCCCCAGCCTCTTGGGCCCCC	-
MYH7	ENST00000355349.4_2	K	E	chr14	23417219	23417346	23417370	CCCCCCAGCCTCAGCCCCATGTCC	-
MYH7	ENST00000355349.4_2	K	E	chr14	23417219	23417386	23417416	CCTGCCTGGGCTCAGCCCTCCTCCCCCACC	-
MYH7	ENST00000355349.4_2	E	G	chr14	23417585	23417386	23417416	CCTGCCTGGGCTCAGCCCTCCTCCCCCACC	-
MYH7	ENST00000355349.4_2	E	G	chr14	23417585	23417436	23417468	CCTCTCACTGAACCCCTCATGCCCCCTTGCCC	-
MYH7	ENST00000355349.4_2	E	G	chr14	23417585	23417484	23417503	CCCCCACCCAGGGCCCACC	-
MYH7	ENST00000355349.4_2	E	G	chr14	23417585	23417639	23417669	CCTCCACGGCCTCCTCAGCTTCCTGCAGCC	-
MYH7	ENST00000355349.4_2	N	S	chr14	23417588	23417390	23417419	CCTGGGCTCAGCCCTCCTCCCCCACCTCC	-
MYH7	ENST00000355349.4_2	N	S	chr14	23417588	23417436	23417468	CCTCTCACTGAACCCCTCATGCCCCCTTGCCC	-
MYH7	ENST00000355349.4_2	N	S	chr14	23417588	23417484	23417503	CCCCCACCCAGGGCCCACC	-
MYH7	ENST00000355349.4_2	N	S	chr14	23417588	23417639	23417669	CCTCCACGGCCTCCTCAGCTTCCTGCAGCC	-
MYH7	ENST00000355349.4_2	N	D	chr14	23417589	23417390	23417419	CCTGGGCTCAGCCCTCCTCCCCCACCTCC	-
MYH7	ENST00000355349.4_2	N	D	chr14	23417589	23417436	23417468	CCTCTCACTGAACCCCTCATGCCCCCTTGCCC	-
MYH7	ENST00000355349.4_2	N	D	chr14	23417589	23417484	23417503	CCCCCACCCAGGGCCCACC	-
MYH7	ENST00000355349.4_2	N	D	chr14	23417589	23417639	23417669	CCTCCACGGCCTCCTCAGCTTCCTGCAGCC	-
MYH7	ENST00000355349.4_2	H	R	chr14	23417600	23417401	23417419	CCCTCCTCCCCCACCTCC	-
MYH7	ENST00000355349.4_2	H	R	chr14	23417600	23417436	23417468	CCTCTCACTGAACCCCTCATGCCCCCTTGCCC	-
MYH7	ENST00000355349.4_2	H	R	chr14	23417600	23417484	23417503	CCCCCACCCAGGGCCCACC	-
MYH7	ENST00000355349.4_2	H	R	chr14	23417600	23417639	23417669	CCTCCACGGCCTCCTCAGCTTCCTGCAGCC	-
MYH7	ENST00000355349.4_2	N	S	chr14	23424061	23423929	23423958	CCTTCTCCACTTTGGCCAGTGTCAGCTCC	-
MYH7	ENST00000355349.4_2	N	S	chr14	23424061	23424037	23424055	CCTCCTCATCCTCCAGCC	-
MYH7	ENST00000355349.4_2	N	S	chr14	23424061	23424067	23424084	CCTTCACCTTGGCCTCC	-
MYH7	ENST00000355349.4_2	N	D	chr14	23424062	23423929	23423958	CCTTCTCCACTTTGGCCAGTGTCAGCTCC	-
MYH7	ENST00000355349.4_2	N	D	chr14	23424062	23424037	23424055	CCTCCTCATCCTCCAGCC	-
MYH7	ENST00000355349.4_2	N	D	chr14	23424062	23424067	23424084	CCTTCACCTTGGCCTCC	-
MYH7	ENST00000355349.4_2	Q	R	chr14	23424088	23423929	23423958	CCTTCTCCACTTTGGCCAGTGTCAGCTCC	-
MYH7	ENST00000355349.4_2	Q	R	chr14	23424088	23424037	23424055	CCTCCTCATCCTCCAGCC	-
MYH7	ENST00000355349.4_2	Q	R	chr14	23424088	23424067	23424084	CCTTCACCTTGGCCTCC	-
MYH7	ENST00000355349.4_2	K	R	chr14	23424094	23423929	23423958	CCTTCTCCACTTTGGCCAGTGTCAGCTCC	-
MYH7	ENST00000355349.4_2	K	R	chr14	23424094	23424037	23424055	CCTCCTCATCCTCCAGCC	-
MYH7	ENST00000355349.4_2	K	R	chr14	23424094	23424067	23424084	CCTTCACCTTGGCCTCC	-
MYH7	ENST00000355349.4_2	K	E	chr14	23424095	23423929	23423958	CCTTCTCCACTTTGGCCAGTGTCAGCTCC	-
MYH7	ENST00000355349.4_2	K	E	chr14	23424095	23424037	23424055	CCTCCTCATCCTCCAGCC	-
MYH7	ENST00000355349.4_2	K	E	chr14	23424095	23424067	23424084	CCTTCACCTTGGCCTCC	-
MYH7	ENST00000355349.4_2	N	D	chr14	23424098	23423929	23423958	CCTTCTCCACTTTGGCCAGTGTCAGCTCC	-
MYH7	ENST00000355349.4_2	N	D	chr14	23424098	23424037	23424055	CCTCCTCATCCTCCAGCC	-
MYH7	ENST00000355349.4_2	N	D	chr14	23424098	23424067	23424084	CCTTCACCTTGGCCTCC	-
MYH7	ENST00000355349.4_2	K	R	chr14	23424836	23424744	23424772	CCAACAGTAGCCCAGGAGCCTCACCGCC	-
MYH7	ENST00000355349.4_2	K	R	chr14	23424836	23424815	23424847	CCATCTTCTCCTCCAGCTCCTTGCGGCGAGCC	-
MYH7	ENST00000355349.4_2	K	R	chr14	23424836	23424884	23424907	CCTCCTTCATGGAGGCCATCTCC	-
MYH7	ENST00000355349.4_2	K	R	chr14	23424836	23424960	23424992	CCAGGGCCAATTCTTGACCCCCATGAAGGCCC	-
MYH7	ENST00000355349.4_2	E	G	chr14	23424905	23424744	23424772	CCAACAGTAGCCCAGGAGCCTCACCGCC	-
MYH7	ENST00000355349.4_2	E	G	chr14	23424905	23424815	23424847	CCATCTTCTCCTCCAGCTCCTTGCGGCGAGCC	-
MYH7	ENST00000355349.4_2	E	G	chr14	23424905	23424884	23424907	CCTCCTTCATGGAGGCCATCTCC	-
MYH7	ENST00000355349.4_2	E	G	chr14	23424905	23424960	23424992	CCAGGGCCAATTCTTGACCCCCATGAAGGCCC	-
MYH7	ENST00000355349.4_2	E	G	chr14	23424905	23425054	23425082	CCTCCTGCCTCCTTCCTACCTGAGGTCC	-
MYH7	ENST00000355349.4_2	K	R	chr14	23424908	23424744	23424772	CCAACAGTAGCCCAGGAGCCTCACCGCC	-
MYH7	ENST00000355349.4_2	K	R	chr14	23424908	23424815	23424847	CCATCTTCTCCTCCAGCTCCTTGCGGCGAGCC	-
MYH7	ENST00000355349.4_2	K	R	chr14	23424908	23424884	23424907	CCTCCTTCATGGAGGCCATCTCC	-
MYH7	ENST00000355349.4_2	K	R	chr14	23424908	23424960	23424992	CCAGGGCCAATTCTTGACCCCCATGAAGGCCC	-
MYH7	ENST00000355349.4_2	K	R	chr14	23424908	23425054	23425082	CCTCCTGCCTCCTTCCTACCTGAGGTCC	-
AP1G2	ENST00000397120.7_1	N	S	chr14	23562288	23562378	23562404	CCTTTTCCAGCAATGCCAGCACTTCC	-
AP1G2	ENST00000397120.7_1	N	S	chr14	23562288	23562440	23562474	CCCTGGTGCAAGTCCTGTCCCCCTGACAAGTCCC	-
AP1G2	ENST00000397120.7_1	N	D	chr14	23562289	23562378	23562404	CCTTTTCCAGCAATGCCAGCACTTCC	-
AP1G2	ENST00000397120.7_1	N	D	chr14	23562289	23562440	23562474	CCCTGGTGCAAGTCCTGTCCCCCTGACAAGTCCC	-
AP1G2	ENST00000397120.7_1	S	G	chr14	23562313	23562378	23562404	CCTTTTCCAGCAATGCCAGCACTTCC	-
AP1G2	ENST00000397120.7_1	S	G	chr14	23562313	23562440	23562474	CCCTGGTGCAAGTCCTGTCCCCCTGACAAGTCCC	-
PSME2	ENST00000615264.4_1	K	E	chr14	24145183	24145037	24145058	CCCCCATTTCCCAGGCTTACC	-
PSME2	ENST00000615264.4_1	K	E	chr14	24145183	24145204	24145227	CCATCACCCCTTCCCTAGTCACC	-
PSME2	ENST00000615264.4_1	K	E	chr14	24145183	24145351	24145379	CCAAGTCCTGCACCCTGAGTGCCTCACC	-
PSME2	ENST00000615264.4_1	K	R	chr14	24145230	24145037	24145058	CCCCCATTTCCCAGGCTTACC	-
PSME2	ENST00000615264.4_1	K	R	chr14	24145230	24145204	24145227	CCATCACCCCTTCCCTAGTCACC	-
PSME2	ENST00000615264.4_1	K	R	chr14	24145230	24145351	24145379	CCAAGTCCTGCACCCTGAGTGCCTCACC	-
PSME2	ENST00000615264.4_1	K	E	chr14	24145231	24145037	24145058	CCCCCATTTCCCAGGCTTACC	-
PSME2	ENST00000615264.4_1	K	E	chr14	24145231	24145204	24145227	CCATCACCCCTTCCCTAGTCACC	-
PSME2	ENST00000615264.4_1	K	E	chr14	24145231	24145351	24145379	CCAAGTCCTGCACCCTGAGTGCCTCACC	-
PSME2	ENST00000615264.4_1	R	G	chr14	24145237	24145037	24145058	CCCCCATTTCCCAGGCTTACC	-
PSME2	ENST00000615264.4_1	R	G	chr14	24145237	24145204	24145227	CCATCACCCCTTCCCTAGTCACC	-
PSME2	ENST00000615264.4_1	R	G	chr14	24145237	24145351	24145379	CCAAGTCCTGCACCCTGAGTGCCTCACC	-
PSME2	ENST00000615264.4_1	K	R	chr14	24145239	24145204	24145227	CCATCACCCCTTCCCTAGTCACC	-
PSME2	ENST00000615264.4_1	K	R	chr14	24145239	24145351	24145379	CCAAGTCCTGCACCCTGAGTGCCTCACC	-
PSME2	ENST00000615264.4_1	K	E	chr14	24145240	24145204	24145227	CCATCACCCCTTCCCTAGTCACC	-
PSME2	ENST00000615264.4_1	K	E	chr14	24145240	24145351	24145379	CCAAGTCCTGCACCCTGAGTGCCTCACC	-
PSME2	ENST00000560410.5_1	K	R	chr14	24145248	24145204	24145227	CCATCACCCCTTCCCTAGTCACC	-
PSME2	ENST00000560410.5_1	K	R	chr14	24145248	24145351	24145379	CCAAGTCCTGCACCCTGAGTGCCTCACC	-
PSME2	ENST00000560410.5_1	K	R	chr14	24145251	24145204	24145227	CCATCACCCCTTCCCTAGTCACC	-
PSME2	ENST00000560410.5_1	K	R	chr14	24145251	24145351	24145379	CCAAGTCCTGCACCCTGAGTGCCTCACC	-
PSME2	ENST00000560410.5_1	K	E	chr14	24145252	24145204	24145227	CCATCACCCCTTCCCTAGTCACC	-
PSME2	ENST00000560410.5_1	K	E	chr14	24145252	24145351	24145379	CCAAGTCCTGCACCCTGAGTGCCTCACC	-
PSME2	ENST00000560410.5_1	Q	R	chr14	24145257	24145204	24145227	CCATCACCCCTTCCCTAGTCACC	-
PSME2	ENST00000560410.5_1	Q	R	chr14	24145257	24145351	24145379	CCAAGTCCTGCACCCTGAGTGCCTCACC	-
PSME2	ENST00000560410.5_1	K	R	chr14	24145260	24145204	24145227	CCATCACCCCTTCCCTAGTCACC	-
PSME2	ENST00000560410.5_1	K	R	chr14	24145260	24145351	24145379	CCAAGTCCTGCACCCTGAGTGCCTCACC	-
PSME2	ENST00000560410.5_1	K	E	chr14	24145261	24145204	24145227	CCATCACCCCTTCCCTAGTCACC	-
PSME2	ENST00000560410.5_1	K	E	chr14	24145261	24145351	24145379	CCAAGTCCTGCACCCTGAGTGCCTCACC	-
PSME2	ENST00000560410.5_1	T	A	chr14	24145267	24145204	24145227	CCATCACCCCTTCCCTAGTCACC	-
PSME2	ENST00000560410.5_1	T	A	chr14	24145267	24145351	24145379	CCAAGTCCTGCACCCTGAGTGCCTCACC	-
NEDD8-MDP1	ENST00000534348.5_4	K	R	chr14	24232257	24232064	24232100	CCTGGGCCCCGCTCTCAAAGCCCTTCTGGGTCCCCC	-
NEDD8-MDP1	ENST00000534348.5_4	K	R	chr14	24232257	24232105	24232129	CCCACCACCCCTCGCGCGGAGCCC	-
NEDD8-MDP1	ENST00000534348.5_4	K	R	chr14	24232257	24232308	24232336	CCTACCGCTCCGGTCGCCGCTGCCGCCC	-
NEDD8-MDP1	ENST00000534348.5_4	K	R	chr14	24232257	24232337	24232373	CCAGCACTCTTGCCTGCAAGGGCCACTTCTACTTCC	-
NEDD8-MDP1	ENST00000534348.5_4	K	R	chr14	24232257	24232389	24232419	CCACCCCCCCCCCCCCCCCCACTGGGTTCC	-
NEDD8-MDP1	ENST00000534348.5_4	K	E	chr14	24232258	24232064	24232100	CCTGGGCCCCGCTCTCAAAGCCCTTCTGGGTCCCCC	-
NEDD8-MDP1	ENST00000534348.5_4	K	E	chr14	24232258	24232105	24232129	CCCACCACCCCTCGCGCGGAGCCC	-
NEDD8-MDP1	ENST00000534348.5_4	K	E	chr14	24232258	24232308	24232336	CCTACCGCTCCGGTCGCCGCTGCCGCCC	-
NEDD8-MDP1	ENST00000534348.5_4	K	E	chr14	24232258	24232337	24232373	CCAGCACTCTTGCCTGCAAGGGCCACTTCTACTTCC	-
NEDD8-MDP1	ENST00000534348.5_4	K	E	chr14	24232258	24232389	24232419	CCACCCCCCCCCCCCCCCCCACTGGGTTCC	-
SDR39U1	ENST00000555365.5_1	K	E	chr14	24440100	24440058	24440079	CCTCAGGCCCTTGCCACGACC	-
SDR39U1	ENST00000555365.5_1	E	G	chr14	24440117	24440058	24440079	CCTCAGGCCCTTGCCACGACC	-
SDR39U1	ENST00000555365.5_1	Y	C	chr14	24440129	24440058	24440079	CCTCAGGCCCTTGCCACGACC	-
SDR39U1	ENST00000555365.5_1	Q	R	chr14	24440132	24440058	24440079	CCTCAGGCCCTTGCCACGACC	-
SDR39U1	ENST00000555365.5_1	Y	C	chr14	24440135	24440058	24440079	CCTCAGGCCCTTGCCACGACC	-
SDR39U1	ENST00000555365.5_1	T	A	chr14	24440151	24440058	24440079	CCTCAGGCCCTTGCCACGACC	-
SDR39U1	ENST00000555365.5_1	Q	R	chr14	24440156	24440058	24440079	CCTCAGGCCCTTGCCACGACC	-
SDR39U1	ENST00000555365.5_1	K	R	chr14	24440168	24440058	24440079	CCTCAGGCCCTTGCCACGACC	-
SDR39U1	ENST00000555365.5_1	K	E	chr14	24440169	24440058	24440079	CCTCAGGCCCTTGCCACGACC	-
SDR39U1	ENST00000555365.5_1	Q	R	chr14	24440171	24440058	24440079	CCTCAGGCCCTTGCCACGACC	-
SDR39U1	ENST00000555365.5_1	M	V	chr14	24440187	24440058	24440079	CCTCAGGCCCTTGCCACGACC	-
SDR39U1	ENST00000555365.5_1	N	S	chr14	24440318	24440365	24440390	CCTGCCAGGTCCCCGATGTGTATCC	-
SDR39U1	ENST00000555365.5_1	N	S	chr14	24440318	24440407	24440434	CCTGAGCCGATGGGGCCCCCCAGGCCC	-
SDR39U1	ENST00000555365.5_1	N	S	chr14	24440318	24440458	24440493	CCCATGGCACCACCCCCACGGCCCAGCACAACCCC	-
SDR39U1	ENST00000555365.5_1	H	R	chr14	24440330	24440365	24440390	CCTGCCAGGTCCCCGATGTGTATCC	-
SDR39U1	ENST00000555365.5_1	H	R	chr14	24440330	24440407	24440434	CCTGAGCCGATGGGGCCCCCCAGGCCC	-
SDR39U1	ENST00000555365.5_1	H	R	chr14	24440330	24440458	24440493	CCCATGGCACCACCCCCACGGCCCAGCACAACCCC	-
SDR39U1	ENST00000555365.5_1	N	S	chr14	24440339	24440365	24440390	CCTGCCAGGTCCCCGATGTGTATCC	-
SDR39U1	ENST00000555365.5_1	N	S	chr14	24440339	24440407	24440434	CCTGAGCCGATGGGGCCCCCCAGGCCC	-
SDR39U1	ENST00000555365.5_1	N	S	chr14	24440339	24440458	24440493	CCCATGGCACCACCCCCACGGCCCAGCACAACCCC	-
SDR39U1	ENST00000555365.5_1	N	D	chr14	24440340	24440365	24440390	CCTGCCAGGTCCCCGATGTGTATCC	-
SDR39U1	ENST00000555365.5_1	N	D	chr14	24440340	24440407	24440434	CCTGAGCCGATGGGGCCCCCCAGGCCC	-
SDR39U1	ENST00000555365.5_1	N	D	chr14	24440340	24440458	24440493	CCCATGGCACCACCCCCACGGCCCAGCACAACCCC	-
SDR39U1	ENST00000555365.5_1	E	G	chr14	24440345	24440365	24440390	CCTGCCAGGTCCCCGATGTGTATCC	-
SDR39U1	ENST00000555365.5_1	E	G	chr14	24440345	24440407	24440434	CCTGAGCCGATGGGGCCCCCCAGGCCC	-
SDR39U1	ENST00000555365.5_1	E	G	chr14	24440345	24440458	24440493	CCCATGGCACCACCCCCACGGCCCAGCACAACCCC	-
SDR39U1	ENST00000555365.5_1	H	R	chr14	24440354	24440365	24440390	CCTGCCAGGTCCCCGATGTGTATCC	-
SDR39U1	ENST00000555365.5_1	H	R	chr14	24440354	24440407	24440434	CCTGAGCCGATGGGGCCCCCCAGGCCC	-
SDR39U1	ENST00000555365.5_1	H	R	chr14	24440354	24440458	24440493	CCCATGGCACCACCCCCACGGCCCAGCACAACCCC	-
SDR39U1	ENST00000555365.5_1	H	R	chr14	24440354	24440523	24440553	CCTCTCAGCCTTGAAGGAGCCCACTGCTCC	-
SDR39U1	ENST00000555365.5_1	I	M	chr14	24440386	24440365	24440390	CCTGCCAGGTCCCCGATGTGTATCC	-
SDR39U1	ENST00000555365.5_1	I	M	chr14	24440386	24440407	24440434	CCTGAGCCGATGGGGCCCCCCAGGCCC	-
SDR39U1	ENST00000555365.5_1	I	M	chr14	24440386	24440458	24440493	CCCATGGCACCACCCCCACGGCCCAGCACAACCCC	-
SDR39U1	ENST00000555365.5_1	I	M	chr14	24440386	24440523	24440556	CCTCTCAGCCTTGAAGGAGCCCACTGCTCCTCC	-
NOVA1	ENST00000465357.6_1	T	A	chr14	26448309	26448120	26448148	CCTTGCACCAGTCAACTCCTGGTATTCC	-
NOVA1	ENST00000465357.6_1	T	A	chr14	26448309	26448159	26448183	CCCTCCTTTGCCAAGTATTGCACC	-
NOVA1	ENST00000465357.6_1	T	A	chr14	26448309	26448339	26448366	CCCCGCCGTACCACCAGCTGTGCTGCC	-
NOVA1	ENST00000465357.6_1	S	G	chr14	26448324	26448159	26448183	CCCTCCTTTGCCAAGTATTGCACC	-
NOVA1	ENST00000465357.6_1	S	G	chr14	26448324	26448339	26448366	CCCCGCCGTACCACCAGCTGTGCTGCC	-
L2HGDH	ENST00000555610.1_1	K	R	chr14	50294131	50294032	50294063	CCTGCCTCCTATACACTCACCCTCAGCCTCC	-
L2HGDH	ENST00000555610.1_1	K	R	chr14	50294131	50294159	50294189	CCTCAGGCCCGGGACACCATTCTGGAGGCC	-
MAP4K5	ENST00000013125.8_1	N	S	chr14	50456551	50456473	50456488	CCCTCCAAAACCACC	-
CCDC175	ENST00000537690.7_2	K	R	chr14	59505243	59505044	59505069	CCTAACAACCTGACCATGTTTATCC	-
CCDC175	ENST00000537690.7_2	K	E	chr14	59505244	59505044	59505069	CCTAACAACCTGACCATGTTTATCC	-
TMEM30B	ENST00000555868.1_1	N	S	chr14	61280786	61280888	61280917	CCCGGCCCTGGCCAGCCGCGGCGCACACC	-
TMEM30B	ENST00000555868.1_1	Y	C	chr14	61280813	61280888	61280917	CCCGGCCCTGGCCAGCCGCGGCGCACACC	-
TMEM30B	ENST00000555868.1_1	Y	C	chr14	61280822	61280888	61280917	CCCGGCCCTGGCCAGCCGCGGCGCACACC	-
TMEM30B	ENST00000555868.1_1	Y	C	chr14	61280822	61280992	61281022	CCCAGGCCCAGGCCGATGAAGGCCAGGCCC	-
TMEM30B	ENST00000555868.1_1	Y	C	chr14	61280858	61280888	61280917	CCCGGCCCTGGCCAGCCGCGGCGCACACC	-
TMEM30B	ENST00000555868.1_1	Y	C	chr14	61280858	61280992	61281022	CCCAGGCCCAGGCCGATGAAGGCCAGGCCC	-
PIGH	ENST00000216452.9_2	I	V	chr14	67593769	67593698	67593715	CCTCCTCCAGAGAGGCC	-
PIGH	ENST00000216452.9_2	K	R	chr14	67593780	67593698	67593715	CCTCCTCCAGAGAGGCC	-
PIGH	ENST00000216452.9_2	I	M	chr14	67593791	67593698	67593715	CCTCCTCCAGAGAGGCC	-
PIGH	ENST00000216452.9_2	I	V	chr14	67593793	67593698	67593715	CCTCCTCCAGAGAGGCC	-
PIGH	ENST00000216452.9_2	T	A	chr14	67593799	67593698	67593715	CCTCCTCCAGAGAGGCC	-
PIGH	ENST00000216452.9_2	S	G	chr14	67593805	67593698	67593715	CCTCCTCCAGAGAGGCC	-
PIGH	ENST00000216452.9_2	Y	C	chr14	67593822	67593698	67593715	CCTCCTCCAGAGAGGCC	-
RDH11	ENST00000381346.9_2	R	G	chr14	67690326	67690186	67690223	CCACATTCATTTCCTCTAGGCCCACCTTTTAGTCTCC	-
ACTN1	ENST00000538545.6_1	Q	R	chr14	68979016	68978817	68978850	CCGCACCGCCCCCGCCCCCTCCCGTGCGCGCCC	-
ACTN1	ENST00000538545.6_1	Q	R	chr14	68979016	68978854	68978882	CCGGTTCAGAGCCCGGAGCCGAGAGCCC	-
ACTN1	ENST00000538545.6_1	Q	R	chr14	68979016	68978968	68979006	CCCAGGCCGGGTCCAGGAGCAGGTCCCGGTCCCAGTCC	-
ACTN1	ENST00000538545.6_1	Q	R	chr14	68979016	68979179	68979199	CCCCTGCGCCCGGTTCCGCC	-
ACTN1	ENST00000538545.6_1	Y	C	chr14	68979022	68978822	68978850	CCGCCCCCGCCCCCTCCCGTGCGCGCCC	-
ACTN1	ENST00000538545.6_1	Y	C	chr14	68979022	68978854	68978882	CCGGTTCAGAGCCCGGAGCCGAGAGCCC	-
ACTN1	ENST00000538545.6_1	Y	C	chr14	68979022	68978968	68979006	CCCAGGCCGGGTCCAGGAGCAGGTCCCGGTCCCAGTCC	-
ACTN1	ENST00000538545.6_1	Y	C	chr14	68979022	68979179	68979199	CCCCTGCGCCCGGTTCCGCC	-
ACTN1	ENST00000538545.6_1	Q	R	chr14	68979037	68978837	68978868	CCCGTGCGCGCCCGGAACCGGTTCAGAGCCC	-
ACTN1	ENST00000538545.6_1	Q	R	chr14	68979037	68978968	68979006	CCCAGGCCGGGTCCAGGAGCAGGTCCCGGTCCCAGTCC	-
ACTN1	ENST00000538545.6_1	Q	R	chr14	68979037	68979179	68979199	CCCCTGCGCCCGGTTCCGCC	-
ACTN1	ENST00000538545.6_1	Y	C	chr14	68979046	68978847	68978874	CCCGGAACCGGTTCAGAGCCCGGAGCC	-
ACTN1	ENST00000538545.6_1	Y	C	chr14	68979046	68978968	68979006	CCCAGGCCGGGTCCAGGAGCAGGTCCCGGTCCCAGTCC	-
ACTN1	ENST00000538545.6_1	Y	C	chr14	68979046	68979179	68979199	CCCCTGCGCCCGGTTCCGCC	-
ACTN1	ENST00000538545.6_1	M	V	chr14	68979056	68978968	68979006	CCCAGGCCGGGTCCAGGAGCAGGTCCCGGTCCCAGTCC	-
ACTN1	ENST00000538545.6_1	M	V	chr14	68979056	68979179	68979199	CCCCTGCGCCCGGTTCCGCC	-
ADAM20	ENST00000652041.1_1	I	M	chr14	70523405	70523499	70523527	CCTCCCCTTCTTCAACCACTAGATTCCC	-
ADAM20	ENST00000652041.1_1	K	R	chr14	70523466	70523499	70523527	CCTCCCCTTCTTCAACCACTAGATTCCC	-
NUMB	ENST00000359560.7_2	K	E	chr14	73279389	73279245	73279273	CCCAGAATCCTCAACACCATCTGTGGCC	-
TMED10	ENST00000303575.9_2	Y	C	chr14	75135798	75135645	75135663	CCCCTCCATATACCCACC	-
TMED10	ENST00000303575.9_2	Y	C	chr14	75135798	75135746	75135760	CCTTCCCCCTCACC	-
TMED10	ENST00000303575.9_2	N	S	chr14	75135810	75135645	75135663	CCCCTCCATATACCCACC	-
TMED10	ENST00000303575.9_2	N	S	chr14	75135810	75135746	75135760	CCTTCCCCCTCACC	-
TMED10	ENST00000303575.9_2	N	D	chr14	75135811	75135645	75135663	CCCCTCCATATACCCACC	-
TMED10	ENST00000303575.9_2	N	D	chr14	75135811	75135746	75135760	CCTTCCCCCTCACC	-
ITPK1	ENST00000354313.7_2	N	S	chr14	93115096	93114896	93114917	CCGGCGGCCGCCACCGCCACC	-
ITPK1	ENST00000354313.7_2	N	S	chr14	93115096	93114937	93114968	CCCCGCGCGCCGCTTCTTCCCGTTTGGCTCC	-
ITPK1	ENST00000354313.7_2	K	E	chr14	93115106	93114906	93114917	CCACCGCCACC	-
ITPK1	ENST00000354313.7_2	K	E	chr14	93115106	93114937	93114968	CCCCGCGCGCCGCTTCTTCCCGTTTGGCTCC	-
ITPK1	ENST00000354313.7_2	K	R	chr14	93115111	93114937	93114968	CCCCGCGCGCCGCTTCTTCCCGTTTGGCTCC	-
ITPK1	ENST00000354313.7_2	K	R	chr14	93115114	93114937	93114968	CCCCGCGCGCCGCTTCTTCCCGTTTGGCTCC	-
ITPK1	ENST00000354313.7_2	K	E	chr14	93115115	93114937	93114968	CCCCGCGCGCCGCTTCTTCCCGTTTGGCTCC	-
ITPK1	ENST00000354313.7_2	Y	C	chr14	93115129	93114937	93114968	CCCCGCGCGCCGCTTCTTCCCGTTTGGCTCC	-
DDX24	ENST00000544005.5_1	T	A	chr14	94060417	94060329	94060347	CCACCGTGGCCTCATTCC	-
DDX24	ENST00000544005.5_1	T	A	chr14	94060417	94060571	94060607	CCTTTCTCAACCATCCGGTCAGCCTCATCCACTACC	-
DDX24	ENST00000544005.5_1	K	E	chr14	94060429	94060329	94060347	CCACCGTGGCCTCATTCC	-
DDX24	ENST00000544005.5_1	K	E	chr14	94060429	94060571	94060607	CCTTTCTCAACCATCCGGTCAGCCTCATCCACTACC	-
DDX24	ENST00000544005.5_1	H	R	chr14	94060437	94060329	94060347	CCACCGTGGCCTCATTCC	-
DDX24	ENST00000544005.5_1	H	R	chr14	94060437	94060571	94060607	CCTTTCTCAACCATCCGGTCAGCCTCATCCACTACC	-
CLMN	ENST00000298912.9_2	K	E	chr14	95203218	95203021	95203048	CCATCGGCCTCCTCCTCCCTGGAGTCC	-
CLMN	ENST00000298912.9_2	K	E	chr14	95203218	95203124	95203150	CCTCCAAAACTGCAGCCAGGGGAACC	-
CLMN	ENST00000298912.9_2	S	G	chr14	95203239	95203124	95203150	CCTCCAAAACTGCAGCCAGGGGAACC	-
CLMN	ENST00000298912.9_2	H	R	chr14	95203241	95203124	95203150	CCTCCAAAACTGCAGCCAGGGGAACC	-
CLMN	ENST00000298912.9_2	E	G	chr14	95203256	95203124	95203150	CCTCCAAAACTGCAGCCAGGGGAACC	-
CLMN	ENST00000298912.9_2	S	G	chr14	95203275	95203124	95203150	CCTCCAAAACTGCAGCCAGGGGAACC	-
CLMN	ENST00000298912.9_2	S	G	chr14	95203284	95203124	95203150	CCTCCAAAACTGCAGCCAGGGGAACC	-
SYNE3	ENST00000553340.1_1	K	E	chr14	95446064	95445864	95445895	CCGTGGCCAAGCCAAGTCCCGAGCAGATGCC	-
SYNE3	ENST00000553340.1_1	K	E	chr14	95446064	95445958	95445984	CCCTCATGGAACCTGCCACCTGCTCC	-
SYNE3	ENST00000553340.1_1	K	E	chr14	95446064	95445991	95446019	CCGTGGCTCTCTCCTGGCCAAAGATGCC	-
ATG2B	ENST00000359933.6_2	E	G	chr14	96317311	96317293	96317313	CCTCCTCAGATCCACTTTCC	-
CKB	ENST00000348956.7_2	K	E	chr14	103522115	103522074	103522089	CCGCCGTGCCGGTCC	-
CKB	ENST00000348956.7_2	K	E	chr14	103522115	103522132	103522155	CCTCGTCGCCCGCCACGCAGCCC	-
CKB	ENST00000348956.7_2	Y	C	chr14	103522126	103522074	103522089	CCGCCGTGCCGGTCC	-
CKB	ENST00000348956.7_2	Y	C	chr14	103522126	103522132	103522155	CCTCGTCGCCCGCCACGCAGCCC	-
CKB	ENST00000348956.7_2	T	A	chr14	103522160	103522074	103522089	CCGCCGTGCCGGTCC	-
CKB	ENST00000348956.7_2	T	A	chr14	103522160	103522132	103522155	CCTCGTCGCCCGCCACGCAGCCC	-
CKB	ENST00000348956.7_2	Y	C	chr14	103522168	103522074	103522089	CCGCCGTGCCGGTCC	-
CKB	ENST00000348956.7_2	Y	C	chr14	103522168	103522132	103522155	CCTCGTCGCCCGCCACGCAGCCC	-
TMEM179	ENST00000616017.1_1	R	G	chr14	104592040	104591879	104591913	CCCCCCGCCTCCGCCCCCGCCCCAGAACGAGTCC	-
TMEM179	ENST00000616017.1_1	R	G	chr14	104592040	104591951	104591976	CCACAGCCAAGCAGCCCCCTACGCC	-
TMEM179	ENST00000616017.1_1	R	G	chr14	104592040	104591981	104592006	CCCAGGTTCACATCCCAGCTCCTCC	-
AHNAK2	ENST00000333244.6_3	S	G	chr14	104938311	104938175	104938210	CCAGCCCAGTGCCCACAGGCCCGATCAGTTCACCC	-
AHNAK2	ENST00000333244.6_3	S	G	chr14	104938311	104938362	104938378	CCAGCCTGCCTTCTCC	-
AHNAK2	ENST00000333244.6_3	S	G	chr14	104938317	104938175	104938210	CCAGCCCAGTGCCCACAGGCCCGATCAGTTCACCC	-
AHNAK2	ENST00000333244.6_3	S	G	chr14	104938317	104938362	104938378	CCAGCCTGCCTTCTCC	-
AHNAK2	ENST00000333244.6_3	K	R	chr14	104938322	104938175	104938210	CCAGCCCAGTGCCCACAGGCCCGATCAGTTCACCC	-
AHNAK2	ENST00000333244.6_3	K	R	chr14	104938322	104938362	104938378	CCAGCCTGCCTTCTCC	-
AHNAK2	ENST00000333244.6_3	K	E	chr14	104938350	104938175	104938210	CCAGCCCAGTGCCCACAGGCCCGATCAGTTCACCC	-
AHNAK2	ENST00000333244.6_3	K	E	chr14	104938350	104938362	104938378	CCAGCCTGCCTTCTCC	-
AHNAK2	ENST00000333244.6_3	E	G	chr14	104938994	104938799	104938823	CCTCTTCTGTGCCCTCCTGAGTCC	-
AHNAK2	ENST00000333244.6_3	E	G	chr14	104938994	104939102	104939137	CCACAGGCTGCTCCCCAGGGACCCCAGCACCTGCC	-
AHNAK2	ENST00000333244.6_3	I	M	chr14	104939005	104939102	104939137	CCACAGGCTGCTCCCCAGGGACCCCAGCACCTGCC	-
AHNAK2	ENST00000333244.6_3	I	V	chr14	104939007	104939102	104939137	CCACAGGCTGCTCCCCAGGGACCCCAGCACCTGCC	-
AHNAK2	ENST00000333244.6_3	I	M	chr14	104939014	104939102	104939137	CCACAGGCTGCTCCCCAGGGACCCCAGCACCTGCC	-
AHNAK2	ENST00000333244.6_3	Q	R	chr14	104939039	104939102	104939137	CCACAGGCTGCTCCCCAGGGACCCCAGCACCTGCC	-
AHNAK2	ENST00000333244.6_3	Q	R	chr14	104939048	104939102	104939137	CCACAGGCTGCTCCCCAGGGACCCCAGCACCTGCC	-
AHNAK2	ENST00000333244.6_3	R	G	chr14	104939850	104939773	104939806	CCCCCTGTTGCTGCCGGTGCCTGTGTCTGAGCC	-
AHNAK2	ENST00000333244.6_3	R	G	chr14	104939850	104939810	104939849	CCAGCTTTCCAGCCCCGCCTCTGTCCCTGAAAGAGCGCC	-
AHNAK2	ENST00000333244.6_3	M	V	chr14	104939877	104939773	104939806	CCCCCTGTTGCTGCCGGTGCCTGTGTCTGAGCC	-
AHNAK2	ENST00000333244.6_3	M	V	chr14	104939877	104939810	104939849	CCAGCTTTCCAGCCCCGCCTCTGTCCCTGAAAGAGCGCC	-
AHNAK2	ENST00000333244.6_3	M	V	chr14	104939877	104940032	104940060	CCCCGAGCCCACATCCTCTGCTGTCACC	-
AHNAK2	ENST00000333244.6_3	K	E	chr14	104939880	104939773	104939806	CCCCCTGTTGCTGCCGGTGCCTGTGTCTGAGCC	-
AHNAK2	ENST00000333244.6_3	K	E	chr14	104939880	104939810	104939849	CCAGCTTTCCAGCCCCGCCTCTGTCCCTGAAAGAGCGCC	-
AHNAK2	ENST00000333244.6_3	K	E	chr14	104939880	104940032	104940060	CCCCGAGCCCACATCCTCTGCTGTCACC	-
AHNAK2	ENST00000333244.6_3	S	G	chr14	104939889	104939773	104939806	CCCCCTGTTGCTGCCGGTGCCTGTGTCTGAGCC	-
AHNAK2	ENST00000333244.6_3	S	G	chr14	104939889	104939810	104939849	CCAGCTTTCCAGCCCCGCCTCTGTCCCTGAAAGAGCGCC	-
AHNAK2	ENST00000333244.6_3	S	G	chr14	104939889	104940032	104940060	CCCCGAGCCCACATCCTCTGCTGTCACC	-
AHNAK2	ENST00000333244.6_3	E	G	chr14	104939891	104939773	104939806	CCCCCTGTTGCTGCCGGTGCCTGTGTCTGAGCC	-
AHNAK2	ENST00000333244.6_3	E	G	chr14	104939891	104939810	104939849	CCAGCTTTCCAGCCCCGCCTCTGTCCCTGAAAGAGCGCC	-
AHNAK2	ENST00000333244.6_3	E	G	chr14	104939891	104940032	104940060	CCCCGAGCCCACATCCTCTGCTGTCACC	-
AHNAK2	ENST00000333244.6_3	K	R	chr14	104939903	104939773	104939806	CCCCCTGTTGCTGCCGGTGCCTGTGTCTGAGCC	-
AHNAK2	ENST00000333244.6_3	K	R	chr14	104939903	104939810	104939849	CCAGCTTTCCAGCCCCGCCTCTGTCCCTGAAAGAGCGCC	-
AHNAK2	ENST00000333244.6_3	K	R	chr14	104939903	104940032	104940060	CCCCGAGCCCACATCCTCTGCTGTCACC	-
AHNAK2	ENST00000333244.6_3	Q	R	chr14	104941208	104941364	104941393	CCATTCCAACTTCTCCAACAGCAAGCCCC	-
AHNAK2	ENST00000333244.6_3	I	M	chr14	104941264	104941364	104941393	CCATTCCAACTTCTCCAACAGCAAGCCCC	-
AHNAK2	ENST00000333244.6_3	K	R	chr14	104941274	104941364	104941393	CCATTCCAACTTCTCCAACAGCAAGCCCC	-
AHNAK2	ENST00000333244.6_3	K	E	chr14	104941275	104941364	104941393	CCATTCCAACTTCTCCAACAGCAAGCCCC	-
AHNAK2	ENST00000333244.6_3	S	G	chr14	104941293	104941364	104941393	CCATTCCAACTTCTCCAACAGCAAGCCCC	-
AHNAK2	ENST00000333244.6_3	K	R	chr14	104941298	104941364	104941393	CCATTCCAACTTCTCCAACAGCAAGCCCC	-
AHNAK2	ENST00000333244.6_3	K	E	chr14	104941299	104941364	104941393	CCATTCCAACTTCTCCAACAGCAAGCCCC	-
AHNAK2	ENST00000333244.6_3	K	R	chr14	104941328	104941364	104941393	CCATTCCAACTTCTCCAACAGCAAGCCCC	-
AHNAK2	ENST00000333244.6_3	K	R	chr14	104941469	104941364	104941393	CCATTCCAACTTCTCCAACAGCAAGCCCC	-
AHNAK2	ENST00000333244.6_3	K	R	chr14	104941469	104941581	104941618	CCCAGCTACATCCTCGTGGGCCAGGGACAGGTCCCCC	-
AHNAK2	ENST00000333244.6_3	K	R	chr14	104941469	104941623	104941654	CCGCGCACCATCCAGCATGGATCCTGGGGCC	-
AHNAK2	ENST00000333244.6_3	T	A	chr14	104941482	104941364	104941393	CCATTCCAACTTCTCCAACAGCAAGCCCC	-
AHNAK2	ENST00000333244.6_3	T	A	chr14	104941482	104941581	104941618	CCCAGCTACATCCTCGTGGGCCAGGGACAGGTCCCCC	-
AHNAK2	ENST00000333244.6_3	T	A	chr14	104941482	104941623	104941654	CCGCGCACCATCCAGCATGGATCCTGGGGCC	-
AHNAK2	ENST00000333244.6_3	K	R	chr14	104941523	104941364	104941393	CCATTCCAACTTCTCCAACAGCAAGCCCC	-
AHNAK2	ENST00000333244.6_3	K	R	chr14	104941523	104941581	104941618	CCCAGCTACATCCTCGTGGGCCAGGGACAGGTCCCCC	-
AHNAK2	ENST00000333244.6_3	K	R	chr14	104941523	104941623	104941654	CCGCGCACCATCCAGCATGGATCCTGGGGCC	-
AHNAK2	ENST00000333244.6_3	K	R	chr14	104941523	104941685	104941714	CCTCCACATCGGGGGCCATCACCTCTGCC	-
AHNAK2	ENST00000333244.6_3	K	E	chr14	104941524	104941364	104941393	CCATTCCAACTTCTCCAACAGCAAGCCCC	-
AHNAK2	ENST00000333244.6_3	K	E	chr14	104941524	104941581	104941618	CCCAGCTACATCCTCGTGGGCCAGGGACAGGTCCCCC	-
AHNAK2	ENST00000333244.6_3	K	E	chr14	104941524	104941623	104941654	CCGCGCACCATCCAGCATGGATCCTGGGGCC	-
AHNAK2	ENST00000333244.6_3	K	E	chr14	104941524	104941685	104941714	CCTCCACATCGGGGGCCATCACCTCTGCC	-
AHNAK2	ENST00000333244.6_3	D	G	chr14	104945387	104945195	104945221	CCAGCTTGGGGCCCTTGATGTCCACC	-
AHNAK2	ENST00000333244.6_3	D	G	chr14	104945387	104945333	104945362	CCACCTGGCCAGCCTGGACCTCCAGGTCC	-
AHNAK2	ENST00000333244.6_3	D	G	chr14	104945387	104945552	104945585	CCTTGTCGGCCAGGGACAGGTCCCCCTCCAGCC	-
AHNAK2	ENST00000333244.6_3	T	A	chr14	104945391	104945195	104945221	CCAGCTTGGGGCCCTTGATGTCCACC	-
AHNAK2	ENST00000333244.6_3	T	A	chr14	104945391	104945333	104945362	CCACCTGGCCAGCCTGGACCTCCAGGTCC	-
AHNAK2	ENST00000333244.6_3	T	A	chr14	104945391	104945552	104945585	CCTTGTCGGCCAGGGACAGGTCCCCCTCCAGCC	-
AHNAK2	ENST00000333244.6_3	K	R	chr14	104945396	104945333	104945362	CCACCTGGCCAGCCTGGACCTCCAGGTCC	-
AHNAK2	ENST00000333244.6_3	K	R	chr14	104945396	104945552	104945585	CCTTGTCGGCCAGGGACAGGTCCCCCTCCAGCC	-
AHNAK2	ENST00000333244.6_3	K	E	chr14	104945397	104945333	104945362	CCACCTGGCCAGCCTGGACCTCCAGGTCC	-
AHNAK2	ENST00000333244.6_3	K	E	chr14	104945397	104945552	104945585	CCTTGTCGGCCAGGGACAGGTCCCCCTCCAGCC	-
AHNAK2	ENST00000333244.6_3	S	G	chr14	104945424	104945333	104945362	CCACCTGGCCAGCCTGGACCTCCAGGTCC	-
AHNAK2	ENST00000333244.6_3	S	G	chr14	104945424	104945552	104945585	CCTTGTCGGCCAGGGACAGGTCCCCCTCCAGCC	-
AHNAK2	ENST00000333244.6_3	S	G	chr14	104945424	104945590	104945614	CCATCCAACTTGGCTCCTGGGGCC	-
AHNAK2	ENST00000333244.6_3	D	G	chr14	104945429	104945333	104945362	CCACCTGGCCAGCCTGGACCTCCAGGTCC	-
AHNAK2	ENST00000333244.6_3	D	G	chr14	104945429	104945552	104945585	CCTTGTCGGCCAGGGACAGGTCCCCCTCCAGCC	-
AHNAK2	ENST00000333244.6_3	D	G	chr14	104945429	104945590	104945614	CCATCCAACTTGGCTCCTGGGGCC	-
AHNAK2	ENST00000333244.6_3	D	G	chr14	104949086	104949017	104949043	CCTTGTTGGCCAGGGTCAGGTCCCCC	-
AHNAK2	ENST00000333244.6_3	D	G	chr14	104949086	104949077	104949094	CCTGGACGTCCACCTCC	-
AHNAK2	ENST00000333244.6_3	D	G	chr14	104949086	104949155	104949190	CCAGTTTGGGGCCCTTGATGTCCACCTGGGGGCCC	-
AHNAK2	ENST00000333244.6_3	E	G	chr14	104949092	104949017	104949043	CCTTGTTGGCCAGGGTCAGGTCCCCC	-
AHNAK2	ENST00000333244.6_3	E	G	chr14	104949092	104949077	104949094	CCTGGACGTCCACCTCC	-
AHNAK2	ENST00000333244.6_3	E	G	chr14	104949092	104949155	104949190	CCAGTTTGGGGCCCTTGATGTCCACCTGGGGGCCC	-
AHNAK2	ENST00000333244.6_3	M	V	chr14	104949096	104949017	104949043	CCTTGTTGGCCAGGGTCAGGTCCCCC	-
AHNAK2	ENST00000333244.6_3	M	V	chr14	104949096	104949077	104949094	CCTGGACGTCCACCTCC	-
AHNAK2	ENST00000333244.6_3	M	V	chr14	104949096	104949155	104949190	CCAGTTTGGGGCCCTTGATGTCCACCTGGGGGCCC	-
AHNAK2	ENST00000333244.6_3	M	V	chr14	104949132	104949017	104949043	CCTTGTTGGCCAGGGTCAGGTCCCCC	-
AHNAK2	ENST00000333244.6_3	M	V	chr14	104949132	104949077	104949094	CCTGGACGTCCACCTCC	-
AHNAK2	ENST00000333244.6_3	M	V	chr14	104949132	104949155	104949190	CCAGTTTGGGGCCCTTGATGTCCACCTGGGGGCCC	-
AHNAK2	ENST00000333244.6_3	M	V	chr14	104949132	104949293	104949313	CCACCTGGCCAGTCTGGACC	-
AHNAK2	ENST00000333244.6_3	K	E	chr14	104949162	104949017	104949043	CCTTGTTGGCCAGGGTCAGGTCCCCC	-
AHNAK2	ENST00000333244.6_3	K	E	chr14	104949162	104949077	104949094	CCTGGACGTCCACCTCC	-
AHNAK2	ENST00000333244.6_3	K	E	chr14	104949162	104949155	104949190	CCAGTTTGGGGCCCTTGATGTCCACCTGGGGGCCC	-
AHNAK2	ENST00000333244.6_3	K	E	chr14	104949162	104949293	104949313	CCACCTGGCCAGTCTGGACC	-
AHNAK2	ENST00000333244.6_3	Q	R	chr14	104952152	104951987	104952020	CCTTGTCGGCCAGGGACAGTTCCCCCTCCAGCC	-
AHNAK2	ENST00000333244.6_3	Q	R	chr14	104952152	104952029	104952061	CCAGCTTGGCTCCCGGGGCCTCGACGTCCACC	-
AHNAK2	ENST00000333244.6_3	Q	R	chr14	104952152	104952125	104952160	CCAGCTTGGGGCCCTTGACGTCCACCTGGGGGCCC	-
AHNAK2	ENST00000333244.6_3	Q	R	chr14	104952152	104952263	104952283	CCACCTGGTCAGCCTGGACC	-
AHNAK2	ENST00000333244.6_3	K	R	chr14	104952161	104951987	104952020	CCTTGTCGGCCAGGGACAGTTCCCCCTCCAGCC	-
AHNAK2	ENST00000333244.6_3	K	R	chr14	104952161	104952029	104952061	CCAGCTTGGCTCCCGGGGCCTCGACGTCCACC	-
AHNAK2	ENST00000333244.6_3	K	R	chr14	104952161	104952125	104952160	CCAGCTTGGGGCCCTTGACGTCCACCTGGGGGCCC	-
AHNAK2	ENST00000333244.6_3	K	R	chr14	104952161	104952263	104952283	CCACCTGGTCAGCCTGGACC	-
AHNAK2	ENST00000333244.6_3	K	R	chr14	104952173	104951987	104952020	CCTTGTCGGCCAGGGACAGTTCCCCCTCCAGCC	-
AHNAK2	ENST00000333244.6_3	K	R	chr14	104952173	104952029	104952061	CCAGCTTGGCTCCCGGGGCCTCGACGTCCACC	-
AHNAK2	ENST00000333244.6_3	K	R	chr14	104952173	104952125	104952160	CCAGCTTGGGGCCCTTGACGTCCACCTGGGGGCCC	-
AHNAK2	ENST00000333244.6_3	K	R	chr14	104952173	104952263	104952283	CCACCTGGTCAGCCTGGACC	-
AHNAK2	ENST00000333244.6_3	K	E	chr14	104952174	104951987	104952020	CCTTGTCGGCCAGGGACAGTTCCCCCTCCAGCC	-
AHNAK2	ENST00000333244.6_3	K	E	chr14	104952174	104952029	104952061	CCAGCTTGGCTCCCGGGGCCTCGACGTCCACC	-
AHNAK2	ENST00000333244.6_3	K	E	chr14	104952174	104952125	104952160	CCAGCTTGGGGCCCTTGACGTCCACCTGGGGGCCC	-
AHNAK2	ENST00000333244.6_3	K	E	chr14	104952174	104952263	104952283	CCACCTGGTCAGCCTGGACC	-
AHNAK2	ENST00000333244.6_3	K	R	chr14	104952203	104952008	104952043	CCCCCTCCAGCCGCGCACTGTCCAGCTTGGCTCCC	-
AHNAK2	ENST00000333244.6_3	K	R	chr14	104952203	104952047	104952064	CCTCGACGTCCACCTCC	-
AHNAK2	ENST00000333244.6_3	K	R	chr14	104952203	104952125	104952160	CCAGCTTGGGGCCCTTGACGTCCACCTGGGGGCCC	-
AHNAK2	ENST00000333244.6_3	K	R	chr14	104952203	104952263	104952283	CCACCTGGTCAGCCTGGACC	-
AHNAK2	ENST00000333244.6_3	K	E	chr14	104952204	104952008	104952043	CCCCCTCCAGCCGCGCACTGTCCAGCTTGGCTCCC	-
AHNAK2	ENST00000333244.6_3	K	E	chr14	104952204	104952047	104952064	CCTCGACGTCCACCTCC	-
AHNAK2	ENST00000333244.6_3	K	E	chr14	104952204	104952125	104952160	CCAGCTTGGGGCCCTTGACGTCCACCTGGGGGCCC	-
AHNAK2	ENST00000333244.6_3	K	E	chr14	104952204	104952263	104952283	CCACCTGGTCAGCCTGGACC	-
AHNAK2	ENST00000333244.6_3	K	E	chr14	104952219	104952029	104952061	CCAGCTTGGCTCCCGGGGCCTCGACGTCCACC	-
AHNAK2	ENST00000333244.6_3	K	E	chr14	104952219	104952125	104952160	CCAGCTTGGGGCCCTTGACGTCCACCTGGGGGCCC	-
AHNAK2	ENST00000333244.6_3	K	E	chr14	104952219	104952263	104952283	CCACCTGGTCAGCCTGGACC	-
AHNAK2	ENST00000333244.6_3	S	G	chr14	104955579	104955404	104955438	CCCCTCAATACCCCCCTCCAGGTCCCTCCCATCC	-
AHNAK2	ENST00000333244.6_3	S	G	chr14	104955579	104955543	104955561	CCCCTGGTCCCCACCACC	-
AHNAK2	ENST00000333244.6_3	S	G	chr14	104955579	104955574	104955595	CCACTGGCTCCTGCCTCCACC	-
AHNAK2	ENST00000333244.6_3	S	G	chr14	104955579	104955611	104955634	CCTCTGTTGCCTCCTGGACAGCC	-
AHNAK2	ENST00000333244.6_3	S	G	chr14	104955579	104955671	104955703	CCAGTCCCACCATAAGCATCCCTGCTGGGGCC	-
AHNAK2	ENST00000333244.6_3	S	G	chr14	104955579	104955724	104955748	CCCCACCATCCTTTCCATCAGCCC	-
IGHG2	ENST00000641095.1_3	K	R	chr14	105643781	105643584	105643611	CCTCTGTCCATGTGGCCCTCATACCCC	-
IGHG2	ENST00000641095.1_3	K	R	chr14	105643781	105643691	105643711	CCTTGCCGTTCAGCCAGTCC	-
IGHG2	ENST00000641095.1_3	K	R	chr14	105643781	105643793	105643814	CCTCCACGCCGTCCACGTACC	-
IGHG2	ENST00000641095.1_3	K	R	chr14	105643781	105643850	105643880	CCACCACCACGCACGTGACCTCAGGGGTCC	-
IGHG2	ENST00000641095.1_3	N	S	chr14	105643787	105643591	105643623	CCATGTGGCCCTCATACCCCGCGGGTCCCACC	-
IGHG2	ENST00000641095.1_3	N	S	chr14	105643787	105643691	105643711	CCTTGCCGTTCAGCCAGTCC	-
IGHG2	ENST00000641095.1_3	N	S	chr14	105643787	105643793	105643814	CCTCCACGCCGTCCACGTACC	-
IGHG2	ENST00000641095.1_3	N	S	chr14	105643787	105643850	105643880	CCACCACCACGCACGTGACCTCAGGGGTCC	-
IGHG2	ENST00000641095.1_3	N	D	chr14	105643788	105643591	105643623	CCATGTGGCCCTCATACCCCGCGGGTCCCACC	-
IGHG2	ENST00000641095.1_3	N	D	chr14	105643788	105643691	105643711	CCTTGCCGTTCAGCCAGTCC	-
IGHG2	ENST00000641095.1_3	N	D	chr14	105643788	105643793	105643814	CCTCCACGCCGTCCACGTACC	-
IGHG2	ENST00000641095.1_3	N	D	chr14	105643788	105643850	105643880	CCACCACCACGCACGTGACCTCAGGGGTCC	-
IGHG2	ENST00000641095.1_3	Y	C	chr14	105643811	105643691	105643711	CCTTGCCGTTCAGCCAGTCC	-
IGHG2	ENST00000641095.1_3	Y	C	chr14	105643811	105643793	105643814	CCTCCACGCCGTCCACGTACC	-
IGHG2	ENST00000641095.1_3	Y	C	chr14	105643811	105643850	105643880	CCACCACCACGCACGTGACCTCAGGGGTCC	-
IGHD	ENST00000613640.1_1	I	V	chr14	105845390	105845360	105845380	CCGGTGCGACCTACCTGGCC	-
IGHJ3	ENST00000463911.1_1	Q	R	chr14	105864613	105864448	105864483	CCCAAACAGCCGGAGAAGGAGCCCCGGAGGGCCCC	-
IGHJ3	ENST00000463911.1_1	Q	R	chr14	105864613	105864489	105864513	CCCAGCGCAGACCAAGGAGCCCCC	-
IGHJ3	ENST00000463911.1_1	Q	R	chr14	105864613	105864650	105864682	CCCTGTTCCTGCCCAGACACAAACCTGTGCCC	-
IGHJ3	ENST00000463911.1_1	Q	R	chr14	105864613	105864732	105864765	CCGGCGTCCCTGTCCCCAGCCACACAGACCCCC	-
IGHJ3	ENST00000463911.1_1	I	V	chr14	105864623	105864448	105864483	CCCAAACAGCCGGAGAAGGAGCCCCGGAGGGCCCC	-
IGHJ3	ENST00000463911.1_1	I	V	chr14	105864623	105864489	105864513	CCCAGCGCAGACCAAGGAGCCCCC	-
IGHJ3	ENST00000463911.1_1	I	V	chr14	105864623	105864650	105864682	CCCTGTTCCTGCCCAGACACAAACCTGTGCCC	-
IGHJ3	ENST00000463911.1_1	I	V	chr14	105864623	105864732	105864765	CCGGCGTCCCTGTCCCCAGCCACACAGACCCCC	-
IGHJ3	ENST00000463911.1_1	D	G	chr14	105864634	105864448	105864483	CCCAAACAGCCGGAGAAGGAGCCCCGGAGGGCCCC	-
IGHJ3	ENST00000463911.1_1	D	G	chr14	105864634	105864489	105864513	CCCAGCGCAGACCAAGGAGCCCCC	-
IGHJ3	ENST00000463911.1_1	D	G	chr14	105864634	105864650	105864682	CCCTGTTCCTGCCCAGACACAAACCTGTGCCC	-
IGHJ3	ENST00000463911.1_1	D	G	chr14	105864634	105864732	105864765	CCGGCGTCCCTGTCCCCAGCCACACAGACCCCC	-
IGHV6-1	ENST00000390593.2_1	E	G	chr14	105939784	105939638	105939663	CCACACCTGCTCCTGGTCTGGGCCC	-
IGHV6-1	ENST00000390593.2_1	E	G	chr14	105939784	105939881	105939913	CCACTTGGACCTGTAGTATGTCCTTCCCAGCC	-
IGHV6-1	ENST00000390593.2_1	N	S	chr14	105939799	105939638	105939663	CCACACCTGCTCCTGGTCTGGGCCC	-
IGHV6-1	ENST00000390593.2_1	N	S	chr14	105939799	105939881	105939913	CCACTTGGACCTGTAGTATGTCCTTCCCAGCC	-
IGHV6-1	ENST00000390593.2_1	N	D	chr14	105939800	105939638	105939663	CCACACCTGCTCCTGGTCTGGGCCC	-
IGHV6-1	ENST00000390593.2_1	N	D	chr14	105939800	105939881	105939913	CCACTTGGACCTGTAGTATGTCCTTCCCAGCC	-
IGHV6-1	ENST00000390593.2_1	Q	R	chr14	105939805	105939638	105939663	CCACACCTGCTCCTGGTCTGGGCCC	-
IGHV6-1	ENST00000390593.2_1	Q	R	chr14	105939805	105939881	105939913	CCACTTGGACCTGTAGTATGTCCTTCCCAGCC	-
IGHV6-1	ENST00000390593.2_1	N	S	chr14	105939820	105939638	105939663	CCACACCTGCTCCTGGTCTGGGCCC	-
IGHV6-1	ENST00000390593.2_1	N	S	chr14	105939820	105939881	105939913	CCACTTGGACCTGTAGTATGTCCTTCCCAGCC	-
IGHV6-1	ENST00000390593.2_1	K	R	chr14	105939823	105939638	105939663	CCACACCTGCTCCTGGTCTGGGCCC	-
IGHV6-1	ENST00000390593.2_1	K	R	chr14	105939823	105939881	105939913	CCACTTGGACCTGTAGTATGTCCTTCCCAGCC	-
IGHV6-1	ENST00000390593.2_1	K	E	chr14	105939824	105939638	105939663	CCACACCTGCTCCTGGTCTGGGCCC	-
IGHV6-1	ENST00000390593.2_1	K	E	chr14	105939824	105939881	105939913	CCACTTGGACCTGTAGTATGTCCTTCCCAGCC	-
IGHV6-1	ENST00000390593.2_1	T	A	chr14	105939830	105939638	105939663	CCACACCTGCTCCTGGTCTGGGCCC	-
IGHV6-1	ENST00000390593.2_1	T	A	chr14	105939830	105939881	105939913	CCACTTGGACCTGTAGTATGTCCTTCCCAGCC	-
IGHV6-1	ENST00000390593.2_1	D	G	chr14	105939832	105939638	105939663	CCACACCTGCTCCTGGTCTGGGCCC	-
IGHV6-1	ENST00000390593.2_1	D	G	chr14	105939832	105939881	105939913	CCACTTGGACCTGTAGTATGTCCTTCCCAGCC	-
IGHV6-1	ENST00000390593.2_1	N	S	chr14	105939838	105939638	105939663	CCACACCTGCTCCTGGTCTGGGCCC	-
IGHV6-1	ENST00000390593.2_1	N	S	chr14	105939838	105939881	105939913	CCACTTGGACCTGTAGTATGTCCTTCCCAGCC	-
IGHV6-1	ENST00000390593.2_1	N	D	chr14	105939839	105939881	105939913	CCACTTGGACCTGTAGTATGTCCTTCCCAGCC	-
IGHV6-1	ENST00000390593.2_1	I	V	chr14	105939842	105939881	105939913	CCACTTGGACCTGTAGTATGTCCTTCCCAGCC	-
IGHV6-1	ENST00000390593.2_1	T	A	chr14	105939845	105939881	105939913	CCACTTGGACCTGTAGTATGTCCTTCCCAGCC	-
IGHV6-1	ENST00000390593.2_1	I	M	chr14	105939846	105939881	105939913	CCACTTGGACCTGTAGTATGTCCTTCCCAGCC	-
IGHV6-1	ENST00000390593.2_1	I	V	chr14	105939848	105939881	105939913	CCACTTGGACCTGTAGTATGTCCTTCCCAGCC	-
IGHV6-1	ENST00000390593.2_1	S	G	chr14	105939854	105939881	105939913	CCACTTGGACCTGTAGTATGTCCTTCCCAGCC	-
IGHV6-1	ENST00000390593.2_1	K	R	chr14	105939856	105939881	105939913	CCACTTGGACCTGTAGTATGTCCTTCCCAGCC	-
IGHV6-1	ENST00000390593.2_1	K	E	chr14	105939857	105939881	105939913	CCACTTGGACCTGTAGTATGTCCTTCCCAGCC	-
IGHV6-1	ENST00000390593.2_1	D	G	chr14	105939874	105939881	105939913	CCACTTGGACCTGTAGTATGTCCTTCCCAGCC	-
IGHV6-1	ENST00000390593.2_1	N	S	chr14	105939877	105939881	105939913	CCACTTGGACCTGTAGTATGTCCTTCCCAGCC	-
IGHV6-1	ENST00000390593.2_1	N	D	chr14	105939878	105939881	105939913	CCACTTGGACCTGTAGTATGTCCTTCCCAGCC	-
IGHV6-1	ENST00000390593.2_1	K	R	chr14	105939886	105939881	105939913	CCACTTGGACCTGTAGTATGTCCTTCCCAGCC	-
IGHV6-1	ENST00000390593.2_1	K	E	chr14	105939887	105939881	105939913	CCACTTGGACCTGTAGTATGTCCTTCCCAGCC	-
IGHV6-1	ENST00000390593.2_1	Y	C	chr14	105939898	105939881	105939913	CCACTTGGACCTGTAGTATGTCCTTCCCAGCC	-
IGHV6-1	ENST00000390593.2_1	T	A	chr14	105939902	105939881	105939913	CCACTTGGACCTGTAGTATGTCCTTCCCAGCC	-
IGHV6-1	ENST00000390593.2_1	R	G	chr14	105939926	105939881	105939913	CCACTTGGACCTGTAGTATGTCCTTCCCAGCC	-
IGHV6-1	ENST00000390593.2_1	S	G	chr14	105939962	105939881	105939913	CCACTTGGACCTGTAGTATGTCCTTCCCAGCC	-
IGHV6-1	ENST00000390593.2_1	N	S	chr14	105939964	105939881	105939913	CCACTTGGACCTGTAGTATGTCCTTCCCAGCC	-
IGHV6-1	ENST00000390593.2_1	S	G	chr14	105939968	105939881	105939913	CCACTTGGACCTGTAGTATGTCCTTCCCAGCC	-
IGHV6-1	ENST00000390593.2_1	T	A	chr14	105939998	105939881	105939913	CCACTTGGACCTGTAGTATGTCCTTCCCAGCC	-
IGHV6-1	ENST00000390593.2_1	Q	R	chr14	105940012	105939881	105939913	CCACTTGGACCTGTAGTATGTCCTTCCCAGCC	-
IGHV6-1	ENST00000390593.2_1	K	R	chr14	105940021	105939881	105939913	CCACTTGGACCTGTAGTATGTCCTTCCCAGCC	-
IGHV6-1	ENST00000390593.2_1	K	E	chr14	105940022	105939881	105939913	CCACTTGGACCTGTAGTATGTCCTTCCCAGCC	-
IGHV1-2	ENST00000390594.3_1	R	G	chr14	105986619	105986516	105986539	CCCCAGCACAGCTGCCTCCTCCC	-
IGHV1-2	ENST00000390594.3_1	R	G	chr14	105986619	105986727	105986754	CCATCCCATCCACTCAAGCCCTTGTCC	-
IGHV1-2	ENST00000390594.3_1	R	G	chr14	105986625	105986516	105986539	CCCCAGCACAGCTGCCTCCTCCC	-
IGHV1-2	ENST00000390594.3_1	R	G	chr14	105986625	105986727	105986754	CCATCCCATCCACTCAAGCCCTTGTCC	-
IGHV1-2	ENST00000390594.3_1	S	G	chr14	105986628	105986516	105986539	CCCCAGCACAGCTGCCTCCTCCC	-
IGHV1-2	ENST00000390594.3_1	S	G	chr14	105986628	105986727	105986754	CCATCCCATCCACTCAAGCCCTTGTCC	-
IGHV1-2	ENST00000390594.3_1	M	V	chr14	105986637	105986516	105986539	CCCCAGCACAGCTGCCTCCTCCC	-
IGHV1-2	ENST00000390594.3_1	M	V	chr14	105986637	105986727	105986754	CCATCCCATCCACTCAAGCCCTTGTCC	-
IGHV1-2	ENST00000390594.3_1	M	V	chr14	105986637	105986800	105986835	CCAGAAGCCTTGCAGGAGACCTTCACTGAGGCCCC	-
IGHV1-2	ENST00000390594.3_1	S	G	chr14	105986649	105986516	105986539	CCCCAGCACAGCTGCCTCCTCCC	-
IGHV1-2	ENST00000390594.3_1	S	G	chr14	105986649	105986727	105986754	CCATCCCATCCACTCAAGCCCTTGTCC	-
IGHV1-2	ENST00000390594.3_1	S	G	chr14	105986649	105986800	105986835	CCAGAAGCCTTGCAGGAGACCTTCACTGAGGCCCC	-
IGHV1-2	ENST00000390594.3_1	T	A	chr14	105986658	105986516	105986539	CCCCAGCACAGCTGCCTCCTCCC	-
IGHV1-2	ENST00000390594.3_1	T	A	chr14	105986658	105986727	105986754	CCATCCCATCCACTCAAGCCCTTGTCC	-
IGHV1-2	ENST00000390594.3_1	T	A	chr14	105986658	105986800	105986835	CCAGAAGCCTTGCAGGAGACCTTCACTGAGGCCCC	-
IGHV1-2	ENST00000390594.3_1	D	G	chr14	105986660	105986516	105986539	CCCCAGCACAGCTGCCTCCTCCC	-
IGHV1-2	ENST00000390594.3_1	D	G	chr14	105986660	105986727	105986754	CCATCCCATCCACTCAAGCCCTTGTCC	-
IGHV1-2	ENST00000390594.3_1	D	G	chr14	105986660	105986800	105986835	CCAGAAGCCTTGCAGGAGACCTTCACTGAGGCCCC	-
IGHV1-2	ENST00000390594.3_1	R	G	chr14	105986664	105986516	105986539	CCCCAGCACAGCTGCCTCCTCCC	-
IGHV1-2	ENST00000390594.3_1	R	G	chr14	105986664	105986727	105986754	CCATCCCATCCACTCAAGCCCTTGTCC	-
IGHV1-2	ENST00000390594.3_1	R	G	chr14	105986664	105986800	105986835	CCAGAAGCCTTGCAGGAGACCTTCACTGAGGCCCC	-
IGHV1-2	ENST00000390594.3_1	T	A	chr14	105986667	105986516	105986539	CCCCAGCACAGCTGCCTCCTCCC	-
IGHV1-2	ENST00000390594.3_1	T	A	chr14	105986667	105986727	105986754	CCATCCCATCCACTCAAGCCCTTGTCC	-
IGHV1-2	ENST00000390594.3_1	T	A	chr14	105986667	105986800	105986835	CCAGAAGCCTTGCAGGAGACCTTCACTGAGGCCCC	-
IGHV1-2	ENST00000390594.3_1	M	V	chr14	105986670	105986516	105986539	CCCCAGCACAGCTGCCTCCTCCC	-
IGHV1-2	ENST00000390594.3_1	M	V	chr14	105986670	105986727	105986754	CCATCCCATCCACTCAAGCCCTTGTCC	-
IGHV1-2	ENST00000390594.3_1	M	V	chr14	105986670	105986800	105986835	CCAGAAGCCTTGCAGGAGACCTTCACTGAGGCCCC	-
IGHV1-2	ENST00000390594.3_1	T	A	chr14	105986673	105986516	105986539	CCCCAGCACAGCTGCCTCCTCCC	-
IGHV1-2	ENST00000390594.3_1	T	A	chr14	105986673	105986727	105986754	CCATCCCATCCACTCAAGCCCTTGTCC	-
IGHV1-2	ENST00000390594.3_1	T	A	chr14	105986673	105986800	105986835	CCAGAAGCCTTGCAGGAGACCTTCACTGAGGCCCC	-
IGHV1-2	ENST00000390594.3_1	R	G	chr14	105986679	105986516	105986539	CCCCAGCACAGCTGCCTCCTCCC	-
IGHV1-2	ENST00000390594.3_1	R	G	chr14	105986679	105986727	105986754	CCATCCCATCCACTCAAGCCCTTGTCC	-
IGHV1-2	ENST00000390594.3_1	R	G	chr14	105986679	105986800	105986835	CCAGAAGCCTTGCAGGAGACCTTCACTGAGGCCCC	-
IGHV1-2	ENST00000390594.3_1	R	G	chr14	105986679	105986846	105986875	CCTCAGCCCCAGACTGCACCAGCTGCACC	-
IGHV1-2	ENST00000390594.3_1	Q	R	chr14	105986684	105986516	105986539	CCCCAGCACAGCTGCCTCCTCCC	-
IGHV1-2	ENST00000390594.3_1	Q	R	chr14	105986684	105986727	105986754	CCATCCCATCCACTCAAGCCCTTGTCC	-
IGHV1-2	ENST00000390594.3_1	Q	R	chr14	105986684	105986800	105986835	CCAGAAGCCTTGCAGGAGACCTTCACTGAGGCCCC	-
IGHV1-2	ENST00000390594.3_1	Q	R	chr14	105986684	105986846	105986875	CCTCAGCCCCAGACTGCACCAGCTGCACC	-
IGHV1-2	ENST00000390594.3_1	K	R	chr14	105986690	105986516	105986539	CCCCAGCACAGCTGCCTCCTCCC	-
IGHV1-2	ENST00000390594.3_1	K	R	chr14	105986690	105986727	105986754	CCATCCCATCCACTCAAGCCCTTGTCC	-
IGHV1-2	ENST00000390594.3_1	K	R	chr14	105986690	105986800	105986835	CCAGAAGCCTTGCAGGAGACCTTCACTGAGGCCCC	-
IGHV1-2	ENST00000390594.3_1	K	R	chr14	105986690	105986846	105986875	CCTCAGCCCCAGACTGCACCAGCTGCACC	-
IGHV1-2	ENST00000390594.3_1	K	E	chr14	105986691	105986516	105986539	CCCCAGCACAGCTGCCTCCTCCC	-
IGHV1-2	ENST00000390594.3_1	K	E	chr14	105986691	105986727	105986754	CCATCCCATCCACTCAAGCCCTTGTCC	-
IGHV1-2	ENST00000390594.3_1	K	E	chr14	105986691	105986800	105986835	CCAGAAGCCTTGCAGGAGACCTTCACTGAGGCCCC	-
IGHV1-2	ENST00000390594.3_1	K	E	chr14	105986691	105986846	105986875	CCTCAGCCCCAGACTGCACCAGCTGCACC	-
IGHV1-2	ENST00000390594.3_1	Q	R	chr14	105986693	105986516	105986539	CCCCAGCACAGCTGCCTCCTCCC	-
IGHV1-2	ENST00000390594.3_1	Q	R	chr14	105986693	105986727	105986754	CCATCCCATCCACTCAAGCCCTTGTCC	-
IGHV1-2	ENST00000390594.3_1	Q	R	chr14	105986693	105986800	105986835	CCAGAAGCCTTGCAGGAGACCTTCACTGAGGCCCC	-
IGHV1-2	ENST00000390594.3_1	Q	R	chr14	105986693	105986846	105986875	CCTCAGCCCCAGACTGCACCAGCTGCACC	-
IGHV1-2	ENST00000390594.3_1	N	S	chr14	105986702	105986516	105986539	CCCCAGCACAGCTGCCTCCTCCC	-
IGHV1-2	ENST00000390594.3_1	N	S	chr14	105986702	105986727	105986754	CCATCCCATCCACTCAAGCCCTTGTCC	-
IGHV1-2	ENST00000390594.3_1	N	S	chr14	105986702	105986800	105986835	CCAGAAGCCTTGCAGGAGACCTTCACTGAGGCCCC	-
IGHV1-2	ENST00000390594.3_1	N	S	chr14	105986702	105986846	105986875	CCTCAGCCCCAGACTGCACCAGCTGCACC	-
IGHV1-2	ENST00000390594.3_1	N	D	chr14	105986703	105986516	105986539	CCCCAGCACAGCTGCCTCCTCCC	-
IGHV1-2	ENST00000390594.3_1	N	D	chr14	105986703	105986727	105986754	CCATCCCATCCACTCAAGCCCTTGTCC	-
IGHV1-2	ENST00000390594.3_1	N	D	chr14	105986703	105986800	105986835	CCAGAAGCCTTGCAGGAGACCTTCACTGAGGCCCC	-
IGHV1-2	ENST00000390594.3_1	N	D	chr14	105986703	105986846	105986875	CCTCAGCCCCAGACTGCACCAGCTGCACC	-
IGHV1-2	ENST00000390594.3_1	T	A	chr14	105986706	105986516	105986539	CCCCAGCACAGCTGCCTCCTCCC	-
IGHV1-2	ENST00000390594.3_1	T	A	chr14	105986706	105986727	105986754	CCATCCCATCCACTCAAGCCCTTGTCC	-
IGHV1-2	ENST00000390594.3_1	T	A	chr14	105986706	105986800	105986835	CCAGAAGCCTTGCAGGAGACCTTCACTGAGGCCCC	-
IGHV1-2	ENST00000390594.3_1	T	A	chr14	105986706	105986846	105986875	CCTCAGCCCCAGACTGCACCAGCTGCACC	-
IGHV1-2	ENST00000390594.3_1	S	G	chr14	105986715	105986516	105986539	CCCCAGCACAGCTGCCTCCTCCC	-
IGHV1-2	ENST00000390594.3_1	S	G	chr14	105986715	105986727	105986754	CCATCCCATCCACTCAAGCCCTTGTCC	-
IGHV1-2	ENST00000390594.3_1	S	G	chr14	105986715	105986800	105986835	CCAGAAGCCTTGCAGGAGACCTTCACTGAGGCCCC	-
IGHV1-2	ENST00000390594.3_1	S	G	chr14	105986715	105986846	105986875	CCTCAGCCCCAGACTGCACCAGCTGCACC	-
IGHV1-2	ENST00000390594.3_1	N	S	chr14	105986717	105986517	105986539	CCCAGCACAGCTGCCTCCTCCC	-
IGHV1-2	ENST00000390594.3_1	N	S	chr14	105986717	105986727	105986754	CCATCCCATCCACTCAAGCCCTTGTCC	-
IGHV1-2	ENST00000390594.3_1	N	S	chr14	105986717	105986800	105986835	CCAGAAGCCTTGCAGGAGACCTTCACTGAGGCCCC	-
IGHV1-2	ENST00000390594.3_1	N	S	chr14	105986717	105986846	105986875	CCTCAGCCCCAGACTGCACCAGCTGCACC	-
IGHV1-2	ENST00000390594.3_1	N	D	chr14	105986718	105986518	105986539	CCAGCACAGCTGCCTCCTCCC	-
IGHV1-2	ENST00000390594.3_1	N	D	chr14	105986718	105986727	105986754	CCATCCCATCCACTCAAGCCCTTGTCC	-
IGHV1-2	ENST00000390594.3_1	N	D	chr14	105986718	105986800	105986835	CCAGAAGCCTTGCAGGAGACCTTCACTGAGGCCCC	-
IGHV1-2	ENST00000390594.3_1	N	D	chr14	105986718	105986846	105986875	CCTCAGCCCCAGACTGCACCAGCTGCACC	-
IGHV1-2	ENST00000390594.3_1	N	S	chr14	105986723	105986727	105986754	CCATCCCATCCACTCAAGCCCTTGTCC	-
IGHV1-2	ENST00000390594.3_1	N	S	chr14	105986723	105986800	105986835	CCAGAAGCCTTGCAGGAGACCTTCACTGAGGCCCC	-
IGHV1-2	ENST00000390594.3_1	N	S	chr14	105986723	105986846	105986875	CCTCAGCCCCAGACTGCACCAGCTGCACC	-
IGHV1-2	ENST00000390594.3_1	N	D	chr14	105986724	105986727	105986754	CCATCCCATCCACTCAAGCCCTTGTCC	-
[truncated: 7,327 more rows]
