# Supplementary material for: Zα and Zβ Localize ADAR1 to Flipons That Modulate Innate Immunity, Alternative Splicing, and Nonsynonymous RNA Editing
Source: Int J Mol Sci. 2025 Mar 7;26(6):2422. doi: 10.3390/ijms26062422 (PMC11942513; doi:10.3390/ijms26062422)
Supplement: Supplementary file 1 [file ijms-26-02422-s001.zip › ZbetaG4MDS.pdb]

SEQRES   1     65  PHE LEU ASP MET ALA GLU ILE LYS GLU LYS ILE CYS ASP
SEQRES   2     65  TYR LEU PHE ASN VAL SER ASP SER SER ALA LEU ASN LEU
SEQRES   3     65  ALA LYS ASN ILE GLY LEU THR LYS ALA ARG ASP ILE ASN
SEQRES   4     65  ALA VAL LEU ILE ASP MET GLU ARG GLN GLY ASP VAL TYR
SEQRES   5     65  ARG GLN GLY THR THR PRO PRO ILE TRP HIE LEU THR ASP
SEQRES   1     25  DG5 DG  DG  DG  DT  DT  DT  DG  DG  DG  DG  DT  DT
SEQRES   2     25  DT  DG  DG  DG  DG  DT  DT  DT  DG  DG  DG  DG3
HELIX    1   1 MET      4  TYR     14  1                                  11
HELIX    2   2 LEU     15  ASN     17  1                                   3
HELIX    3   3 LEU     26  ILE     30  1                                   5
HELIX    4   4 ALA     35  ARG     47  1                                  13
SHEET    1   1 1 ASP    20  SER    22  0
SHEET    2   2 1 VAL    51  GLN    54  0
SHEET    3   3 1 ILE    60  LEU    63  0
CRYST1   78.749   78.749   78.749 109.47 109.47 109.47 P 1           1
MODEL        1
ATOM      1  N   PHE     1      27.190  17.607  -4.541  1.00  0.00           N
ATOM      2  H1  PHE     1      27.476  16.683  -4.252  1.00  0.00           H
ATOM      3  H2  PHE     1      26.214  17.704  -4.302  1.00  0.00           H
ATOM      4  H3  PHE     1      27.691  18.274  -3.972  1.00  0.00           H
ATOM      5  CA  PHE     1      27.473  17.786  -5.981  1.00  0.00           C
ATOM      6  HA  PHE     1      27.151  18.806  -6.191  1.00  0.00           H
ATOM      7  CB  PHE     1      28.925  17.652  -6.358  1.00  0.00           C
ATOM      8  HB2 PHE     1      29.614  18.344  -5.874  1.00  0.00           H
ATOM      9  HB3 PHE     1      29.164  16.656  -5.987  1.00  0.00           H
ATOM     10  CG  PHE     1      29.130  17.651  -7.807  1.00  0.00           C
ATOM     11  CD1 PHE     1      28.838  18.791  -8.597  1.00  0.00           C
ATOM     12  HD1 PHE     1      28.408  19.682  -8.164  1.00  0.00           H
ATOM     13  CE1 PHE     1      29.206  18.964  -9.907  1.00  0.00           C
ATOM     14  HE1 PHE     1      29.100  19.903 -10.431  1.00  0.00           H
ATOM     15  CZ  PHE     1      29.847  17.903 -10.611  1.00  0.00           C
ATOM     16  HZ  PHE     1      30.132  17.986 -11.650  1.00  0.00           H
ATOM     17  CE2 PHE     1      30.211  16.740  -9.891  1.00  0.00           C
ATOM     18  HE2 PHE     1      30.717  15.918 -10.375  1.00  0.00           H
ATOM     19  CD2 PHE     1      29.783  16.661  -8.538  1.00  0.00           C
ATOM     20  HD2 PHE     1      30.102  15.803  -7.965  1.00  0.00           H
ATOM     21  C   PHE     1      26.593  16.799  -6.720  1.00  0.00           C
ATOM     22  O   PHE     1      26.471  15.655  -6.362  1.00  0.00           O
ATOM     23  N   LEU     2      26.025  17.147  -7.893  1.00  0.00           N
ATOM     24  H   LEU     2      25.928  18.136  -8.074  1.00  0.00           H
ATOM     25  CA  LEU     2      25.383  16.264  -8.899  1.00  0.00           C
ATOM     26  HA  LEU     2      25.931  15.322  -8.871  1.00  0.00           H
ATOM     27  CB  LEU     2      23.904  15.882  -8.464  1.00  0.00           C
ATOM     28  HB2 LEU     2      23.996  15.378  -7.502  1.00  0.00           H
ATOM     29  HB3 LEU     2      23.410  16.817  -8.202  1.00  0.00           H
ATOM     30  CG  LEU     2      23.069  14.967  -9.395  1.00  0.00           C
ATOM     31  HG  LEU     2      23.059  15.315 -10.428  1.00  0.00           H
ATOM     32  CD1 LEU     2      23.604  13.603  -9.507  1.00  0.00           C
ATOM     33 HD11 LEU     2      24.611  13.764  -9.891  1.00  0.00           H
ATOM     34 HD12 LEU     2      23.617  13.153  -8.514  1.00  0.00           H
ATOM     35 HD13 LEU     2      22.994  13.066 -10.233  1.00  0.00           H
ATOM     36  CD2 LEU     2      21.606  15.002  -9.044  1.00  0.00           C
ATOM     37 HD21 LEU     2      21.426  14.391  -8.160  1.00  0.00           H
ATOM     38 HD22 LEU     2      21.248  16.022  -8.903  1.00  0.00           H
ATOM     39 HD23 LEU     2      21.137  14.476  -9.876  1.00  0.00           H
ATOM     40  C   LEU     2      25.581  16.728 -10.361  1.00  0.00           C
ATOM     41  O   LEU     2      25.265  17.822 -10.729  1.00  0.00           O
ATOM     42  N   ASP     3      26.080  15.815 -11.228  1.00  0.00           N
ATOM     43  H   ASP     3      26.292  14.879 -10.916  1.00  0.00           H
ATOM     44  CA  ASP     3      26.270  16.070 -12.690  1.00  0.00           C
ATOM     45  HA  ASP     3      25.302  16.350 -13.106  1.00  0.00           H
ATOM     46  CB  ASP     3      27.415  17.094 -12.972  1.00  0.00           C
ATOM     47  HB2 ASP     3      27.342  17.918 -12.261  1.00  0.00           H
ATOM     48  HB3 ASP     3      28.383  16.614 -12.830  1.00  0.00           H
ATOM     49  CG  ASP     3      27.349  17.706 -14.432  1.00  0.00           C
ATOM     50  OD1 ASP     3      28.388  18.377 -14.748  1.00  0.00           O
ATOM     51  OD2 ASP     3      26.416  17.579 -15.180  1.00  0.00           O
ATOM     52  C   ASP     3      26.556  14.734 -13.387  1.00  0.00           C
ATOM     53  O   ASP     3      26.694  13.708 -12.724  1.00  0.00           O
ATOM     54  N   MET     4      26.698  14.671 -14.759  1.00  0.00           N
ATOM     55  H   MET     4      26.697  15.547 -15.260  1.00  0.00           H
ATOM     56  CA  MET     4      26.929  13.425 -15.501  1.00  0.00           C
ATOM     57  HA  MET     4      26.036  12.809 -15.400  1.00  0.00           H
ATOM     58  CB  MET     4      27.019  13.839 -17.014  1.00  0.00           C
ATOM     59  HB2 MET     4      26.194  14.507 -17.262  1.00  0.00           H
ATOM     60  HB3 MET     4      27.950  14.393 -17.132  1.00  0.00           H
ATOM     61  CG  MET     4      27.092  12.719 -18.010  1.00  0.00           C
ATOM     62  HG2 MET     4      26.943  13.172 -18.991  1.00  0.00           H
ATOM     63  HG3 MET     4      28.036  12.189 -17.883  1.00  0.00           H
ATOM     64  SD  MET     4      25.761  11.474 -17.741  1.00  0.00           S
ATOM     65  CE  MET     4      24.186  12.556 -17.982  1.00  0.00           C
ATOM     66  HE1 MET     4      23.321  11.904 -18.107  1.00  0.00           H
ATOM     67  HE2 MET     4      24.211  13.115 -17.047  1.00  0.00           H
ATOM     68  HE3 MET     4      24.189  13.214 -18.851  1.00  0.00           H
ATOM     69  C   MET     4      28.161  12.617 -14.990  1.00  0.00           C
ATOM     70  O   MET     4      27.986  11.428 -14.699  1.00  0.00           O
ATOM     71  N   ALA     5      29.266  13.226 -14.602  1.00  0.00           N
ATOM     72  H   ALA     5      29.267  14.236 -14.575  1.00  0.00           H
ATOM     73  CA  ALA     5      30.415  12.626 -13.899  1.00  0.00           C
ATOM     74  HA  ALA     5      30.885  11.906 -14.570  1.00  0.00           H
ATOM     75  CB  ALA     5      31.318  13.755 -13.576  1.00  0.00           C
ATOM     76  HB1 ALA     5      32.290  13.480 -13.166  1.00  0.00           H
ATOM     77  HB2 ALA     5      31.503  14.257 -14.525  1.00  0.00           H
ATOM     78  HB3 ALA     5      30.878  14.465 -12.876  1.00  0.00           H
ATOM     79  C   ALA     5      30.033  11.958 -12.619  1.00  0.00           C
ATOM     80  O   ALA     5      30.449  10.789 -12.385  1.00  0.00           O
ATOM     81  N   GLU     6      29.168  12.560 -11.791  1.00  0.00           N
ATOM     82  H   GLU     6      28.727  13.425 -12.072  1.00  0.00           H
ATOM     83  CA  GLU     6      28.700  12.045 -10.467  1.00  0.00           C
ATOM     84  HA  GLU     6      29.581  11.717  -9.914  1.00  0.00           H
ATOM     85  CB  GLU     6      28.088  13.150  -9.633  1.00  0.00           C
ATOM     86  HB2 GLU     6      28.917  13.839  -9.471  1.00  0.00           H
ATOM     87  HB3 GLU     6      27.419  13.636 -10.344  1.00  0.00           H
ATOM     88  CG  GLU     6      27.534  12.704  -8.245  1.00  0.00           C
ATOM     89  HG2 GLU     6      27.031  13.550  -7.775  1.00  0.00           H
ATOM     90  HG3 GLU     6      26.809  11.922  -8.470  1.00  0.00           H
ATOM     91  CD  GLU     6      28.482  12.089  -7.292  1.00  0.00           C
ATOM     92  OE1 GLU     6      28.034  11.277  -6.458  1.00  0.00           O
ATOM     93  OE2 GLU     6      29.654  12.427  -7.333  1.00  0.00           O
ATOM     94  C   GLU     6      27.767  10.822 -10.676  1.00  0.00           C
ATOM     95  O   GLU     6      27.825   9.919  -9.869  1.00  0.00           O
ATOM     96  N   ILE     7      26.882  10.901 -11.627  1.00  0.00           N
ATOM     97  H   ILE     7      26.890  11.769 -12.142  1.00  0.00           H
ATOM     98  CA  ILE     7      25.939   9.858 -12.029  1.00  0.00           C
ATOM     99  HA  ILE     7      25.352   9.587 -11.151  1.00  0.00           H
ATOM    100  CB  ILE     7      24.997  10.324 -13.162  1.00  0.00           C
ATOM    101  HB  ILE     7      25.584  10.723 -13.989  1.00  0.00           H
ATOM    102  CG2 ILE     7      24.113   9.217 -13.773  1.00  0.00           C
ATOM    103 HG21 ILE     7      23.699   8.536 -13.028  1.00  0.00           H
ATOM    104 HG22 ILE     7      23.290   9.625 -14.360  1.00  0.00           H
ATOM    105 HG23 ILE     7      24.716   8.522 -14.357  1.00  0.00           H
ATOM    106  CG1 ILE     7      24.156  11.471 -12.578  1.00  0.00           C
ATOM    107 HG12 ILE     7      23.509  11.174 -11.752  1.00  0.00           H
ATOM    108 HG13 ILE     7      24.728  12.299 -12.160  1.00  0.00           H
ATOM    109  CD1 ILE     7      23.348  12.142 -13.792  1.00  0.00           C
ATOM    110 HD11 ILE     7      24.142  12.404 -14.491  1.00  0.00           H
ATOM    111 HD12 ILE     7      22.568  11.568 -14.292  1.00  0.00           H
ATOM    112 HD13 ILE     7      22.914  13.038 -13.348  1.00  0.00           H
ATOM    113  C   ILE     7      26.738   8.635 -12.459  1.00  0.00           C
ATOM    114  O   ILE     7      26.472   7.561 -11.953  1.00  0.00           O
ATOM    115  N   LYS     8      27.731   8.829 -13.268  1.00  0.00           N
ATOM    116  H   LYS     8      27.930   9.791 -13.501  1.00  0.00           H
ATOM    117  CA  LYS     8      28.629   7.829 -13.711  1.00  0.00           C
ATOM    118  HA  LYS     8      28.060   6.979 -14.087  1.00  0.00           H
ATOM    119  CB  LYS     8      29.492   8.406 -14.848  1.00  0.00           C
ATOM    120  HB2 LYS     8      29.909   9.303 -14.389  1.00  0.00           H
ATOM    121  HB3 LYS     8      30.405   7.823 -14.969  1.00  0.00           H
ATOM    122  CG  LYS     8      28.767   8.467 -16.186  1.00  0.00           C
ATOM    123  HG2 LYS     8      28.429   7.496 -16.548  1.00  0.00           H
ATOM    124  HG3 LYS     8      27.874   9.083 -16.076  1.00  0.00           H
ATOM    125  CD  LYS     8      29.581   9.162 -17.236  1.00  0.00           C
ATOM    126  HD2 LYS     8      29.705  10.214 -16.980  1.00  0.00           H
ATOM    127  HD3 LYS     8      30.553   8.679 -17.139  1.00  0.00           H
ATOM    128  CE  LYS     8      29.080   9.008 -18.580  1.00  0.00           C
ATOM    129  HE2 LYS     8      28.942   7.955 -18.829  1.00  0.00           H
ATOM    130  HE3 LYS     8      28.097   9.479 -18.576  1.00  0.00           H
ATOM    131  NZ  LYS     8      29.970   9.554 -19.663  1.00  0.00           N
ATOM    132  HZ1 LYS     8      30.218  10.521 -19.515  1.00  0.00           H
ATOM    133  HZ2 LYS     8      30.814   9.014 -19.792  1.00  0.00           H
ATOM    134  HZ3 LYS     8      29.434   9.551 -20.519  1.00  0.00           H
ATOM    135  C   LYS     8      29.408   7.327 -12.560  1.00  0.00           C
ATOM    136  O   LYS     8      29.728   6.128 -12.567  1.00  0.00           O
ATOM    137  N   GLU     9      29.782   8.131 -11.564  1.00  0.00           N
ATOM    138  H   GLU     9      29.602   9.123 -11.624  1.00  0.00           H
ATOM    139  CA  GLU     9      30.523   7.651 -10.418  1.00  0.00           C
ATOM    140  HA  GLU     9      31.400   7.135 -10.809  1.00  0.00           H
ATOM    141  CB  GLU     9      31.033   8.722  -9.471  1.00  0.00           C
ATOM    142  HB2 GLU     9      30.286   9.503  -9.327  1.00  0.00           H
ATOM    143  HB3 GLU     9      31.193   8.337  -8.464  1.00  0.00           H
ATOM    144  CG  GLU     9      32.241   9.506  -9.974  1.00  0.00           C
ATOM    145  HG2 GLU     9      32.311   9.700 -11.045  1.00  0.00           H
ATOM    146  HG3 GLU     9      32.245  10.478  -9.480  1.00  0.00           H
ATOM    147  CD  GLU     9      33.592   8.801  -9.626  1.00  0.00           C
ATOM    148  OE1 GLU     9      33.724   7.579  -9.725  1.00  0.00           O
ATOM    149  OE2 GLU     9      34.620   9.494  -9.399  1.00  0.00           O
ATOM    150  C   GLU     9      29.689   6.622  -9.641  1.00  0.00           C
ATOM    151  O   GLU     9      30.125   5.569  -9.265  1.00  0.00           O
ATOM    152  N   LYS    10      28.399   6.951  -9.373  1.00  0.00           N
ATOM    153  H   LYS    10      28.087   7.842  -9.733  1.00  0.00           H
ATOM    154  CA  LYS    10      27.442   6.100  -8.655  1.00  0.00           C
ATOM    155  HA  LYS    10      27.826   5.777  -7.687  1.00  0.00           H
ATOM    156  CB  LYS    10      26.131   6.836  -8.356  1.00  0.00           C
ATOM    157  HB2 LYS    10      25.645   7.294  -9.218  1.00  0.00           H
ATOM    158  HB3 LYS    10      25.386   6.123  -8.003  1.00  0.00           H
ATOM    159  CG  LYS    10      26.163   7.962  -7.357  1.00  0.00           C
ATOM    160  HG2 LYS    10      27.018   8.604  -7.565  1.00  0.00           H
ATOM    161  HG3 LYS    10      25.326   8.610  -7.620  1.00  0.00           H
ATOM    162  CD  LYS    10      26.087   7.484  -5.925  1.00  0.00           C
ATOM    163  HD2 LYS    10      25.116   7.016  -5.765  1.00  0.00           H
ATOM    164  HD3 LYS    10      26.822   6.713  -5.695  1.00  0.00           H
ATOM    165  CE  LYS    10      26.118   8.670  -4.990  1.00  0.00           C
ATOM    166  HE2 LYS    10      25.412   9.354  -5.462  1.00  0.00           H
ATOM    167  HE3 LYS    10      25.714   8.364  -4.025  1.00  0.00           H
ATOM    168  NZ  LYS    10      27.447   9.275  -4.902  1.00  0.00           N
ATOM    169  HZ1 LYS    10      28.125   8.532  -4.810  1.00  0.00           H
ATOM    170  HZ2 LYS    10      27.668   9.818  -5.725  1.00  0.00           H
ATOM    171  HZ3 LYS    10      27.590   9.926  -4.142  1.00  0.00           H
ATOM    172  C   LYS    10      27.203   4.793  -9.429  1.00  0.00           C
ATOM    173  O   LYS    10      27.027   3.715  -8.866  1.00  0.00           O
ATOM    174  N   ILE    11      27.190   4.839 -10.762  1.00  0.00           N
ATOM    175  H   ILE    11      27.322   5.769 -11.134  1.00  0.00           H
ATOM    176  CA  ILE    11      27.076   3.671 -11.697  1.00  0.00           C
ATOM    177  HA  ILE    11      26.192   3.141 -11.342  1.00  0.00           H
ATOM    178  CB  ILE    11      26.767   4.110 -13.119  1.00  0.00           C
ATOM    179  HB  ILE    11      27.448   4.928 -13.357  1.00  0.00           H
ATOM    180  CG2 ILE    11      27.047   2.870 -14.037  1.00  0.00           C
ATOM    181 HG21 ILE    11      28.107   2.626 -14.114  1.00  0.00           H
ATOM    182 HG22 ILE    11      26.609   1.912 -13.759  1.00  0.00           H
ATOM    183 HG23 ILE    11      26.886   3.207 -15.061  1.00  0.00           H
ATOM    184  CG1 ILE    11      25.306   4.630 -13.256  1.00  0.00           C
ATOM    185 HG12 ILE    11      24.567   3.860 -13.035  1.00  0.00           H
ATOM    186 HG13 ILE    11      25.135   5.421 -12.525  1.00  0.00           H
ATOM    187  CD1 ILE    11      24.958   5.274 -14.615  1.00  0.00           C
ATOM    188 HD11 ILE    11      24.066   5.857 -14.387  1.00  0.00           H
ATOM    189 HD12 ILE    11      25.756   5.929 -14.962  1.00  0.00           H
ATOM    190 HD13 ILE    11      24.697   4.506 -15.344  1.00  0.00           H
ATOM    191  C   ILE    11      28.301   2.683 -11.431  1.00  0.00           C
ATOM    192  O   ILE    11      27.982   1.499 -11.300  1.00  0.00           O
ATOM    193  N   CYS    12      29.573   3.163 -11.491  1.00  0.00           N
ATOM    194  H   CYS    12      29.736   4.146 -11.655  1.00  0.00           H
ATOM    195  CA  CYS    12      30.841   2.392 -11.096  1.00  0.00           C
ATOM    196  HA  CYS    12      31.003   1.543 -11.759  1.00  0.00           H
ATOM    197  CB  CYS    12      32.028   3.321 -11.345  1.00  0.00           C
ATOM    198  HB2 CYS    12      31.814   4.150 -10.671  1.00  0.00           H
ATOM    199  HB3 CYS    12      32.993   2.927 -11.025  1.00  0.00           H
ATOM    200  SG  CYS    12      32.304   3.869 -13.048  1.00  0.00           S
ATOM    201  HG  CYS    12      31.678   5.048 -12.995  1.00  0.00           H
ATOM    202  C   CYS    12      30.820   1.800  -9.724  1.00  0.00           C
ATOM    203  O   CYS    12      31.201   0.673  -9.615  1.00  0.00           O
ATOM    204  N   ASP    13      30.202   2.520  -8.798  1.00  0.00           N
ATOM    205  H   ASP    13      29.919   3.468  -9.005  1.00  0.00           H
ATOM    206  CA  ASP    13      30.053   2.049  -7.422  1.00  0.00           C
ATOM    207  HA  ASP    13      31.065   1.749  -7.151  1.00  0.00           H
ATOM    208  CB  ASP    13      29.752   3.237  -6.444  1.00  0.00           C
ATOM    209  HB2 ASP    13      28.909   3.805  -6.837  1.00  0.00           H
ATOM    210  HB3 ASP    13      29.623   2.802  -5.453  1.00  0.00           H
ATOM    211  CG  ASP    13      30.953   4.174  -6.051  1.00  0.00           C
ATOM    212  OD1 ASP    13      32.038   3.986  -6.575  1.00  0.00           O
ATOM    213  OD2 ASP    13      30.763   5.115  -5.274  1.00  0.00           O
ATOM    214  C   ASP    13      29.136   0.890  -7.293  1.00  0.00           C
ATOM    215  O   ASP    13      29.071   0.284  -6.227  1.00  0.00           O
ATOM    216  N   TYR    14      28.233   0.660  -8.287  1.00  0.00           N
ATOM    217  H   TYR    14      28.335   1.234  -9.111  1.00  0.00           H
ATOM    218  CA  TYR    14      27.252  -0.434  -8.333  1.00  0.00           C
ATOM    219  HA  TYR    14      27.151  -0.894  -7.350  1.00  0.00           H
ATOM    220  CB  TYR    14      25.886   0.236  -8.714  1.00  0.00           C
ATOM    221  HB2 TYR    14      25.722   1.042  -7.999  1.00  0.00           H
ATOM    222  HB3 TYR    14      25.870   0.722  -9.690  1.00  0.00           H
ATOM    223  CG  TYR    14      24.603  -0.653  -8.668  1.00  0.00           C
ATOM    224  CD1 TYR    14      24.018  -0.974  -7.453  1.00  0.00           C
ATOM    225  HD1 TYR    14      24.510  -0.587  -6.573  1.00  0.00           H
ATOM    226  CE1 TYR    14      22.839  -1.752  -7.469  1.00  0.00           C
ATOM    227  HE1 TYR    14      22.214  -1.841  -6.593  1.00  0.00           H
ATOM    228  CZ  TYR    14      22.377  -2.280  -8.706  1.00  0.00           C
ATOM    229  OH  TYR    14      21.213  -2.997  -8.765  1.00  0.00           O
ATOM    230  HH  TYR    14      20.789  -3.055  -7.905  1.00  0.00           H
ATOM    231  CE2 TYR    14      23.014  -1.989  -9.917  1.00  0.00           C
ATOM    232  HE2 TYR    14      22.632  -2.401 -10.840  1.00  0.00           H
ATOM    233  CD2 TYR    14      24.124  -1.165  -9.904  1.00  0.00           C
ATOM    234  HD2 TYR    14      24.609  -0.896 -10.830  1.00  0.00           H
ATOM    235  C   TYR    14      27.677  -1.481  -9.327  1.00  0.00           C
ATOM    236  O   TYR    14      27.858  -2.685  -8.991  1.00  0.00           O
ATOM    237  N   LEU    15      27.769  -1.033 -10.583  1.00  0.00           N
ATOM    238  H   LEU    15      27.663  -0.051 -10.794  1.00  0.00           H
ATOM    239  CA  LEU    15      27.979  -1.877 -11.754  1.00  0.00           C
ATOM    240  HA  LEU    15      27.042  -2.427 -11.839  1.00  0.00           H
ATOM    241  CB  LEU    15      28.154  -1.040 -13.078  1.00  0.00           C
ATOM    242  HB2 LEU    15      27.427  -0.230 -13.128  1.00  0.00           H
ATOM    243  HB3 LEU    15      29.102  -0.519 -12.951  1.00  0.00           H
ATOM    244  CG  LEU    15      28.272  -1.990 -14.310  1.00  0.00           C
ATOM    245  HG  LEU    15      29.146  -2.631 -14.201  1.00  0.00           H
ATOM    246  CD1 LEU    15      27.130  -3.017 -14.574  1.00  0.00           C
ATOM    247 HD11 LEU    15      27.456  -3.779 -15.282  1.00  0.00           H
ATOM    248 HD12 LEU    15      26.828  -3.515 -13.653  1.00  0.00           H
ATOM    249 HD13 LEU    15      26.267  -2.443 -14.912  1.00  0.00           H
ATOM    250  CD2 LEU    15      28.377  -1.094 -15.519  1.00  0.00           C
ATOM    251 HD21 LEU    15      29.345  -0.595 -15.477  1.00  0.00           H
ATOM    252 HD22 LEU    15      28.302  -1.611 -16.476  1.00  0.00           H
ATOM    253 HD23 LEU    15      27.582  -0.356 -15.415  1.00  0.00           H
ATOM    254  C   LEU    15      29.141  -2.866 -11.624  1.00  0.00           C
ATOM    255  O   LEU    15      28.986  -4.041 -11.979  1.00  0.00           O
ATOM    256  N   PHE    16      30.319  -2.453 -11.204  1.00  0.00           N
ATOM    257  H   PHE    16      30.348  -1.530 -10.795  1.00  0.00           H
ATOM    258  CA  PHE    16      31.520  -3.351 -11.081  1.00  0.00           C
ATOM    259  HA  PHE    16      31.659  -3.986 -11.956  1.00  0.00           H
ATOM    260  CB  PHE    16      32.900  -2.597 -10.947  1.00  0.00           C
ATOM    261  HB2 PHE    16      32.776  -1.748 -10.274  1.00  0.00           H
ATOM    262  HB3 PHE    16      33.646  -3.297 -10.572  1.00  0.00           H
ATOM    263  CG  PHE    16      33.409  -1.946 -12.195  1.00  0.00           C
ATOM    264  CD1 PHE    16      34.480  -2.420 -12.992  1.00  0.00           C
ATOM    265  HD1 PHE    16      34.881  -3.406 -12.810  1.00  0.00           H
ATOM    266  CE1 PHE    16      34.836  -1.770 -14.272  1.00  0.00           C
ATOM    267  HE1 PHE    16      35.646  -2.196 -14.845  1.00  0.00           H
ATOM    268  CZ  PHE    16      34.261  -0.510 -14.594  1.00  0.00           C
ATOM    269  HZ  PHE    16      34.478   0.080 -15.472  1.00  0.00           H
ATOM    270  CE2 PHE    16      33.255  -0.057 -13.748  1.00  0.00           C
ATOM    271  HE2 PHE    16      32.702   0.845 -13.965  1.00  0.00           H
ATOM    272  CD2 PHE    16      32.828  -0.763 -12.640  1.00  0.00           C
ATOM    273  HD2 PHE    16      31.976  -0.423 -12.071  1.00  0.00           H
ATOM    274  C   PHE    16      31.387  -4.378  -9.975  1.00  0.00           C
ATOM    275  O   PHE    16      32.124  -5.386  -9.968  1.00  0.00           O
ATOM    276  N   ASN    17      30.423  -4.147  -9.047  1.00  0.00           N
ATOM    277  H   ASN    17      30.123  -3.183  -9.033  1.00  0.00           H
ATOM    278  CA  ASN    17      30.128  -5.035  -7.954  1.00  0.00           C
ATOM    279  HA  ASN    17      30.962  -5.728  -7.841  1.00  0.00           H
ATOM    280  CB  ASN    17      30.014  -4.100  -6.757  1.00  0.00           C
ATOM    281  HB2 ASN    17      29.014  -3.676  -6.845  1.00  0.00           H
ATOM    282  HB3 ASN    17      29.921  -4.806  -5.932  1.00  0.00           H
ATOM    283  CG  ASN    17      31.137  -3.137  -6.363  1.00  0.00           C
ATOM    284  OD1 ASN    17      32.238  -3.493  -6.301  1.00  0.00           O
ATOM    285  ND2 ASN    17      30.800  -1.919  -6.090  1.00  0.00           N
ATOM    286 HD21 ASN    17      31.617  -1.346  -5.937  1.00  0.00           H
ATOM    287 HD22 ASN    17      29.865  -1.551  -6.193  1.00  0.00           H
ATOM    288  C   ASN    17      29.004  -6.038  -8.264  1.00  0.00           C
ATOM    289  O   ASN    17      28.736  -6.954  -7.555  1.00  0.00           O
ATOM    290  N   VAL    18      28.280  -5.806  -9.370  1.00  0.00           N
ATOM    291  H   VAL    18      28.528  -5.007  -9.936  1.00  0.00           H
ATOM    292  CA  VAL    18      27.214  -6.735  -9.863  1.00  0.00           C
ATOM    293  HA  VAL    18      27.178  -7.551  -9.141  1.00  0.00           H
ATOM    294  CB  VAL    18      25.823  -6.059  -9.828  1.00  0.00           C
ATOM    295  HB  VAL    18      25.131  -6.816 -10.198  1.00  0.00           H
ATOM    296  CG1 VAL    18      25.461  -5.549  -8.393  1.00  0.00           C
ATOM    297 HG11 VAL    18      24.460  -5.119  -8.407  1.00  0.00           H
ATOM    298 HG12 VAL    18      25.483  -6.394  -7.705  1.00  0.00           H
ATOM    299 HG13 VAL    18      26.217  -4.829  -8.079  1.00  0.00           H
ATOM    300  CG2 VAL    18      25.691  -4.896 -10.834  1.00  0.00           C
ATOM    301 HG21 VAL    18      24.818  -4.264 -10.673  1.00  0.00           H
ATOM    302 HG22 VAL    18      26.476  -4.166 -10.636  1.00  0.00           H
ATOM    303 HG23 VAL    18      25.725  -5.234 -11.870  1.00  0.00           H
ATOM    304  C   VAL    18      27.355  -7.285 -11.274  1.00  0.00           C
ATOM    305  O   VAL    18      26.557  -8.187 -11.615  1.00  0.00           O
ATOM    306  N   SER    19      28.321  -6.890 -12.117  1.00  0.00           N
ATOM    307  H   SER    19      28.709  -6.007 -11.815  1.00  0.00           H
ATOM    308  CA  SER    19      28.620  -7.346 -13.447  1.00  0.00           C
ATOM    309  HA  SER    19      29.531  -6.775 -13.624  1.00  0.00           H
ATOM    310  CB  SER    19      29.084  -8.793 -13.601  1.00  0.00           C
ATOM    311  HB2 SER    19      28.279  -9.522 -13.501  1.00  0.00           H
ATOM    312  HB3 SER    19      29.535  -8.887 -14.589  1.00  0.00           H
ATOM    313  OG  SER    19      30.072  -8.974 -12.604  1.00  0.00           O
ATOM    314  HG  SER    19      30.839  -8.409 -12.723  1.00  0.00           H
ATOM    315  C   SER    19      27.623  -7.156 -14.567  1.00  0.00           C
ATOM    316  O   SER    19      27.982  -7.169 -15.779  1.00  0.00           O
ATOM    317  N   ASP    20      26.362  -7.001 -14.203  1.00  0.00           N
ATOM    318  H   ASP    20      26.292  -7.187 -13.213  1.00  0.00           H
ATOM    319  CA  ASP    20      25.231  -6.865 -15.164  1.00  0.00           C
ATOM    320  HA  ASP    20      25.565  -6.258 -16.005  1.00  0.00           H
ATOM    321  CB  ASP    20      24.794  -8.330 -15.708  1.00  0.00           C
ATOM    322  HB2 ASP    20      24.098  -8.240 -16.542  1.00  0.00           H
ATOM    323  HB3 ASP    20      25.628  -8.763 -16.261  1.00  0.00           H
ATOM    324  CG  ASP    20      24.174  -9.373 -14.745  1.00  0.00           C
ATOM    325  OD1 ASP    20      23.397  -9.094 -13.824  1.00  0.00           O
ATOM    326  OD2 ASP    20      24.349 -10.597 -14.973  1.00  0.00           O
ATOM    327  C   ASP    20      24.069  -6.023 -14.556  1.00  0.00           C
ATOM    328  O   ASP    20      23.968  -5.954 -13.356  1.00  0.00           O
ATOM    329  N   SER    21      23.376  -5.290 -15.383  1.00  0.00           N
ATOM    330  H   SER    21      23.636  -5.345 -16.357  1.00  0.00           H
ATOM    331  CA  SER    21      22.172  -4.495 -14.952  1.00  0.00           C
ATOM    332  HA  SER    21      21.698  -5.057 -14.147  1.00  0.00           H
ATOM    333  CB  SER    21      22.539  -3.159 -14.315  1.00  0.00           C
ATOM    334  HB2 SER    21      23.290  -2.622 -14.895  1.00  0.00           H
ATOM    335  HB3 SER    21      21.595  -2.619 -14.251  1.00  0.00           H
ATOM    336  OG  SER    21      22.997  -3.383 -13.041  1.00  0.00           O
ATOM    337  HG  SER    21      23.630  -4.103 -13.080  1.00  0.00           H
ATOM    338  C   SER    21      21.132  -4.108 -16.038  1.00  0.00           C
ATOM    339  O   SER    21      21.408  -3.633 -17.145  1.00  0.00           O
ATOM    340  N   SER    22      19.927  -4.500 -15.748  1.00  0.00           N
ATOM    341  H   SER    22      19.764  -4.907 -14.838  1.00  0.00           H
ATOM    342  CA  SER    22      18.828  -4.104 -16.523  1.00  0.00           C
ATOM    343  HA  SER    22      19.006  -4.323 -17.576  1.00  0.00           H
ATOM    344  CB  SER    22      17.560  -4.891 -16.017  1.00  0.00           C
ATOM    345  HB2 SER    22      17.762  -5.962 -16.036  1.00  0.00           H
ATOM    346  HB3 SER    22      17.544  -4.656 -14.953  1.00  0.00           H
ATOM    347  OG  SER    22      16.391  -4.503 -16.689  1.00  0.00           O
ATOM    348  HG  SER    22      15.628  -5.045 -16.474  1.00  0.00           H
ATOM    349  C   SER    22      18.425  -2.634 -16.547  1.00  0.00           C
ATOM    350  O   SER    22      18.204  -2.019 -15.520  1.00  0.00           O
ATOM    351  N   ALA    23      18.239  -2.032 -17.764  1.00  0.00           N
ATOM    352  H   ALA    23      18.545  -2.518 -18.595  1.00  0.00           H
ATOM    353  CA  ALA    23      17.693  -0.702 -18.040  1.00  0.00           C
ATOM    354  HA  ALA    23      18.285  -0.008 -17.444  1.00  0.00           H
ATOM    355  CB  ALA    23      18.033  -0.330 -19.500  1.00  0.00           C
ATOM    356  HB1 ALA    23      19.105  -0.227 -19.671  1.00  0.00           H
ATOM    357  HB2 ALA    23      17.525  -1.064 -20.125  1.00  0.00           H
ATOM    358  HB3 ALA    23      17.651   0.667 -19.721  1.00  0.00           H
ATOM    359  C   ALA    23      16.193  -0.469 -17.654  1.00  0.00           C
ATOM    360  O   ALA    23      15.665   0.636 -17.689  1.00  0.00           O
ATOM    361  N   LEU    24      15.579  -1.522 -17.066  1.00  0.00           N
ATOM    362  H   LEU    24      15.834  -2.483 -17.241  1.00  0.00           H
ATOM    363  CA  LEU    24      14.221  -1.408 -16.457  1.00  0.00           C
ATOM    364  HA  LEU    24      13.784  -0.433 -16.674  1.00  0.00           H
ATOM    365  CB  LEU    24      13.363  -2.533 -16.955  1.00  0.00           C
ATOM    366  HB2 LEU    24      13.934  -3.437 -16.746  1.00  0.00           H
ATOM    367  HB3 LEU    24      12.489  -2.658 -16.316  1.00  0.00           H
ATOM    368  CG  LEU    24      13.081  -2.513 -18.454  1.00  0.00           C
ATOM    369  HG  LEU    24      14.004  -2.641 -19.019  1.00  0.00           H
ATOM    370  CD1 LEU    24      12.126  -3.568 -18.905  1.00  0.00           C
ATOM    371 HD11 LEU    24      12.564  -4.530 -18.638  1.00  0.00           H
ATOM    372 HD12 LEU    24      11.145  -3.422 -18.455  1.00  0.00           H
ATOM    373 HD13 LEU    24      11.922  -3.543 -19.976  1.00  0.00           H
ATOM    374  CD2 LEU    24      12.477  -1.141 -18.942  1.00  0.00           C
ATOM    375 HD21 LEU    24      13.368  -0.514 -18.952  1.00  0.00           H
ATOM    376 HD22 LEU    24      12.047  -1.383 -19.914  1.00  0.00           H
ATOM    377 HD23 LEU    24      11.710  -0.714 -18.296  1.00  0.00           H
ATOM    378  C   LEU    24      14.295  -1.489 -14.866  1.00  0.00           C
ATOM    379  O   LEU    24      13.249  -1.479 -14.179  1.00  0.00           O
ATOM    380  N   ASN    25      15.530  -1.684 -14.315  1.00  0.00           N
ATOM    381  H   ASN    25      16.394  -1.648 -14.836  1.00  0.00           H
ATOM    382  CA  ASN    25      15.718  -1.805 -12.844  1.00  0.00           C
ATOM    383  HA  ASN    25      14.774  -1.740 -12.302  1.00  0.00           H
ATOM    384  CB  ASN    25      16.185  -3.219 -12.543  1.00  0.00           C
ATOM    385  HB2 ASN    25      17.125  -3.511 -13.011  1.00  0.00           H
ATOM    386  HB3 ASN    25      16.395  -3.170 -11.474  1.00  0.00           H
ATOM    387  CG  ASN    25      15.164  -4.293 -12.912  1.00  0.00           C
ATOM    388  OD1 ASN    25      15.361  -5.018 -13.879  1.00  0.00           O
ATOM    389  ND2 ASN    25      14.024  -4.283 -12.302  1.00  0.00           N
ATOM    390 HD21 ASN    25      13.320  -5.000 -12.405  1.00  0.00           H
ATOM    391 HD22 ASN    25      13.843  -3.687 -11.508  1.00  0.00           H
ATOM    392  C   ASN    25      16.689  -0.763 -12.259  1.00  0.00           C
ATOM    393  O   ASN    25      16.473  -0.332 -11.124  1.00  0.00           O
ATOM    394  N   LEU    26      17.694  -0.360 -13.064  1.00  0.00           N
ATOM    395  H   LEU    26      17.732  -0.642 -14.033  1.00  0.00           H
ATOM    396  CA  LEU    26      18.958   0.197 -12.487  1.00  0.00           C
ATOM    397  HA  LEU    26      19.280  -0.269 -11.556  1.00  0.00           H
ATOM    398  CB  LEU    26      20.013   0.147 -13.619  1.00  0.00           C
ATOM    399  HB2 LEU    26      20.199  -0.913 -13.790  1.00  0.00           H
ATOM    400  HB3 LEU    26      19.665   0.683 -14.502  1.00  0.00           H
ATOM    401  CG  LEU    26      21.365   0.904 -13.291  1.00  0.00           C
ATOM    402  HG  LEU    26      21.232   1.972 -13.113  1.00  0.00           H
ATOM    403  CD1 LEU    26      22.115   0.292 -12.108  1.00  0.00           C
ATOM    404 HD11 LEU    26      22.200  -0.788 -12.230  1.00  0.00           H
ATOM    405 HD12 LEU    26      23.081   0.795 -12.086  1.00  0.00           H
ATOM    406 HD13 LEU    26      21.562   0.556 -11.207  1.00  0.00           H
ATOM    407  CD2 LEU    26      22.213   0.859 -14.584  1.00  0.00           C
ATOM    408 HD21 LEU    26      21.679   1.437 -15.338  1.00  0.00           H
ATOM    409 HD22 LEU    26      23.208   1.250 -14.372  1.00  0.00           H
ATOM    410 HD23 LEU    26      22.449  -0.133 -14.967  1.00  0.00           H
ATOM    411  C   LEU    26      18.780   1.590 -11.983  1.00  0.00           C
ATOM    412  O   LEU    26      19.398   1.874 -10.941  1.00  0.00           O
ATOM    413  N   ALA    27      17.871   2.382 -12.537  1.00  0.00           N
ATOM    414  H   ALA    27      17.506   2.177 -13.456  1.00  0.00           H
ATOM    415  CA  ALA    27      17.602   3.713 -12.133  1.00  0.00           C
ATOM    416  HA  ALA    27      18.484   4.093 -11.617  1.00  0.00           H
ATOM    417  CB  ALA    27      17.388   4.679 -13.341  1.00  0.00           C
ATOM    418  HB1 ALA    27      17.579   5.709 -13.039  1.00  0.00           H
ATOM    419  HB2 ALA    27      18.162   4.488 -14.084  1.00  0.00           H
ATOM    420  HB3 ALA    27      16.453   4.598 -13.896  1.00  0.00           H
ATOM    421  C   ALA    27      16.472   3.852 -11.095  1.00  0.00           C
ATOM    422  O   ALA    27      16.407   4.815 -10.379  1.00  0.00           O
ATOM    423  N   LYS    28      15.739   2.743 -10.948  1.00  0.00           N
ATOM    424  H   LYS    28      16.002   1.963 -11.533  1.00  0.00           H
ATOM    425  CA  LYS    28      14.795   2.606  -9.925  1.00  0.00           C
ATOM    426  HA  LYS    28      14.484   3.617  -9.663  1.00  0.00           H
ATOM    427  CB  LYS    28      13.508   1.922 -10.392  1.00  0.00           C
ATOM    428  HB2 LYS    28      12.999   2.536 -11.135  1.00  0.00           H
ATOM    429  HB3 LYS    28      13.876   0.998 -10.837  1.00  0.00           H
ATOM    430  CG  LYS    28      12.415   1.549  -9.381  1.00  0.00           C
ATOM    431  HG2 LYS    28      12.906   1.164  -8.487  1.00  0.00           H
ATOM    432  HG3 LYS    28      11.951   2.484  -9.067  1.00  0.00           H
ATOM    433  CD  LYS    28      11.269   0.572  -9.788  1.00  0.00           C
ATOM    434  HD2 LYS    28      10.635   1.044 -10.539  1.00  0.00           H
ATOM    435  HD3 LYS    28      11.823  -0.265 -10.212  1.00  0.00           H
ATOM    436  CE  LYS    28      10.385   0.111  -8.646  1.00  0.00           C
ATOM    437  HE2 LYS    28       9.826   0.921  -8.177  1.00  0.00           H
ATOM    438  HE3 LYS    28       9.699  -0.622  -9.070  1.00  0.00           H
ATOM    439  NZ  LYS    28      11.191  -0.700  -7.693  1.00  0.00           N
ATOM    440  HZ1 LYS    28      11.936  -1.244  -8.103  1.00  0.00           H
ATOM    441  HZ2 LYS    28      11.646  -0.056  -7.062  1.00  0.00           H
ATOM    442  HZ3 LYS    28      10.799  -1.358  -7.035  1.00  0.00           H
ATOM    443  C   LYS    28      15.421   2.022  -8.645  1.00  0.00           C
ATOM    444  O   LYS    28      15.162   2.639  -7.594  1.00  0.00           O
ATOM    445  N   ASN    29      16.419   1.121  -8.733  1.00  0.00           N
ATOM    446  H   ASN    29      16.538   0.611  -9.597  1.00  0.00           H
ATOM    447  CA  ASN    29      17.201   0.669  -7.582  1.00  0.00           C
ATOM    448  HA  ASN    29      16.426   0.410  -6.860  1.00  0.00           H
ATOM    449  CB  ASN    29      18.172  -0.517  -8.021  1.00  0.00           C
ATOM    450  HB2 ASN    29      18.779  -0.243  -8.884  1.00  0.00           H
ATOM    451  HB3 ASN    29      18.872  -0.898  -7.277  1.00  0.00           H
ATOM    452  CG  ASN    29      17.477  -1.767  -8.539  1.00  0.00           C
ATOM    453  OD1 ASN    29      16.283  -2.074  -8.233  1.00  0.00           O
ATOM    454  ND2 ASN    29      18.120  -2.725  -9.126  1.00  0.00           N
ATOM    455 HD21 ASN    29      17.566  -3.502  -9.456  1.00  0.00           H
ATOM    456 HD22 ASN    29      19.117  -2.775  -9.279  1.00  0.00           H
ATOM    457  C   ASN    29      18.053   1.845  -6.995  1.00  0.00           C
ATOM    458  O   ASN    29      18.008   2.038  -5.755  1.00  0.00           O
ATOM    459  N   ILE    30      18.844   2.561  -7.779  1.00  0.00           N
ATOM    460  H   ILE    30      19.070   2.184  -8.689  1.00  0.00           H
ATOM    461  CA  ILE    30      19.572   3.760  -7.414  1.00  0.00           C
ATOM    462  HA  ILE    30      20.196   3.436  -6.581  1.00  0.00           H
ATOM    463  CB  ILE    30      20.547   4.230  -8.521  1.00  0.00           C
ATOM    464  HB  ILE    30      19.908   4.382  -9.391  1.00  0.00           H
ATOM    465  CG2 ILE    30      21.395   5.508  -8.274  1.00  0.00           C
ATOM    466 HG21 ILE    30      22.399   5.227  -7.956  1.00  0.00           H
ATOM    467 HG22 ILE    30      21.516   5.997  -9.241  1.00  0.00           H
ATOM    468 HG23 ILE    30      20.916   6.158  -7.542  1.00  0.00           H
ATOM    469  CG1 ILE    30      21.588   3.087  -8.833  1.00  0.00           C
ATOM    470 HG12 ILE    30      22.184   2.872  -7.946  1.00  0.00           H
ATOM    471 HG13 ILE    30      20.955   2.222  -9.031  1.00  0.00           H
ATOM    472  CD1 ILE    30      22.429   3.361 -10.134  1.00  0.00           C
ATOM    473 HD11 ILE    30      21.815   3.169 -11.014  1.00  0.00           H
ATOM    474 HD12 ILE    30      22.691   4.406 -10.299  1.00  0.00           H
ATOM    475 HD13 ILE    30      23.297   2.701 -10.125  1.00  0.00           H
ATOM    476  C   ILE    30      18.509   4.817  -6.943  1.00  0.00           C
ATOM    477  O   ILE    30      18.820   5.537  -6.036  1.00  0.00           O
ATOM    478  N   GLY    31      17.344   4.956  -7.623  1.00  0.00           N
ATOM    479  H   GLY    31      17.128   4.335  -8.389  1.00  0.00           H
ATOM    480  CA  GLY    31      16.324   5.966  -7.237  1.00  0.00           C
ATOM    481  HA2 GLY    31      15.331   5.552  -7.411  1.00  0.00           H
ATOM    482  HA3 GLY    31      16.488   6.065  -6.164  1.00  0.00           H
ATOM    483  C   GLY    31      16.454   7.319  -8.006  1.00  0.00           C
ATOM    484  O   GLY    31      15.729   8.242  -7.820  1.00  0.00           O
ATOM    485  N   LEU    32      17.325   7.384  -9.046  1.00  0.00           N
ATOM    486  H   LEU    32      18.062   6.693  -9.031  1.00  0.00           H
ATOM    487  CA  LEU    32      17.502   8.593  -9.915  1.00  0.00           C
ATOM    488  HA  LEU    32      17.558   9.412  -9.197  1.00  0.00           H
ATOM    489  CB  LEU    32      18.737   8.338 -10.828  1.00  0.00           C
ATOM    490  HB2 LEU    32      18.777   7.344 -11.271  1.00  0.00           H
ATOM    491  HB3 LEU    32      18.770   9.061 -11.643  1.00  0.00           H
ATOM    492  CG  LEU    32      20.123   8.542 -10.121  1.00  0.00           C
ATOM    493  HG  LEU    32      20.182   7.885  -9.254  1.00  0.00           H
ATOM    494  CD1 LEU    32      21.243   8.320 -11.167  1.00  0.00           C
ATOM    495 HD11 LEU    32      21.118   9.084 -11.935  1.00  0.00           H
ATOM    496 HD12 LEU    32      22.226   8.346 -10.697  1.00  0.00           H
ATOM    497 HD13 LEU    32      21.003   7.378 -11.660  1.00  0.00           H
ATOM    498  CD2 LEU    32      20.468  10.034  -9.687  1.00  0.00           C
ATOM    499 HD21 LEU    32      20.386  10.752 -10.503  1.00  0.00           H
ATOM    500 HD22 LEU    32      19.765  10.369  -8.923  1.00  0.00           H
ATOM    501 HD23 LEU    32      21.469  10.034  -9.255  1.00  0.00           H
ATOM    502  C   LEU    32      16.248   8.882 -10.854  1.00  0.00           C
ATOM    503  O   LEU    32      16.219   9.963 -11.249  1.00  0.00           O
ATOM    504  N   THR    33      15.411   7.871 -11.064  1.00  0.00           N
ATOM    505  H   THR    33      15.634   6.957 -10.696  1.00  0.00           H
ATOM    506  CA  THR    33      14.175   7.977 -11.749  1.00  0.00           C
ATOM    507  HA  THR    33      13.762   7.005 -12.020  1.00  0.00           H
ATOM    508  CB  THR    33      13.151   8.655 -10.815  1.00  0.00           C
ATOM    509  HB  THR    33      13.507   9.680 -10.716  1.00  0.00           H
ATOM    510  CG2 THR    33      11.754   8.554 -11.363  1.00  0.00           C
ATOM    511 HG21 THR    33      11.478   7.515 -11.542  1.00  0.00           H
ATOM    512 HG22 THR    33      11.033   9.118 -10.771  1.00  0.00           H
ATOM    513 HG23 THR    33      11.850   9.019 -12.344  1.00  0.00           H
ATOM    514  OG1 THR    33      13.129   8.002  -9.521  1.00  0.00           O
ATOM    515  HG1 THR    33      13.707   8.561  -8.997  1.00  0.00           H
ATOM    516  C   THR    33      14.261   8.593 -13.180  1.00  0.00           C
ATOM    517  O   THR    33      13.969   9.743 -13.348  1.00  0.00           O
ATOM    518  N   LYS    34      14.755   7.809 -14.101  1.00  0.00           N
ATOM    519  H   LYS    34      14.784   6.835 -13.834  1.00  0.00           H
ATOM    520  CA  LYS    34      15.214   8.129 -15.465  1.00  0.00           C
ATOM    521  HA  LYS    34      14.299   8.363 -16.008  1.00  0.00           H
ATOM    522  CB  LYS    34      15.999   9.404 -15.590  1.00  0.00           C
ATOM    523  HB2 LYS    34      16.269   9.448 -16.646  1.00  0.00           H
ATOM    524  HB3 LYS    34      15.256  10.171 -15.372  1.00  0.00           H
ATOM    525  CG  LYS    34      17.281   9.375 -14.736  1.00  0.00           C
ATOM    526  HG2 LYS    34      17.123   9.016 -13.719  1.00  0.00           H
ATOM    527  HG3 LYS    34      17.954   8.619 -15.141  1.00  0.00           H
ATOM    528  CD  LYS    34      17.817  10.838 -14.586  1.00  0.00           C
ATOM    529  HD2 LYS    34      18.695  10.675 -13.961  1.00  0.00           H
ATOM    530  HD3 LYS    34      18.180  11.135 -15.570  1.00  0.00           H
ATOM    531  CE  LYS    34      16.971  11.878 -13.856  1.00  0.00           C
ATOM    532  HE2 LYS    34      16.184  11.417 -13.260  1.00  0.00           H
ATOM    533  HE3 LYS    34      17.578  12.445 -13.151  1.00  0.00           H
ATOM    534  NZ  LYS    34      16.382  12.894 -14.778  1.00  0.00           N
ATOM    535  HZ1 LYS    34      16.362  13.853 -14.464  1.00  0.00           H
ATOM    536  HZ2 LYS    34      16.612  12.875 -15.762  1.00  0.00           H
ATOM    537  HZ3 LYS    34      15.383  12.744 -14.761  1.00  0.00           H
ATOM    538  C   LYS    34      15.813   6.936 -16.218  1.00  0.00           C
ATOM    539  O   LYS    34      16.991   6.836 -16.549  1.00  0.00           O
ATOM    540  N   ALA    35      14.978   5.949 -16.460  1.00  0.00           N
ATOM    541  H   ALA    35      13.987   6.116 -16.362  1.00  0.00           H
ATOM    542  CA  ALA    35      15.371   4.724 -17.163  1.00  0.00           C
ATOM    543  HA  ALA    35      16.109   4.142 -16.611  1.00  0.00           H
ATOM    544  CB  ALA    35      14.162   3.752 -17.048  1.00  0.00           C
ATOM    545  HB1 ALA    35      13.249   4.269 -17.345  1.00  0.00           H
ATOM    546  HB2 ALA    35      14.260   2.805 -17.578  1.00  0.00           H
ATOM    547  HB3 ALA    35      14.150   3.529 -15.981  1.00  0.00           H
ATOM    548  C   ALA    35      15.869   4.913 -18.655  1.00  0.00           C
ATOM    549  O   ALA    35      16.880   4.333 -19.032  1.00  0.00           O
ATOM    550  N   ARG    36      15.073   5.633 -19.389  1.00  0.00           N
ATOM    551  H   ARG    36      14.192   6.031 -19.098  1.00  0.00           H
ATOM    552  CA  ARG    36      15.350   5.977 -20.844  1.00  0.00           C
ATOM    553  HA  ARG    36      15.555   5.036 -21.353  1.00  0.00           H
ATOM    554  CB  ARG    36      14.119   6.625 -21.572  1.00  0.00           C
ATOM    555  HB2 ARG    36      13.280   5.933 -21.502  1.00  0.00           H
ATOM    556  HB3 ARG    36      13.843   7.531 -21.032  1.00  0.00           H
ATOM    557  CG  ARG    36      14.434   6.798 -23.074  1.00  0.00           C
ATOM    558  HG2 ARG    36      15.202   7.563 -23.187  1.00  0.00           H
ATOM    559  HG3 ARG    36      14.699   5.849 -23.540  1.00  0.00           H
ATOM    560  CD  ARG    36      13.273   7.270 -23.946  1.00  0.00           C
ATOM    561  HD2 ARG    36      12.424   7.731 -23.442  1.00  0.00           H
ATOM    562  HD3 ARG    36      13.656   8.096 -24.545  1.00  0.00           H
ATOM    563  NE  ARG    36      12.706   6.287 -24.829  1.00  0.00           N
ATOM    564  HE  ARG    36      11.908   5.724 -24.572  1.00  0.00           H
ATOM    565  CZ  ARG    36      13.069   5.841 -26.009  1.00  0.00           C
ATOM    566  NH1 ARG    36      14.217   6.323 -26.566  1.00  0.00           N
ATOM    567 HH11 ARG    36      14.823   6.939 -26.043  1.00  0.00           H
ATOM    568 HH12 ARG    36      14.223   6.086 -27.547  1.00  0.00           H
ATOM    569  NH2 ARG    36      12.292   5.100 -26.760  1.00  0.00           N
ATOM    570 HH21 ARG    36      11.344   4.986 -26.432  1.00  0.00           H
ATOM    571 HH22 ARG    36      12.554   4.886 -27.712  1.00  0.00           H
ATOM    572  C   ARG    36      16.611   6.799 -21.086  1.00  0.00           C
ATOM    573  O   ARG    36      17.437   6.479 -21.936  1.00  0.00           O
ATOM    574  N   ASP    37      16.762   7.845 -20.243  1.00  0.00           N
ATOM    575  H   ASP    37      16.006   8.084 -19.617  1.00  0.00           H
ATOM    576  CA  ASP    37      18.018   8.596 -20.146  1.00  0.00           C
ATOM    577  HA  ASP    37      18.243   8.947 -21.153  1.00  0.00           H
ATOM    578  CB  ASP    37      17.885   9.648 -19.055  1.00  0.00           C
ATOM    579  HB2 ASP    37      16.870   9.998 -18.867  1.00  0.00           H
ATOM    580  HB3 ASP    37      18.068   9.278 -18.046  1.00  0.00           H
ATOM    581  CG  ASP    37      18.808  10.829 -19.330  1.00  0.00           C
ATOM    582  OD1 ASP    37      19.017  11.680 -18.395  1.00  0.00           O
ATOM    583  OD2 ASP    37      19.465  10.927 -20.396  1.00  0.00           O
ATOM    584  C   ASP    37      19.239   7.740 -19.889  1.00  0.00           C
ATOM    585  O   ASP    37      20.261   7.853 -20.570  1.00  0.00           O
ATOM    586  N   ILE    38      19.127   6.925 -18.814  1.00  0.00           N
ATOM    587  H   ILE    38      18.270   6.986 -18.283  1.00  0.00           H
ATOM    588  CA  ILE    38      20.164   5.956 -18.293  1.00  0.00           C
ATOM    589  HA  ILE    38      21.101   6.469 -18.077  1.00  0.00           H
ATOM    590  CB  ILE    38      19.724   5.306 -16.953  1.00  0.00           C
ATOM    591  HB  ILE    38      18.671   5.100 -17.145  1.00  0.00           H
ATOM    592  CG2 ILE    38      20.293   3.901 -16.717  1.00  0.00           C
ATOM    593 HG21 ILE    38      19.803   3.192 -17.384  1.00  0.00           H
ATOM    594 HG22 ILE    38      21.341   3.950 -17.012  1.00  0.00           H
ATOM    595 HG23 ILE    38      20.244   3.572 -15.679  1.00  0.00           H
ATOM    596  CG1 ILE    38      20.066   6.228 -15.753  1.00  0.00           C
ATOM    597 HG12 ILE    38      19.847   7.237 -16.104  1.00  0.00           H
ATOM    598 HG13 ILE    38      19.432   5.927 -14.919  1.00  0.00           H
ATOM    599  CD1 ILE    38      21.476   6.198 -15.239  1.00  0.00           C
ATOM    600 HD11 ILE    38      21.817   5.296 -14.730  1.00  0.00           H
ATOM    601 HD12 ILE    38      22.173   6.310 -16.070  1.00  0.00           H
ATOM    602 HD13 ILE    38      21.572   6.987 -14.493  1.00  0.00           H
ATOM    603  C   ILE    38      20.496   4.834 -19.323  1.00  0.00           C
ATOM    604  O   ILE    38      21.656   4.482 -19.407  1.00  0.00           O
ATOM    605  N   ASN    39      19.564   4.373 -20.106  1.00  0.00           N
ATOM    606  H   ASN    39      18.600   4.486 -19.828  1.00  0.00           H
ATOM    607  CA  ASN    39      19.770   3.571 -21.223  1.00  0.00           C
ATOM    608  HA  ASN    39      20.364   2.803 -20.728  1.00  0.00           H
ATOM    609  CB  ASN    39      18.531   2.920 -21.756  1.00  0.00           C
ATOM    610  HB2 ASN    39      17.914   2.663 -20.895  1.00  0.00           H
ATOM    611  HB3 ASN    39      17.914   3.650 -22.279  1.00  0.00           H
ATOM    612  CG  ASN    39      18.674   1.731 -22.739  1.00  0.00           C
ATOM    613  OD1 ASN    39      19.354   0.799 -22.488  1.00  0.00           O
ATOM    614  ND2 ASN    39      17.950   1.647 -23.752  1.00  0.00           N
ATOM    615 HD21 ASN    39      18.082   0.838 -24.343  1.00  0.00           H
ATOM    616 HD22 ASN    39      17.164   2.279 -23.805  1.00  0.00           H
ATOM    617  C   ASN    39      20.730   4.275 -22.239  1.00  0.00           C
ATOM    618  O   ASN    39      21.791   3.761 -22.666  1.00  0.00           O
ATOM    619  N   ALA    40      20.435   5.541 -22.607  1.00  0.00           N
ATOM    620  H   ALA    40      19.563   5.946 -22.299  1.00  0.00           H
ATOM    621  CA  ALA    40      21.310   6.348 -23.477  1.00  0.00           C
ATOM    622  HA  ALA    40      21.625   5.729 -24.318  1.00  0.00           H
ATOM    623  CB  ALA    40      20.528   7.551 -23.925  1.00  0.00           C
ATOM    624  HB1 ALA    40      19.795   7.217 -24.659  1.00  0.00           H
ATOM    625  HB2 ALA    40      20.092   7.970 -23.018  1.00  0.00           H
ATOM    626  HB3 ALA    40      21.224   8.214 -24.440  1.00  0.00           H
ATOM    627  C   ALA    40      22.724   6.753 -22.834  1.00  0.00           C
ATOM    628  O   ALA    40      23.664   6.957 -23.601  1.00  0.00           O
ATOM    629  N   VAL    41      22.834   6.868 -21.483  1.00  0.00           N
ATOM    630  H   VAL    41      22.030   6.597 -20.935  1.00  0.00           H
ATOM    631  CA  VAL    41      24.170   6.921 -20.802  1.00  0.00           C
ATOM    632  HA  VAL    41      24.768   7.712 -21.254  1.00  0.00           H
ATOM    633  CB  VAL    41      23.988   7.421 -19.342  1.00  0.00           C
ATOM    634  HB  VAL    41      23.303   6.757 -18.815  1.00  0.00           H
ATOM    635  CG1 VAL    41      25.251   7.383 -18.501  1.00  0.00           C
ATOM    636 HG11 VAL    41      25.935   8.170 -18.821  1.00  0.00           H
ATOM    637 HG12 VAL    41      24.994   7.605 -17.465  1.00  0.00           H
ATOM    638 HG13 VAL    41      25.663   6.374 -18.512  1.00  0.00           H
ATOM    639  CG2 VAL    41      23.432   8.795 -19.216  1.00  0.00           C
ATOM    640 HG21 VAL    41      22.369   8.674 -19.419  1.00  0.00           H
ATOM    641 HG22 VAL    41      23.592   9.075 -18.174  1.00  0.00           H
ATOM    642 HG23 VAL    41      23.764   9.570 -19.906  1.00  0.00           H
ATOM    643  C   VAL    41      24.968   5.600 -20.861  1.00  0.00           C
ATOM    644  O   VAL    41      26.168   5.574 -21.062  1.00  0.00           O
ATOM    645  N   LEU    42      24.291   4.485 -20.912  1.00  0.00           N
ATOM    646  H   LEU    42      23.284   4.565 -20.912  1.00  0.00           H
ATOM    647  CA  LEU    42      24.969   3.214 -21.096  1.00  0.00           C
ATOM    648  HA  LEU    42      25.938   3.242 -20.599  1.00  0.00           H
ATOM    649  CB  LEU    42      24.071   2.080 -20.601  1.00  0.00           C
ATOM    650  HB2 LEU    42      23.038   2.363 -20.804  1.00  0.00           H
ATOM    651  HB3 LEU    42      24.327   1.138 -21.085  1.00  0.00           H
ATOM    652  CG  LEU    42      24.044   1.756 -19.141  1.00  0.00           C
ATOM    653  HG  LEU    42      24.211   2.603 -18.476  1.00  0.00           H
ATOM    654  CD1 LEU    42      22.717   1.197 -18.708  1.00  0.00           C
ATOM    655 HD11 LEU    42      22.587   0.148 -18.977  1.00  0.00           H
ATOM    656 HD12 LEU    42      22.596   1.214 -17.625  1.00  0.00           H
ATOM    657 HD13 LEU    42      21.847   1.545 -19.266  1.00  0.00           H
ATOM    658  CD2 LEU    42      25.070   0.688 -18.767  1.00  0.00           C
ATOM    659 HD21 LEU    42      25.185   0.811 -17.690  1.00  0.00           H
ATOM    660 HD22 LEU    42      24.768  -0.290 -19.141  1.00  0.00           H
ATOM    661 HD23 LEU    42      26.069   0.967 -19.103  1.00  0.00           H
ATOM    662  C   LEU    42      25.415   3.059 -22.580  1.00  0.00           C
ATOM    663  O   LEU    42      26.524   2.610 -22.848  1.00  0.00           O
ATOM    664  N   ILE    43      24.635   3.667 -23.558  1.00  0.00           N
ATOM    665  H   ILE    43      23.680   3.941 -23.375  1.00  0.00           H
ATOM    666  CA  ILE    43      25.164   3.766 -24.895  1.00  0.00           C
ATOM    667  HA  ILE    43      25.587   2.798 -25.164  1.00  0.00           H
ATOM    668  CB  ILE    43      23.954   4.165 -25.840  1.00  0.00           C
ATOM    669  HB  ILE    43      23.663   5.172 -25.542  1.00  0.00           H
ATOM    670  CG2 ILE    43      24.481   4.233 -27.283  1.00  0.00           C
ATOM    671 HG21 ILE    43      24.858   3.308 -27.720  1.00  0.00           H
ATOM    672 HG22 ILE    43      23.728   4.561 -27.999  1.00  0.00           H
ATOM    673 HG23 ILE    43      25.302   4.949 -27.246  1.00  0.00           H
ATOM    674  CG1 ILE    43      22.805   3.167 -25.826  1.00  0.00           C
ATOM    675 HG12 ILE    43      23.249   2.227 -26.156  1.00  0.00           H
ATOM    676 HG13 ILE    43      22.417   3.037 -24.816  1.00  0.00           H
ATOM    677  CD1 ILE    43      21.578   3.531 -26.657  1.00  0.00           C
ATOM    678 HD11 ILE    43      20.793   2.793 -26.492  1.00  0.00           H
ATOM    679 HD12 ILE    43      21.252   4.497 -26.271  1.00  0.00           H
ATOM    680 HD13 ILE    43      21.854   3.503 -27.711  1.00  0.00           H
ATOM    681  C   ILE    43      26.344   4.745 -25.012  1.00  0.00           C
ATOM    682  O   ILE    43      27.298   4.530 -25.758  1.00  0.00           O
ATOM    683  N   ASP    44      26.445   5.801 -24.149  1.00  0.00           N
ATOM    684  H   ASP    44      25.622   5.888 -23.571  1.00  0.00           H
ATOM    685  CA  ASP    44      27.598   6.698 -24.115  1.00  0.00           C
ATOM    686  HA  ASP    44      27.667   7.122 -25.117  1.00  0.00           H
ATOM    687  CB  ASP    44      27.253   7.905 -23.204  1.00  0.00           C
ATOM    688  HB2 ASP    44      26.335   8.347 -23.591  1.00  0.00           H
ATOM    689  HB3 ASP    44      27.137   7.531 -22.186  1.00  0.00           H
ATOM    690  CG  ASP    44      28.424   8.947 -23.106  1.00  0.00           C
ATOM    691  OD1 ASP    44      28.937   9.468 -24.114  1.00  0.00           O
ATOM    692  OD2 ASP    44      28.699   9.428 -22.045  1.00  0.00           O
ATOM    693  C   ASP    44      28.888   5.926 -23.680  1.00  0.00           C
ATOM    694  O   ASP    44      29.943   6.169 -24.242  1.00  0.00           O
ATOM    695  N   MET    45      28.826   5.060 -22.726  1.00  0.00           N
ATOM    696  H   MET    45      27.902   5.006 -22.322  1.00  0.00           H
ATOM    697  CA  MET    45      29.911   4.185 -22.191  1.00  0.00           C
ATOM    698  HA  MET    45      30.855   4.729 -22.158  1.00  0.00           H
ATOM    699  CB  MET    45      29.560   3.681 -20.773  1.00  0.00           C
ATOM    700  HB2 MET    45      28.577   3.209 -20.795  1.00  0.00           H
ATOM    701  HB3 MET    45      30.347   2.985 -20.484  1.00  0.00           H
ATOM    702  CG  MET    45      29.436   4.871 -19.840  1.00  0.00           C
ATOM    703  HG2 MET    45      30.395   5.381 -19.932  1.00  0.00           H
ATOM    704  HG3 MET    45      28.591   5.435 -20.234  1.00  0.00           H
ATOM    705  SD  MET    45      29.106   4.684 -18.063  1.00  0.00           S
ATOM    706  CE  MET    45      27.639   3.731 -18.008  1.00  0.00           C
ATOM    707  HE1 MET    45      26.864   4.221 -18.597  1.00  0.00           H
ATOM    708  HE2 MET    45      27.740   2.726 -18.418  1.00  0.00           H
ATOM    709  HE3 MET    45      27.263   3.609 -16.992  1.00  0.00           H
ATOM    710  C   MET    45      30.133   3.005 -23.143  1.00  0.00           C
ATOM    711  O   MET    45      31.185   2.359 -23.178  1.00  0.00           O
ATOM    712  N   GLU    46      29.175   2.637 -24.076  1.00  0.00           N
ATOM    713  H   GLU    46      28.244   3.004 -23.938  1.00  0.00           H
ATOM    714  CA  GLU    46      29.384   1.769 -25.254  1.00  0.00           C
ATOM    715  HA  GLU    46      29.842   0.850 -24.887  1.00  0.00           H
ATOM    716  CB  GLU    46      28.022   1.373 -25.968  1.00  0.00           C
ATOM    717  HB2 GLU    46      27.219   1.299 -25.235  1.00  0.00           H
ATOM    718  HB3 GLU    46      27.720   2.142 -26.679  1.00  0.00           H
ATOM    719  CG  GLU    46      28.038   0.069 -26.687  1.00  0.00           C
ATOM    720  HG2 GLU    46      28.904   0.056 -27.349  1.00  0.00           H
ATOM    721  HG3 GLU    46      27.946  -0.740 -25.962  1.00  0.00           H
ATOM    722  CD  GLU    46      26.781  -0.093 -27.629  1.00  0.00           C
ATOM    723  OE1 GLU    46      25.953  -0.965 -27.364  1.00  0.00           O
ATOM    724  OE2 GLU    46      26.499   0.711 -28.503  1.00  0.00           O
ATOM    725  C   GLU    46      30.280   2.330 -26.331  1.00  0.00           C
ATOM    726  O   GLU    46      31.204   1.653 -26.739  1.00  0.00           O
ATOM    727  N   ARG    47      30.114   3.603 -26.688  1.00  0.00           N
ATOM    728  H   ARG    47      29.347   4.106 -26.266  1.00  0.00           H
ATOM    729  CA  ARG    47      31.016   4.256 -27.624  1.00  0.00           C
ATOM    730  HA  ARG    47      31.010   3.595 -28.491  1.00  0.00           H
ATOM    731  CB  ARG    47      30.447   5.670 -27.962  1.00  0.00           C
ATOM    732  HB2 ARG    47      30.270   6.189 -27.019  1.00  0.00           H
ATOM    733  HB3 ARG    47      31.162   6.049 -28.692  1.00  0.00           H
ATOM    734  CG  ARG    47      29.015   5.538 -28.666  1.00  0.00           C
ATOM    735  HG2 ARG    47      29.068   4.757 -29.424  1.00  0.00           H
ATOM    736  HG3 ARG    47      28.295   5.244 -27.902  1.00  0.00           H
ATOM    737  CD  ARG    47      28.624   6.809 -29.358  1.00  0.00           C
ATOM    738  HD2 ARG    47      28.406   7.527 -28.567  1.00  0.00           H
ATOM    739  HD3 ARG    47      29.514   7.150 -29.888  1.00  0.00           H
ATOM    740  NE  ARG    47      27.555   6.564 -30.316  1.00  0.00           N
ATOM    741  HE  ARG    47      27.366   5.584 -30.470  1.00  0.00           H
ATOM    742  CZ  ARG    47      26.923   7.458 -31.064  1.00  0.00           C
ATOM    743  NH1 ARG    47      27.022   8.735 -30.825  1.00  0.00           N
ATOM    744 HH11 ARG    47      27.672   9.082 -30.134  1.00  0.00           H
ATOM    745 HH12 ARG    47      26.523   9.481 -31.288  1.00  0.00           H
ATOM    746  NH2 ARG    47      26.278   7.053 -32.108  1.00  0.00           N
ATOM    747 HH21 ARG    47      26.130   6.068 -32.273  1.00  0.00           H
ATOM    748 HH22 ARG    47      25.875   7.693 -32.778  1.00  0.00           H
ATOM    749  C   ARG    47      32.479   4.307 -27.088  1.00  0.00           C
ATOM    750  O   ARG    47      33.425   4.279 -27.899  1.00  0.00           O
ATOM    751  N   GLN    48      32.740   4.396 -25.801  1.00  0.00           N
ATOM    752  H   GLN    48      31.894   4.468 -25.254  1.00  0.00           H
ATOM    753  CA  GLN    48      34.012   4.194 -25.079  1.00  0.00           C
ATOM    754  HA  GLN    48      34.804   4.577 -25.723  1.00  0.00           H
ATOM    755  CB  GLN    48      33.896   4.898 -23.736  1.00  0.00           C
ATOM    756  HB2 GLN    48      32.962   4.535 -23.308  1.00  0.00           H
ATOM    757  HB3 GLN    48      34.762   4.644 -23.125  1.00  0.00           H
ATOM    758  CG  GLN    48      33.900   6.444 -23.806  1.00  0.00           C
ATOM    759  HG2 GLN    48      33.186   6.791 -24.552  1.00  0.00           H
ATOM    760  HG3 GLN    48      33.594   6.721 -22.797  1.00  0.00           H
ATOM    761  CD  GLN    48      35.255   7.037 -24.211  1.00  0.00           C
ATOM    762  OE1 GLN    48      36.163   6.383 -24.824  1.00  0.00           O
ATOM    763  NE2 GLN    48      35.588   8.249 -23.711  1.00  0.00           N
ATOM    764 HE21 GLN    48      36.467   8.726 -23.858  1.00  0.00           H
ATOM    765 HE22 GLN    48      34.872   8.776 -23.232  1.00  0.00           H
ATOM    766  C   GLN    48      34.403   2.740 -24.770  1.00  0.00           C
ATOM    767  O   GLN    48      35.515   2.548 -24.259  1.00  0.00           O
ATOM    768  N   GLY    49      33.557   1.765 -25.072  1.00  0.00           N
ATOM    769  H   GLY    49      32.727   2.024 -25.585  1.00  0.00           H
ATOM    770  CA  GLY    49      33.987   0.363 -25.054  1.00  0.00           C
ATOM    771  HA2 GLY    49      33.265  -0.190 -25.655  1.00  0.00           H
ATOM    772  HA3 GLY    49      34.973   0.237 -25.500  1.00  0.00           H
ATOM    773  C   GLY    49      34.090  -0.186 -23.647  1.00  0.00           C
ATOM    774  O   GLY    49      34.930  -1.086 -23.400  1.00  0.00           O
ATOM    775  N   ASP    50      33.380   0.360 -22.675  1.00  0.00           N
ATOM    776  H   ASP    50      32.814   1.178 -22.848  1.00  0.00           H
ATOM    777  CA  ASP    50      33.345  -0.167 -21.333  1.00  0.00           C
ATOM    778  HA  ASP    50      34.298  -0.641 -21.100  1.00  0.00           H
ATOM    779  CB  ASP    50      33.223   1.012 -20.322  1.00  0.00           C
ATOM    780  HB2 ASP    50      32.391   1.645 -20.627  1.00  0.00           H
ATOM    781  HB3 ASP    50      32.898   0.587 -19.372  1.00  0.00           H
ATOM    782  CG  ASP    50      34.482   1.894 -20.058  1.00  0.00           C
ATOM    783  OD1 ASP    50      34.341   3.055 -19.644  1.00  0.00           O
ATOM    784  OD2 ASP    50      35.597   1.437 -20.122  1.00  0.00           O
ATOM    785  C   ASP    50      32.272  -1.167 -21.038  1.00  0.00           C
ATOM    786  O   ASP    50      32.380  -1.898 -20.033  1.00  0.00           O
ATOM    787  N   VAL    51      31.262  -1.252 -21.928  1.00  0.00           N
ATOM    788  H   VAL    51      31.272  -0.771 -22.816  1.00  0.00           H
ATOM    789  CA  VAL    51      30.087  -2.005 -21.801  1.00  0.00           C
ATOM    790  HA  VAL    51      30.355  -2.977 -21.388  1.00  0.00           H
ATOM    791  CB  VAL    51      29.002  -1.377 -20.825  1.00  0.00           C
ATOM    792  HB  VAL    51      28.099  -1.985 -20.865  1.00  0.00           H
ATOM    793  CG1 VAL    51      29.195  -1.251 -19.270  1.00  0.00           C
ATOM    794 HG11 VAL    51      28.277  -1.024 -18.727  1.00  0.00           H
ATOM    795 HG12 VAL    51      29.599  -2.172 -18.850  1.00  0.00           H
ATOM    796 HG13 VAL    51      29.922  -0.468 -19.054  1.00  0.00           H
ATOM    797  CG2 VAL    51      28.595   0.042 -21.382  1.00  0.00           C
ATOM    798 HG21 VAL    51      27.509   0.128 -21.368  1.00  0.00           H
ATOM    799 HG22 VAL    51      29.095   0.787 -20.763  1.00  0.00           H
ATOM    800 HG23 VAL    51      29.034   0.187 -22.369  1.00  0.00           H
ATOM    801  C   VAL    51      29.294  -2.370 -23.126  1.00  0.00           C
ATOM    802  O   VAL    51      29.513  -1.736 -24.172  1.00  0.00           O
ATOM    803  N   TYR    52      28.474  -3.430 -22.997  1.00  0.00           N
ATOM    804  H   TYR    52      28.307  -3.908 -22.123  1.00  0.00           H
ATOM    805  CA  TYR    52      27.663  -3.931 -24.116  1.00  0.00           C
ATOM    806  HA  TYR    52      27.445  -3.040 -24.706  1.00  0.00           H
ATOM    807  CB  TYR    52      28.478  -4.847 -25.064  1.00  0.00           C
ATOM    808  HB2 TYR    52      27.822  -5.045 -25.912  1.00  0.00           H
ATOM    809  HB3 TYR    52      29.349  -4.351 -25.492  1.00  0.00           H
ATOM    810  CG  TYR    52      28.808  -6.099 -24.366  1.00  0.00           C
ATOM    811  CD1 TYR    52      29.680  -6.110 -23.244  1.00  0.00           C
ATOM    812  HD1 TYR    52      30.148  -5.227 -22.835  1.00  0.00           H
ATOM    813  CE1 TYR    52      29.917  -7.314 -22.501  1.00  0.00           C
ATOM    814  HE1 TYR    52      30.632  -7.300 -21.691  1.00  0.00           H
ATOM    815  CZ  TYR    52      29.312  -8.510 -22.860  1.00  0.00           C
ATOM    816  OH  TYR    52      29.452  -9.610 -22.067  1.00  0.00           O
ATOM    817  HH  TYR    52      30.042  -9.427 -21.332  1.00  0.00           H
ATOM    818  CE2 TYR    52      28.494  -8.410 -23.907  1.00  0.00           C
ATOM    819  HE2 TYR    52      28.108  -9.358 -24.251  1.00  0.00           H
ATOM    820  CD2 TYR    52      28.269  -7.300 -24.747  1.00  0.00           C
ATOM    821  HD2 TYR    52      27.657  -7.351 -25.635  1.00  0.00           H
ATOM    822  C   TYR    52      26.305  -4.553 -23.780  1.00  0.00           C
ATOM    823  O   TYR    52      26.115  -5.001 -22.662  1.00  0.00           O
ATOM    824  N   ARG    53      25.389  -4.439 -24.730  1.00  0.00           N
ATOM    825  H   ARG    53      25.733  -4.167 -25.640  1.00  0.00           H
ATOM    826  CA  ARG    53      23.973  -4.980 -24.727  1.00  0.00           C
ATOM    827  HA  ARG    53      23.545  -4.938 -23.725  1.00  0.00           H
ATOM    828  CB  ARG    53      23.166  -4.140 -25.706  1.00  0.00           C
ATOM    829  HB2 ARG    53      23.714  -4.293 -26.635  1.00  0.00           H
ATOM    830  HB3 ARG    53      22.178  -4.598 -25.742  1.00  0.00           H
ATOM    831  CG  ARG    53      23.046  -2.647 -25.324  1.00  0.00           C
ATOM    832  HG2 ARG    53      22.449  -2.588 -24.414  1.00  0.00           H
ATOM    833  HG3 ARG    53      24.024  -2.174 -25.243  1.00  0.00           H
ATOM    834  CD  ARG    53      22.237  -1.862 -26.375  1.00  0.00           C
ATOM    835  HD2 ARG    53      21.618  -2.471 -27.033  1.00  0.00           H
ATOM    836  HD3 ARG    53      21.622  -1.145 -25.831  1.00  0.00           H
ATOM    837  NE  ARG    53      23.146  -1.073 -27.182  1.00  0.00           N
ATOM    838  HE  ARG    53      24.137  -1.264 -27.142  1.00  0.00           H
ATOM    839  CZ  ARG    53      22.852  -0.164 -28.045  1.00  0.00           C
ATOM    840  NH1 ARG    53      21.607   0.004 -28.477  1.00  0.00           N
ATOM    841 HH11 ARG    53      20.863  -0.479 -27.994  1.00  0.00           H
ATOM    842 HH12 ARG    53      21.330   0.635 -29.216  1.00  0.00           H
ATOM    843  NH2 ARG    53      23.739   0.588 -28.525  1.00  0.00           N
ATOM    844 HH21 ARG    53      24.696   0.359 -28.295  1.00  0.00           H
ATOM    845 HH22 ARG    53      23.396   1.328 -29.122  1.00  0.00           H
ATOM    846  C   ARG    53      23.833  -6.408 -25.216  1.00  0.00           C
ATOM    847  O   ARG    53      24.591  -6.850 -26.128  1.00  0.00           O
ATOM    848  N   GLN    54      22.898  -7.164 -24.565  1.00  0.00           N
ATOM    849  H   GLN    54      22.443  -6.708 -23.788  1.00  0.00           H
ATOM    850  CA  GLN    54      22.200  -8.390 -25.012  1.00  0.00           C
ATOM    851  HA  GLN    54      22.343  -8.454 -26.090  1.00  0.00           H
ATOM    852  CB  GLN    54      22.928  -9.630 -24.384  1.00  0.00           C
ATOM    853  HB2 GLN    54      22.839  -9.480 -23.308  1.00  0.00           H
ATOM    854  HB3 GLN    54      22.414 -10.536 -24.704  1.00  0.00           H
ATOM    855  CG  GLN    54      24.410  -9.861 -24.713  1.00  0.00           C
ATOM    856  HG2 GLN    54      24.529 -10.065 -25.777  1.00  0.00           H
ATOM    857  HG3 GLN    54      24.969  -8.929 -24.627  1.00  0.00           H
ATOM    858  CD  GLN    54      25.004 -11.104 -23.956  1.00  0.00           C
ATOM    859  OE1 GLN    54      24.567 -11.465 -22.844  1.00  0.00           O
ATOM    860  NE2 GLN    54      26.109 -11.578 -24.488  1.00  0.00           N
ATOM    861 HE21 GLN    54      26.426 -12.414 -24.018  1.00  0.00           H
ATOM    862 HE22 GLN    54      26.417 -11.213 -25.377  1.00  0.00           H
ATOM    863  C   GLN    54      20.668  -8.538 -24.761  1.00  0.00           C
ATOM    864  O   GLN    54      20.269  -8.697 -23.599  1.00  0.00           O
ATOM    865  N   GLY    55      19.912  -8.436 -25.863  1.00  0.00           N
ATOM    866  H   GLY    55      20.398  -8.298 -26.738  1.00  0.00           H
ATOM    867  CA  GLY    55      18.457  -8.460 -25.873  1.00  0.00           C
ATOM    868  HA2 GLY    55      18.032  -8.845 -26.800  1.00  0.00           H
ATOM    869  HA3 GLY    55      18.188  -9.074 -25.014  1.00  0.00           H
ATOM    870  C   GLY    55      17.882  -7.129 -25.533  1.00  0.00           C
ATOM    871  O   GLY    55      18.552  -6.168 -25.090  1.00  0.00           O
ATOM    872  N   THR    56      16.564  -7.084 -25.677  1.00  0.00           N
ATOM    873  H   THR    56      15.982  -7.865 -25.945  1.00  0.00           H
ATOM    874  CA  THR    56      15.804  -5.845 -25.498  1.00  0.00           C
ATOM    875  HA  THR    56      16.432  -5.102 -25.006  1.00  0.00           H
ATOM    876  CB  THR    56      15.249  -5.294 -26.800  1.00  0.00           C
ATOM    877  HB  THR    56      14.802  -4.359 -26.461  1.00  0.00           H
ATOM    878  CG2 THR    56      16.292  -5.122 -27.952  1.00  0.00           C
ATOM    879 HG21 THR    56      17.197  -4.648 -27.572  1.00  0.00           H
ATOM    880 HG22 THR    56      16.510  -6.068 -28.449  1.00  0.00           H
ATOM    881 HG23 THR    56      15.859  -4.416 -28.660  1.00  0.00           H
ATOM    882  OG1 THR    56      14.196  -6.178 -27.268  1.00  0.00           O
ATOM    883  HG1 THR    56      13.453  -5.993 -26.688  1.00  0.00           H
ATOM    884  C   THR    56      14.637  -6.005 -24.506  1.00  0.00           C
ATOM    885  O   THR    56      14.148  -5.039 -23.992  1.00  0.00           O
ATOM    886  N   THR    57      14.342  -7.299 -24.147  1.00  0.00           N
ATOM    887  H   THR    57      14.847  -8.014 -24.651  1.00  0.00           H
ATOM    888  CA  THR    57      13.361  -7.743 -23.154  1.00  0.00           C
ATOM    889  HA  THR    57      13.282  -6.960 -22.401  1.00  0.00           H
ATOM    890  CB  THR    57      11.934  -7.801 -23.823  1.00  0.00           C
ATOM    891  HB  THR    57      11.583  -6.797 -24.061  1.00  0.00           H
ATOM    892  CG2 THR    57      11.923  -8.631 -25.124  1.00  0.00           C
ATOM    893 HG21 THR    57      10.946  -8.693 -25.604  1.00  0.00           H
ATOM    894 HG22 THR    57      12.679  -8.327 -25.847  1.00  0.00           H
ATOM    895 HG23 THR    57      12.006  -9.679 -24.835  1.00  0.00           H
ATOM    896  OG1 THR    57      11.024  -8.373 -22.914  1.00  0.00           O
ATOM    897  HG1 THR    57      10.269  -7.793 -23.029  1.00  0.00           H
ATOM    898  C   THR    57      13.772  -8.976 -22.389  1.00  0.00           C
ATOM    899  O   THR    57      13.618 -10.151 -22.760  1.00  0.00           O
ATOM    900  N   PRO    58      14.451  -8.780 -21.245  1.00  0.00           N
ATOM    901  CD  PRO    58      14.925  -9.919 -20.453  1.00  0.00           C
ATOM    902  HD2 PRO    58      15.961 -10.152 -20.699  1.00  0.00           H
ATOM    903  HD3 PRO    58      14.335 -10.836 -20.481  1.00  0.00           H
ATOM    904  CG  PRO    58      15.048  -9.399 -18.969  1.00  0.00           C
ATOM    905  HG2 PRO    58      15.933  -9.763 -18.445  1.00  0.00           H
ATOM    906  HG3 PRO    58      14.167  -9.642 -18.375  1.00  0.00           H
ATOM    907  CB  PRO    58      15.206  -7.869 -19.117  1.00  0.00           C
ATOM    908  HB2 PRO    58      16.232  -7.574 -18.895  1.00  0.00           H
ATOM    909  HB3 PRO    58      14.576  -7.368 -18.383  1.00  0.00           H
ATOM    910  CA  PRO    58      14.868  -7.501 -20.558  1.00  0.00           C
ATOM    911  HA  PRO    58      14.033  -6.801 -20.560  1.00  0.00           H
ATOM    912  C   PRO    58      16.178  -6.829 -21.208  1.00  0.00           C
ATOM    913  O   PRO    58      16.954  -7.607 -21.760  1.00  0.00           O
ATOM    914  N   PRO    59      16.226  -5.469 -21.265  1.00  0.00           N
ATOM    915  CD  PRO    59      15.213  -4.460 -20.766  1.00  0.00           C
ATOM    916  HD2 PRO    59      15.026  -4.449 -19.692  1.00  0.00           H
ATOM    917  HD3 PRO    59      14.300  -4.803 -21.252  1.00  0.00           H
ATOM    918  CG  PRO    59      15.662  -3.144 -21.334  1.00  0.00           C
ATOM    919  HG2 PRO    59      16.053  -2.586 -20.482  1.00  0.00           H
ATOM    920  HG3 PRO    59      14.940  -2.469 -21.793  1.00  0.00           H
ATOM    921  CB  PRO    59      16.752  -3.422 -22.302  1.00  0.00           C
ATOM    922  HB2 PRO    59      17.508  -2.637 -22.331  1.00  0.00           H
ATOM    923  HB3 PRO    59      16.252  -3.488 -23.268  1.00  0.00           H
ATOM    924  CA  PRO    59      17.363  -4.780 -21.870  1.00  0.00           C
ATOM    925  HA  PRO    59      17.674  -5.267 -22.794  1.00  0.00           H
ATOM    926  C   PRO    59      18.500  -4.741 -20.838  1.00  0.00           C
ATOM    927  O   PRO    59      18.621  -3.862 -20.056  1.00  0.00           O
ATOM    928  N   ILE    60      19.152  -5.887 -20.750  1.00  0.00           N
ATOM    929  H   ILE    60      18.945  -6.610 -21.425  1.00  0.00           H
ATOM    930  CA  ILE    60      20.244  -6.239 -19.896  1.00  0.00           C
ATOM    931  HA  ILE    60      20.166  -5.713 -18.945  1.00  0.00           H
ATOM    932  CB  ILE    60      20.376  -7.810 -19.644  1.00  0.00           C
ATOM    933  HB  ILE    60      20.441  -8.256 -20.637  1.00  0.00           H
ATOM    934  CG2 ILE    60      21.734  -8.108 -18.970  1.00  0.00           C
ATOM    935 HG21 ILE    60      22.500  -7.710 -19.636  1.00  0.00           H
ATOM    936 HG22 ILE    60      21.812  -7.622 -17.997  1.00  0.00           H
ATOM    937 HG23 ILE    60      21.933  -9.176 -18.883  1.00  0.00           H
ATOM    938  CG1 ILE    60      19.198  -8.367 -18.865  1.00  0.00           C
ATOM    939 HG12 ILE    60      18.917  -7.803 -17.976  1.00  0.00           H
ATOM    940 HG13 ILE    60      18.387  -8.283 -19.588  1.00  0.00           H
ATOM    941  CD1 ILE    60      19.317  -9.928 -18.571  1.00  0.00           C
ATOM    942 HD11 ILE    60      20.200 -10.210 -17.996  1.00  0.00           H
ATOM    943 HD12 ILE    60      18.458 -10.389 -18.083  1.00  0.00           H
ATOM    944 HD13 ILE    60      19.528 -10.441 -19.509  1.00  0.00           H
ATOM    945  C   ILE    60      21.484  -5.662 -20.654  1.00  0.00           C
ATOM    946  O   ILE    60      21.610  -5.894 -21.913  1.00  0.00           O
ATOM    947  N   TRP    61      22.336  -5.010 -19.796  1.00  0.00           N
ATOM    948  H   TRP    61      22.047  -4.928 -18.831  1.00  0.00           H
ATOM    949  CA  TRP    61      23.727  -4.581 -20.183  1.00  0.00           C
ATOM    950  HA  TRP    61      23.846  -4.727 -21.256  1.00  0.00           H
ATOM    951  CB  TRP    61      23.893  -3.094 -19.852  1.00  0.00           C
ATOM    952  HB2 TRP    61      23.531  -2.816 -18.863  1.00  0.00           H
ATOM    953  HB3 TRP    61      24.961  -2.878 -19.842  1.00  0.00           H
ATOM    954  CG  TRP    61      23.327  -2.149 -20.824  1.00  0.00           C
ATOM    955  CD1 TRP    61      22.015  -1.980 -21.000  1.00  0.00           C
ATOM    956  HD1 TRP    61      21.254  -2.371 -20.342  1.00  0.00           H
ATOM    957  NE1 TRP    61      21.811  -0.948 -21.886  1.00  0.00           N
ATOM    958  HE1 TRP    61      20.945  -0.429 -21.914  1.00  0.00           H
ATOM    959  CE2 TRP    61      22.982  -0.586 -22.504  1.00  0.00           C
ATOM    960  CZ2 TRP    61      23.248   0.277 -23.592  1.00  0.00           C
ATOM    961  HZ2 TRP    61      22.433   0.864 -23.989  1.00  0.00           H
ATOM    962  CH2 TRP    61      24.557   0.285 -24.115  1.00  0.00           C
ATOM    963  HH2 TRP    61      24.869   0.882 -24.959  1.00  0.00           H
ATOM    964  CZ3 TRP    61      25.475  -0.704 -23.698  1.00  0.00           C
ATOM    965  HZ3 TRP    61      26.413  -0.827 -24.218  1.00  0.00           H
ATOM    966  CE3 TRP    61      25.181  -1.409 -22.548  1.00  0.00           C
ATOM    967  HE3 TRP    61      25.991  -1.848 -21.984  1.00  0.00           H
ATOM    968  CD2 TRP    61      23.936  -1.454 -21.929  1.00  0.00           C
ATOM    969  C   TRP    61      24.803  -5.229 -19.316  1.00  0.00           C
ATOM    970  O   TRP    61      24.610  -5.463 -18.107  1.00  0.00           O
ATOM    971  N   HIE    62      25.953  -5.526 -19.938  1.00  0.00           N
ATOM    972  H   HIE    62      26.043  -5.337 -20.926  1.00  0.00           H
ATOM    973  CA  HIE    62      27.021  -6.357 -19.401  1.00  0.00           C
ATOM    974  HA  HIE    62      26.851  -6.718 -18.387  1.00  0.00           H
ATOM    975  CB  HIE    62      27.171  -7.625 -20.241  1.00  0.00           C
ATOM    976  HB2 HIE    62      27.179  -7.524 -21.326  1.00  0.00           H
ATOM    977  HB3 HIE    62      28.108  -8.159 -20.080  1.00  0.00           H
ATOM    978  CG  HIE    62      26.050  -8.639 -20.008  1.00  0.00           C
ATOM    979  ND1 HIE    62      25.970  -9.389 -18.877  1.00  0.00           N
ATOM    980  CE1 HIE    62      24.920 -10.255 -19.037  1.00  0.00           C
ATOM    981  HE1 HIE    62      24.539 -10.959 -18.312  1.00  0.00           H
ATOM    982  NE2 HIE    62      24.402 -10.015 -20.226  1.00  0.00           N
ATOM    983  HE2 HIE    62      23.620 -10.552 -20.571  1.00  0.00           H
ATOM    984  CD2 HIE    62      25.058  -9.009 -20.846  1.00  0.00           C
ATOM    985  HD2 HIE    62      24.907  -8.647 -21.852  1.00  0.00           H
ATOM    986  C   HIE    62      28.367  -5.581 -19.499  1.00  0.00           C
ATOM    987  O   HIE    62      28.697  -4.833 -20.372  1.00  0.00           O
ATOM    988  N   LEU    63      29.172  -5.827 -18.405  1.00  0.00           N
ATOM    989  H   LEU    63      28.782  -6.328 -17.619  1.00  0.00           H
ATOM    990  CA  LEU    63      30.503  -5.211 -18.182  1.00  0.00           C
ATOM    991  HA  LEU    63      30.261  -4.201 -18.511  1.00  0.00           H
ATOM    992  CB  LEU    63      30.712  -5.303 -16.687  1.00  0.00           C
ATOM    993  HB2 LEU    63      29.795  -4.953 -16.212  1.00  0.00           H
ATOM    994  HB3 LEU    63      30.708  -6.351 -16.389  1.00  0.00           H
ATOM    995  CG  LEU    63      31.926  -4.547 -16.142  1.00  0.00           C
ATOM    996  HG  LEU    63      32.833  -4.863 -16.656  1.00  0.00           H
ATOM    997  CD1 LEU    63      31.787  -3.043 -16.347  1.00  0.00           C
ATOM    998 HD11 LEU    63      32.477  -2.433 -15.764  1.00  0.00           H
ATOM    999 HD12 LEU    63      31.939  -2.613 -17.337  1.00  0.00           H
ATOM   1000 HD13 LEU    63      30.803  -2.738 -15.989  1.00  0.00           H
ATOM   1001  CD2 LEU    63      31.886  -4.854 -14.633  1.00  0.00           C
ATOM   1002 HD21 LEU    63      32.801  -4.550 -14.125  1.00  0.00           H
ATOM   1003 HD22 LEU    63      31.180  -4.187 -14.138  1.00  0.00           H
ATOM   1004 HD23 LEU    63      31.620  -5.895 -14.450  1.00  0.00           H
ATOM   1005  C   LEU    63      31.708  -5.806 -18.977  1.00  0.00           C
ATOM   1006  O   LEU    63      31.886  -6.996 -19.090  1.00  0.00           O
ATOM   1007  N   THR    64      32.394  -4.974 -19.744  1.00  0.00           N
ATOM   1008  H   THR    64      32.128  -4.000 -19.732  1.00  0.00           H
ATOM   1009  CA  THR    64      33.594  -5.307 -20.554  1.00  0.00           C
ATOM   1010  HA  THR    64      33.284  -6.196 -21.103  1.00  0.00           H
ATOM   1011  CB  THR    64      33.869  -4.223 -21.629  1.00  0.00           C
ATOM   1012  HB  THR    64      34.188  -3.306 -21.134  1.00  0.00           H
ATOM   1013  CG2 THR    64      35.024  -4.652 -22.531  1.00  0.00           C
ATOM   1014 HG21 THR    64      34.976  -5.740 -22.571  1.00  0.00           H
ATOM   1015 HG22 THR    64      34.807  -4.338 -23.552  1.00  0.00           H
ATOM   1016 HG23 THR    64      35.980  -4.262 -22.181  1.00  0.00           H
ATOM   1017  OG1 THR    64      32.787  -3.998 -22.418  1.00  0.00           O
ATOM   1018  HG1 THR    64      32.238  -3.370 -21.944  1.00  0.00           H
ATOM   1019  C   THR    64      34.819  -5.605 -19.729  1.00  0.00           C
ATOM   1020  O   THR    64      35.059  -4.892 -18.683  1.00  0.00           O
ATOM   1021  N   ASP    65      35.567  -6.674 -19.988  1.00  0.00           N
ATOM   1022  H   ASP    65      35.327  -7.380 -20.669  1.00  0.00           H
ATOM   1023  CA  ASP    65      36.846  -6.887 -19.391  1.00  0.00           C
ATOM   1024  HA  ASP    65      36.916  -6.584 -18.346  1.00  0.00           H
ATOM   1025  CB  ASP    65      37.189  -8.367 -19.380  1.00  0.00           C
ATOM   1026  HB2 ASP    65      37.394  -8.678 -20.405  1.00  0.00           H
ATOM   1027  HB3 ASP    65      38.088  -8.529 -18.786  1.00  0.00           H
ATOM   1028  CG  ASP    65      36.170  -9.359 -18.739  1.00  0.00           C
ATOM   1029  OD1 ASP    65      36.074  -9.335 -17.492  1.00  0.00           O
ATOM   1030  OD2 ASP    65      35.869 -10.379 -19.462  1.00  0.00           O
ATOM   1031  C   ASP    65      38.008  -6.067 -19.981  1.00  0.00           C
ATOM   1032  O   ASP    65      38.300  -6.338 -21.162  1.00  0.00           O
ATOM   1033  OXT ASP    65      38.523  -5.168 -19.362  1.00  0.00           O
TER    1034      ASP    65
HETATM 1035 HO5' DG5    66       6.003  17.013 -27.576  1.00  0.00           H
HETATM 1036  O5' DG5    66       6.434  17.725 -28.054  1.00  0.00           O
HETATM 1037  C5' DG5    66       6.259  18.966 -27.425  1.00  0.00           C
HETATM 1038  H5' DG5    66       5.239  19.350 -27.461  1.00  0.00           H
HETATM 1039 H5'' DG5    66       6.836  19.737 -27.934  1.00  0.00           H
HETATM 1040  C4' DG5    66       6.377  18.817 -25.950  1.00  0.00           C
HETATM 1041  H4' DG5    66       6.143  19.751 -25.438  1.00  0.00           H
HETATM 1042  O4' DG5    66       5.496  17.906 -25.413  1.00  0.00           O
HETATM 1043  C1' DG5    66       6.093  16.882 -24.643  1.00  0.00           C
HETATM 1044  H1' DG5    66       6.107  17.302 -23.638  1.00  0.00           H
HETATM 1045  N9  DG5    66       5.358  15.601 -24.690  1.00  0.00           N
HETATM 1046  C8  DG5    66       4.644  14.907 -23.675  1.00  0.00           C
HETATM 1047  H8  DG5    66       4.699  15.242 -22.650  1.00  0.00           H
HETATM 1048  N7  DG5    66       3.932  13.877 -24.079  1.00  0.00           N
HETATM 1049  C5  DG5    66       4.192  13.773 -25.383  1.00  0.00           C
HETATM 1050  C6  DG5    66       3.731  12.919 -26.445  1.00  0.00           C
HETATM 1051  O6  DG5    66       2.921  11.994 -26.289  1.00  0.00           O
HETATM 1052  N1  DG5    66       4.249  13.153 -27.745  1.00  0.00           N
HETATM 1053  H1  DG5    66       3.840  12.622 -28.501  1.00  0.00           H
HETATM 1054  C2  DG5    66       5.232  14.124 -27.929  1.00  0.00           C
HETATM 1055  N2  DG5    66       5.586  14.387 -29.126  1.00  0.00           N
HETATM 1056  H21 DG5    66       5.085  14.092 -29.952  1.00  0.00           H
HETATM 1057  H22 DG5    66       6.092  15.243 -29.302  1.00  0.00           H
HETATM 1058  N3  DG5    66       5.662  15.011 -27.036  1.00  0.00           N
HETATM 1059  C4  DG5    66       5.118  14.798 -25.786  1.00  0.00           C
HETATM 1060  C3' DG5    66       7.720  18.269 -25.477  1.00  0.00           C
HETATM 1061  H3' DG5    66       8.452  18.564 -26.229  1.00  0.00           H
HETATM 1062  C2' DG5    66       7.498  16.808 -25.313  1.00  0.00           C
HETATM 1063  H2' DG5    66       7.596  16.261 -26.251  1.00  0.00           H
HETATM 1064 H2'' DG5    66       8.251  16.379 -24.652  1.00  0.00           H
HETATM 1065  O3' DG5    66       8.031  18.785 -24.203  1.00  0.00           O
ATOM   1066  P   DG     67       9.472  18.578 -23.462  1.00  0.00           P
ATOM   1067  OP1 DG     67       9.549  19.430 -22.226  1.00  0.00           O
ATOM   1068  OP2 DG     67      10.501  18.710 -24.493  1.00  0.00           O
ATOM   1069  O5' DG     67       9.668  17.057 -22.890  1.00  0.00           O
ATOM   1070  C5' DG     67       8.869  16.707 -21.709  1.00  0.00           C
ATOM   1071  H5' DG     67       7.866  17.126 -21.787  1.00  0.00           H
ATOM   1072 H5'' DG     67       9.359  17.186 -20.861  1.00  0.00           H
ATOM   1073  C4' DG     67       8.556  15.245 -21.550  1.00  0.00           C
ATOM   1074  H4' DG     67       8.083  15.121 -20.577  1.00  0.00           H
ATOM   1075  O4' DG     67       7.717  14.890 -22.606  1.00  0.00           O
ATOM   1076  C1' DG     67       7.610  13.498 -22.677  1.00  0.00           C
ATOM   1077  H1' DG     67       6.684  13.296 -22.138  1.00  0.00           H
ATOM   1078  N9  DG     67       7.403  12.911 -24.002  1.00  0.00           N
ATOM   1079  C8  DG     67       8.107  13.249 -25.138  1.00  0.00           C
ATOM   1080  H8  DG     67       8.740  14.124 -25.158  1.00  0.00           H
ATOM   1081  N7  DG     67       7.837  12.540 -26.189  1.00  0.00           N
ATOM   1082  C5  DG     67       6.890  11.621 -25.647  1.00  0.00           C
ATOM   1083  C6  DG     67       6.252  10.454 -26.200  1.00  0.00           C
ATOM   1084  O6  DG     67       6.348   9.985 -27.343  1.00  0.00           O
ATOM   1085  N1  DG     67       5.275   9.783 -25.378  1.00  0.00           N
ATOM   1086  H1  DG     67       4.667   9.045 -25.702  1.00  0.00           H
ATOM   1087  C2  DG     67       4.965  10.304 -24.205  1.00  0.00           C
ATOM   1088  N2  DG     67       4.040   9.671 -23.569  1.00  0.00           N
ATOM   1089  H21 DG     67       3.449   9.074 -24.129  1.00  0.00           H
ATOM   1090  H22 DG     67       3.789   9.935 -22.627  1.00  0.00           H
ATOM   1091  N3  DG     67       5.595  11.250 -23.585  1.00  0.00           N
ATOM   1092  C4  DG     67       6.562  11.868 -24.352  1.00  0.00           C
ATOM   1093  C3' DG     67       9.675  14.140 -21.613  1.00  0.00           C
ATOM   1094  H3' DG     67      10.312  14.413 -22.454  1.00  0.00           H
ATOM   1095  C2' DG     67       8.827  12.917 -22.170  1.00  0.00           C
ATOM   1096  H2' DG     67       9.343  12.338 -22.936  1.00  0.00           H
ATOM   1097 H2'' DG     67       8.531  12.346 -21.290  1.00  0.00           H
ATOM   1098  O3' DG     67      10.367  13.842 -20.415  1.00  0.00           O
ATOM   1099  P   DG     68      11.709  12.890 -20.443  1.00  0.00           P
ATOM   1100  OP1 DG     68      12.620  13.144 -19.266  1.00  0.00           O
ATOM   1101  OP2 DG     68      12.245  12.840 -21.824  1.00  0.00           O
ATOM   1102  O5' DG     68      11.056  11.538 -20.262  1.00  0.00           O
ATOM   1103  C5' DG     68      10.177  11.303 -19.172  1.00  0.00           C
ATOM   1104  H5' DG     68       9.300  11.932 -19.326  1.00  0.00           H
ATOM   1105 H5'' DG     68      10.652  11.535 -18.219  1.00  0.00           H
ATOM   1106  C4' DG     68       9.620   9.860 -19.187  1.00  0.00           C
ATOM   1107  H4' DG     68       9.061   9.661 -18.273  1.00  0.00           H
ATOM   1108  O4' DG     68       8.798   9.688 -20.319  1.00  0.00           O
ATOM   1109  C1' DG     68       8.880   8.281 -20.603  1.00  0.00           C
ATOM   1110  H1' DG     68       8.295   7.789 -19.827  1.00  0.00           H
ATOM   1111  N9  DG     68       8.372   7.765 -21.875  1.00  0.00           N
ATOM   1112  C8  DG     68       7.463   6.716 -21.954  1.00  0.00           C
ATOM   1113  H8  DG     68       7.093   6.212 -21.073  1.00  0.00           H
ATOM   1114  N7  DG     68       7.067   6.478 -23.205  1.00  0.00           N
ATOM   1115  C5  DG     68       7.792   7.436 -23.921  1.00  0.00           C
ATOM   1116  C6  DG     68       7.716   7.636 -25.317  1.00  0.00           C
ATOM   1117  O6  DG     68       7.037   7.053 -26.106  1.00  0.00           O
ATOM   1118  N1  DG     68       8.546   8.679 -25.763  1.00  0.00           N
ATOM   1119  H1  DG     68       8.558   8.868 -26.755  1.00  0.00           H
ATOM   1120  C2  DG     68       9.338   9.417 -24.908  1.00  0.00           C
ATOM   1121  N2  DG     68      10.047  10.338 -25.464  1.00  0.00           N
ATOM   1122  H21 DG     68       9.846  10.460 -26.446  1.00  0.00           H
ATOM   1123  H22 DG     68      10.230  11.209 -24.986  1.00  0.00           H
ATOM   1124  N3  DG     68       9.378   9.259 -23.581  1.00  0.00           N
ATOM   1125  C4  DG     68       8.601   8.202 -23.181  1.00  0.00           C
ATOM   1126  C3' DG     68      10.752   8.818 -19.264  1.00  0.00           C
ATOM   1127  H3' DG     68      11.636   9.281 -19.702  1.00  0.00           H
ATOM   1128  C2' DG     68      10.263   7.834 -20.315  1.00  0.00           C
ATOM   1129  H2' DG     68      10.943   8.035 -21.143  1.00  0.00           H
ATOM   1130 H2'' DG     68      10.197   6.789 -20.015  1.00  0.00           H
ATOM   1131  O3' DG     68      10.983   8.291 -17.960  1.00  0.00           O
ATOM   1132  P   DG     69      11.837   7.050 -17.541  1.00  0.00           P
ATOM   1133  OP1 DG     69      12.260   7.216 -16.133  1.00  0.00           O
ATOM   1134  OP2 DG     69      12.876   6.926 -18.538  1.00  0.00           O
ATOM   1135  O5' DG     69      10.899   5.830 -17.700  1.00  0.00           O
ATOM   1136  C5' DG     69       9.510   5.763 -17.208  1.00  0.00           C
ATOM   1137  H5' DG     69       9.056   6.753 -17.253  1.00  0.00           H
ATOM   1138 H5'' DG     69       9.635   5.566 -16.143  1.00  0.00           H
ATOM   1139  C4' DG     69       8.697   4.691 -17.933  1.00  0.00           C
ATOM   1140  H4' DG     69       7.702   4.652 -17.491  1.00  0.00           H
ATOM   1141  O4' DG     69       8.513   4.857 -19.349  1.00  0.00           O
ATOM   1142  C1' DG     69       8.867   3.670 -20.099  1.00  0.00           C
ATOM   1143  H1' DG     69       7.999   3.037 -20.282  1.00  0.00           H
ATOM   1144  N9  DG     69       9.451   4.051 -21.433  1.00  0.00           N
ATOM   1145  C8  DG     69      10.690   4.625 -21.692  1.00  0.00           C
ATOM   1146  H8  DG     69      11.460   4.842 -20.966  1.00  0.00           H
ATOM   1147  N7  DG     69      10.813   4.956 -22.961  1.00  0.00           N
ATOM   1148  C5  DG     69       9.649   4.425 -23.563  1.00  0.00           C
ATOM   1149  C6  DG     69       9.229   4.380 -24.919  1.00  0.00           C
ATOM   1150  O6  DG     69       9.653   5.052 -25.811  1.00  0.00           O
ATOM   1151  N1  DG     69       8.230   3.515 -25.228  1.00  0.00           N
ATOM   1152  H1  DG     69       7.885   3.663 -26.166  1.00  0.00           H
ATOM   1153  C2  DG     69       7.441   3.020 -24.231  1.00  0.00           C
ATOM   1154  N2  DG     69       6.451   2.244 -24.567  1.00  0.00           N
ATOM   1155  H21 DG     69       6.131   2.108 -25.515  1.00  0.00           H
ATOM   1156  H22 DG     69       6.130   1.638 -23.825  1.00  0.00           H
ATOM   1157  N3  DG     69       7.688   3.082 -22.936  1.00  0.00           N
ATOM   1158  C4  DG     69       8.858   3.769 -22.663  1.00  0.00           C
ATOM   1159  C3' DG     69       9.381   3.327 -17.803  1.00  0.00           C
ATOM   1160  H3' DG     69      10.259   3.291 -17.158  1.00  0.00           H
ATOM   1161  C2' DG     69       9.928   2.983 -19.156  1.00  0.00           C
ATOM   1162  H2' DG     69      10.882   3.490 -19.298  1.00  0.00           H
ATOM   1163 H2'' DG     69       9.989   1.901 -19.276  1.00  0.00           H
ATOM   1164  O3' DG     69       8.512   2.213 -17.500  1.00  0.00           O
ATOM   1165  P   DT     70       7.696   2.153 -16.179  1.00  0.00           P
ATOM   1166  OP1 DT     70       6.341   2.578 -16.425  1.00  0.00           O
ATOM   1167  OP2 DT     70       8.492   2.817 -15.137  1.00  0.00           O
ATOM   1168  O5' DT     70       7.636   0.602 -16.070  1.00  0.00           O
ATOM   1169  C5' DT     70       8.799  -0.118 -15.800  1.00  0.00           C
ATOM   1170  H5' DT     70       8.582  -0.598 -14.845  1.00  0.00           H
ATOM   1171 H5'' DT     70       9.717   0.468 -15.747  1.00  0.00           H
ATOM   1172  C4' DT     70       8.888  -1.168 -16.951  1.00  0.00           C
ATOM   1173  H4' DT     70       9.174  -0.660 -17.872  1.00  0.00           H
ATOM   1174  O4' DT     70       9.882  -1.958 -16.381  1.00  0.00           O
ATOM   1175  C1' DT     70       9.276  -3.215 -16.099  1.00  0.00           C
ATOM   1176  H1' DT     70       9.525  -3.908 -16.903  1.00  0.00           H
ATOM   1177  N1  DT     70       9.909  -3.850 -14.893  1.00  0.00           N
ATOM   1178  C6  DT     70       9.520  -3.562 -13.589  1.00  0.00           C
ATOM   1179  H6  DT     70       8.801  -2.782 -13.383  1.00  0.00           H
ATOM   1180  C5  DT     70      10.083  -4.142 -12.487  1.00  0.00           C
ATOM   1181  C7  DT     70       9.643  -3.613 -11.087  1.00  0.00           C
ATOM   1182  H71 DT     70       8.571  -3.427 -11.015  1.00  0.00           H
ATOM   1183  H72 DT     70      10.022  -4.391 -10.425  1.00  0.00           H
ATOM   1184  H73 DT     70      10.174  -2.679 -10.906  1.00  0.00           H
ATOM   1185  C4  DT     70      11.042  -5.235 -12.623  1.00  0.00           C
ATOM   1186  O4  DT     70      11.544  -5.914 -11.716  1.00  0.00           O
ATOM   1187  N3  DT     70      11.433  -5.463 -13.954  1.00  0.00           N
ATOM   1188  H3  DT     70      12.066  -6.222 -14.165  1.00  0.00           H
ATOM   1189  C2  DT     70      10.959  -4.823 -15.023  1.00  0.00           C
ATOM   1190  O2  DT     70      11.384  -5.186 -16.116  1.00  0.00           O
ATOM   1191  C3' DT     70       7.597  -2.071 -17.192  1.00  0.00           C
ATOM   1192  H3' DT     70       6.696  -1.474 -17.050  1.00  0.00           H
ATOM   1193  C2' DT     70       7.801  -3.010 -15.975  1.00  0.00           C
ATOM   1194  H2' DT     70       7.534  -2.522 -15.037  1.00  0.00           H
ATOM   1195 H2'' DT     70       7.315  -3.985 -15.979  1.00  0.00           H
ATOM   1196  O3' DT     70       7.809  -2.699 -18.473  1.00  0.00           O
ATOM   1197  P   DT     71       6.884  -2.352 -19.708  1.00  0.00           P
ATOM   1198  OP1 DT     71       6.268  -0.973 -19.555  1.00  0.00           O
ATOM   1199  OP2 DT     71       6.055  -3.549 -20.112  1.00  0.00           O
ATOM   1200  O5' DT     71       7.894  -2.191 -20.882  1.00  0.00           O
ATOM   1201  C5' DT     71       8.917  -1.264 -20.785  1.00  0.00           C
ATOM   1202  H5' DT     71       9.832  -1.797 -20.523  1.00  0.00           H
ATOM   1203 H5'' DT     71       8.649  -0.533 -20.023  1.00  0.00           H
ATOM   1204  C4' DT     71       9.083  -0.456 -22.119  1.00  0.00           C
ATOM   1205  H4' DT     71       8.110  -0.065 -22.417  1.00  0.00           H
ATOM   1206  O4' DT     71       9.973   0.619 -22.033  1.00  0.00           O
ATOM   1207  C1' DT     71      10.671   0.680 -23.251  1.00  0.00           C
ATOM   1208  H1' DT     71       9.944   1.087 -23.953  1.00  0.00           H
ATOM   1209  N1  DT     71      11.780   1.657 -23.208  1.00  0.00           N
ATOM   1210  C6  DT     71      12.716   1.609 -22.181  1.00  0.00           C
ATOM   1211  H6  DT     71      12.382   1.168 -21.254  1.00  0.00           H
ATOM   1212  C5  DT     71      14.003   2.037 -22.308  1.00  0.00           C
ATOM   1213  C7  DT     71      14.964   2.013 -21.158  1.00  0.00           C
ATOM   1214  H71 DT     71      15.208   2.961 -20.679  1.00  0.00           H
ATOM   1215  H72 DT     71      14.425   1.396 -20.439  1.00  0.00           H
ATOM   1216  H73 DT     71      15.910   1.513 -21.367  1.00  0.00           H
ATOM   1217  C4  DT     71      14.414   2.623 -23.551  1.00  0.00           C
ATOM   1218  O4  DT     71      15.632   2.947 -23.757  1.00  0.00           O
ATOM   1219  N3  DT     71      13.471   2.701 -24.512  1.00  0.00           N
ATOM   1220  H3  DT     71      13.793   2.845 -25.458  1.00  0.00           H
ATOM   1221  C2  DT     71      12.245   2.126 -24.460  1.00  0.00           C
ATOM   1222  O2  DT     71      11.594   2.129 -25.542  1.00  0.00           O
ATOM   1223  C3' DT     71       9.658  -1.481 -23.181  1.00  0.00           C
ATOM   1224  H3' DT     71       9.860  -2.490 -22.822  1.00  0.00           H
ATOM   1225  C2' DT     71      10.931  -0.804 -23.723  1.00  0.00           C
ATOM   1226  H2' DT     71      11.835  -1.221 -23.279  1.00  0.00           H
ATOM   1227 H2'' DT     71      10.804  -0.827 -24.805  1.00  0.00           H
ATOM   1228  O3' DT     71       8.750  -1.711 -24.268  1.00  0.00           O
ATOM   1229  P   DT     72       8.740  -3.076 -25.127  1.00  0.00           P
ATOM   1230  OP1 DT     72       7.346  -3.550 -25.154  1.00  0.00           O
ATOM   1231  OP2 DT     72       9.757  -4.022 -24.661  1.00  0.00           O
ATOM   1232  O5' DT     72       9.190  -2.719 -26.664  1.00  0.00           O
ATOM   1233  C5' DT     72       8.467  -1.818 -27.440  1.00  0.00           C
ATOM   1234  H5' DT     72       8.614  -0.774 -27.163  1.00  0.00           H
ATOM   1235 H5'' DT     72       7.398  -1.995 -27.321  1.00  0.00           H
ATOM   1236  C4' DT     72       8.819  -2.009 -28.829  1.00  0.00           C
ATOM   1237  H4' DT     72       7.996  -1.514 -29.345  1.00  0.00           H
ATOM   1238  O4' DT     72      10.091  -1.253 -29.020  1.00  0.00           O
ATOM   1239  C1' DT     72      11.066  -2.071 -29.708  1.00  0.00           C
ATOM   1240  H1' DT     72      11.007  -1.786 -30.758  1.00  0.00           H
ATOM   1241  N1  DT     72      12.432  -1.899 -29.058  1.00  0.00           N
ATOM   1242  C6  DT     72      12.644  -1.804 -27.712  1.00  0.00           C
ATOM   1243  H6  DT     72      11.805  -1.993 -27.059  1.00  0.00           H
ATOM   1244  C5  DT     72      13.894  -1.541 -27.203  1.00  0.00           C
ATOM   1245  C7  DT     72      14.066  -1.549 -25.662  1.00  0.00           C
ATOM   1246  H71 DT     72      14.553  -0.603 -25.426  1.00  0.00           H
ATOM   1247  H72 DT     72      13.135  -1.349 -25.131  1.00  0.00           H
ATOM   1248  H73 DT     72      14.741  -2.292 -25.237  1.00  0.00           H
ATOM   1249  C4  DT     72      15.066  -1.494 -28.074  1.00  0.00           C
ATOM   1250  O4  DT     72      16.216  -1.137 -27.750  1.00  0.00           O
ATOM   1251  N3  DT     72      14.738  -1.695 -29.432  1.00  0.00           N
ATOM   1252  H3  DT     72      15.495  -1.580 -30.091  1.00  0.00           H
ATOM   1253  C2  DT     72      13.517  -1.942 -29.982  1.00  0.00           C
ATOM   1254  O2  DT     72      13.351  -1.910 -31.189  1.00  0.00           O
ATOM   1255  C3' DT     72       9.042  -3.478 -29.413  1.00  0.00           C
ATOM   1256  H3' DT     72       8.648  -4.234 -28.734  1.00  0.00           H
ATOM   1257  C2' DT     72      10.575  -3.561 -29.497  1.00  0.00           C
ATOM   1258  H2' DT     72      10.911  -3.759 -28.479  1.00  0.00           H
ATOM   1259 H2'' DT     72      10.931  -4.243 -30.270  1.00  0.00           H
ATOM   1260  O3' DT     72       8.494  -3.532 -30.686  1.00  0.00           O
ATOM   1261  P   DG     73       7.940  -4.839 -31.509  1.00  0.00           P
ATOM   1262  OP1 DG     73       8.833  -6.003 -31.227  1.00  0.00           O
ATOM   1263  OP2 DG     73       7.927  -4.350 -32.901  1.00  0.00           O
ATOM   1264  O5' DG     73       6.494  -4.996 -30.922  1.00  0.00           O
ATOM   1265  C5' DG     73       5.395  -4.154 -31.278  1.00  0.00           C
ATOM   1266  H5' DG     73       4.695  -4.915 -31.623  1.00  0.00           H
ATOM   1267 H5'' DG     73       5.575  -3.540 -32.160  1.00  0.00           H
ATOM   1268  C4' DG     73       4.718  -3.322 -30.180  1.00  0.00           C
ATOM   1269  H4' DG     73       4.381  -3.988 -29.386  1.00  0.00           H
ATOM   1270  O4' DG     73       5.569  -2.396 -29.533  1.00  0.00           O
ATOM   1271  C1' DG     73       4.730  -1.396 -28.997  1.00  0.00           C
ATOM   1272  H1' DG     73       4.127  -1.872 -28.223  1.00  0.00           H
ATOM   1273  N9  DG     73       5.372  -0.140 -28.537  1.00  0.00           N
ATOM   1274  C8  DG     73       5.363   0.276 -27.286  1.00  0.00           C
ATOM   1275  H8  DG     73       4.994  -0.287 -26.441  1.00  0.00           H
ATOM   1276  N7  DG     73       6.067   1.391 -27.135  1.00  0.00           N
ATOM   1277  C5  DG     73       6.492   1.724 -28.417  1.00  0.00           C
ATOM   1278  C6  DG     73       7.265   2.830 -28.935  1.00  0.00           C
ATOM   1279  O6  DG     73       7.850   3.709 -28.301  1.00  0.00           O
ATOM   1280  N1  DG     73       7.558   2.681 -30.279  1.00  0.00           N
ATOM   1281  H1  DG     73       8.092   3.445 -30.668  1.00  0.00           H
ATOM   1282  C2  DG     73       7.189   1.624 -31.004  1.00  0.00           C
ATOM   1283  N2  DG     73       7.612   1.563 -32.267  1.00  0.00           N
ATOM   1284  H21 DG     73       7.901   2.439 -32.679  1.00  0.00           H
ATOM   1285  H22 DG     73       7.110   0.971 -32.912  1.00  0.00           H
ATOM   1286  N3  DG     73       6.405   0.641 -30.589  1.00  0.00           N
ATOM   1287  C4  DG     73       6.068   0.699 -29.250  1.00  0.00           C
ATOM   1288  C3' DG     73       3.459  -2.602 -30.562  1.00  0.00           C
ATOM   1289  H3' DG     73       3.275  -2.523 -31.633  1.00  0.00           H
ATOM   1290  C2' DG     73       3.795  -1.203 -30.158  1.00  0.00           C
ATOM   1291  H2' DG     73       4.260  -0.735 -31.026  1.00  0.00           H
ATOM   1292 H2'' DG     73       2.893  -0.725 -29.778  1.00  0.00           H
ATOM   1293  O3' DG     73       2.407  -3.332 -29.995  1.00  0.00           O
ATOM   1294  P   DG     74       0.965  -2.825 -29.808  1.00  0.00           P
ATOM   1295  OP1 DG     74       0.368  -4.123 -29.490  1.00  0.00           O
ATOM   1296  OP2 DG     74       0.561  -2.097 -31.035  1.00  0.00           O
ATOM   1297  O5' DG     74       0.890  -1.767 -28.500  1.00  0.00           O
ATOM   1298  C5' DG     74       1.122  -2.142 -27.214  1.00  0.00           C
ATOM   1299  H5' DG     74       1.876  -2.920 -27.100  1.00  0.00           H
ATOM   1300 H5'' DG     74       0.315  -2.699 -26.737  1.00  0.00           H
ATOM   1301  C4' DG     74       1.342  -0.965 -26.322  1.00  0.00           C
ATOM   1302  H4' DG     74       1.823  -1.226 -25.379  1.00  0.00           H
ATOM   1303  O4' DG     74       2.216  -0.041 -26.981  1.00  0.00           O
ATOM   1304  C1' DG     74       1.831   1.324 -26.707  1.00  0.00           C
ATOM   1305  H1' DG     74       2.039   1.587 -25.670  1.00  0.00           H
ATOM   1306  N9  DG     74       2.629   2.286 -27.594  1.00  0.00           N
ATOM   1307  C8  DG     74       2.681   2.417 -28.964  1.00  0.00           C
ATOM   1308  H8  DG     74       2.051   1.868 -29.648  1.00  0.00           H
ATOM   1309  N7  DG     74       3.467   3.314 -29.417  1.00  0.00           N
ATOM   1310  C5  DG     74       3.979   3.910 -28.230  1.00  0.00           C
ATOM   1311  C6  DG     74       4.800   5.055 -28.116  1.00  0.00           C
ATOM   1312  O6  DG     74       5.289   5.755 -29.008  1.00  0.00           O
ATOM   1313  N1  DG     74       5.027   5.380 -26.761  1.00  0.00           N
ATOM   1314  H1  DG     74       5.558   6.220 -26.581  1.00  0.00           H
ATOM   1315  C2  DG     74       4.333   4.851 -25.721  1.00  0.00           C
ATOM   1316  N2  DG     74       4.576   5.314 -24.513  1.00  0.00           N
ATOM   1317  H21 DG     74       5.327   5.958 -24.308  1.00  0.00           H
ATOM   1318  H22 DG     74       4.270   4.686 -23.784  1.00  0.00           H
ATOM   1319  N3  DG     74       3.602   3.728 -25.904  1.00  0.00           N
ATOM   1320  C4  DG     74       3.460   3.297 -27.147  1.00  0.00           C
ATOM   1321  C3' DG     74       0.123  -0.095 -26.086  1.00  0.00           C
ATOM   1322  H3' DG     74      -0.679  -0.707 -26.498  1.00  0.00           H
ATOM   1323  C2' DG     74       0.359   1.130 -26.949  1.00  0.00           C
ATOM   1324  H2' DG     74       0.187   1.068 -28.023  1.00  0.00           H
ATOM   1325 H2'' DG     74      -0.162   2.022 -26.601  1.00  0.00           H
ATOM   1326  O3' DG     74      -0.176   0.183 -24.673  1.00  0.00           O
ATOM   1327  P   DG     75      -1.594   0.523 -24.101  1.00  0.00           P
ATOM   1328  OP1 DG     75      -1.995  -0.636 -23.313  1.00  0.00           O
ATOM   1329  OP2 DG     75      -2.498   0.857 -25.187  1.00  0.00           O
ATOM   1330  O5' DG     75      -1.578   1.834 -23.208  1.00  0.00           O
ATOM   1331  C5' DG     75      -1.631   1.766 -21.735  1.00  0.00           C
ATOM   1332  H5' DG     75      -0.779   1.157 -21.433  1.00  0.00           H
ATOM   1333 H5'' DG     75      -2.515   1.188 -21.466  1.00  0.00           H
ATOM   1334  C4' DG     75      -1.668   3.132 -21.050  1.00  0.00           C
ATOM   1335  H4' DG     75      -1.717   2.957 -19.975  1.00  0.00           H
ATOM   1336  O4' DG     75      -0.529   3.939 -21.261  1.00  0.00           O
ATOM   1337  C1' DG     75      -0.928   5.266 -21.478  1.00  0.00           C
ATOM   1338  H1' DG     75      -1.148   5.814 -20.562  1.00  0.00           H
ATOM   1339  N9  DG     75       0.068   6.088 -22.169  1.00  0.00           N
ATOM   1340  C8  DG     75       0.876   7.027 -21.622  1.00  0.00           C
ATOM   1341  H8  DG     75       0.746   7.444 -20.635  1.00  0.00           H
ATOM   1342  N7  DG     75       1.767   7.571 -22.428  1.00  0.00           N
ATOM   1343  C5  DG     75       1.477   6.991 -23.649  1.00  0.00           C
ATOM   1344  C6  DG     75       2.014   7.128 -24.994  1.00  0.00           C
ATOM   1345  O6  DG     75       2.862   7.957 -25.385  1.00  0.00           O
ATOM   1346  N1  DG     75       1.411   6.255 -25.912  1.00  0.00           N
ATOM   1347  H1  DG     75       1.732   6.380 -26.861  1.00  0.00           H
ATOM   1348  C2  DG     75       0.316   5.531 -25.642  1.00  0.00           C
ATOM   1349  N2  DG     75      -0.265   4.776 -26.543  1.00  0.00           N
ATOM   1350  H21 DG     75      -0.076   4.883 -27.529  1.00  0.00           H
ATOM   1351  H22 DG     75      -0.919   4.072 -26.231  1.00  0.00           H
ATOM   1352  N3  DG     75      -0.090   5.253 -24.443  1.00  0.00           N
ATOM   1353  C4  DG     75       0.471   6.036 -23.447  1.00  0.00           C
ATOM   1354  C3' DG     75      -2.880   3.928 -21.426  1.00  0.00           C
ATOM   1355  H3' DG     75      -3.487   3.442 -22.190  1.00  0.00           H
ATOM   1356  C2' DG     75      -2.236   5.076 -22.222  1.00  0.00           C
ATOM   1357  H2' DG     75      -2.084   4.761 -23.254  1.00  0.00           H
ATOM   1358 H2'' DG     75      -2.912   5.929 -22.157  1.00  0.00           H
ATOM   1359  O3' DG     75      -3.608   4.259 -20.263  1.00  0.00           O
ATOM   1360  P   DG     76      -4.815   5.250 -20.292  1.00  0.00           P
ATOM   1361  OP1 DG     76      -5.675   4.947 -19.178  1.00  0.00           O
ATOM   1362  OP2 DG     76      -5.459   5.284 -21.626  1.00  0.00           O
ATOM   1363  O5' DG     76      -4.185   6.618 -20.203  1.00  0.00           O
ATOM   1364  C5' DG     76      -3.314   7.107 -19.197  1.00  0.00           C
ATOM   1365  H5' DG     76      -2.429   6.471 -19.201  1.00  0.00           H
ATOM   1366 H5'' DG     76      -3.842   7.125 -18.243  1.00  0.00           H
ATOM   1367  C4' DG     76      -2.758   8.524 -19.396  1.00  0.00           C
ATOM   1368  H4' DG     76      -2.321   8.772 -18.429  1.00  0.00           H
ATOM   1369  O4' DG     76      -1.846   8.567 -20.474  1.00  0.00           O
ATOM   1370  C1' DG     76      -2.346   9.531 -21.375  1.00  0.00           C
ATOM   1371  H1' DG     76      -1.826  10.455 -21.122  1.00  0.00           H
ATOM   1372  N9  DG     76      -2.037   9.157 -22.813  1.00  0.00           N
ATOM   1373  C8  DG     76      -2.768   8.326 -23.627  1.00  0.00           C
ATOM   1374  H8  DG     76      -3.668   7.792 -23.358  1.00  0.00           H
ATOM   1375  N7  DG     76      -2.327   8.325 -24.869  1.00  0.00           N
ATOM   1376  C5  DG     76      -1.229   9.124 -24.889  1.00  0.00           C
ATOM   1377  C6  DG     76      -0.313   9.496 -25.953  1.00  0.00           C
ATOM   1378  O6  DG     76      -0.217   9.017 -27.088  1.00  0.00           O
ATOM   1379  N1  DG     76       0.651  10.389 -25.566  1.00  0.00           N
ATOM   1380  H1  DG     76       1.251  10.897 -26.201  1.00  0.00           H
ATOM   1381  C2  DG     76       0.596  10.978 -24.345  1.00  0.00           C
ATOM   1382  N2  DG     76       1.223  12.082 -24.192  1.00  0.00           N
ATOM   1383  H21 DG     76       1.772  12.515 -24.921  1.00  0.00           H
ATOM   1384  H22 DG     76       1.218  12.545 -23.294  1.00  0.00           H
ATOM   1385  N3  DG     76      -0.117  10.642 -23.295  1.00  0.00           N
ATOM   1386  C4  DG     76      -1.064   9.691 -23.638  1.00  0.00           C
ATOM   1387  C3' DG     76      -3.837   9.606 -19.642  1.00  0.00           C
ATOM   1388  H3' DG     76      -4.760   9.119 -19.327  1.00  0.00           H
ATOM   1389  C2' DG     76      -3.874   9.756 -21.167  1.00  0.00           C
ATOM   1390  H2' DG     76      -4.512   9.061 -21.712  1.00  0.00           H
ATOM   1391 H2'' DG     76      -4.225  10.769 -21.363  1.00  0.00           H
ATOM   1392  O3' DG     76      -3.640  10.765 -18.807  1.00  0.00           O
ATOM   1393  P   DT     77      -4.193  12.219 -19.138  1.00  0.00           P
ATOM   1394  OP1 DT     77      -4.207  13.136 -17.937  1.00  0.00           O
ATOM   1395  OP2 DT     77      -5.478  12.078 -19.801  1.00  0.00           O
ATOM   1396  O5' DT     77      -3.155  12.844 -20.191  1.00  0.00           O
ATOM   1397  C5' DT     77      -3.266  14.183 -20.716  1.00  0.00           C
ATOM   1398  H5' DT     77      -3.650  14.921 -20.011  1.00  0.00           H
ATOM   1399 H5'' DT     77      -3.929  14.187 -21.581  1.00  0.00           H
ATOM   1400  C4' DT     77      -1.908  14.738 -21.094  1.00  0.00           C
ATOM   1401  H4' DT     77      -1.924  15.744 -21.513  1.00  0.00           H
ATOM   1402  O4' DT     77      -1.168  14.791 -19.889  1.00  0.00           O
ATOM   1403  C1' DT     77       0.097  14.215 -20.051  1.00  0.00           C
ATOM   1404  H1' DT     77       0.758  14.984 -20.452  1.00  0.00           H
ATOM   1405  N1  DT     77       0.610  13.581 -18.774  1.00  0.00           N
ATOM   1406  C6  DT     77      -0.111  12.511 -18.223  1.00  0.00           C
ATOM   1407  H6  DT     77      -0.958  12.162 -18.794  1.00  0.00           H
ATOM   1408  C5  DT     77       0.112  12.118 -16.948  1.00  0.00           C
ATOM   1409  C7  DT     77      -0.970  11.185 -16.298  1.00  0.00           C
ATOM   1410  H71 DT     77      -1.847  11.042 -16.930  1.00  0.00           H
ATOM   1411  H72 DT     77      -0.465  10.249 -16.060  1.00  0.00           H
ATOM   1412  H73 DT     77      -1.243  11.668 -15.360  1.00  0.00           H
ATOM   1413  C4  DT     77       1.225  12.826 -16.194  1.00  0.00           C
ATOM   1414  O4  DT     77       1.518  12.710 -15.025  1.00  0.00           O
ATOM   1415  N3  DT     77       1.957  13.714 -16.933  1.00  0.00           N
ATOM   1416  H3  DT     77       2.751  14.133 -16.469  1.00  0.00           H
ATOM   1417  C2  DT     77       1.718  14.135 -18.161  1.00  0.00           C
ATOM   1418  O2  DT     77       2.454  15.013 -18.671  1.00  0.00           O
ATOM   1419  C3' DT     77      -1.101  13.848 -22.131  1.00  0.00           C
ATOM   1420  H3' DT     77      -1.737  13.105 -22.612  1.00  0.00           H
ATOM   1421  C2' DT     77      -0.073  13.245 -21.164  1.00  0.00           C
ATOM   1422  H2' DT     77      -0.401  12.263 -20.823  1.00  0.00           H
ATOM   1423 H2'' DT     77       0.912  13.055 -21.589  1.00  0.00           H
ATOM   1424  O3' DT     77      -0.351  14.502 -23.082  1.00  0.00           O
ATOM   1425  P   DT     78      -0.964  15.614 -24.095  1.00  0.00           P
ATOM   1426  OP1 DT     78      -0.120  16.821 -24.135  1.00  0.00           O
ATOM   1427  OP2 DT     78      -2.352  15.964 -23.766  1.00  0.00           O
ATOM   1428  O5' DT     78      -0.934  14.997 -25.524  1.00  0.00           O
ATOM   1429  C5' DT     78       0.345  14.942 -26.138  1.00  0.00           C
ATOM   1430  H5' DT     78       1.006  14.400 -25.462  1.00  0.00           H
ATOM   1431 H5'' DT     78       0.732  15.949 -26.294  1.00  0.00           H
ATOM   1432  C4' DT     78       0.288  14.165 -27.481  1.00  0.00           C
ATOM   1433  H4' DT     78       1.225  14.192 -28.038  1.00  0.00           H
ATOM   1434  O4' DT     78       0.025  12.818 -27.201  1.00  0.00           O
ATOM   1435  C1' DT     78      -0.841  12.328 -28.171  1.00  0.00           C
ATOM   1436  H1' DT     78      -0.369  11.475 -28.658  1.00  0.00           H
ATOM   1437  N1  DT     78      -2.030  11.820 -27.515  1.00  0.00           N
ATOM   1438  C6  DT     78      -2.475  12.187 -26.263  1.00  0.00           C
ATOM   1439  H6  DT     78      -1.955  12.955 -25.710  1.00  0.00           H
ATOM   1440  C5  DT     78      -3.606  11.634 -25.689  1.00  0.00           C
ATOM   1441  C7  DT     78      -4.151  12.311 -24.399  1.00  0.00           C
ATOM   1442  H71 DT     78      -5.182  12.491 -24.703  1.00  0.00           H
ATOM   1443  H72 DT     78      -4.181  11.525 -23.644  1.00  0.00           H
ATOM   1444  H73 DT     78      -3.656  13.252 -24.159  1.00  0.00           H
ATOM   1445  C4  DT     78      -4.347  10.555 -26.343  1.00  0.00           C
ATOM   1446  O4  DT     78      -5.289   9.862 -25.886  1.00  0.00           O
ATOM   1447  N3  DT     78      -3.767  10.147 -27.508  1.00  0.00           N
ATOM   1448  H3  DT     78      -4.180   9.350 -27.971  1.00  0.00           H
ATOM   1449  C2  DT     78      -2.702  10.764 -28.115  1.00  0.00           C
ATOM   1450  O2  DT     78      -2.458  10.284 -29.187  1.00  0.00           O
ATOM   1451  C3' DT     78      -0.816  14.687 -28.408  1.00  0.00           C
ATOM   1452  H3' DT     78      -1.665  14.932 -27.770  1.00  0.00           H
ATOM   1453  C2' DT     78      -1.229  13.458 -29.147  1.00  0.00           C
ATOM   1454  H2' DT     78      -2.285  13.457 -29.417  1.00  0.00           H
ATOM   1455 H2'' DT     78      -0.638  13.339 -30.055  1.00  0.00           H
ATOM   1456  O3' DT     78      -0.313  15.621 -29.330  1.00  0.00           O
ATOM   1457  P   DT     79      -1.297  16.519 -30.287  1.00  0.00           P
ATOM   1458  OP1 DT     79      -0.383  17.444 -30.899  1.00  0.00           O
ATOM   1459  OP2 DT     79      -2.516  17.013 -29.602  1.00  0.00           O
ATOM   1460  O5' DT     79      -1.798  15.485 -31.372  1.00  0.00           O
ATOM   1461  C5' DT     79      -0.914  15.199 -32.500  1.00  0.00           C
ATOM   1462  H5' DT     79       0.013  14.685 -32.247  1.00  0.00           H
ATOM   1463 H5'' DT     79      -0.672  16.103 -33.060  1.00  0.00           H
ATOM   1464  C4' DT     79      -1.681  14.318 -33.454  1.00  0.00           C
ATOM   1465  H4' DT     79      -1.013  13.991 -34.251  1.00  0.00           H
ATOM   1466  O4' DT     79      -2.145  13.167 -32.738  1.00  0.00           O
ATOM   1467  C1' DT     79      -3.429  12.892 -33.197  1.00  0.00           C
ATOM   1468  H1' DT     79      -3.431  12.428 -34.183  1.00  0.00           H
ATOM   1469  N1  DT     79      -4.129  11.957 -32.207  1.00  0.00           N
ATOM   1470  C6  DT     79      -4.778  12.396 -31.018  1.00  0.00           C
ATOM   1471  H6  DT     79      -4.673  13.423 -30.700  1.00  0.00           H
ATOM   1472  C5  DT     79      -5.561  11.504 -30.271  1.00  0.00           C
ATOM   1473  C7  DT     79      -6.400  12.002 -29.139  1.00  0.00           C
ATOM   1474  H71 DT     79      -6.107  11.566 -28.183  1.00  0.00           H
ATOM   1475  H72 DT     79      -6.133  13.043 -28.962  1.00  0.00           H
ATOM   1476  H73 DT     79      -7.439  11.759 -29.362  1.00  0.00           H
ATOM   1477  C4  DT     79      -5.648  10.110 -30.635  1.00  0.00           C
ATOM   1478  O4  DT     79      -6.191   9.256 -30.013  1.00  0.00           O
ATOM   1479  N3  DT     79      -5.007   9.749 -31.801  1.00  0.00           N
ATOM   1480  H3  DT     79      -5.020   8.787 -32.109  1.00  0.00           H
ATOM   1481  C2  DT     79      -4.181  10.605 -32.532  1.00  0.00           C
ATOM   1482  O2  DT     79      -3.528  10.059 -33.431  1.00  0.00           O
ATOM   1483  C3' DT     79      -2.927  15.010 -34.034  1.00  0.00           C
ATOM   1484  H3' DT     79      -2.975  16.044 -33.692  1.00  0.00           H
ATOM   1485  C2' DT     79      -4.095  14.252 -33.358  1.00  0.00           C
ATOM   1486  H2' DT     79      -4.288  14.775 -32.422  1.00  0.00           H
ATOM   1487 H2'' DT     79      -4.963  14.251 -34.017  1.00  0.00           H
ATOM   1488  O3' DT     79      -3.312  14.962 -35.411  1.00  0.00           O
ATOM   1489  P   DG     80      -2.472  14.514 -36.674  1.00  0.00           P
ATOM   1490  OP1 DG     80      -3.100  15.183 -37.864  1.00  0.00           O
ATOM   1491  OP2 DG     80      -2.498  13.023 -36.726  1.00  0.00           O
ATOM   1492  O5' DG     80      -1.017  15.048 -36.481  1.00  0.00           O
ATOM   1493  C5' DG     80      -0.003  14.310 -37.042  1.00  0.00           C
ATOM   1494  H5' DG     80      -0.107  14.307 -38.127  1.00  0.00           H
ATOM   1495 H5'' DG     80      -0.017  13.309 -36.610  1.00  0.00           H
ATOM   1496  C4' DG     80       1.302  15.015 -36.763  1.00  0.00           C
ATOM   1497  H4' DG     80       1.214  15.951 -37.315  1.00  0.00           H
ATOM   1498  O4' DG     80       1.626  15.182 -35.394  1.00  0.00           O
ATOM   1499  C1' DG     80       2.867  14.643 -35.114  1.00  0.00           C
ATOM   1500  H1' DG     80       3.591  15.454 -35.189  1.00  0.00           H
ATOM   1501  N9  DG     80       2.958  14.111 -33.715  1.00  0.00           N
ATOM   1502  C8  DG     80       3.584  14.797 -32.697  1.00  0.00           C
ATOM   1503  H8  DG     80       4.278  15.586 -32.946  1.00  0.00           H
ATOM   1504  N7  DG     80       3.428  14.266 -31.505  1.00  0.00           N
ATOM   1505  C5  DG     80       2.519  13.225 -31.716  1.00  0.00           C
ATOM   1506  C6  DG     80       1.888  12.289 -30.843  1.00  0.00           C
ATOM   1507  O6  DG     80       2.154  12.036 -29.660  1.00  0.00           O
ATOM   1508  N1  DG     80       1.032  11.440 -31.488  1.00  0.00           N
ATOM   1509  H1  DG     80       0.652  10.740 -30.867  1.00  0.00           H
ATOM   1510  C2  DG     80       0.843  11.391 -32.836  1.00  0.00           C
ATOM   1511  N2  DG     80      -0.030  10.489 -33.271  1.00  0.00           N
ATOM   1512  H21 DG     80      -0.481   9.889 -32.596  1.00  0.00           H
ATOM   1513  H22 DG     80      -0.194  10.430 -34.266  1.00  0.00           H
ATOM   1514  N3  DG     80       1.409  12.275 -33.715  1.00  0.00           N
ATOM   1515  C4  DG     80       2.237  13.135 -33.063  1.00  0.00           C
ATOM   1516  C3' DG     80       2.477  14.242 -37.364  1.00  0.00           C
ATOM   1517  H3' DG     80       2.236  13.415 -38.032  1.00  0.00           H
ATOM   1518  C2' DG     80       3.107  13.605 -36.216  1.00  0.00           C
ATOM   1519  H2' DG     80       2.439  12.794 -35.925  1.00  0.00           H
ATOM   1520 H2'' DG     80       4.146  13.307 -36.356  1.00  0.00           H
ATOM   1521  O3' DG     80       3.337  15.107 -38.132  1.00  0.00           O
ATOM   1522  P   DG     81       4.388  16.278 -37.728  1.00  0.00           P
ATOM   1523  OP1 DG     81       3.785  17.124 -36.718  1.00  0.00           O
ATOM   1524  OP2 DG     81       4.719  16.938 -39.072  1.00  0.00           O
ATOM   1525  O5' DG     81       5.702  15.549 -37.151  1.00  0.00           O
ATOM   1526  C5' DG     81       6.497  16.099 -36.136  1.00  0.00           C
ATOM   1527  H5' DG     81       5.894  16.656 -35.419  1.00  0.00           H
ATOM   1528 H5'' DG     81       7.189  16.867 -36.482  1.00  0.00           H
ATOM   1529  C4' DG     81       7.196  14.943 -35.356  1.00  0.00           C
ATOM   1530  H4' DG     81       7.697  15.289 -34.452  1.00  0.00           H
ATOM   1531  O4' DG     81       6.152  14.100 -34.941  1.00  0.00           O
ATOM   1532  C1' DG     81       6.744  12.777 -34.732  1.00  0.00           C
ATOM   1533  H1' DG     81       7.472  12.833 -33.922  1.00  0.00           H
ATOM   1534  N9  DG     81       5.743  11.708 -34.329  1.00  0.00           N
ATOM   1535  C8  DG     81       5.078  10.837 -35.129  1.00  0.00           C
ATOM   1536  H8  DG     81       5.017  10.835 -36.207  1.00  0.00           H
ATOM   1537  N7  DG     81       4.433   9.913 -34.514  1.00  0.00           N
ATOM   1538  C5  DG     81       4.626  10.149 -33.186  1.00  0.00           C
ATOM   1539  C6  DG     81       4.192   9.516 -31.926  1.00  0.00           C
ATOM   1540  O6  DG     81       3.497   8.566 -31.664  1.00  0.00           O
ATOM   1541  N1  DG     81       4.785  10.100 -30.818  1.00  0.00           N
ATOM   1542  H1  DG     81       4.644   9.669 -29.916  1.00  0.00           H
ATOM   1543  C2  DG     81       5.640  11.070 -30.885  1.00  0.00           C
ATOM   1544  N2  DG     81       6.202  11.452 -29.732  1.00  0.00           N
ATOM   1545  H21 DG     81       6.076  10.981 -28.848  1.00  0.00           H
ATOM   1546  H22 DG     81       6.881  12.196 -29.810  1.00  0.00           H
ATOM   1547  N3  DG     81       5.982  11.766 -31.915  1.00  0.00           N
ATOM   1548  C4  DG     81       5.484  11.255 -33.059  1.00  0.00           C
ATOM   1549  C3' DG     81       8.039  13.961 -36.181  1.00  0.00           C
ATOM   1550  H3' DG     81       8.021  14.289 -37.220  1.00  0.00           H
ATOM   1551  C2' DG     81       7.506  12.505 -36.015  1.00  0.00           C
ATOM   1552  H2' DG     81       6.907  12.260 -36.892  1.00  0.00           H
ATOM   1553 H2'' DG     81       8.303  11.764 -35.959  1.00  0.00           H
ATOM   1554  O3' DG     81       9.365  13.906 -35.591  1.00  0.00           O
ATOM   1555  P   DG     82      10.532  14.979 -36.018  1.00  0.00           P
ATOM   1556  OP1 DG     82       9.956  16.370 -35.856  1.00  0.00           O
ATOM   1557  OP2 DG     82      11.016  14.578 -37.349  1.00  0.00           O
ATOM   1558  O5' DG     82      11.670  14.658 -34.924  1.00  0.00           O
ATOM   1559  C5' DG     82      12.407  15.643 -34.294  1.00  0.00           C
ATOM   1560  H5' DG     82      11.747  16.471 -34.036  1.00  0.00           H
ATOM   1561 H5'' DG     82      13.165  16.087 -34.939  1.00  0.00           H
ATOM   1562  C4' DG     82      13.023  15.153 -32.995  1.00  0.00           C
ATOM   1563  H4' DG     82      13.681  15.952 -32.652  1.00  0.00           H
ATOM   1564  O4' DG     82      12.181  14.741 -31.964  1.00  0.00           O
ATOM   1565  C1' DG     82      12.979  14.021 -30.953  1.00  0.00           C
ATOM   1566  H1' DG     82      13.651  14.706 -30.436  1.00  0.00           H
ATOM   1567  N9  DG     82      12.185  13.246 -29.905  1.00  0.00           N
ATOM   1568  C8  DG     82      12.234  13.249 -28.568  1.00  0.00           C
ATOM   1569  H8  DG     82      12.931  13.888 -28.046  1.00  0.00           H
ATOM   1570  N7  DG     82      11.368  12.540 -27.941  1.00  0.00           N
ATOM   1571  C5  DG     82      10.788  11.801 -28.975  1.00  0.00           C
ATOM   1572  C6  DG     82       9.817  10.740 -28.960  1.00  0.00           C
ATOM   1573  O6  DG     82       9.262  10.164 -28.023  1.00  0.00           O
ATOM   1574  N1  DG     82       9.418  10.233 -30.215  1.00  0.00           N
ATOM   1575  H1  DG     82       8.753   9.476 -30.278  1.00  0.00           H
ATOM   1576  C2  DG     82      10.078  10.649 -31.313  1.00  0.00           C
ATOM   1577  N2  DG     82       9.620  10.171 -32.423  1.00  0.00           N
ATOM   1578  H21 DG     82       8.809   9.581 -32.302  1.00  0.00           H
ATOM   1579  H22 DG     82      10.008  10.470 -33.307  1.00  0.00           H
ATOM   1580  N3  DG     82      10.891  11.723 -31.353  1.00  0.00           N
ATOM   1581  C4  DG     82      11.301  12.189 -30.174  1.00  0.00           C
ATOM   1582  C3' DG     82      13.995  13.934 -33.144  1.00  0.00           C
ATOM   1583  H3' DG     82      13.718  13.332 -34.009  1.00  0.00           H
ATOM   1584  C2' DG     82      13.850  13.122 -31.848  1.00  0.00           C
ATOM   1585  H2' DG     82      13.461  12.150 -32.153  1.00  0.00           H
ATOM   1586 H2'' DG     82      14.810  13.027 -31.341  1.00  0.00           H
ATOM   1587  O3' DG     82      15.322  14.277 -33.240  1.00  0.00           O
ATOM   1588  P   DG     83      16.422  13.548 -34.136  1.00  0.00           P
ATOM   1589  OP1 DG     83      17.245  14.580 -34.818  1.00  0.00           O
ATOM   1590  OP2 DG     83      15.720  12.555 -34.990  1.00  0.00           O
ATOM   1591  O5' DG     83      17.372  12.816 -33.055  1.00  0.00           O
ATOM   1592  C5' DG     83      17.860  13.451 -31.842  1.00  0.00           C
ATOM   1593  H5' DG     83      17.112  14.179 -31.529  1.00  0.00           H
ATOM   1594 H5'' DG     83      18.717  14.095 -32.039  1.00  0.00           H
ATOM   1595  C4' DG     83      18.239  12.370 -30.876  1.00  0.00           C
ATOM   1596  H4' DG     83      18.941  12.886 -30.220  1.00  0.00           H
ATOM   1597  O4' DG     83      17.050  11.990 -30.138  1.00  0.00           O
ATOM   1598  C1' DG     83      16.990  10.561 -30.165  1.00  0.00           C
ATOM   1599  H1' DG     83      16.829  10.204 -29.148  1.00  0.00           H
ATOM   1600  N9  DG     83      15.906  10.051 -31.030  1.00  0.00           N
ATOM   1601  C8  DG     83      15.890   9.880 -32.439  1.00  0.00           C
ATOM   1602  H8  DG     83      16.584  10.297 -33.153  1.00  0.00           H
ATOM   1603  N7  DG     83      14.834   9.203 -32.753  1.00  0.00           N
ATOM   1604  C5  DG     83      14.070   8.972 -31.666  1.00  0.00           C
ATOM   1605  C6  DG     83      12.829   8.232 -31.420  1.00  0.00           C
ATOM   1606  O6  DG     83      12.061   7.658 -32.198  1.00  0.00           O
ATOM   1607  N1  DG     83      12.444   8.223 -30.085  1.00  0.00           N
ATOM   1608  H1  DG     83      11.519   7.895 -29.847  1.00  0.00           H
ATOM   1609  C2  DG     83      13.075   8.917 -29.121  1.00  0.00           C
ATOM   1610  N2  DG     83      12.418   8.895 -28.005  1.00  0.00           N
ATOM   1611  H21 DG     83      11.624   8.308 -27.791  1.00  0.00           H
ATOM   1612  H22 DG     83      12.722   9.511 -27.265  1.00  0.00           H
ATOM   1613  N3  DG     83      14.286   9.584 -29.239  1.00  0.00           N
ATOM   1614  C4  DG     83      14.670   9.586 -30.585  1.00  0.00           C
ATOM   1615  C3' DG     83      18.963  11.058 -31.411  1.00  0.00           C
ATOM   1616  H3' DG     83      18.743  10.872 -32.462  1.00  0.00           H
ATOM   1617  C2' DG     83      18.347  10.028 -30.515  1.00  0.00           C
ATOM   1618  H2' DG     83      18.353   9.106 -31.098  1.00  0.00           H
ATOM   1619 H2'' DG     83      19.007   9.897 -29.658  1.00  0.00           H
ATOM   1620  O3' DG     83      20.380  11.216 -31.267  1.00  0.00           O
ATOM   1621  P   DT     84      21.474  10.330 -32.029  1.00  0.00           P
ATOM   1622  OP1 DT     84      22.728  11.149 -32.158  1.00  0.00           O
ATOM   1623  OP2 DT     84      20.900   9.826 -33.254  1.00  0.00           O
ATOM   1624  O5' DT     84      21.822   9.266 -30.929  1.00  0.00           O
ATOM   1625  C5' DT     84      23.065   8.569 -30.886  1.00  0.00           C
ATOM   1626  H5' DT     84      23.825   9.281 -30.562  1.00  0.00           H
ATOM   1627 H5'' DT     84      23.381   8.356 -31.907  1.00  0.00           H
ATOM   1628  C4' DT     84      22.990   7.273 -29.993  1.00  0.00           C
ATOM   1629  H4' DT     84      24.015   7.022 -29.719  1.00  0.00           H
ATOM   1630  O4' DT     84      22.164   7.464 -28.850  1.00  0.00           O
ATOM   1631  C1' DT     84      21.152   6.532 -28.897  1.00  0.00           C
ATOM   1632  H1' DT     84      21.396   5.566 -28.456  1.00  0.00           H
ATOM   1633  N1  DT     84      19.837   6.995 -28.242  1.00  0.00           N
ATOM   1634  C6  DT     84      19.753   8.285 -27.675  1.00  0.00           C
ATOM   1635  H6  DT     84      20.557   8.979 -27.873  1.00  0.00           H
ATOM   1636  C5  DT     84      18.614   8.669 -26.964  1.00  0.00           C
ATOM   1637  C7  DT     84      18.447  10.156 -26.551  1.00  0.00           C
ATOM   1638  H71 DT     84      17.589  10.490 -27.135  1.00  0.00           H
ATOM   1639  H72 DT     84      18.263  10.200 -25.477  1.00  0.00           H
ATOM   1640  H73 DT     84      19.361  10.735 -26.681  1.00  0.00           H
ATOM   1641  C4  DT     84      17.481   7.677 -26.754  1.00  0.00           C
ATOM   1642  O4  DT     84      16.407   7.878 -26.283  1.00  0.00           O
ATOM   1643  N3  DT     84      17.748   6.368 -27.194  1.00  0.00           N
ATOM   1644  H3  DT     84      16.982   5.715 -27.112  1.00  0.00           H
ATOM   1645  C2  DT     84      18.798   6.068 -28.052  1.00  0.00           C
ATOM   1646  O2  DT     84      18.702   4.935 -28.556  1.00  0.00           O
ATOM   1647  C3' DT     84      22.347   6.128 -30.790  1.00  0.00           C
ATOM   1648  H3' DT     84      22.410   6.242 -31.872  1.00  0.00           H
ATOM   1649  C2' DT     84      20.927   6.255 -30.402  1.00  0.00           C
ATOM   1650  H2' DT     84      20.527   7.139 -30.898  1.00  0.00           H
ATOM   1651 H2'' DT     84      20.340   5.343 -30.508  1.00  0.00           H
ATOM   1652  O3' DT     84      22.868   4.804 -30.523  1.00  0.00           O
ATOM   1653  P   DT     85      23.212   3.872 -31.779  1.00  0.00           P
ATOM   1654  OP1 DT     85      23.566   2.559 -31.216  1.00  0.00           O
ATOM   1655  OP2 DT     85      24.229   4.549 -32.583  1.00  0.00           O
ATOM   1656  O5' DT     85      21.855   3.688 -32.601  1.00  0.00           O
ATOM   1657  C5' DT     85      21.801   2.783 -33.702  1.00  0.00           C
ATOM   1658  H5' DT     85      22.008   1.752 -33.415  1.00  0.00           H
ATOM   1659 H5'' DT     85      22.596   3.093 -34.381  1.00  0.00           H
ATOM   1660  C4' DT     85      20.469   2.879 -34.434  1.00  0.00           C
ATOM   1661  H4' DT     85      20.471   2.283 -35.347  1.00  0.00           H
ATOM   1662  O4' DT     85      19.561   2.266 -33.535  1.00  0.00           O
ATOM   1663  C1' DT     85      18.327   2.896 -33.776  1.00  0.00           C
ATOM   1664  H1' DT     85      17.924   2.710 -34.772  1.00  0.00           H
ATOM   1665  N1  DT     85      17.293   2.426 -32.779  1.00  0.00           N
ATOM   1666  C6  DT     85      17.533   2.692 -31.416  1.00  0.00           C
ATOM   1667  H6  DT     85      18.500   3.066 -31.114  1.00  0.00           H
ATOM   1668  C5  DT     85      16.696   2.288 -30.426  1.00  0.00           C
ATOM   1669  C7  DT     85      17.030   2.437 -28.970  1.00  0.00           C
ATOM   1670  H71 DT     85      18.107   2.564 -28.869  1.00  0.00           H
ATOM   1671  H72 DT     85      16.466   3.280 -28.572  1.00  0.00           H
ATOM   1672  H73 DT     85      16.870   1.533 -28.383  1.00  0.00           H
ATOM   1673  C4  DT     85      15.440   1.668 -30.834  1.00  0.00           C
ATOM   1674  O4  DT     85      14.485   1.335 -30.086  1.00  0.00           O
ATOM   1675  N3  DT     85      15.233   1.530 -32.247  1.00  0.00           N
ATOM   1676  H3  DT     85      14.435   0.989 -32.545  1.00  0.00           H
ATOM   1677  C2  DT     85      16.162   1.820 -33.200  1.00  0.00           C
ATOM   1678  O2  DT     85      16.019   1.535 -34.405  1.00  0.00           O
ATOM   1679  C3' DT     85      19.936   4.299 -34.732  1.00  0.00           C
ATOM   1680  H3' DT     85      20.705   5.024 -34.464  1.00  0.00           H
ATOM   1681  C2' DT     85      18.753   4.328 -33.833  1.00  0.00           C
ATOM   1682  H2' DT     85      19.033   4.637 -32.825  1.00  0.00           H
ATOM   1683 H2'' DT     85      18.038   4.992 -34.318  1.00  0.00           H
ATOM   1684  O3' DT     85      19.637   4.407 -36.121  1.00  0.00           O
ATOM   1685  P   DT     86      19.130   5.764 -36.801  1.00  0.00           P
ATOM   1686  OP1 DT     86      19.409   5.735 -38.199  1.00  0.00           O
ATOM   1687  OP2 DT     86      19.589   6.928 -35.994  1.00  0.00           O
ATOM   1688  O5' DT     86      17.524   5.812 -36.681  1.00  0.00           O
ATOM   1689  C5' DT     86      16.636   4.879 -37.326  1.00  0.00           C
ATOM   1690  H5' DT     86      17.147   3.947 -37.084  1.00  0.00           H
ATOM   1691 H5'' DT     86      16.623   5.130 -38.387  1.00  0.00           H
ATOM   1692  C4' DT     86      15.229   4.893 -36.766  1.00  0.00           C
ATOM   1693  H4' DT     86      14.760   4.136 -37.394  1.00  0.00           H
ATOM   1694  O4' DT     86      15.199   4.265 -35.503  1.00  0.00           O
ATOM   1695  C1' DT     86      14.211   4.965 -34.796  1.00  0.00           C
ATOM   1696  H1' DT     86      13.237   4.630 -35.153  1.00  0.00           H
ATOM   1697  N1  DT     86      14.233   4.875 -33.293  1.00  0.00           N
ATOM   1698  C6  DT     86      15.135   5.562 -32.550  1.00  0.00           C
ATOM   1699  H6  DT     86      15.940   5.964 -33.147  1.00  0.00           H
ATOM   1700  C5  DT     86      15.159   5.614 -31.207  1.00  0.00           C
ATOM   1701  C7  DT     86      16.204   6.509 -30.607  1.00  0.00           C
ATOM   1702  H71 DT     86      15.769   7.275 -29.964  1.00  0.00           H
ATOM   1703  H72 DT     86      16.833   5.842 -30.017  1.00  0.00           H
ATOM   1704  H73 DT     86      16.678   7.046 -31.429  1.00  0.00           H
ATOM   1705  C4  DT     86      14.027   5.121 -30.457  1.00  0.00           C
ATOM   1706  O4  DT     86      13.765   5.164 -29.236  1.00  0.00           O
ATOM   1707  N3  DT     86      13.200   4.369 -31.278  1.00  0.00           N
ATOM   1708  H3  DT     86      12.511   3.783 -30.828  1.00  0.00           H
ATOM   1709  C2  DT     86      13.268   4.193 -32.621  1.00  0.00           C
ATOM   1710  O2  DT     86      12.430   3.434 -33.191  1.00  0.00           O
ATOM   1711  C3' DT     86      14.455   6.209 -36.785  1.00  0.00           C
ATOM   1712  H3' DT     86      15.142   6.922 -37.241  1.00  0.00           H
ATOM   1713  C2' DT     86      14.445   6.378 -35.321  1.00  0.00           C
ATOM   1714  H2' DT     86      15.423   6.778 -35.053  1.00  0.00           H
ATOM   1715 H2'' DT     86      13.653   7.082 -35.067  1.00  0.00           H
ATOM   1716  O3' DT     86      13.223   6.138 -37.509  1.00  0.00           O
ATOM   1717  P   DG     87      12.520   7.330 -38.123  1.00  0.00           P
ATOM   1718  OP1 DG     87      13.348   7.784 -39.227  1.00  0.00           O
ATOM   1719  OP2 DG     87      12.223   8.232 -36.982  1.00  0.00           O
ATOM   1720  O5' DG     87      11.164   6.588 -38.592  1.00  0.00           O
ATOM   1721  C5' DG     87      11.129   5.766 -39.724  1.00  0.00           C
ATOM   1722  H5' DG     87      11.966   5.068 -39.703  1.00  0.00           H
ATOM   1723 H5'' DG     87      11.336   6.434 -40.560  1.00  0.00           H
ATOM   1724  C4' DG     87       9.762   5.078 -39.938  1.00  0.00           C
ATOM   1725  H4' DG     87       9.813   4.464 -40.838  1.00  0.00           H
ATOM   1726  O4' DG     87       9.578   4.121 -38.896  1.00  0.00           O
ATOM   1727  C1' DG     87       8.372   4.487 -38.167  1.00  0.00           C
ATOM   1728  H1' DG     87       7.490   3.891 -38.401  1.00  0.00           H
ATOM   1729  N9  DG     87       8.369   4.273 -36.675  1.00  0.00           N
ATOM   1730  C8  DG     87       7.533   3.410 -36.027  1.00  0.00           C
ATOM   1731  H8  DG     87       6.730   2.894 -36.532  1.00  0.00           H
ATOM   1732  N7  DG     87       7.839   3.199 -34.753  1.00  0.00           N
ATOM   1733  C5  DG     87       8.769   4.250 -34.514  1.00  0.00           C
ATOM   1734  C6  DG     87       9.345   4.737 -33.305  1.00  0.00           C
ATOM   1735  O6  DG     87       9.222   4.236 -32.140  1.00  0.00           O
ATOM   1736  N1  DG     87      10.108   5.850 -33.472  1.00  0.00           N
ATOM   1737  H1  DG     87      10.321   6.350 -32.621  1.00  0.00           H
ATOM   1738  C2  DG     87      10.323   6.456 -34.649  1.00  0.00           C
ATOM   1739  N2  DG     87      11.119   7.467 -34.703  1.00  0.00           N
ATOM   1740  H21 DG     87      11.464   7.780 -33.807  1.00  0.00           H
ATOM   1741  H22 DG     87      11.447   7.863 -35.572  1.00  0.00           H
ATOM   1742  N3  DG     87       9.852   6.044 -35.834  1.00  0.00           N
ATOM   1743  C4  DG     87       9.062   4.921 -35.741  1.00  0.00           C
ATOM   1744  C3' DG     87       8.601   6.036 -40.041  1.00  0.00           C
ATOM   1745  H3' DG     87       8.953   7.066 -40.099  1.00  0.00           H
ATOM   1746  C2' DG     87       7.992   5.893 -38.661  1.00  0.00           C
ATOM   1747  H2' DG     87       8.397   6.690 -38.037  1.00  0.00           H
ATOM   1748 H2'' DG     87       6.915   6.024 -38.767  1.00  0.00           H
ATOM   1749  O3' DG     87       7.698   5.846 -41.127  1.00  0.00           O
ATOM   1750  P   DG     88       6.928   4.426 -41.459  1.00  0.00           P
ATOM   1751  OP1 DG     88       7.842   3.294 -41.418  1.00  0.00           O
ATOM   1752  OP2 DG     88       6.057   4.693 -42.692  1.00  0.00           O
ATOM   1753  O5' DG     88       5.773   4.078 -40.407  1.00  0.00           O
ATOM   1754  C5' DG     88       4.662   4.918 -40.050  1.00  0.00           C
ATOM   1755  H5' DG     88       3.927   4.788 -40.844  1.00  0.00           H
ATOM   1756 H5'' DG     88       4.964   5.964 -39.993  1.00  0.00           H
ATOM   1757  C4' DG     88       4.136   4.406 -38.667  1.00  0.00           C
ATOM   1758  H4' DG     88       3.984   3.326 -38.663  1.00  0.00           H
ATOM   1759  O4' DG     88       5.050   4.804 -37.701  1.00  0.00           O
ATOM   1760  C1' DG     88       4.333   5.516 -36.614  1.00  0.00           C
ATOM   1761  H1' DG     88       4.123   4.699 -35.925  1.00  0.00           H
ATOM   1762  N9  DG     88       5.193   6.473 -35.927  1.00  0.00           N
ATOM   1763  C8  DG     88       5.942   7.547 -36.354  1.00  0.00           C
ATOM   1764  H8  DG     88       5.899   7.986 -37.340  1.00  0.00           H
ATOM   1765  N7  DG     88       6.642   8.169 -35.440  1.00  0.00           N
ATOM   1766  C5  DG     88       6.426   7.341 -34.284  1.00  0.00           C
ATOM   1767  C6  DG     88       6.872   7.394 -32.894  1.00  0.00           C
ATOM   1768  O6  DG     88       7.659   8.123 -32.360  1.00  0.00           O
ATOM   1769  N1  DG     88       6.343   6.385 -32.110  1.00  0.00           N
ATOM   1770  H1  DG     88       6.757   6.347 -31.189  1.00  0.00           H
ATOM   1771  C2  DG     88       5.558   5.430 -32.560  1.00  0.00           C
ATOM   1772  N2  DG     88       5.297   4.441 -31.728  1.00  0.00           N
ATOM   1773  H21 DG     88       5.628   4.470 -30.774  1.00  0.00           H
ATOM   1774  H22 DG     88       4.960   3.599 -32.172  1.00  0.00           H
ATOM   1775  N3  DG     88       5.073   5.311 -33.808  1.00  0.00           N
ATOM   1776  C4  DG     88       5.529   6.333 -34.618  1.00  0.00           C
ATOM   1777  C3' DG     88       2.725   4.990 -38.276  1.00  0.00           C
ATOM   1778  H3' DG     88       2.235   5.429 -39.145  1.00  0.00           H
ATOM   1779  C2' DG     88       3.114   6.066 -37.316  1.00  0.00           C
ATOM   1780  H2' DG     88       3.338   6.919 -37.956  1.00  0.00           H
ATOM   1781 H2'' DG     88       2.306   6.236 -36.603  1.00  0.00           H
ATOM   1782  O3' DG     88       1.962   3.983 -37.724  1.00  0.00           O
ATOM   1783  P   DG     89       0.392   3.881 -38.118  1.00  0.00           P
ATOM   1784  OP1 DG     89       0.427   3.135 -39.384  1.00  0.00           O
ATOM   1785  OP2 DG     89      -0.192   5.250 -38.060  1.00  0.00           O
ATOM   1786  O5' DG     89      -0.354   2.966 -37.040  1.00  0.00           O
ATOM   1787  C5' DG     89      -0.084   2.990 -35.615  1.00  0.00           C
ATOM   1788  H5' DG     89       0.038   4.027 -35.303  1.00  0.00           H
ATOM   1789 H5'' DG     89       0.838   2.462 -35.372  1.00  0.00           H
ATOM   1790  C4' DG     89      -1.187   2.347 -34.847  1.00  0.00           C
ATOM   1791  H4' DG     89      -1.429   1.317 -35.111  1.00  0.00           H
ATOM   1792  O4' DG     89      -0.753   2.281 -33.491  1.00  0.00           O
ATOM   1793  C1' DG     89      -1.592   2.861 -32.545  1.00  0.00           C
ATOM   1794  H1' DG     89      -2.193   2.008 -32.230  1.00  0.00           H
ATOM   1795  N9  DG     89      -0.919   3.493 -31.369  1.00  0.00           N
ATOM   1796  C8  DG     89      -0.922   3.034 -30.060  1.00  0.00           C
ATOM   1797  H8  DG     89      -1.395   2.095 -29.814  1.00  0.00           H
ATOM   1798  N7  DG     89      -0.348   3.854 -29.239  1.00  0.00           N
ATOM   1799  C5  DG     89       0.285   4.839 -30.025  1.00  0.00           C
ATOM   1800  C6  DG     89       1.131   5.964 -29.858  1.00  0.00           C
ATOM   1801  O6  DG     89       1.593   6.317 -28.783  1.00  0.00           O
ATOM   1802  N1  DG     89       1.618   6.608 -31.002  1.00  0.00           N
ATOM   1803  H1  DG     89       1.988   7.535 -30.849  1.00  0.00           H
ATOM   1804  C2  DG     89       1.315   6.230 -32.282  1.00  0.00           C
ATOM   1805  N2  DG     89       1.665   7.006 -33.274  1.00  0.00           N
ATOM   1806  H21 DG     89       2.034   7.933 -33.115  1.00  0.00           H
ATOM   1807  H22 DG     89       1.196   6.887 -34.160  1.00  0.00           H
ATOM   1808  N3  DG     89       0.452   5.241 -32.448  1.00  0.00           N
ATOM   1809  C4  DG     89      -0.013   4.553 -31.342  1.00  0.00           C
ATOM   1810  C3' DG     89      -2.539   3.028 -34.674  1.00  0.00           C
ATOM   1811  H3' DG     89      -2.646   3.743 -35.489  1.00  0.00           H
ATOM   1812  C2' DG     89      -2.466   3.728 -33.292  1.00  0.00           C
ATOM   1813  H2' DG     89      -1.979   4.689 -33.458  1.00  0.00           H
ATOM   1814 H2'' DG     89      -3.452   3.816 -32.834  1.00  0.00           H
ATOM   1815  O3' DG     89      -3.643   2.126 -34.712  1.00  0.00           O
HETATM 1816  P   DG3    90      -5.199   2.494 -35.042  1.00  0.00           P
HETATM 1817  OP1 DG3    90      -5.763   1.225 -35.522  1.00  0.00           O
HETATM 1818  OP2 DG3    90      -5.200   3.687 -35.901  1.00  0.00           O
HETATM 1819  O5' DG3    90      -5.841   2.896 -33.607  1.00  0.00           O
HETATM 1820  C5' DG3    90      -6.030   1.880 -32.678  1.00  0.00           C
HETATM 1821  H5' DG3    90      -5.125   1.290 -32.539  1.00  0.00           H
HETATM 1822 H5'' DG3    90      -6.785   1.190 -33.056  1.00  0.00           H
HETATM 1823  C4' DG3    90      -6.461   2.317 -31.281  1.00  0.00           C
HETATM 1824  H4' DG3    90      -6.396   1.435 -30.644  1.00  0.00           H
HETATM 1825  O4' DG3    90      -5.479   3.232 -30.724  1.00  0.00           O
HETATM 1826  C1' DG3    90      -5.991   4.599 -30.700  1.00  0.00           C
HETATM 1827  H1' DG3    90      -5.988   4.918 -29.657  1.00  0.00           H
HETATM 1828  N9  DG3    90      -5.025   5.524 -31.379  1.00  0.00           N
HETATM 1829  C8  DG3    90      -5.045   5.970 -32.691  1.00  0.00           C
HETATM 1830  H8  DG3    90      -5.693   5.616 -33.479  1.00  0.00           H
HETATM 1831  N7  DG3    90      -4.035   6.715 -33.051  1.00  0.00           N
HETATM 1832  C5  DG3    90      -3.328   6.836 -31.891  1.00  0.00           C
HETATM 1833  C6  DG3    90      -2.176   7.634 -31.557  1.00  0.00           C
HETATM 1834  O6  DG3    90      -1.326   8.115 -32.317  1.00  0.00           O
HETATM 1835  N1  DG3    90      -1.924   7.734 -30.197  1.00  0.00           N
HETATM 1836  H1  DG3    90      -1.297   8.474 -29.916  1.00  0.00           H
HETATM 1837  C2  DG3    90      -2.623   7.041 -29.269  1.00  0.00           C
HETATM 1838  N2  DG3    90      -2.357   7.317 -27.986  1.00  0.00           N
HETATM 1839  H21 DG3    90      -1.672   8.036 -27.799  1.00  0.00           H
HETATM 1840  H22 DG3    90      -2.913   6.881 -27.265  1.00  0.00           H
HETATM 1841  N3  DG3    90      -3.676   6.302 -29.496  1.00  0.00           N
HETATM 1842  C4  DG3    90      -4.006   6.209 -30.801  1.00  0.00           C
HETATM 1843  C3' DG3    90      -7.787   2.936 -31.165  1.00  0.00           C
HETATM 1844  H3' DG3    90      -8.400   2.493 -31.949  1.00  0.00           H
HETATM 1845  C2' DG3    90      -7.401   4.450 -31.303  1.00  0.00           C
HETATM 1846  H2' DG3    90      -7.476   4.673 -32.367  1.00  0.00           H
HETATM 1847 H2'' DG3    90      -8.182   5.082 -30.880  1.00  0.00           H
HETATM 1848  O3' DG3    90      -8.356   2.790 -29.912  1.00  0.00           O
HETATM 1849 HO3' DG3    90      -8.476   1.850 -29.754  1.00  0.00           H
ENDMDL
CONECT  969  949  970  971
CONECT  971  972  973  969
CONECT  972  971
CONECT  973  971  974  975  986
CONECT  974  973
CONECT  975  973  976  977  978
CONECT  976  975
CONECT  977  975
CONECT  978  975  979  984
CONECT  979  978  980
CONECT  980  979  981  982
CONECT  981  980
CONECT  982  980  983  984
CONECT  983  982
CONECT  984  978  982  985
CONECT  985  984
CONECT  986  973  987  988
CONECT  987  986
CONECT  988  989  990  986
CONECT 1035 1036
CONECT 1036 1035 1037
CONECT 1037 1036 1038 1039 1040
CONECT 1038 1037
CONECT 1039 1037
CONECT 1040 1037 1041 1042 1060
CONECT 1041 1040
CONECT 1042 1040 1043
CONECT 1043 1042 1044 1045 1062
CONECT 1044 1043
CONECT 1045 1043 1046 1059
CONECT 1046 1045 1047 1048
CONECT 1047 1046
CONECT 1048 1046 1049
CONECT 1049 1048 1050 1059
CONECT 1050 1049 1051 1052
CONECT 1051 1050
CONECT 1052 1050 1053 1054
CONECT 1053 1052
CONECT 1054 1052 1055 1058
CONECT 1055 1054 1056 1057
CONECT 1056 1055
CONECT 1057 1055
CONECT 1058 1054 1059
CONECT 1059 1045 1049 1058
CONECT 1060 1040 1061 1062 1065
CONECT 1061 1060
CONECT 1062 1043 1060 1063 1064
CONECT 1063 1062
CONECT 1064 1062
CONECT 1065 1060 1066
CONECT 1066 1067 1068 1069 1065
CONECT 1815 1810 1816
CONECT 1816 1817 1818 1819 1815
CONECT 1817 1816
CONECT 1818 1816
CONECT 1819 1816 1820
CONECT 1820 1819 1821 1822 1823
CONECT 1821 1820
CONECT 1822 1820
CONECT 1823 1820 1824 1825 1843
CONECT 1824 1823
CONECT 1825 1823 1826
CONECT 1826 1825 1827 1828 1845
CONECT 1827 1826
CONECT 1828 1826 1829 1842
CONECT 1829 1828 1830 1831
CONECT 1830 1829
CONECT 1831 1829 1832
CONECT 1832 1831 1833 1842
CONECT 1833 1832 1834 1835
CONECT 1834 1833
CONECT 1835 1833 1836 1837
CONECT 1836 1835
CONECT 1837 1835 1838 1841
CONECT 1838 1837 1839 1840
CONECT 1839 1838
CONECT 1840 1838
CONECT 1841 1837 1842
CONECT 1842 1828 1832 1841
CONECT 1843 1823 1844 1845 1848
CONECT 1844 1843
CONECT 1845 1826 1843 1846 1847
CONECT 1846 1845
CONECT 1847 1845
CONECT 1848 1843 1849
CONECT 1849 1848
MODEL        2
ATOM      1  N   PHE     1      27.190  17.607  -4.541  1.00  0.00           N
ATOM      2  H1  PHE     1      27.476  16.683  -4.252  1.00  0.00           H
ATOM      3  H2  PHE     1      26.214  17.704  -4.302  1.00  0.00           H
ATOM      4  H3  PHE     1      27.691  18.274  -3.972  1.00  0.00           H
ATOM      5  CA  PHE     1      27.473  17.786  -5.981  1.00  0.00           C
ATOM      6  HA  PHE     1      27.151  18.806  -6.191  1.00  0.00           H
ATOM      7  CB  PHE     1      28.925  17.652  -6.358  1.00  0.00           C
ATOM      8  HB2 PHE     1      29.614  18.344  -5.874  1.00  0.00           H
ATOM      9  HB3 PHE     1      29.164  16.656  -5.987  1.00  0.00           H
ATOM     10  CG  PHE     1      29.130  17.651  -7.807  1.00  0.00           C
ATOM     11  CD1 PHE     1      28.838  18.791  -8.597  1.00  0.00           C
ATOM     12  HD1 PHE     1      28.408  19.682  -8.164  1.00  0.00           H
ATOM     13  CE1 PHE     1      29.206  18.964  -9.907  1.00  0.00           C
ATOM     14  HE1 PHE     1      29.100  19.903 -10.431  1.00  0.00           H
ATOM     15  CZ  PHE     1      29.847  17.903 -10.611  1.00  0.00           C
ATOM     16  HZ  PHE     1      30.132  17.986 -11.650  1.00  0.00           H
ATOM     17  CE2 PHE     1      30.211  16.740  -9.891  1.00  0.00           C
ATOM     18  HE2 PHE     1      30.717  15.918 -10.375  1.00  0.00           H
ATOM     19  CD2 PHE     1      29.783  16.661  -8.538  1.00  0.00           C
ATOM     20  HD2 PHE     1      30.102  15.803  -7.965  1.00  0.00           H
ATOM     21  C   PHE     1      26.593  16.799  -6.720  1.00  0.00           C
ATOM     22  O   PHE     1      26.471  15.655  -6.362  1.00  0.00           O
ATOM     23  N   LEU     2      26.025  17.147  -7.893  1.00  0.00           N
ATOM     24  H   LEU     2      25.928  18.136  -8.074  1.00  0.00           H
ATOM     25  CA  LEU     2      25.383  16.264  -8.899  1.00  0.00           C
ATOM     26  HA  LEU     2      25.931  15.322  -8.871  1.00  0.00           H
ATOM     27  CB  LEU     2      23.904  15.882  -8.464  1.00  0.00           C
ATOM     28  HB2 LEU     2      23.996  15.378  -7.502  1.00  0.00           H
ATOM     29  HB3 LEU     2      23.410  16.817  -8.202  1.00  0.00           H
ATOM     30  CG  LEU     2      23.069  14.967  -9.395  1.00  0.00           C
ATOM     31  HG  LEU     2      23.059  15.315 -10.428  1.00  0.00           H
ATOM     32  CD1 LEU     2      23.604  13.603  -9.507  1.00  0.00           C
ATOM     33 HD11 LEU     2      24.611  13.764  -9.891  1.00  0.00           H
ATOM     34 HD12 LEU     2      23.617  13.153  -8.514  1.00  0.00           H
ATOM     35 HD13 LEU     2      22.994  13.066 -10.233  1.00  0.00           H
ATOM     36  CD2 LEU     2      21.606  15.002  -9.044  1.00  0.00           C
ATOM     37 HD21 LEU     2      21.426  14.391  -8.160  1.00  0.00           H
ATOM     38 HD22 LEU     2      21.248  16.022  -8.903  1.00  0.00           H
ATOM     39 HD23 LEU     2      21.137  14.476  -9.876  1.00  0.00           H
ATOM     40  C   LEU     2      25.581  16.728 -10.361  1.00  0.00           C
ATOM     41  O   LEU     2      25.265  17.822 -10.729  1.00  0.00           O
ATOM     42  N   ASP     3      26.080  15.815 -11.228  1.00  0.00           N
ATOM     43  H   ASP     3      26.292  14.879 -10.916  1.00  0.00           H
ATOM     44  CA  ASP     3      26.270  16.070 -12.690  1.00  0.00           C
ATOM     45  HA  ASP     3      25.302  16.350 -13.106  1.00  0.00           H
ATOM     46  CB  ASP     3      27.415  17.094 -12.972  1.00  0.00           C
ATOM     47  HB2 ASP     3      27.342  17.918 -12.261  1.00  0.00           H
ATOM     48  HB3 ASP     3      28.383  16.614 -12.830  1.00  0.00           H
ATOM     49  CG  ASP     3      27.349  17.706 -14.432  1.00  0.00           C
ATOM     50  OD1 ASP     3      28.388  18.377 -14.748  1.00  0.00           O
ATOM     51  OD2 ASP     3      26.416  17.579 -15.180  1.00  0.00           O
ATOM     52  C   ASP     3      26.556  14.734 -13.387  1.00  0.00           C
ATOM     53  O   ASP     3      26.694  13.708 -12.724  1.00  0.00           O
ATOM     54  N   MET     4      26.698  14.671 -14.759  1.00  0.00           N
ATOM     55  H   MET     4      26.697  15.547 -15.260  1.00  0.00           H
ATOM     56  CA  MET     4      26.929  13.425 -15.501  1.00  0.00           C
ATOM     57  HA  MET     4      26.036  12.809 -15.400  1.00  0.00           H
ATOM     58  CB  MET     4      27.019  13.839 -17.014  1.00  0.00           C
ATOM     59  HB2 MET     4      26.194  14.507 -17.262  1.00  0.00           H
ATOM     60  HB3 MET     4      27.950  14.393 -17.132  1.00  0.00           H
ATOM     61  CG  MET     4      27.092  12.719 -18.010  1.00  0.00           C
ATOM     62  HG2 MET     4      26.943  13.172 -18.991  1.00  0.00           H
ATOM     63  HG3 MET     4      28.036  12.189 -17.883  1.00  0.00           H
ATOM     64  SD  MET     4      25.761  11.474 -17.741  1.00  0.00           S
ATOM     65  CE  MET     4      24.186  12.556 -17.982  1.00  0.00           C
ATOM     66  HE1 MET     4      23.321  11.904 -18.107  1.00  0.00           H
ATOM     67  HE2 MET     4      24.211  13.115 -17.047  1.00  0.00           H
ATOM     68  HE3 MET     4      24.189  13.214 -18.851  1.00  0.00           H
ATOM     69  C   MET     4      28.161  12.617 -14.990  1.00  0.00           C
ATOM     70  O   MET     4      27.986  11.428 -14.699  1.00  0.00           O
ATOM     71  N   ALA     5      29.266  13.226 -14.602  1.00  0.00           N
ATOM     72  H   ALA     5      29.267  14.236 -14.575  1.00  0.00           H
ATOM     73  CA  ALA     5      30.415  12.626 -13.899  1.00  0.00           C
ATOM     74  HA  ALA     5      30.885  11.906 -14.570  1.00  0.00           H
ATOM     75  CB  ALA     5      31.318  13.755 -13.576  1.00  0.00           C
ATOM     76  HB1 ALA     5      32.290  13.480 -13.166  1.00  0.00           H
ATOM     77  HB2 ALA     5      31.503  14.257 -14.525  1.00  0.00           H
ATOM     78  HB3 ALA     5      30.878  14.465 -12.876  1.00  0.00           H
ATOM     79  C   ALA     5      30.033  11.958 -12.619  1.00  0.00           C
ATOM     80  O   ALA     5      30.449  10.789 -12.385  1.00  0.00           O
ATOM     81  N   GLU     6      29.168  12.560 -11.791  1.00  0.00           N
ATOM     82  H   GLU     6      28.727  13.425 -12.072  1.00  0.00           H
ATOM     83  CA  GLU     6      28.700  12.045 -10.467  1.00  0.00           C
ATOM     84  HA  GLU     6      29.581  11.717  -9.914  1.00  0.00           H
ATOM     85  CB  GLU     6      28.088  13.150  -9.633  1.00  0.00           C
ATOM     86  HB2 GLU     6      28.917  13.839  -9.471  1.00  0.00           H
ATOM     87  HB3 GLU     6      27.419  13.636 -10.344  1.00  0.00           H
ATOM     88  CG  GLU     6      27.534  12.704  -8.245  1.00  0.00           C
ATOM     89  HG2 GLU     6      27.031  13.550  -7.775  1.00  0.00           H
ATOM     90  HG3 GLU     6      26.809  11.922  -8.470  1.00  0.00           H
ATOM     91  CD  GLU     6      28.482  12.089  -7.292  1.00  0.00           C
ATOM     92  OE1 GLU     6      28.034  11.277  -6.458  1.00  0.00           O
ATOM     93  OE2 GLU     6      29.654  12.427  -7.333  1.00  0.00           O
ATOM     94  C   GLU     6      27.767  10.822 -10.676  1.00  0.00           C
ATOM     95  O   GLU     6      27.825   9.919  -9.869  1.00  0.00           O
ATOM     96  N   ILE     7      26.882  10.901 -11.627  1.00  0.00           N
ATOM     97  H   ILE     7      26.890  11.769 -12.142  1.00  0.00           H
ATOM     98  CA  ILE     7      25.939   9.858 -12.029  1.00  0.00           C
ATOM     99  HA  ILE     7      25.352   9.587 -11.151  1.00  0.00           H
ATOM    100  CB  ILE     7      24.997  10.324 -13.162  1.00  0.00           C
ATOM    101  HB  ILE     7      25.584  10.723 -13.989  1.00  0.00           H
ATOM    102  CG2 ILE     7      24.113   9.217 -13.773  1.00  0.00           C
ATOM    103 HG21 ILE     7      23.699   8.536 -13.028  1.00  0.00           H
ATOM    104 HG22 ILE     7      23.290   9.625 -14.360  1.00  0.00           H
ATOM    105 HG23 ILE     7      24.716   8.522 -14.357  1.00  0.00           H
ATOM    106  CG1 ILE     7      24.156  11.471 -12.578  1.00  0.00           C
ATOM    107 HG12 ILE     7      23.509  11.174 -11.752  1.00  0.00           H
ATOM    108 HG13 ILE     7      24.728  12.299 -12.160  1.00  0.00           H
ATOM    109  CD1 ILE     7      23.348  12.142 -13.792  1.00  0.00           C
ATOM    110 HD11 ILE     7      24.142  12.404 -14.491  1.00  0.00           H
ATOM    111 HD12 ILE     7      22.568  11.568 -14.292  1.00  0.00           H
ATOM    112 HD13 ILE     7      22.914  13.038 -13.348  1.00  0.00           H
ATOM    113  C   ILE     7      26.738   8.635 -12.459  1.00  0.00           C
ATOM    114  O   ILE     7      26.472   7.561 -11.953  1.00  0.00           O
ATOM    115  N   LYS     8      27.731   8.829 -13.268  1.00  0.00           N
ATOM    116  H   LYS     8      27.930   9.791 -13.501  1.00  0.00           H
ATOM    117  CA  LYS     8      28.629   7.829 -13.711  1.00  0.00           C
ATOM    118  HA  LYS     8      28.060   6.979 -14.087  1.00  0.00           H
ATOM    119  CB  LYS     8      29.492   8.406 -14.848  1.00  0.00           C
ATOM    120  HB2 LYS     8      29.909   9.303 -14.389  1.00  0.00           H
ATOM    121  HB3 LYS     8      30.405   7.823 -14.969  1.00  0.00           H
ATOM    122  CG  LYS     8      28.767   8.467 -16.186  1.00  0.00           C
ATOM    123  HG2 LYS     8      28.429   7.496 -16.548  1.00  0.00           H
ATOM    124  HG3 LYS     8      27.874   9.083 -16.076  1.00  0.00           H
ATOM    125  CD  LYS     8      29.581   9.162 -17.236  1.00  0.00           C
ATOM    126  HD2 LYS     8      29.705  10.214 -16.980  1.00  0.00           H
ATOM    127  HD3 LYS     8      30.553   8.679 -17.139  1.00  0.00           H
ATOM    128  CE  LYS     8      29.080   9.008 -18.580  1.00  0.00           C
ATOM    129  HE2 LYS     8      28.942   7.955 -18.829  1.00  0.00           H
ATOM    130  HE3 LYS     8      28.097   9.479 -18.576  1.00  0.00           H
ATOM    131  NZ  LYS     8      29.970   9.554 -19.663  1.00  0.00           N
ATOM    132  HZ1 LYS     8      30.218  10.521 -19.515  1.00  0.00           H
ATOM    133  HZ2 LYS     8      30.814   9.014 -19.792  1.00  0.00           H
ATOM    134  HZ3 LYS     8      29.434   9.551 -20.519  1.00  0.00           H
ATOM    135  C   LYS     8      29.408   7.327 -12.560  1.00  0.00           C
ATOM    136  O   LYS     8      29.728   6.128 -12.567  1.00  0.00           O
ATOM    137  N   GLU     9      29.782   8.131 -11.564  1.00  0.00           N
ATOM    138  H   GLU     9      29.602   9.123 -11.624  1.00  0.00           H
ATOM    139  CA  GLU     9      30.523   7.651 -10.418  1.00  0.00           C
ATOM    140  HA  GLU     9      31.400   7.135 -10.809  1.00  0.00           H
ATOM    141  CB  GLU     9      31.033   8.722  -9.471  1.00  0.00           C
ATOM    142  HB2 GLU     9      30.286   9.503  -9.327  1.00  0.00           H
ATOM    143  HB3 GLU     9      31.193   8.337  -8.464  1.00  0.00           H
ATOM    144  CG  GLU     9      32.241   9.506  -9.974  1.00  0.00           C
ATOM    145  HG2 GLU     9      32.311   9.700 -11.045  1.00  0.00           H
ATOM    146  HG3 GLU     9      32.245  10.478  -9.480  1.00  0.00           H
ATOM    147  CD  GLU     9      33.592   8.801  -9.626  1.00  0.00           C
ATOM    148  OE1 GLU     9      33.724   7.579  -9.725  1.00  0.00           O
ATOM    149  OE2 GLU     9      34.620   9.494  -9.399  1.00  0.00           O
ATOM    150  C   GLU     9      29.689   6.622  -9.641  1.00  0.00           C
ATOM    151  O   GLU     9      30.125   5.569  -9.265  1.00  0.00           O
ATOM    152  N   LYS    10      28.399   6.951  -9.373  1.00  0.00           N
ATOM    153  H   LYS    10      28.087   7.842  -9.733  1.00  0.00           H
ATOM    154  CA  LYS    10      27.442   6.100  -8.655  1.00  0.00           C
ATOM    155  HA  LYS    10      27.826   5.777  -7.687  1.00  0.00           H
ATOM    156  CB  LYS    10      26.131   6.836  -8.356  1.00  0.00           C
ATOM    157  HB2 LYS    10      25.645   7.294  -9.218  1.00  0.00           H
ATOM    158  HB3 LYS    10      25.386   6.123  -8.003  1.00  0.00           H
ATOM    159  CG  LYS    10      26.163   7.962  -7.357  1.00  0.00           C
ATOM    160  HG2 LYS    10      27.018   8.604  -7.565  1.00  0.00           H
ATOM    161  HG3 LYS    10      25.326   8.610  -7.620  1.00  0.00           H
ATOM    162  CD  LYS    10      26.087   7.484  -5.925  1.00  0.00           C
ATOM    163  HD2 LYS    10      25.116   7.016  -5.765  1.00  0.00           H
ATOM    164  HD3 LYS    10      26.822   6.713  -5.695  1.00  0.00           H
ATOM    165  CE  LYS    10      26.118   8.670  -4.990  1.00  0.00           C
ATOM    166  HE2 LYS    10      25.412   9.354  -5.462  1.00  0.00           H
ATOM    167  HE3 LYS    10      25.714   8.364  -4.025  1.00  0.00           H
ATOM    168  NZ  LYS    10      27.447   9.275  -4.902  1.00  0.00           N
ATOM    169  HZ1 LYS    10      28.125   8.532  -4.810  1.00  0.00           H
ATOM    170  HZ2 LYS    10      27.668   9.818  -5.725  1.00  0.00           H
ATOM    171  HZ3 LYS    10      27.590   9.926  -4.142  1.00  0.00           H
ATOM    172  C   LYS    10      27.203   4.793  -9.429  1.00  0.00           C
ATOM    173  O   LYS    10      27.027   3.715  -8.866  1.00  0.00           O
ATOM    174  N   ILE    11      27.190   4.839 -10.762  1.00  0.00           N
ATOM    175  H   ILE    11      27.322   5.769 -11.134  1.00  0.00           H
ATOM    176  CA  ILE    11      27.076   3.671 -11.697  1.00  0.00           C
ATOM    177  HA  ILE    11      26.192   3.141 -11.342  1.00  0.00           H
ATOM    178  CB  ILE    11      26.767   4.110 -13.119  1.00  0.00           C
ATOM    179  HB  ILE    11      27.448   4.928 -13.357  1.00  0.00           H
ATOM    180  CG2 ILE    11      27.047   2.870 -14.037  1.00  0.00           C
ATOM    181 HG21 ILE    11      28.107   2.626 -14.114  1.00  0.00           H
ATOM    182 HG22 ILE    11      26.609   1.912 -13.759  1.00  0.00           H
ATOM    183 HG23 ILE    11      26.886   3.207 -15.061  1.00  0.00           H
ATOM    184  CG1 ILE    11      25.306   4.630 -13.256  1.00  0.00           C
ATOM    185 HG12 ILE    11      24.567   3.860 -13.035  1.00  0.00           H
ATOM    186 HG13 ILE    11      25.135   5.421 -12.525  1.00  0.00           H
ATOM    187  CD1 ILE    11      24.958   5.274 -14.615  1.00  0.00           C
ATOM    188 HD11 ILE    11      24.066   5.857 -14.387  1.00  0.00           H
ATOM    189 HD12 ILE    11      25.756   5.929 -14.962  1.00  0.00           H
ATOM    190 HD13 ILE    11      24.697   4.506 -15.344  1.00  0.00           H
ATOM    191  C   ILE    11      28.301   2.683 -11.431  1.00  0.00           C
ATOM    192  O   ILE    11      27.982   1.499 -11.300  1.00  0.00           O
ATOM    193  N   CYS    12      29.573   3.163 -11.491  1.00  0.00           N
ATOM    194  H   CYS    12      29.736   4.146 -11.655  1.00  0.00           H
ATOM    195  CA  CYS    12      30.841   2.392 -11.096  1.00  0.00           C
ATOM    196  HA  CYS    12      31.003   1.543 -11.759  1.00  0.00           H
ATOM    197  CB  CYS    12      32.028   3.321 -11.345  1.00  0.00           C
ATOM    198  HB2 CYS    12      31.814   4.150 -10.671  1.00  0.00           H
ATOM    199  HB3 CYS    12      32.993   2.927 -11.025  1.00  0.00           H
ATOM    200  SG  CYS    12      32.304   3.869 -13.048  1.00  0.00           S
ATOM    201  HG  CYS    12      31.678   5.048 -12.995  1.00  0.00           H
ATOM    202  C   CYS    12      30.820   1.800  -9.724  1.00  0.00           C
ATOM    203  O   CYS    12      31.201   0.673  -9.615  1.00  0.00           O
ATOM    204  N   ASP    13      30.202   2.520  -8.798  1.00  0.00           N
ATOM    205  H   ASP    13      29.919   3.468  -9.005  1.00  0.00           H
ATOM    206  CA  ASP    13      30.053   2.049  -7.422  1.00  0.00           C
ATOM    207  HA  ASP    13      31.065   1.749  -7.151  1.00  0.00           H
ATOM    208  CB  ASP    13      29.752   3.237  -6.444  1.00  0.00           C
ATOM    209  HB2 ASP    13      28.909   3.805  -6.837  1.00  0.00           H
ATOM    210  HB3 ASP    13      29.623   2.802  -5.453  1.00  0.00           H
ATOM    211  CG  ASP    13      30.953   4.174  -6.051  1.00  0.00           C
ATOM    212  OD1 ASP    13      32.038   3.986  -6.575  1.00  0.00           O
ATOM    213  OD2 ASP    13      30.763   5.115  -5.274  1.00  0.00           O
ATOM    214  C   ASP    13      29.136   0.890  -7.293  1.00  0.00           C
ATOM    215  O   ASP    13      29.071   0.284  -6.227  1.00  0.00           O
ATOM    216  N   TYR    14      28.233   0.660  -8.287  1.00  0.00           N
ATOM    217  H   TYR    14      28.335   1.234  -9.111  1.00  0.00           H
ATOM    218  CA  TYR    14      27.252  -0.434  -8.333  1.00  0.00           C
ATOM    219  HA  TYR    14      27.151  -0.894  -7.350  1.00  0.00           H
ATOM    220  CB  TYR    14      25.886   0.236  -8.714  1.00  0.00           C
ATOM    221  HB2 TYR    14      25.722   1.042  -7.999  1.00  0.00           H
ATOM    222  HB3 TYR    14      25.870   0.722  -9.690  1.00  0.00           H
ATOM    223  CG  TYR    14      24.603  -0.653  -8.668  1.00  0.00           C
ATOM    224  CD1 TYR    14      24.018  -0.974  -7.453  1.00  0.00           C
ATOM    225  HD1 TYR    14      24.510  -0.587  -6.573  1.00  0.00           H
ATOM    226  CE1 TYR    14      22.839  -1.752  -7.469  1.00  0.00           C
ATOM    227  HE1 TYR    14      22.214  -1.841  -6.593  1.00  0.00           H
ATOM    228  CZ  TYR    14      22.377  -2.280  -8.706  1.00  0.00           C
ATOM    229  OH  TYR    14      21.213  -2.997  -8.765  1.00  0.00           O
ATOM    230  HH  TYR    14      20.789  -3.055  -7.905  1.00  0.00           H
ATOM    231  CE2 TYR    14      23.014  -1.989  -9.917  1.00  0.00           C
ATOM    232  HE2 TYR    14      22.632  -2.401 -10.840  1.00  0.00           H
ATOM    233  CD2 TYR    14      24.124  -1.165  -9.904  1.00  0.00           C
ATOM    234  HD2 TYR    14      24.609  -0.896 -10.830  1.00  0.00           H
ATOM    235  C   TYR    14      27.677  -1.481  -9.327  1.00  0.00           C
ATOM    236  O   TYR    14      27.858  -2.685  -8.991  1.00  0.00           O
ATOM    237  N   LEU    15      27.769  -1.033 -10.583  1.00  0.00           N
ATOM    238  H   LEU    15      27.663  -0.051 -10.794  1.00  0.00           H
ATOM    239  CA  LEU    15      27.979  -1.877 -11.754  1.00  0.00           C
ATOM    240  HA  LEU    15      27.042  -2.427 -11.839  1.00  0.00           H
ATOM    241  CB  LEU    15      28.154  -1.040 -13.078  1.00  0.00           C
ATOM    242  HB2 LEU    15      27.427  -0.230 -13.128  1.00  0.00           H
ATOM    243  HB3 LEU    15      29.102  -0.519 -12.951  1.00  0.00           H
ATOM    244  CG  LEU    15      28.272  -1.990 -14.310  1.00  0.00           C
ATOM    245  HG  LEU    15      29.146  -2.631 -14.201  1.00  0.00           H
ATOM    246  CD1 LEU    15      27.130  -3.017 -14.574  1.00  0.00           C
ATOM    247 HD11 LEU    15      27.456  -3.779 -15.282  1.00  0.00           H
ATOM    248 HD12 LEU    15      26.828  -3.515 -13.653  1.00  0.00           H
ATOM    249 HD13 LEU    15      26.267  -2.443 -14.912  1.00  0.00           H
ATOM    250  CD2 LEU    15      28.377  -1.094 -15.519  1.00  0.00           C
ATOM    251 HD21 LEU    15      29.345  -0.595 -15.477  1.00  0.00           H
ATOM    252 HD22 LEU    15      28.302  -1.611 -16.476  1.00  0.00           H
ATOM    253 HD23 LEU    15      27.582  -0.356 -15.415  1.00  0.00           H
ATOM    254  C   LEU    15      29.141  -2.866 -11.624  1.00  0.00           C
ATOM    255  O   LEU    15      28.986  -4.041 -11.979  1.00  0.00           O
ATOM    256  N   PHE    16      30.319  -2.453 -11.204  1.00  0.00           N
ATOM    257  H   PHE    16      30.348  -1.530 -10.795  1.00  0.00           H
ATOM    258  CA  PHE    16      31.520  -3.351 -11.081  1.00  0.00           C
ATOM    259  HA  PHE    16      31.659  -3.986 -11.956  1.00  0.00           H
ATOM    260  CB  PHE    16      32.900  -2.597 -10.947  1.00  0.00           C
ATOM    261  HB2 PHE    16      32.776  -1.748 -10.274  1.00  0.00           H
ATOM    262  HB3 PHE    16      33.646  -3.297 -10.572  1.00  0.00           H
ATOM    263  CG  PHE    16      33.409  -1.946 -12.195  1.00  0.00           C
ATOM    264  CD1 PHE    16      34.480  -2.420 -12.992  1.00  0.00           C
ATOM    265  HD1 PHE    16      34.881  -3.406 -12.810  1.00  0.00           H
ATOM    266  CE1 PHE    16      34.836  -1.770 -14.272  1.00  0.00           C
ATOM    267  HE1 PHE    16      35.646  -2.196 -14.845  1.00  0.00           H
ATOM    268  CZ  PHE    16      34.261  -0.510 -14.594  1.00  0.00           C
ATOM    269  HZ  PHE    16      34.478   0.080 -15.472  1.00  0.00           H
ATOM    270  CE2 PHE    16      33.255  -0.057 -13.748  1.00  0.00           C
ATOM    271  HE2 PHE    16      32.702   0.845 -13.965  1.00  0.00           H
ATOM    272  CD2 PHE    16      32.828  -0.763 -12.640  1.00  0.00           C
ATOM    273  HD2 PHE    16      31.976  -0.423 -12.071  1.00  0.00           H
ATOM    274  C   PHE    16      31.387  -4.378  -9.975  1.00  0.00           C
ATOM    275  O   PHE    16      32.124  -5.386  -9.968  1.00  0.00           O
ATOM    276  N   ASN    17      30.423  -4.147  -9.047  1.00  0.00           N
ATOM    277  H   ASN    17      30.123  -3.183  -9.033  1.00  0.00           H
ATOM    278  CA  ASN    17      30.128  -5.035  -7.954  1.00  0.00           C
ATOM    279  HA  ASN    17      30.962  -5.728  -7.841  1.00  0.00           H
ATOM    280  CB  ASN    17      30.014  -4.100  -6.757  1.00  0.00           C
ATOM    281  HB2 ASN    17      29.014  -3.676  -6.845  1.00  0.00           H
ATOM    282  HB3 ASN    17      29.921  -4.806  -5.932  1.00  0.00           H
ATOM    283  CG  ASN    17      31.137  -3.137  -6.363  1.00  0.00           C
ATOM    284  OD1 ASN    17      32.238  -3.493  -6.301  1.00  0.00           O
ATOM    285  ND2 ASN    17      30.800  -1.919  -6.090  1.00  0.00           N
ATOM    286 HD21 ASN    17      31.617  -1.346  -5.937  1.00  0.00           H
ATOM    287 HD22 ASN    17      29.865  -1.551  -6.193  1.00  0.00           H
ATOM    288  C   ASN    17      29.004  -6.038  -8.264  1.00  0.00           C
ATOM    289  O   ASN    17      28.736  -6.954  -7.555  1.00  0.00           O
ATOM    290  N   VAL    18      28.280  -5.806  -9.370  1.00  0.00           N
ATOM    291  H   VAL    18      28.528  -5.007  -9.936  1.00  0.00           H
ATOM    292  CA  VAL    18      27.214  -6.735  -9.863  1.00  0.00           C
ATOM    293  HA  VAL    18      27.178  -7.551  -9.141  1.00  0.00           H
ATOM    294  CB  VAL    18      25.823  -6.059  -9.828  1.00  0.00           C
ATOM    295  HB  VAL    18      25.131  -6.816 -10.198  1.00  0.00           H
ATOM    296  CG1 VAL    18      25.461  -5.549  -8.393  1.00  0.00           C
ATOM    297 HG11 VAL    18      24.460  -5.119  -8.407  1.00  0.00           H
ATOM    298 HG12 VAL    18      25.483  -6.394  -7.705  1.00  0.00           H
ATOM    299 HG13 VAL    18      26.217  -4.829  -8.079  1.00  0.00           H
ATOM    300  CG2 VAL    18      25.691  -4.896 -10.834  1.00  0.00           C
ATOM    301 HG21 VAL    18      24.818  -4.264 -10.673  1.00  0.00           H
ATOM    302 HG22 VAL    18      26.476  -4.166 -10.636  1.00  0.00           H
ATOM    303 HG23 VAL    18      25.725  -5.234 -11.870  1.00  0.00           H
ATOM    304  C   VAL    18      27.355  -7.285 -11.274  1.00  0.00           C
ATOM    305  O   VAL    18      26.557  -8.187 -11.615  1.00  0.00           O
ATOM    306  N   SER    19      28.321  -6.890 -12.117  1.00  0.00           N
ATOM    307  H   SER    19      28.709  -6.007 -11.815  1.00  0.00           H
ATOM    308  CA  SER    19      28.620  -7.346 -13.447  1.00  0.00           C
ATOM    309  HA  SER    19      29.531  -6.775 -13.624  1.00  0.00           H
ATOM    310  CB  SER    19      29.084  -8.793 -13.601  1.00  0.00           C
ATOM    311  HB2 SER    19      28.279  -9.522 -13.501  1.00  0.00           H
ATOM    312  HB3 SER    19      29.535  -8.887 -14.589  1.00  0.00           H
ATOM    313  OG  SER    19      30.072  -8.974 -12.604  1.00  0.00           O
ATOM    314  HG  SER    19      30.839  -8.409 -12.723  1.00  0.00           H
ATOM    315  C   SER    19      27.623  -7.156 -14.567  1.00  0.00           C
ATOM    316  O   SER    19      27.982  -7.169 -15.779  1.00  0.00           O
ATOM    317  N   ASP    20      26.362  -7.001 -14.203  1.00  0.00           N
ATOM    318  H   ASP    20      26.292  -7.187 -13.213  1.00  0.00           H
ATOM    319  CA  ASP    20      25.231  -6.865 -15.164  1.00  0.00           C
ATOM    320  HA  ASP    20      25.565  -6.258 -16.005  1.00  0.00           H
ATOM    321  CB  ASP    20      24.794  -8.330 -15.708  1.00  0.00           C
ATOM    322  HB2 ASP    20      24.098  -8.240 -16.542  1.00  0.00           H
ATOM    323  HB3 ASP    20      25.628  -8.763 -16.261  1.00  0.00           H
ATOM    324  CG  ASP    20      24.174  -9.373 -14.745  1.00  0.00           C
ATOM    325  OD1 ASP    20      23.397  -9.094 -13.824  1.00  0.00           O
ATOM    326  OD2 ASP    20      24.349 -10.597 -14.973  1.00  0.00           O
ATOM    327  C   ASP    20      24.069  -6.023 -14.556  1.00  0.00           C
ATOM    328  O   ASP    20      23.968  -5.954 -13.356  1.00  0.00           O
ATOM    329  N   SER    21      23.376  -5.290 -15.383  1.00  0.00           N
ATOM    330  H   SER    21      23.636  -5.345 -16.357  1.00  0.00           H
ATOM    331  CA  SER    21      22.172  -4.495 -14.952  1.00  0.00           C
ATOM    332  HA  SER    21      21.698  -5.057 -14.147  1.00  0.00           H
ATOM    333  CB  SER    21      22.539  -3.159 -14.315  1.00  0.00           C
ATOM    334  HB2 SER    21      23.290  -2.622 -14.895  1.00  0.00           H
ATOM    335  HB3 SER    21      21.595  -2.619 -14.251  1.00  0.00           H
ATOM    336  OG  SER    21      22.997  -3.383 -13.041  1.00  0.00           O
ATOM    337  HG  SER    21      23.630  -4.103 -13.080  1.00  0.00           H
ATOM    338  C   SER    21      21.132  -4.108 -16.038  1.00  0.00           C
ATOM    339  O   SER    21      21.408  -3.633 -17.145  1.00  0.00           O
ATOM    340  N   SER    22      19.927  -4.500 -15.748  1.00  0.00           N
ATOM    341  H   SER    22      19.764  -4.907 -14.838  1.00  0.00           H
ATOM    342  CA  SER    22      18.828  -4.104 -16.523  1.00  0.00           C
ATOM    343  HA  SER    22      19.006  -4.323 -17.576  1.00  0.00           H
ATOM    344  CB  SER    22      17.560  -4.891 -16.017  1.00  0.00           C
ATOM    345  HB2 SER    22      17.762  -5.962 -16.036  1.00  0.00           H
ATOM    346  HB3 SER    22      17.544  -4.656 -14.953  1.00  0.00           H
ATOM    347  OG  SER    22      16.391  -4.503 -16.689  1.00  0.00           O
ATOM    348  HG  SER    22      15.628  -5.045 -16.474  1.00  0.00           H
ATOM    349  C   SER    22      18.425  -2.634 -16.547  1.00  0.00           C
ATOM    350  O   SER    22      18.204  -2.019 -15.520  1.00  0.00           O
ATOM    351  N   ALA    23      18.239  -2.032 -17.764  1.00  0.00           N
ATOM    352  H   ALA    23      18.545  -2.518 -18.595  1.00  0.00           H
ATOM    353  CA  ALA    23      17.693  -0.702 -18.040  1.00  0.00           C
ATOM    354  HA  ALA    23      18.285  -0.008 -17.444  1.00  0.00           H
ATOM    355  CB  ALA    23      18.033  -0.330 -19.500  1.00  0.00           C
ATOM    356  HB1 ALA    23      19.105  -0.227 -19.671  1.00  0.00           H
ATOM    357  HB2 ALA    23      17.525  -1.064 -20.125  1.00  0.00           H
ATOM    358  HB3 ALA    23      17.651   0.667 -19.721  1.00  0.00           H
ATOM    359  C   ALA    23      16.193  -0.469 -17.654  1.00  0.00           C
ATOM    360  O   ALA    23      15.665   0.636 -17.689  1.00  0.00           O
ATOM    361  N   LEU    24      15.579  -1.522 -17.066  1.00  0.00           N
ATOM    362  H   LEU    24      15.834  -2.483 -17.241  1.00  0.00           H
ATOM    363  CA  LEU    24      14.221  -1.408 -16.457  1.00  0.00           C
ATOM    364  HA  LEU    24      13.784  -0.433 -16.674  1.00  0.00           H
ATOM    365  CB  LEU    24      13.363  -2.533 -16.955  1.00  0.00           C
ATOM    366  HB2 LEU    24      13.934  -3.437 -16.746  1.00  0.00           H
ATOM    367  HB3 LEU    24      12.489  -2.658 -16.316  1.00  0.00           H
ATOM    368  CG  LEU    24      13.081  -2.513 -18.454  1.00  0.00           C
ATOM    369  HG  LEU    24      14.004  -2.641 -19.019  1.00  0.00           H
ATOM    370  CD1 LEU    24      12.126  -3.568 -18.905  1.00  0.00           C
ATOM    371 HD11 LEU    24      12.564  -4.530 -18.638  1.00  0.00           H
ATOM    372 HD12 LEU    24      11.145  -3.422 -18.455  1.00  0.00           H
ATOM    373 HD13 LEU    24      11.922  -3.543 -19.976  1.00  0.00           H
ATOM    374  CD2 LEU    24      12.477  -1.141 -18.942  1.00  0.00           C
ATOM    375 HD21 LEU    24      13.368  -0.514 -18.952  1.00  0.00           H
ATOM    376 HD22 LEU    24      12.047  -1.383 -19.914  1.00  0.00           H
ATOM    377 HD23 LEU    24      11.710  -0.714 -18.296  1.00  0.00           H
ATOM    378  C   LEU    24      14.295  -1.489 -14.866  1.00  0.00           C
ATOM    379  O   LEU    24      13.249  -1.479 -14.179  1.00  0.00           O
ATOM    380  N   ASN    25      15.530  -1.684 -14.315  1.00  0.00           N
ATOM    381  H   ASN    25      16.394  -1.648 -14.836  1.00  0.00           H
ATOM    382  CA  ASN    25      15.718  -1.805 -12.844  1.00  0.00           C
ATOM    383  HA  ASN    25      14.774  -1.740 -12.302  1.00  0.00           H
ATOM    384  CB  ASN    25      16.185  -3.219 -12.543  1.00  0.00           C
ATOM    385  HB2 ASN    25      17.125  -3.511 -13.011  1.00  0.00           H
ATOM    386  HB3 ASN    25      16.395  -3.170 -11.474  1.00  0.00           H
ATOM    387  CG  ASN    25      15.164  -4.293 -12.912  1.00  0.00           C
ATOM    388  OD1 ASN    25      15.361  -5.018 -13.879  1.00  0.00           O
ATOM    389  ND2 ASN    25      14.024  -4.283 -12.302  1.00  0.00           N
ATOM    390 HD21 ASN    25      13.320  -5.000 -12.405  1.00  0.00           H
ATOM    391 HD22 ASN    25      13.843  -3.687 -11.508  1.00  0.00           H
ATOM    392  C   ASN    25      16.689  -0.763 -12.259  1.00  0.00           C
ATOM    393  O   ASN    25      16.473  -0.332 -11.124  1.00  0.00           O
ATOM    394  N   LEU    26      17.694  -0.360 -13.064  1.00  0.00           N
ATOM    395  H   LEU    26      17.732  -0.642 -14.033  1.00  0.00           H
ATOM    396  CA  LEU    26      18.958   0.197 -12.487  1.00  0.00           C
ATOM    397  HA  LEU    26      19.280  -0.269 -11.556  1.00  0.00           H
ATOM    398  CB  LEU    26      20.013   0.147 -13.619  1.00  0.00           C
ATOM    399  HB2 LEU    26      20.199  -0.913 -13.790  1.00  0.00           H
ATOM    400  HB3 LEU    26      19.665   0.683 -14.502  1.00  0.00           H
ATOM    401  CG  LEU    26      21.365   0.904 -13.291  1.00  0.00           C
ATOM    402  HG  LEU    26      21.232   1.972 -13.113  1.00  0.00           H
ATOM    403  CD1 LEU    26      22.115   0.292 -12.108  1.00  0.00           C
ATOM    404 HD11 LEU    26      22.200  -0.788 -12.230  1.00  0.00           H
ATOM    405 HD12 LEU    26      23.081   0.795 -12.086  1.00  0.00           H
ATOM    406 HD13 LEU    26      21.562   0.556 -11.207  1.00  0.00           H
ATOM    407  CD2 LEU    26      22.213   0.859 -14.584  1.00  0.00           C
ATOM    408 HD21 LEU    26      21.679   1.437 -15.338  1.00  0.00           H
ATOM    409 HD22 LEU    26      23.208   1.250 -14.372  1.00  0.00           H
ATOM    410 HD23 LEU    26      22.449  -0.133 -14.967  1.00  0.00           H
ATOM    411  C   LEU    26      18.780   1.590 -11.983  1.00  0.00           C
ATOM    412  O   LEU    26      19.398   1.874 -10.941  1.00  0.00           O
ATOM    413  N   ALA    27      17.871   2.382 -12.537  1.00  0.00           N
ATOM    414  H   ALA    27      17.506   2.177 -13.456  1.00  0.00           H
ATOM    415  CA  ALA    27      17.602   3.713 -12.133  1.00  0.00           C
ATOM    416  HA  ALA    27      18.484   4.093 -11.617  1.00  0.00           H
ATOM    417  CB  ALA    27      17.388   4.679 -13.341  1.00  0.00           C
ATOM    418  HB1 ALA    27      17.579   5.709 -13.039  1.00  0.00           H
ATOM    419  HB2 ALA    27      18.162   4.488 -14.084  1.00  0.00           H
ATOM    420  HB3 ALA    27      16.453   4.598 -13.896  1.00  0.00           H
ATOM    421  C   ALA    27      16.472   3.852 -11.095  1.00  0.00           C
ATOM    422  O   ALA    27      16.407   4.815 -10.379  1.00  0.00           O
ATOM    423  N   LYS    28      15.739   2.743 -10.948  1.00  0.00           N
ATOM    424  H   LYS    28      16.002   1.963 -11.533  1.00  0.00           H
ATOM    425  CA  LYS    28      14.795   2.606  -9.925  1.00  0.00           C
ATOM    426  HA  LYS    28      14.484   3.617  -9.663  1.00  0.00           H
ATOM    427  CB  LYS    28      13.508   1.922 -10.392  1.00  0.00           C
ATOM    428  HB2 LYS    28      12.999   2.536 -11.135  1.00  0.00           H
ATOM    429  HB3 LYS    28      13.876   0.998 -10.837  1.00  0.00           H
ATOM    430  CG  LYS    28      12.415   1.549  -9.381  1.00  0.00           C
ATOM    431  HG2 LYS    28      12.906   1.164  -8.487  1.00  0.00           H
ATOM    432  HG3 LYS    28      11.951   2.484  -9.067  1.00  0.00           H
ATOM    433  CD  LYS    28      11.269   0.572  -9.788  1.00  0.00           C
ATOM    434  HD2 LYS    28      10.635   1.044 -10.539  1.00  0.00           H
ATOM    435  HD3 LYS    28      11.823  -0.265 -10.212  1.00  0.00           H
ATOM    436  CE  LYS    28      10.385   0.111  -8.646  1.00  0.00           C
ATOM    437  HE2 LYS    28       9.826   0.921  -8.177  1.00  0.00           H
ATOM    438  HE3 LYS    28       9.699  -0.622  -9.070  1.00  0.00           H
ATOM    439  NZ  LYS    28      11.191  -0.700  -7.693  1.00  0.00           N
ATOM    440  HZ1 LYS    28      11.936  -1.244  -8.103  1.00  0.00           H
ATOM    441  HZ2 LYS    28      11.646  -0.056  -7.062  1.00  0.00           H
ATOM    442  HZ3 LYS    28      10.799  -1.358  -7.035  1.00  0.00           H
ATOM    443  C   LYS    28      15.421   2.022  -8.645  1.00  0.00           C
ATOM    444  O   LYS    28      15.162   2.639  -7.594  1.00  0.00           O
ATOM    445  N   ASN    29      16.419   1.121  -8.733  1.00  0.00           N
ATOM    446  H   ASN    29      16.538   0.611  -9.597  1.00  0.00           H
ATOM    447  CA  ASN    29      17.201   0.669  -7.582  1.00  0.00           C
ATOM    448  HA  ASN    29      16.426   0.410  -6.860  1.00  0.00           H
ATOM    449  CB  ASN    29      18.172  -0.517  -8.021  1.00  0.00           C
ATOM    450  HB2 ASN    29      18.779  -0.243  -8.884  1.00  0.00           H
ATOM    451  HB3 ASN    29      18.872  -0.898  -7.277  1.00  0.00           H
ATOM    452  CG  ASN    29      17.477  -1.767  -8.539  1.00  0.00           C
ATOM    453  OD1 ASN    29      16.283  -2.074  -8.233  1.00  0.00           O
ATOM    454  ND2 ASN    29      18.120  -2.725  -9.126  1.00  0.00           N
ATOM    455 HD21 ASN    29      17.566  -3.502  -9.456  1.00  0.00           H
ATOM    456 HD22 ASN    29      19.117  -2.775  -9.279  1.00  0.00           H
ATOM    457  C   ASN    29      18.053   1.845  -6.995  1.00  0.00           C
ATOM    458  O   ASN    29      18.008   2.038  -5.755  1.00  0.00           O
ATOM    459  N   ILE    30      18.844   2.561  -7.779  1.00  0.00           N
ATOM    460  H   ILE    30      19.070   2.184  -8.689  1.00  0.00           H
ATOM    461  CA  ILE    30      19.572   3.760  -7.414  1.00  0.00           C
ATOM    462  HA  ILE    30      20.196   3.436  -6.581  1.00  0.00           H
ATOM    463  CB  ILE    30      20.547   4.230  -8.521  1.00  0.00           C
ATOM    464  HB  ILE    30      19.908   4.382  -9.391  1.00  0.00           H
ATOM    465  CG2 ILE    30      21.395   5.508  -8.274  1.00  0.00           C
ATOM    466 HG21 ILE    30      22.399   5.227  -7.956  1.00  0.00           H
ATOM    467 HG22 ILE    30      21.516   5.997  -9.241  1.00  0.00           H
ATOM    468 HG23 ILE    30      20.916   6.158  -7.542  1.00  0.00           H
ATOM    469  CG1 ILE    30      21.588   3.087  -8.833  1.00  0.00           C
ATOM    470 HG12 ILE    30      22.184   2.872  -7.946  1.00  0.00           H
ATOM    471 HG13 ILE    30      20.955   2.222  -9.031  1.00  0.00           H
ATOM    472  CD1 ILE    30      22.429   3.361 -10.134  1.00  0.00           C
ATOM    473 HD11 ILE    30      21.815   3.169 -11.014  1.00  0.00           H
ATOM    474 HD12 ILE    30      22.691   4.406 -10.299  1.00  0.00           H
ATOM    475 HD13 ILE    30      23.297   2.701 -10.125  1.00  0.00           H
ATOM    476  C   ILE    30      18.509   4.817  -6.943  1.00  0.00           C
ATOM    477  O   ILE    30      18.820   5.537  -6.036  1.00  0.00           O
ATOM    478  N   GLY    31      17.344   4.956  -7.623  1.00  0.00           N
ATOM    479  H   GLY    31      17.128   4.335  -8.389  1.00  0.00           H
ATOM    480  CA  GLY    31      16.324   5.966  -7.237  1.00  0.00           C
ATOM    481  HA2 GLY    31      15.331   5.552  -7.411  1.00  0.00           H
ATOM    482  HA3 GLY    31      16.488   6.065  -6.164  1.00  0.00           H
ATOM    483  C   GLY    31      16.454   7.319  -8.006  1.00  0.00           C
ATOM    484  O   GLY    31      15.729   8.242  -7.820  1.00  0.00           O
ATOM    485  N   LEU    32      17.325   7.384  -9.046  1.00  0.00           N
ATOM    486  H   LEU    32      18.062   6.693  -9.031  1.00  0.00           H
ATOM    487  CA  LEU    32      17.502   8.593  -9.915  1.00  0.00           C
ATOM    488  HA  LEU    32      17.558   9.412  -9.197  1.00  0.00           H
ATOM    489  CB  LEU    32      18.737   8.338 -10.828  1.00  0.00           C
ATOM    490  HB2 LEU    32      18.777   7.344 -11.271  1.00  0.00           H
ATOM    491  HB3 LEU    32      18.770   9.061 -11.643  1.00  0.00           H
ATOM    492  CG  LEU    32      20.123   8.542 -10.121  1.00  0.00           C
ATOM    493  HG  LEU    32      20.182   7.885  -9.254  1.00  0.00           H
ATOM    494  CD1 LEU    32      21.243   8.320 -11.167  1.00  0.00           C
ATOM    495 HD11 LEU    32      21.118   9.084 -11.935  1.00  0.00           H
ATOM    496 HD12 LEU    32      22.226   8.346 -10.697  1.00  0.00           H
ATOM    497 HD13 LEU    32      21.003   7.378 -11.660  1.00  0.00           H
ATOM    498  CD2 LEU    32      20.468  10.034  -9.687  1.00  0.00           C
ATOM    499 HD21 LEU    32      20.386  10.752 -10.503  1.00  0.00           H
ATOM    500 HD22 LEU    32      19.765  10.369  -8.923  1.00  0.00           H
ATOM    501 HD23 LEU    32      21.469  10.034  -9.255  1.00  0.00           H
ATOM    502  C   LEU    32      16.248   8.882 -10.854  1.00  0.00           C
ATOM    503  O   LEU    32      16.219   9.963 -11.249  1.00  0.00           O
ATOM    504  N   THR    33      15.411   7.871 -11.064  1.00  0.00           N
ATOM    505  H   THR    33      15.634   6.957 -10.696  1.00  0.00           H
ATOM    506  CA  THR    33      14.175   7.977 -11.749  1.00  0.00           C
ATOM    507  HA  THR    33      13.762   7.005 -12.020  1.00  0.00           H
ATOM    508  CB  THR    33      13.151   8.655 -10.815  1.00  0.00           C
ATOM    509  HB  THR    33      13.507   9.680 -10.716  1.00  0.00           H
ATOM    510  CG2 THR    33      11.754   8.554 -11.363  1.00  0.00           C
ATOM    511 HG21 THR    33      11.478   7.515 -11.542  1.00  0.00           H
ATOM    512 HG22 THR    33      11.033   9.118 -10.771  1.00  0.00           H
ATOM    513 HG23 THR    33      11.850   9.019 -12.344  1.00  0.00           H
ATOM    514  OG1 THR    33      13.129   8.002  -9.521  1.00  0.00           O
ATOM    515  HG1 THR    33      13.707   8.561  -8.997  1.00  0.00           H
ATOM    516  C   THR    33      14.261   8.593 -13.180  1.00  0.00           C
ATOM    517  O   THR    33      13.969   9.743 -13.348  1.00  0.00           O
ATOM    518  N   LYS    34      14.755   7.809 -14.101  1.00  0.00           N
ATOM    519  H   LYS    34      14.784   6.835 -13.834  1.00  0.00           H
ATOM    520  CA  LYS    34      15.214   8.129 -15.465  1.00  0.00           C
ATOM    521  HA  LYS    34      14.299   8.363 -16.008  1.00  0.00           H
ATOM    522  CB  LYS    34      15.999   9.404 -15.590  1.00  0.00           C
ATOM    523  HB2 LYS    34      16.269   9.448 -16.646  1.00  0.00           H
ATOM    524  HB3 LYS    34      15.256  10.171 -15.372  1.00  0.00           H
ATOM    525  CG  LYS    34      17.281   9.375 -14.736  1.00  0.00           C
ATOM    526  HG2 LYS    34      17.123   9.016 -13.719  1.00  0.00           H
ATOM    527  HG3 LYS    34      17.954   8.619 -15.141  1.00  0.00           H
ATOM    528  CD  LYS    34      17.817  10.838 -14.586  1.00  0.00           C
ATOM    529  HD2 LYS    34      18.695  10.675 -13.961  1.00  0.00           H
ATOM    530  HD3 LYS    34      18.180  11.135 -15.570  1.00  0.00           H
ATOM    531  CE  LYS    34      16.971  11.878 -13.856  1.00  0.00           C
ATOM    532  HE2 LYS    34      16.184  11.417 -13.260  1.00  0.00           H
ATOM    533  HE3 LYS    34      17.578  12.445 -13.151  1.00  0.00           H
ATOM    534  NZ  LYS    34      16.382  12.894 -14.778  1.00  0.00           N
ATOM    535  HZ1 LYS    34      16.362  13.853 -14.464  1.00  0.00           H
ATOM    536  HZ2 LYS    34      16.612  12.875 -15.762  1.00  0.00           H
ATOM    537  HZ3 LYS    34      15.383  12.744 -14.761  1.00  0.00           H
ATOM    538  C   LYS    34      15.813   6.936 -16.218  1.00  0.00           C
ATOM    539  O   LYS    34      16.991   6.836 -16.549  1.00  0.00           O
ATOM    540  N   ALA    35      14.978   5.949 -16.460  1.00  0.00           N
ATOM    541  H   ALA    35      13.987   6.116 -16.362  1.00  0.00           H
ATOM    542  CA  ALA    35      15.371   4.724 -17.163  1.00  0.00           C
ATOM    543  HA  ALA    35      16.109   4.142 -16.611  1.00  0.00           H
ATOM    544  CB  ALA    35      14.162   3.752 -17.048  1.00  0.00           C
ATOM    545  HB1 ALA    35      13.249   4.269 -17.345  1.00  0.00           H
ATOM    546  HB2 ALA    35      14.260   2.805 -17.578  1.00  0.00           H
ATOM    547  HB3 ALA    35      14.150   3.529 -15.981  1.00  0.00           H
ATOM    548  C   ALA    35      15.869   4.913 -18.655  1.00  0.00           C
ATOM    549  O   ALA    35      16.880   4.333 -19.032  1.00  0.00           O
ATOM    550  N   ARG    36      15.073   5.633 -19.389  1.00  0.00           N
ATOM    551  H   ARG    36      14.192   6.031 -19.098  1.00  0.00           H
ATOM    552  CA  ARG    36      15.350   5.977 -20.844  1.00  0.00           C
ATOM    553  HA  ARG    36      15.555   5.036 -21.353  1.00  0.00           H
ATOM    554  CB  ARG    36      14.119   6.625 -21.572  1.00  0.00           C
ATOM    555  HB2 ARG    36      13.280   5.933 -21.502  1.00  0.00           H
ATOM    556  HB3 ARG    36      13.843   7.531 -21.032  1.00  0.00           H
ATOM    557  CG  ARG    36      14.434   6.798 -23.074  1.00  0.00           C
ATOM    558  HG2 ARG    36      15.202   7.563 -23.187  1.00  0.00           H
ATOM    559  HG3 ARG    36      14.699   5.849 -23.540  1.00  0.00           H
ATOM    560  CD  ARG    36      13.273   7.270 -23.946  1.00  0.00           C
ATOM    561  HD2 ARG    36      12.424   7.731 -23.442  1.00  0.00           H
ATOM    562  HD3 ARG    36      13.656   8.096 -24.545  1.00  0.00           H
ATOM    563  NE  ARG    36      12.706   6.287 -24.829  1.00  0.00           N
ATOM    564  HE  ARG    36      11.908   5.724 -24.572  1.00  0.00           H
ATOM    565  CZ  ARG    36      13.069   5.841 -26.009  1.00  0.00           C
ATOM    566  NH1 ARG    36      14.217   6.323 -26.566  1.00  0.00           N
ATOM    567 HH11 ARG    36      14.823   6.939 -26.043  1.00  0.00           H
ATOM    568 HH12 ARG    36      14.223   6.086 -27.547  1.00  0.00           H
ATOM    569  NH2 ARG    36      12.292   5.100 -26.760  1.00  0.00           N
ATOM    570 HH21 ARG    36      11.344   4.986 -26.432  1.00  0.00           H
ATOM    571 HH22 ARG    36      12.554   4.886 -27.712  1.00  0.00           H
ATOM    572  C   ARG    36      16.611   6.799 -21.086  1.00  0.00           C
ATOM    573  O   ARG    36      17.437   6.479 -21.936  1.00  0.00           O
ATOM    574  N   ASP    37      16.762   7.845 -20.243  1.00  0.00           N
ATOM    575  H   ASP    37      16.006   8.084 -19.617  1.00  0.00           H
ATOM    576  CA  ASP    37      18.018   8.596 -20.146  1.00  0.00           C
ATOM    577  HA  ASP    37      18.243   8.947 -21.153  1.00  0.00           H
ATOM    578  CB  ASP    37      17.885   9.648 -19.055  1.00  0.00           C
ATOM    579  HB2 ASP    37      16.870   9.998 -18.867  1.00  0.00           H
ATOM    580  HB3 ASP    37      18.068   9.278 -18.046  1.00  0.00           H
ATOM    581  CG  ASP    37      18.808  10.829 -19.330  1.00  0.00           C
ATOM    582  OD1 ASP    37      19.017  11.680 -18.395  1.00  0.00           O
ATOM    583  OD2 ASP    37      19.465  10.927 -20.396  1.00  0.00           O
ATOM    584  C   ASP    37      19.239   7.740 -19.889  1.00  0.00           C
ATOM    585  O   ASP    37      20.261   7.853 -20.570  1.00  0.00           O
ATOM    586  N   ILE    38      19.127   6.925 -18.814  1.00  0.00           N
ATOM    587  H   ILE    38      18.270   6.986 -18.283  1.00  0.00           H
ATOM    588  CA  ILE    38      20.164   5.956 -18.293  1.00  0.00           C
ATOM    589  HA  ILE    38      21.101   6.469 -18.077  1.00  0.00           H
ATOM    590  CB  ILE    38      19.724   5.306 -16.953  1.00  0.00           C
ATOM    591  HB  ILE    38      18.671   5.100 -17.145  1.00  0.00           H
ATOM    592  CG2 ILE    38      20.293   3.901 -16.717  1.00  0.00           C
ATOM    593 HG21 ILE    38      19.803   3.192 -17.384  1.00  0.00           H
ATOM    594 HG22 ILE    38      21.341   3.950 -17.012  1.00  0.00           H
ATOM    595 HG23 ILE    38      20.244   3.572 -15.679  1.00  0.00           H
ATOM    596  CG1 ILE    38      20.066   6.228 -15.753  1.00  0.00           C
ATOM    597 HG12 ILE    38      19.847   7.237 -16.104  1.00  0.00           H
ATOM    598 HG13 ILE    38      19.432   5.927 -14.919  1.00  0.00           H
ATOM    599  CD1 ILE    38      21.476   6.198 -15.239  1.00  0.00           C
ATOM    600 HD11 ILE    38      21.817   5.296 -14.730  1.00  0.00           H
ATOM    601 HD12 ILE    38      22.173   6.310 -16.070  1.00  0.00           H
ATOM    602 HD13 ILE    38      21.572   6.987 -14.493  1.00  0.00           H
ATOM    603  C   ILE    38      20.496   4.834 -19.323  1.00  0.00           C
ATOM    604  O   ILE    38      21.656   4.482 -19.407  1.00  0.00           O
ATOM    605  N   ASN    39      19.564   4.373 -20.106  1.00  0.00           N
ATOM    606  H   ASN    39      18.600   4.486 -19.828  1.00  0.00           H
ATOM    607  CA  ASN    39      19.770   3.571 -21.223  1.00  0.00           C
ATOM    608  HA  ASN    39      20.364   2.803 -20.728  1.00  0.00           H
ATOM    609  CB  ASN    39      18.531   2.920 -21.756  1.00  0.00           C
ATOM    610  HB2 ASN    39      17.914   2.663 -20.895  1.00  0.00           H
ATOM    611  HB3 ASN    39      17.914   3.650 -22.279  1.00  0.00           H
ATOM    612  CG  ASN    39      18.674   1.731 -22.739  1.00  0.00           C
ATOM    613  OD1 ASN    39      19.354   0.799 -22.488  1.00  0.00           O
ATOM    614  ND2 ASN    39      17.950   1.647 -23.752  1.00  0.00           N
ATOM    615 HD21 ASN    39      18.082   0.838 -24.343  1.00  0.00           H
ATOM    616 HD22 ASN    39      17.164   2.279 -23.805  1.00  0.00           H
ATOM    617  C   ASN    39      20.730   4.275 -22.239  1.00  0.00           C
ATOM    618  O   ASN    39      21.791   3.761 -22.666  1.00  0.00           O
ATOM    619  N   ALA    40      20.435   5.541 -22.607  1.00  0.00           N
ATOM    620  H   ALA    40      19.563   5.946 -22.299  1.00  0.00           H
ATOM    621  CA  ALA    40      21.310   6.348 -23.477  1.00  0.00           C
ATOM    622  HA  ALA    40      21.625   5.729 -24.318  1.00  0.00           H
ATOM    623  CB  ALA    40      20.528   7.551 -23.925  1.00  0.00           C
ATOM    624  HB1 ALA    40      19.795   7.217 -24.659  1.00  0.00           H
ATOM    625  HB2 ALA    40      20.092   7.970 -23.018  1.00  0.00           H
ATOM    626  HB3 ALA    40      21.224   8.214 -24.440  1.00  0.00           H
ATOM    627  C   ALA    40      22.724   6.753 -22.834  1.00  0.00           C
ATOM    628  O   ALA    40      23.664   6.957 -23.601  1.00  0.00           O
ATOM    629  N   VAL    41      22.834   6.868 -21.483  1.00  0.00           N
ATOM    630  H   VAL    41      22.030   6.597 -20.935  1.00  0.00           H
ATOM    631  CA  VAL    41      24.170   6.921 -20.802  1.00  0.00           C
ATOM    632  HA  VAL    41      24.768   7.712 -21.254  1.00  0.00           H
ATOM    633  CB  VAL    41      23.988   7.421 -19.342  1.00  0.00           C
ATOM    634  HB  VAL    41      23.303   6.757 -18.815  1.00  0.00           H
ATOM    635  CG1 VAL    41      25.251   7.383 -18.501  1.00  0.00           C
ATOM    636 HG11 VAL    41      25.935   8.170 -18.821  1.00  0.00           H
ATOM    637 HG12 VAL    41      24.994   7.605 -17.465  1.00  0.00           H
ATOM    638 HG13 VAL    41      25.663   6.374 -18.512  1.00  0.00           H
ATOM    639  CG2 VAL    41      23.432   8.795 -19.216  1.00  0.00           C
ATOM    640 HG21 VAL    41      22.369   8.674 -19.419  1.00  0.00           H
ATOM    641 HG22 VAL    41      23.592   9.075 -18.174  1.00  0.00           H
ATOM    642 HG23 VAL    41      23.764   9.570 -19.906  1.00  0.00           H
ATOM    643  C   VAL    41      24.968   5.600 -20.861  1.00  0.00           C
ATOM    644  O   VAL    41      26.168   5.574 -21.062  1.00  0.00           O
ATOM    645  N   LEU    42      24.291   4.485 -20.912  1.00  0.00           N
ATOM    646  H   LEU    42      23.284   4.565 -20.912  1.00  0.00           H
ATOM    647  CA  LEU    42      24.969   3.214 -21.096  1.00  0.00           C
ATOM    648  HA  LEU    42      25.938   3.242 -20.599  1.00  0.00           H
ATOM    649  CB  LEU    42      24.071   2.080 -20.601  1.00  0.00           C
ATOM    650  HB2 LEU    42      23.038   2.363 -20.804  1.00  0.00           H
ATOM    651  HB3 LEU    42      24.327   1.138 -21.085  1.00  0.00           H
ATOM    652  CG  LEU    42      24.044   1.756 -19.141  1.00  0.00           C
ATOM    653  HG  LEU    42      24.211   2.603 -18.476  1.00  0.00           H
ATOM    654  CD1 LEU    42      22.717   1.197 -18.708  1.00  0.00           C
ATOM    655 HD11 LEU    42      22.587   0.148 -18.977  1.00  0.00           H
ATOM    656 HD12 LEU    42      22.596   1.214 -17.625  1.00  0.00           H
ATOM    657 HD13 LEU    42      21.847   1.545 -19.266  1.00  0.00           H
ATOM    658  CD2 LEU    42      25.070   0.688 -18.767  1.00  0.00           C
ATOM    659 HD21 LEU    42      25.185   0.811 -17.690  1.00  0.00           H
ATOM    660 HD22 LEU    42      24.768  -0.290 -19.141  1.00  0.00           H
ATOM    661 HD23 LEU    42      26.069   0.967 -19.103  1.00  0.00           H
ATOM    662  C   LEU    42      25.415   3.059 -22.580  1.00  0.00           C
ATOM    663  O   LEU    42      26.524   2.610 -22.848  1.00  0.00           O
ATOM    664  N   ILE    43      24.635   3.667 -23.558  1.00  0.00           N
ATOM    665  H   ILE    43      23.680   3.941 -23.375  1.00  0.00           H
ATOM    666  CA  ILE    43      25.164   3.766 -24.895  1.00  0.00           C
ATOM    667  HA  ILE    43      25.587   2.798 -25.164  1.00  0.00           H
ATOM    668  CB  ILE    43      23.954   4.165 -25.840  1.00  0.00           C
ATOM    669  HB  ILE    43      23.663   5.172 -25.542  1.00  0.00           H
ATOM    670  CG2 ILE    43      24.481   4.233 -27.283  1.00  0.00           C
ATOM    671 HG21 ILE    43      24.858   3.308 -27.720  1.00  0.00           H
ATOM    672 HG22 ILE    43      23.728   4.561 -27.999  1.00  0.00           H
ATOM    673 HG23 ILE    43      25.302   4.949 -27.246  1.00  0.00           H
ATOM    674  CG1 ILE    43      22.805   3.167 -25.826  1.00  0.00           C
ATOM    675 HG12 ILE    43      23.249   2.227 -26.156  1.00  0.00           H
ATOM    676 HG13 ILE    43      22.417   3.037 -24.816  1.00  0.00           H
ATOM    677  CD1 ILE    43      21.578   3.531 -26.657  1.00  0.00           C
ATOM    678 HD11 ILE    43      20.793   2.793 -26.492  1.00  0.00           H
ATOM    679 HD12 ILE    43      21.252   4.497 -26.271  1.00  0.00           H
ATOM    680 HD13 ILE    43      21.854   3.503 -27.711  1.00  0.00           H
ATOM    681  C   ILE    43      26.344   4.745 -25.012  1.00  0.00           C
ATOM    682  O   ILE    43      27.298   4.530 -25.758  1.00  0.00           O
ATOM    683  N   ASP    44      26.445   5.801 -24.149  1.00  0.00           N
ATOM    684  H   ASP    44      25.622   5.888 -23.571  1.00  0.00           H
ATOM    685  CA  ASP    44      27.598   6.698 -24.115  1.00  0.00           C
ATOM    686  HA  ASP    44      27.667   7.122 -25.117  1.00  0.00           H
ATOM    687  CB  ASP    44      27.253   7.905 -23.204  1.00  0.00           C
ATOM    688  HB2 ASP    44      26.335   8.347 -23.591  1.00  0.00           H
ATOM    689  HB3 ASP    44      27.137   7.531 -22.186  1.00  0.00           H
ATOM    690  CG  ASP    44      28.424   8.947 -23.106  1.00  0.00           C
ATOM    691  OD1 ASP    44      28.937   9.468 -24.114  1.00  0.00           O
ATOM    692  OD2 ASP    44      28.699   9.428 -22.045  1.00  0.00           O
ATOM    693  C   ASP    44      28.888   5.926 -23.680  1.00  0.00           C
ATOM    694  O   ASP    44      29.943   6.169 -24.242  1.00  0.00           O
ATOM    695  N   MET    45      28.826   5.060 -22.726  1.00  0.00           N
ATOM    696  H   MET    45      27.902   5.006 -22.322  1.00  0.00           H
ATOM    697  CA  MET    45      29.911   4.185 -22.191  1.00  0.00           C
ATOM    698  HA  MET    45      30.855   4.729 -22.158  1.00  0.00           H
ATOM    699  CB  MET    45      29.560   3.681 -20.773  1.00  0.00           C
ATOM    700  HB2 MET    45      28.577   3.209 -20.795  1.00  0.00           H
ATOM    701  HB3 MET    45      30.347   2.985 -20.484  1.00  0.00           H
ATOM    702  CG  MET    45      29.436   4.871 -19.840  1.00  0.00           C
ATOM    703  HG2 MET    45      30.395   5.381 -19.932  1.00  0.00           H
ATOM    704  HG3 MET    45      28.591   5.435 -20.234  1.00  0.00           H
ATOM    705  SD  MET    45      29.106   4.684 -18.063  1.00  0.00           S
ATOM    706  CE  MET    45      27.639   3.731 -18.008  1.00  0.00           C
ATOM    707  HE1 MET    45      26.864   4.221 -18.597  1.00  0.00           H
ATOM    708  HE2 MET    45      27.740   2.726 -18.418  1.00  0.00           H
ATOM    709  HE3 MET    45      27.263   3.609 -16.992  1.00  0.00           H
ATOM    710  C   MET    45      30.133   3.005 -23.143  1.00  0.00           C
ATOM    711  O   MET    45      31.185   2.359 -23.178  1.00  0.00           O
ATOM    712  N   GLU    46      29.175   2.637 -24.076  1.00  0.00           N
ATOM    713  H   GLU    46      28.244   3.004 -23.938  1.00  0.00           H
ATOM    714  CA  GLU    46      29.384   1.769 -25.254  1.00  0.00           C
ATOM    715  HA  GLU    46      29.842   0.850 -24.887  1.00  0.00           H
ATOM    716  CB  GLU    46      28.022   1.373 -25.968  1.00  0.00           C
ATOM    717  HB2 GLU    46      27.219   1.299 -25.235  1.00  0.00           H
ATOM    718  HB3 GLU    46      27.720   2.142 -26.679  1.00  0.00           H
ATOM    719  CG  GLU    46      28.038   0.069 -26.687  1.00  0.00           C
ATOM    720  HG2 GLU    46      28.904   0.056 -27.349  1.00  0.00           H
ATOM    721  HG3 GLU    46      27.946  -0.740 -25.962  1.00  0.00           H
ATOM    722  CD  GLU    46      26.781  -0.093 -27.629  1.00  0.00           C
ATOM    723  OE1 GLU    46      25.953  -0.965 -27.364  1.00  0.00           O
ATOM    724  OE2 GLU    46      26.499   0.711 -28.503  1.00  0.00           O
ATOM    725  C   GLU    46      30.280   2.330 -26.331  1.00  0.00           C
ATOM    726  O   GLU    46      31.204   1.653 -26.739  1.00  0.00           O
ATOM    727  N   ARG    47      30.114   3.603 -26.688  1.00  0.00           N
ATOM    728  H   ARG    47      29.347   4.106 -26.266  1.00  0.00           H
ATOM    729  CA  ARG    47      31.016   4.256 -27.624  1.00  0.00           C
ATOM    730  HA  ARG    47      31.010   3.595 -28.491  1.00  0.00           H
ATOM    731  CB  ARG    47      30.447   5.670 -27.962  1.00  0.00           C
ATOM    732  HB2 ARG    47      30.270   6.189 -27.019  1.00  0.00           H
ATOM    733  HB3 ARG    47      31.162   6.049 -28.692  1.00  0.00           H
ATOM    734  CG  ARG    47      29.015   5.538 -28.666  1.00  0.00           C
ATOM    735  HG2 ARG    47      29.068   4.757 -29.424  1.00  0.00           H
ATOM    736  HG3 ARG    47      28.295   5.244 -27.902  1.00  0.00           H
ATOM    737  CD  ARG    47      28.624   6.809 -29.358  1.00  0.00           C
ATOM    738  HD2 ARG    47      28.406   7.527 -28.567  1.00  0.00           H
ATOM    739  HD3 ARG    47      29.514   7.150 -29.888  1.00  0.00           H
ATOM    740  NE  ARG    47      27.555   6.564 -30.316  1.00  0.00           N
ATOM    741  HE  ARG    47      27.366   5.584 -30.470  1.00  0.00           H
ATOM    742  CZ  ARG    47      26.923   7.458 -31.064  1.00  0.00           C
ATOM    743  NH1 ARG    47      27.022   8.735 -30.825  1.00  0.00           N
ATOM    744 HH11 ARG    47      27.672   9.082 -30.134  1.00  0.00           H
ATOM    745 HH12 ARG    47      26.523   9.481 -31.288  1.00  0.00           H
ATOM    746  NH2 ARG    47      26.278   7.053 -32.108  1.00  0.00           N
ATOM    747 HH21 ARG    47      26.130   6.068 -32.273  1.00  0.00           H
ATOM    748 HH22 ARG    47      25.875   7.693 -32.778  1.00  0.00           H
ATOM    749  C   ARG    47      32.479   4.307 -27.088  1.00  0.00           C
ATOM    750  O   ARG    47      33.425   4.279 -27.899  1.00  0.00           O
ATOM    751  N   GLN    48      32.740   4.396 -25.801  1.00  0.00           N
ATOM    752  H   GLN    48      31.894   4.468 -25.254  1.00  0.00           H
ATOM    753  CA  GLN    48      34.012   4.194 -25.079  1.00  0.00           C
ATOM    754  HA  GLN    48      34.804   4.577 -25.723  1.00  0.00           H
ATOM    755  CB  GLN    48      33.896   4.898 -23.736  1.00  0.00           C
ATOM    756  HB2 GLN    48      32.962   4.535 -23.308  1.00  0.00           H
ATOM    757  HB3 GLN    48      34.762   4.644 -23.125  1.00  0.00           H
ATOM    758  CG  GLN    48      33.900   6.444 -23.806  1.00  0.00           C
ATOM    759  HG2 GLN    48      33.186   6.791 -24.552  1.00  0.00           H
ATOM    760  HG3 GLN    48      33.594   6.721 -22.797  1.00  0.00           H
ATOM    761  CD  GLN    48      35.255   7.037 -24.211  1.00  0.00           C
ATOM    762  OE1 GLN    48      36.163   6.383 -24.824  1.00  0.00           O
ATOM    763  NE2 GLN    48      35.588   8.249 -23.711  1.00  0.00           N
ATOM    764 HE21 GLN    48      36.467   8.726 -23.858  1.00  0.00           H
ATOM    765 HE22 GLN    48      34.872   8.776 -23.232  1.00  0.00           H
ATOM    766  C   GLN    48      34.403   2.740 -24.770  1.00  0.00           C
ATOM    767  O   GLN    48      35.515   2.548 -24.259  1.00  0.00           O
ATOM    768  N   GLY    49      33.557   1.765 -25.072  1.00  0.00           N
ATOM    769  H   GLY    49      32.727   2.024 -25.585  1.00  0.00           H
ATOM    770  CA  GLY    49      33.987   0.363 -25.054  1.00  0.00           C
ATOM    771  HA2 GLY    49      33.265  -0.190 -25.655  1.00  0.00           H
ATOM    772  HA3 GLY    49      34.973   0.237 -25.500  1.00  0.00           H
ATOM    773  C   GLY    49      34.090  -0.186 -23.647  1.00  0.00           C
ATOM    774  O   GLY    49      34.930  -1.086 -23.400  1.00  0.00           O
ATOM    775  N   ASP    50      33.380   0.360 -22.675  1.00  0.00           N
ATOM    776  H   ASP    50      32.814   1.178 -22.848  1.00  0.00           H
ATOM    777  CA  ASP    50      33.345  -0.167 -21.333  1.00  0.00           C
ATOM    778  HA  ASP    50      34.298  -0.641 -21.100  1.00  0.00           H
ATOM    779  CB  ASP    50      33.223   1.012 -20.322  1.00  0.00           C
ATOM    780  HB2 ASP    50      32.391   1.645 -20.627  1.00  0.00           H
ATOM    781  HB3 ASP    50      32.898   0.587 -19.372  1.00  0.00           H
ATOM    782  CG  ASP    50      34.482   1.894 -20.058  1.00  0.00           C
ATOM    783  OD1 ASP    50      34.341   3.055 -19.644  1.00  0.00           O
ATOM    784  OD2 ASP    50      35.597   1.437 -20.122  1.00  0.00           O
ATOM    785  C   ASP    50      32.272  -1.167 -21.038  1.00  0.00           C
ATOM    786  O   ASP    50      32.380  -1.898 -20.033  1.00  0.00           O
ATOM    787  N   VAL    51      31.262  -1.252 -21.928  1.00  0.00           N
ATOM    788  H   VAL    51      31.272  -0.771 -22.816  1.00  0.00           H
ATOM    789  CA  VAL    51      30.087  -2.005 -21.801  1.00  0.00           C
ATOM    790  HA  VAL    51      30.355  -2.977 -21.388  1.00  0.00           H
ATOM    791  CB  VAL    51      29.002  -1.377 -20.825  1.00  0.00           C
ATOM    792  HB  VAL    51      28.099  -1.985 -20.865  1.00  0.00           H
ATOM    793  CG1 VAL    51      29.195  -1.251 -19.270  1.00  0.00           C
ATOM    794 HG11 VAL    51      28.277  -1.024 -18.727  1.00  0.00           H
ATOM    795 HG12 VAL    51      29.599  -2.172 -18.850  1.00  0.00           H
ATOM    796 HG13 VAL    51      29.922  -0.468 -19.054  1.00  0.00           H
ATOM    797  CG2 VAL    51      28.595   0.042 -21.382  1.00  0.00           C
ATOM    798 HG21 VAL    51      27.509   0.128 -21.368  1.00  0.00           H
ATOM    799 HG22 VAL    51      29.095   0.787 -20.763  1.00  0.00           H
ATOM    800 HG23 VAL    51      29.034   0.187 -22.369  1.00  0.00           H
ATOM    801  C   VAL    51      29.294  -2.370 -23.126  1.00  0.00           C
ATOM    802  O   VAL    51      29.513  -1.736 -24.172  1.00  0.00           O
ATOM    803  N   TYR    52      28.474  -3.430 -22.997  1.00  0.00           N
ATOM    804  H   TYR    52      28.307  -3.908 -22.123  1.00  0.00           H
ATOM    805  CA  TYR    52      27.663  -3.931 -24.116  1.00  0.00           C
ATOM    806  HA  TYR    52      27.445  -3.040 -24.706  1.00  0.00           H
ATOM    807  CB  TYR    52      28.478  -4.847 -25.064  1.00  0.00           C
ATOM    808  HB2 TYR    52      27.822  -5.045 -25.912  1.00  0.00           H
ATOM    809  HB3 TYR    52      29.349  -4.351 -25.492  1.00  0.00           H
ATOM    810  CG  TYR    52      28.808  -6.099 -24.366  1.00  0.00           C
ATOM    811  CD1 TYR    52      29.680  -6.110 -23.244  1.00  0.00           C
ATOM    812  HD1 TYR    52      30.148  -5.227 -22.835  1.00  0.00           H
ATOM    813  CE1 TYR    52      29.917  -7.314 -22.501  1.00  0.00           C
ATOM    814  HE1 TYR    52      30.632  -7.300 -21.691  1.00  0.00           H
ATOM    815  CZ  TYR    52      29.312  -8.510 -22.860  1.00  0.00           C
ATOM    816  OH  TYR    52      29.452  -9.610 -22.067  1.00  0.00           O
ATOM    817  HH  TYR    52      30.042  -9.427 -21.332  1.00  0.00           H
ATOM    818  CE2 TYR    52      28.494  -8.410 -23.907  1.00  0.00           C
ATOM    819  HE2 TYR    52      28.108  -9.358 -24.251  1.00  0.00           H
ATOM    820  CD2 TYR    52      28.269  -7.300 -24.747  1.00  0.00           C
ATOM    821  HD2 TYR    52      27.657  -7.351 -25.635  1.00  0.00           H
ATOM    822  C   TYR    52      26.305  -4.553 -23.780  1.00  0.00           C
ATOM    823  O   TYR    52      26.115  -5.001 -22.662  1.00  0.00           O
ATOM    824  N   ARG    53      25.389  -4.439 -24.730  1.00  0.00           N
ATOM    825  H   ARG    53      25.733  -4.167 -25.640  1.00  0.00           H
ATOM    826  CA  ARG    53      23.973  -4.980 -24.727  1.00  0.00           C
ATOM    827  HA  ARG    53      23.545  -4.938 -23.725  1.00  0.00           H
ATOM    828  CB  ARG    53      23.166  -4.140 -25.706  1.00  0.00           C
ATOM    829  HB2 ARG    53      23.714  -4.293 -26.635  1.00  0.00           H
ATOM    830  HB3 ARG    53      22.178  -4.598 -25.742  1.00  0.00           H
ATOM    831  CG  ARG    53      23.046  -2.647 -25.324  1.00  0.00           C
ATOM    832  HG2 ARG    53      22.449  -2.588 -24.414  1.00  0.00           H
ATOM    833  HG3 ARG    53      24.024  -2.174 -25.243  1.00  0.00           H
ATOM    834  CD  ARG    53      22.237  -1.862 -26.375  1.00  0.00           C
ATOM    835  HD2 ARG    53      21.618  -2.471 -27.033  1.00  0.00           H
ATOM    836  HD3 ARG    53      21.622  -1.145 -25.831  1.00  0.00           H
ATOM    837  NE  ARG    53      23.146  -1.073 -27.182  1.00  0.00           N
ATOM    838  HE  ARG    53      24.137  -1.264 -27.142  1.00  0.00           H
ATOM    839  CZ  ARG    53      22.852  -0.164 -28.045  1.00  0.00           C
ATOM    840  NH1 ARG    53      21.607   0.004 -28.477  1.00  0.00           N
ATOM    841 HH11 ARG    53      20.863  -0.479 -27.994  1.00  0.00           H
ATOM    842 HH12 ARG    53      21.330   0.635 -29.216  1.00  0.00           H
ATOM    843  NH2 ARG    53      23.739   0.588 -28.525  1.00  0.00           N
ATOM    844 HH21 ARG    53      24.696   0.359 -28.295  1.00  0.00           H
ATOM    845 HH22 ARG    53      23.396   1.328 -29.122  1.00  0.00           H
ATOM    846  C   ARG    53      23.833  -6.408 -25.216  1.00  0.00           C
ATOM    847  O   ARG    53      24.591  -6.850 -26.128  1.00  0.00           O
ATOM    848  N   GLN    54      22.898  -7.164 -24.565  1.00  0.00           N
ATOM    849  H   GLN    54      22.443  -6.708 -23.788  1.00  0.00           H
ATOM    850  CA  GLN    54      22.200  -8.390 -25.012  1.00  0.00           C
ATOM    851  HA  GLN    54      22.343  -8.454 -26.090  1.00  0.00           H
ATOM    852  CB  GLN    54      22.928  -9.630 -24.384  1.00  0.00           C
ATOM    853  HB2 GLN    54      22.839  -9.480 -23.308  1.00  0.00           H
ATOM    854  HB3 GLN    54      22.414 -10.536 -24.704  1.00  0.00           H
ATOM    855  CG  GLN    54      24.410  -9.861 -24.713  1.00  0.00           C
ATOM    856  HG2 GLN    54      24.529 -10.065 -25.777  1.00  0.00           H
ATOM    857  HG3 GLN    54      24.969  -8.929 -24.627  1.00  0.00           H
ATOM    858  CD  GLN    54      25.004 -11.104 -23.956  1.00  0.00           C
ATOM    859  OE1 GLN    54      24.567 -11.465 -22.844  1.00  0.00           O
ATOM    860  NE2 GLN    54      26.109 -11.578 -24.488  1.00  0.00           N
ATOM    861 HE21 GLN    54      26.426 -12.414 -24.018  1.00  0.00           H
ATOM    862 HE22 GLN    54      26.417 -11.213 -25.377  1.00  0.00           H
ATOM    863  C   GLN    54      20.668  -8.538 -24.761  1.00  0.00           C
ATOM    864  O   GLN    54      20.269  -8.697 -23.599  1.00  0.00           O
ATOM    865  N   GLY    55      19.912  -8.436 -25.863  1.00  0.00           N
ATOM    866  H   GLY    55      20.398  -8.298 -26.738  1.00  0.00           H
ATOM    867  CA  GLY    55      18.457  -8.460 -25.873  1.00  0.00           C
ATOM    868  HA2 GLY    55      18.032  -8.845 -26.800  1.00  0.00           H
ATOM    869  HA3 GLY    55      18.188  -9.074 -25.014  1.00  0.00           H
ATOM    870  C   GLY    55      17.882  -7.129 -25.533  1.00  0.00           C
ATOM    871  O   GLY    55      18.552  -6.168 -25.090  1.00  0.00           O
ATOM    872  N   THR    56      16.564  -7.084 -25.677  1.00  0.00           N
ATOM    873  H   THR    56      15.982  -7.865 -25.945  1.00  0.00           H
ATOM    874  CA  THR    56      15.804  -5.845 -25.498  1.00  0.00           C
ATOM    875  HA  THR    56      16.432  -5.102 -25.006  1.00  0.00           H
ATOM    876  CB  THR    56      15.249  -5.294 -26.800  1.00  0.00           C
ATOM    877  HB  THR    56      14.802  -4.359 -26.461  1.00  0.00           H
ATOM    878  CG2 THR    56      16.292  -5.122 -27.952  1.00  0.00           C
ATOM    879 HG21 THR    56      17.197  -4.648 -27.572  1.00  0.00           H
ATOM    880 HG22 THR    56      16.510  -6.068 -28.449  1.00  0.00           H
ATOM    881 HG23 THR    56      15.859  -4.416 -28.660  1.00  0.00           H
ATOM    882  OG1 THR    56      14.196  -6.178 -27.268  1.00  0.00           O
ATOM    883  HG1 THR    56      13.453  -5.993 -26.688  1.00  0.00           H
ATOM    884  C   THR    56      14.637  -6.005 -24.506  1.00  0.00           C
ATOM    885  O   THR    56      14.148  -5.039 -23.992  1.00  0.00           O
ATOM    886  N   THR    57      14.342  -7.299 -24.147  1.00  0.00           N
ATOM    887  H   THR    57      14.847  -8.014 -24.651  1.00  0.00           H
ATOM    888  CA  THR    57      13.361  -7.743 -23.154  1.00  0.00           C
ATOM    889  HA  THR    57      13.282  -6.960 -22.401  1.00  0.00           H
ATOM    890  CB  THR    57      11.934  -7.801 -23.823  1.00  0.00           C
ATOM    891  HB  THR    57      11.583  -6.797 -24.061  1.00  0.00           H
ATOM    892  CG2 THR    57      11.923  -8.631 -25.124  1.00  0.00           C
ATOM    893 HG21 THR    57      10.946  -8.693 -25.604  1.00  0.00           H
ATOM    894 HG22 THR    57      12.679  -8.327 -25.847  1.00  0.00           H
ATOM    895 HG23 THR    57      12.006  -9.679 -24.835  1.00  0.00           H
ATOM    896  OG1 THR    57      11.024  -8.373 -22.914  1.00  0.00           O
ATOM    897  HG1 THR    57      10.269  -7.793 -23.029  1.00  0.00           H
ATOM    898  C   THR    57      13.772  -8.976 -22.389  1.00  0.00           C
ATOM    899  O   THR    57      13.618 -10.151 -22.760  1.00  0.00           O
ATOM    900  N   PRO    58      14.451  -8.780 -21.245  1.00  0.00           N
ATOM    901  CD  PRO    58      14.925  -9.919 -20.453  1.00  0.00           C
ATOM    902  HD2 PRO    58      15.961 -10.152 -20.699  1.00  0.00           H
ATOM    903  HD3 PRO    58      14.335 -10.836 -20.481  1.00  0.00           H
ATOM    904  CG  PRO    58      15.048  -9.399 -18.969  1.00  0.00           C
ATOM    905  HG2 PRO    58      15.933  -9.763 -18.445  1.00  0.00           H
ATOM    906  HG3 PRO    58      14.167  -9.642 -18.375  1.00  0.00           H
ATOM    907  CB  PRO    58      15.206  -7.869 -19.117  1.00  0.00           C
ATOM    908  HB2 PRO    58      16.232  -7.574 -18.895  1.00  0.00           H
ATOM    909  HB3 PRO    58      14.576  -7.368 -18.383  1.00  0.00           H
ATOM    910  CA  PRO    58      14.868  -7.501 -20.558  1.00  0.00           C
ATOM    911  HA  PRO    58      14.033  -6.801 -20.560  1.00  0.00           H
ATOM    912  C   PRO    58      16.178  -6.829 -21.208  1.00  0.00           C
ATOM    913  O   PRO    58      16.954  -7.607 -21.760  1.00  0.00           O
ATOM    914  N   PRO    59      16.226  -5.469 -21.265  1.00  0.00           N
ATOM    915  CD  PRO    59      15.213  -4.460 -20.766  1.00  0.00           C
ATOM    916  HD2 PRO    59      15.026  -4.449 -19.692  1.00  0.00           H
ATOM    917  HD3 PRO    59      14.300  -4.803 -21.252  1.00  0.00           H
ATOM    918  CG  PRO    59      15.662  -3.144 -21.334  1.00  0.00           C
ATOM    919  HG2 PRO    59      16.053  -2.586 -20.482  1.00  0.00           H
ATOM    920  HG3 PRO    59      14.940  -2.469 -21.793  1.00  0.00           H
ATOM    921  CB  PRO    59      16.752  -3.422 -22.302  1.00  0.00           C
ATOM    922  HB2 PRO    59      17.508  -2.637 -22.331  1.00  0.00           H
ATOM    923  HB3 PRO    59      16.252  -3.488 -23.268  1.00  0.00           H
ATOM    924  CA  PRO    59      17.363  -4.780 -21.870  1.00  0.00           C
ATOM    925  HA  PRO    59      17.674  -5.267 -22.794  1.00  0.00           H
ATOM    926  C   PRO    59      18.500  -4.741 -20.838  1.00  0.00           C
ATOM    927  O   PRO    59      18.621  -3.862 -20.056  1.00  0.00           O
ATOM    928  N   ILE    60      19.152  -5.887 -20.750  1.00  0.00           N
ATOM    929  H   ILE    60      18.945  -6.610 -21.425  1.00  0.00           H
ATOM    930  CA  ILE    60      20.244  -6.239 -19.896  1.00  0.00           C
ATOM    931  HA  ILE    60      20.166  -5.713 -18.945  1.00  0.00           H
ATOM    932  CB  ILE    60      20.376  -7.810 -19.644  1.00  0.00           C
ATOM    933  HB  ILE    60      20.441  -8.256 -20.637  1.00  0.00           H
ATOM    934  CG2 ILE    60      21.734  -8.108 -18.970  1.00  0.00           C
ATOM    935 HG21 ILE    60      22.500  -7.710 -19.636  1.00  0.00           H
ATOM    936 HG22 ILE    60      21.812  -7.622 -17.997  1.00  0.00           H
ATOM    937 HG23 ILE    60      21.933  -9.176 -18.883  1.00  0.00           H
ATOM    938  CG1 ILE    60      19.198  -8.367 -18.865  1.00  0.00           C
ATOM    939 HG12 ILE    60      18.917  -7.803 -17.976  1.00  0.00           H
ATOM    940 HG13 ILE    60      18.387  -8.283 -19.588  1.00  0.00           H
ATOM    941  CD1 ILE    60      19.317  -9.928 -18.571  1.00  0.00           C
ATOM    942 HD11 ILE    60      20.200 -10.210 -17.996  1.00  0.00           H
ATOM    943 HD12 ILE    60      18.458 -10.389 -18.083  1.00  0.00           H
ATOM    944 HD13 ILE    60      19.528 -10.441 -19.509  1.00  0.00           H
ATOM    945  C   ILE    60      21.484  -5.662 -20.654  1.00  0.00           C
ATOM    946  O   ILE    60      21.610  -5.894 -21.913  1.00  0.00           O
ATOM    947  N   TRP    61      22.336  -5.010 -19.796  1.00  0.00           N
ATOM    948  H   TRP    61      22.047  -4.928 -18.831  1.00  0.00           H
ATOM    949  CA  TRP    61      23.727  -4.581 -20.183  1.00  0.00           C
ATOM    950  HA  TRP    61      23.846  -4.727 -21.256  1.00  0.00           H
ATOM    951  CB  TRP    61      23.893  -3.094 -19.852  1.00  0.00           C
ATOM    952  HB2 TRP    61      23.531  -2.816 -18.863  1.00  0.00           H
ATOM    953  HB3 TRP    61      24.961  -2.878 -19.842  1.00  0.00           H
ATOM    954  CG  TRP    61      23.327  -2.149 -20.824  1.00  0.00           C
ATOM    955  CD1 TRP    61      22.015  -1.980 -21.000  1.00  0.00           C
ATOM    956  HD1 TRP    61      21.254  -2.371 -20.342  1.00  0.00           H
ATOM    957  NE1 TRP    61      21.811  -0.948 -21.886  1.00  0.00           N
ATOM    958  HE1 TRP    61      20.945  -0.429 -21.914  1.00  0.00           H
ATOM    959  CE2 TRP    61      22.982  -0.586 -22.504  1.00  0.00           C
ATOM    960  CZ2 TRP    61      23.248   0.277 -23.592  1.00  0.00           C
ATOM    961  HZ2 TRP    61      22.433   0.864 -23.989  1.00  0.00           H
ATOM    962  CH2 TRP    61      24.557   0.285 -24.115  1.00  0.00           C
ATOM    963  HH2 TRP    61      24.869   0.882 -24.959  1.00  0.00           H
ATOM    964  CZ3 TRP    61      25.475  -0.704 -23.698  1.00  0.00           C
ATOM    965  HZ3 TRP    61      26.413  -0.827 -24.218  1.00  0.00           H
ATOM    966  CE3 TRP    61      25.181  -1.409 -22.548  1.00  0.00           C
ATOM    967  HE3 TRP    61      25.991  -1.848 -21.984  1.00  0.00           H
ATOM    968  CD2 TRP    61      23.936  -1.454 -21.929  1.00  0.00           C
ATOM    969  C   TRP    61      24.803  -5.229 -19.316  1.00  0.00           C
ATOM    970  O   TRP    61      24.610  -5.463 -18.107  1.00  0.00           O
ATOM    971  N   HIE    62      25.953  -5.526 -19.938  1.00  0.00           N
ATOM    972  H   HIE    62      26.043  -5.337 -20.926  1.00  0.00           H
ATOM    973  CA  HIE    62      27.021  -6.357 -19.401  1.00  0.00           C
ATOM    974  HA  HIE    62      26.851  -6.718 -18.387  1.00  0.00           H
ATOM    975  CB  HIE    62      27.171  -7.625 -20.241  1.00  0.00           C
ATOM    976  HB2 HIE    62      27.179  -7.524 -21.326  1.00  0.00           H
ATOM    977  HB3 HIE    62      28.108  -8.159 -20.080  1.00  0.00           H
ATOM    978  CG  HIE    62      26.050  -8.639 -20.008  1.00  0.00           C
ATOM    979  ND1 HIE    62      25.970  -9.389 -18.877  1.00  0.00           N
ATOM    980  CE1 HIE    62      24.920 -10.255 -19.037  1.00  0.00           C
ATOM    981  HE1 HIE    62      24.539 -10.959 -18.312  1.00  0.00           H
ATOM    982  NE2 HIE    62      24.402 -10.015 -20.226  1.00  0.00           N
ATOM    983  HE2 HIE    62      23.620 -10.552 -20.571  1.00  0.00           H
ATOM    984  CD2 HIE    62      25.058  -9.009 -20.846  1.00  0.00           C
ATOM    985  HD2 HIE    62      24.907  -8.647 -21.852  1.00  0.00           H
ATOM    986  C   HIE    62      28.367  -5.581 -19.499  1.00  0.00           C
ATOM    987  O   HIE    62      28.697  -4.833 -20.372  1.00  0.00           O
ATOM    988  N   LEU    63      29.172  -5.827 -18.405  1.00  0.00           N
ATOM    989  H   LEU    63      28.782  -6.328 -17.619  1.00  0.00           H
ATOM    990  CA  LEU    63      30.503  -5.211 -18.182  1.00  0.00           C
ATOM    991  HA  LEU    63      30.261  -4.201 -18.511  1.00  0.00           H
ATOM    992  CB  LEU    63      30.712  -5.303 -16.687  1.00  0.00           C
ATOM    993  HB2 LEU    63      29.795  -4.953 -16.212  1.00  0.00           H
ATOM    994  HB3 LEU    63      30.708  -6.351 -16.389  1.00  0.00           H
ATOM    995  CG  LEU    63      31.926  -4.547 -16.142  1.00  0.00           C
ATOM    996  HG  LEU    63      32.833  -4.863 -16.656  1.00  0.00           H
ATOM    997  CD1 LEU    63      31.787  -3.043 -16.347  1.00  0.00           C
ATOM    998 HD11 LEU    63      32.477  -2.433 -15.764  1.00  0.00           H
ATOM    999 HD12 LEU    63      31.939  -2.613 -17.337  1.00  0.00           H
ATOM   1000 HD13 LEU    63      30.803  -2.738 -15.989  1.00  0.00           H
ATOM   1001  CD2 LEU    63      31.886  -4.854 -14.633  1.00  0.00           C
ATOM   1002 HD21 LEU    63      32.801  -4.550 -14.125  1.00  0.00           H
ATOM   1003 HD22 LEU    63      31.180  -4.187 -14.138  1.00  0.00           H
ATOM   1004 HD23 LEU    63      31.620  -5.895 -14.450  1.00  0.00           H
ATOM   1005  C   LEU    63      31.708  -5.806 -18.977  1.00  0.00           C
ATOM   1006  O   LEU    63      31.886  -6.996 -19.090  1.00  0.00           O
ATOM   1007  N   THR    64      32.394  -4.974 -19.744  1.00  0.00           N
ATOM   1008  H   THR    64      32.128  -4.000 -19.732  1.00  0.00           H
ATOM   1009  CA  THR    64      33.594  -5.307 -20.554  1.00  0.00           C
ATOM   1010  HA  THR    64      33.284  -6.196 -21.103  1.00  0.00           H
ATOM   1011  CB  THR    64      33.869  -4.223 -21.629  1.00  0.00           C
ATOM   1012  HB  THR    64      34.188  -3.306 -21.134  1.00  0.00           H
ATOM   1013  CG2 THR    64      35.024  -4.652 -22.531  1.00  0.00           C
ATOM   1014 HG21 THR    64      34.976  -5.740 -22.571  1.00  0.00           H
ATOM   1015 HG22 THR    64      34.807  -4.338 -23.552  1.00  0.00           H
ATOM   1016 HG23 THR    64      35.980  -4.262 -22.181  1.00  0.00           H
ATOM   1017  OG1 THR    64      32.787  -3.998 -22.418  1.00  0.00           O
ATOM   1018  HG1 THR    64      32.238  -3.370 -21.944  1.00  0.00           H
ATOM   1019  C   THR    64      34.819  -5.605 -19.729  1.00  0.00           C
ATOM   1020  O   THR    64      35.059  -4.892 -18.683  1.00  0.00           O
ATOM   1021  N   ASP    65      35.567  -6.674 -19.988  1.00  0.00           N
ATOM   1022  H   ASP    65      35.327  -7.380 -20.669  1.00  0.00           H
ATOM   1023  CA  ASP    65      36.846  -6.887 -19.391  1.00  0.00           C
ATOM   1024  HA  ASP    65      36.916  -6.584 -18.346  1.00  0.00           H
ATOM   1025  CB  ASP    65      37.189  -8.367 -19.380  1.00  0.00           C
ATOM   1026  HB2 ASP    65      37.394  -8.678 -20.405  1.00  0.00           H
ATOM   1027  HB3 ASP    65      38.088  -8.529 -18.786  1.00  0.00           H
ATOM   1028  CG  ASP    65      36.170  -9.359 -18.739  1.00  0.00           C
ATOM   1029  OD1 ASP    65      36.074  -9.335 -17.492  1.00  0.00           O
ATOM   1030  OD2 ASP    65      35.869 -10.379 -19.462  1.00  0.00           O
ATOM   1031  C   ASP    65      38.008  -6.067 -19.981  1.00  0.00           C
ATOM   1032  O   ASP    65      38.300  -6.338 -21.162  1.00  0.00           O
ATOM   1033  OXT ASP    65      38.523  -5.168 -19.362  1.00  0.00           O
TER    1034      ASP    65
ENDMDL
CONECT  969  949  970  971
CONECT  971  972  973  969
CONECT  972  971
CONECT  973  971  974  975  986
CONECT  974  973
CONECT  975  973  976  977  978
CONECT  976  975
CONECT  977  975
CONECT  978  975  979  984
CONECT  979  978  980
CONECT  980  979  981  982
CONECT  981  980
CONECT  982  980  983  984
CONECT  983  982
CONECT  984  978  982  985
CONECT  985  984
CONECT  986  973  987  988
CONECT  987  986
CONECT  988  989  990  986
MODEL        3
HETATM    1 HO5' DG5    66       6.003  17.013 -27.576  1.00  0.00           H
HETATM    2  O5' DG5    66       6.434  17.725 -28.054  1.00  0.00           O
HETATM    3  C5' DG5    66       6.259  18.966 -27.425  1.00  0.00           C
HETATM    4  H5' DG5    66       5.239  19.350 -27.461  1.00  0.00           H
HETATM    5 H5'' DG5    66       6.836  19.737 -27.934  1.00  0.00           H
HETATM    6  C4' DG5    66       6.377  18.817 -25.950  1.00  0.00           C
HETATM    7  H4' DG5    66       6.143  19.751 -25.438  1.00  0.00           H
HETATM    8  O4' DG5    66       5.496  17.906 -25.413  1.00  0.00           O
HETATM    9  C1' DG5    66       6.093  16.882 -24.643  1.00  0.00           C
HETATM   10  H1' DG5    66       6.107  17.302 -23.638  1.00  0.00           H
HETATM   11  N9  DG5    66       5.358  15.601 -24.690  1.00  0.00           N
HETATM   12  C8  DG5    66       4.644  14.907 -23.675  1.00  0.00           C
HETATM   13  H8  DG5    66       4.699  15.242 -22.650  1.00  0.00           H
HETATM   14  N7  DG5    66       3.932  13.877 -24.079  1.00  0.00           N
HETATM   15  C5  DG5    66       4.192  13.773 -25.383  1.00  0.00           C
HETATM   16  C6  DG5    66       3.731  12.919 -26.445  1.00  0.00           C
HETATM   17  O6  DG5    66       2.921  11.994 -26.289  1.00  0.00           O
HETATM   18  N1  DG5    66       4.249  13.153 -27.745  1.00  0.00           N
HETATM   19  H1  DG5    66       3.840  12.622 -28.501  1.00  0.00           H
HETATM   20  C2  DG5    66       5.232  14.124 -27.929  1.00  0.00           C
HETATM   21  N2  DG5    66       5.586  14.387 -29.126  1.00  0.00           N
HETATM   22  H21 DG5    66       5.085  14.092 -29.952  1.00  0.00           H
HETATM   23  H22 DG5    66       6.092  15.243 -29.302  1.00  0.00           H
HETATM   24  N3  DG5    66       5.662  15.011 -27.036  1.00  0.00           N
HETATM   25  C4  DG5    66       5.118  14.798 -25.786  1.00  0.00           C
HETATM   26  C3' DG5    66       7.720  18.269 -25.477  1.00  0.00           C
HETATM   27  H3' DG5    66       8.452  18.564 -26.229  1.00  0.00           H
HETATM   28  C2' DG5    66       7.498  16.808 -25.313  1.00  0.00           C
HETATM   29  H2' DG5    66       7.596  16.261 -26.251  1.00  0.00           H
HETATM   30 H2'' DG5    66       8.251  16.379 -24.652  1.00  0.00           H
HETATM   31  O3' DG5    66       8.031  18.785 -24.203  1.00  0.00           O
ATOM     32  P   DG     67       9.472  18.578 -23.462  1.00  0.00           P
ATOM     33  OP1 DG     67       9.549  19.430 -22.226  1.00  0.00           O
ATOM     34  OP2 DG     67      10.501  18.710 -24.493  1.00  0.00           O
ATOM     35  O5' DG     67       9.668  17.057 -22.890  1.00  0.00           O
ATOM     36  C5' DG     67       8.869  16.707 -21.709  1.00  0.00           C
ATOM     37  H5' DG     67       7.866  17.126 -21.787  1.00  0.00           H
ATOM     38 H5'' DG     67       9.359  17.186 -20.861  1.00  0.00           H
ATOM     39  C4' DG     67       8.556  15.245 -21.550  1.00  0.00           C
ATOM     40  H4' DG     67       8.083  15.121 -20.577  1.00  0.00           H
ATOM     41  O4' DG     67       7.717  14.890 -22.606  1.00  0.00           O
ATOM     42  C1' DG     67       7.610  13.498 -22.677  1.00  0.00           C
ATOM     43  H1' DG     67       6.684  13.296 -22.138  1.00  0.00           H
ATOM     44  N9  DG     67       7.403  12.911 -24.002  1.00  0.00           N
ATOM     45  C8  DG     67       8.107  13.249 -25.138  1.00  0.00           C
ATOM     46  H8  DG     67       8.740  14.124 -25.158  1.00  0.00           H
ATOM     47  N7  DG     67       7.837  12.540 -26.189  1.00  0.00           N
ATOM     48  C5  DG     67       6.890  11.621 -25.647  1.00  0.00           C
ATOM     49  C6  DG     67       6.252  10.454 -26.200  1.00  0.00           C
ATOM     50  O6  DG     67       6.348   9.985 -27.343  1.00  0.00           O
ATOM     51  N1  DG     67       5.275   9.783 -25.378  1.00  0.00           N
ATOM     52  H1  DG     67       4.667   9.045 -25.702  1.00  0.00           H
ATOM     53  C2  DG     67       4.965  10.304 -24.205  1.00  0.00           C
ATOM     54  N2  DG     67       4.040   9.671 -23.569  1.00  0.00           N
ATOM     55  H21 DG     67       3.449   9.074 -24.129  1.00  0.00           H
ATOM     56  H22 DG     67       3.789   9.935 -22.627  1.00  0.00           H
ATOM     57  N3  DG     67       5.595  11.250 -23.585  1.00  0.00           N
ATOM     58  C4  DG     67       6.562  11.868 -24.352  1.00  0.00           C
ATOM     59  C3' DG     67       9.675  14.140 -21.613  1.00  0.00           C
ATOM     60  H3' DG     67      10.312  14.413 -22.454  1.00  0.00           H
ATOM     61  C2' DG     67       8.827  12.917 -22.170  1.00  0.00           C
ATOM     62  H2' DG     67       9.343  12.338 -22.936  1.00  0.00           H
ATOM     63 H2'' DG     67       8.531  12.346 -21.290  1.00  0.00           H
ATOM     64  O3' DG     67      10.367  13.842 -20.415  1.00  0.00           O
ATOM     65  P   DG     68      11.709  12.890 -20.443  1.00  0.00           P
ATOM     66  OP1 DG     68      12.620  13.144 -19.266  1.00  0.00           O
ATOM     67  OP2 DG     68      12.245  12.840 -21.824  1.00  0.00           O
ATOM     68  O5' DG     68      11.056  11.538 -20.262  1.00  0.00           O
ATOM     69  C5' DG     68      10.177  11.303 -19.172  1.00  0.00           C
ATOM     70  H5' DG     68       9.300  11.932 -19.326  1.00  0.00           H
ATOM     71 H5'' DG     68      10.652  11.535 -18.219  1.00  0.00           H
ATOM     72  C4' DG     68       9.620   9.860 -19.187  1.00  0.00           C
ATOM     73  H4' DG     68       9.061   9.661 -18.273  1.00  0.00           H
ATOM     74  O4' DG     68       8.798   9.688 -20.319  1.00  0.00           O
ATOM     75  C1' DG     68       8.880   8.281 -20.603  1.00  0.00           C
ATOM     76  H1' DG     68       8.295   7.789 -19.827  1.00  0.00           H
ATOM     77  N9  DG     68       8.372   7.765 -21.875  1.00  0.00           N
ATOM     78  C8  DG     68       7.463   6.716 -21.954  1.00  0.00           C
ATOM     79  H8  DG     68       7.093   6.212 -21.073  1.00  0.00           H
ATOM     80  N7  DG     68       7.067   6.478 -23.205  1.00  0.00           N
ATOM     81  C5  DG     68       7.792   7.436 -23.921  1.00  0.00           C
ATOM     82  C6  DG     68       7.716   7.636 -25.317  1.00  0.00           C
ATOM     83  O6  DG     68       7.037   7.053 -26.106  1.00  0.00           O
ATOM     84  N1  DG     68       8.546   8.679 -25.763  1.00  0.00           N
ATOM     85  H1  DG     68       8.558   8.868 -26.755  1.00  0.00           H
ATOM     86  C2  DG     68       9.338   9.417 -24.908  1.00  0.00           C
ATOM     87  N2  DG     68      10.047  10.338 -25.464  1.00  0.00           N
ATOM     88  H21 DG     68       9.846  10.460 -26.446  1.00  0.00           H
ATOM     89  H22 DG     68      10.230  11.209 -24.986  1.00  0.00           H
ATOM     90  N3  DG     68       9.378   9.259 -23.581  1.00  0.00           N
ATOM     91  C4  DG     68       8.601   8.202 -23.181  1.00  0.00           C
ATOM     92  C3' DG     68      10.752   8.818 -19.264  1.00  0.00           C
ATOM     93  H3' DG     68      11.636   9.281 -19.702  1.00  0.00           H
ATOM     94  C2' DG     68      10.263   7.834 -20.315  1.00  0.00           C
ATOM     95  H2' DG     68      10.943   8.035 -21.143  1.00  0.00           H
ATOM     96 H2'' DG     68      10.197   6.789 -20.015  1.00  0.00           H
ATOM     97  O3' DG     68      10.983   8.291 -17.960  1.00  0.00           O
ATOM     98  P   DG     69      11.837   7.050 -17.541  1.00  0.00           P
ATOM     99  OP1 DG     69      12.260   7.216 -16.133  1.00  0.00           O
ATOM    100  OP2 DG     69      12.876   6.926 -18.538  1.00  0.00           O
ATOM    101  O5' DG     69      10.899   5.830 -17.700  1.00  0.00           O
ATOM    102  C5' DG     69       9.510   5.763 -17.208  1.00  0.00           C
ATOM    103  H5' DG     69       9.056   6.753 -17.253  1.00  0.00           H
ATOM    104 H5'' DG     69       9.635   5.566 -16.143  1.00  0.00           H
ATOM    105  C4' DG     69       8.697   4.691 -17.933  1.00  0.00           C
ATOM    106  H4' DG     69       7.702   4.652 -17.491  1.00  0.00           H
ATOM    107  O4' DG     69       8.513   4.857 -19.349  1.00  0.00           O
ATOM    108  C1' DG     69       8.867   3.670 -20.099  1.00  0.00           C
ATOM    109  H1' DG     69       7.999   3.037 -20.282  1.00  0.00           H
ATOM    110  N9  DG     69       9.451   4.051 -21.433  1.00  0.00           N
ATOM    111  C8  DG     69      10.690   4.625 -21.692  1.00  0.00           C
ATOM    112  H8  DG     69      11.460   4.842 -20.966  1.00  0.00           H
ATOM    113  N7  DG     69      10.813   4.956 -22.961  1.00  0.00           N
ATOM    114  C5  DG     69       9.649   4.425 -23.563  1.00  0.00           C
ATOM    115  C6  DG     69       9.229   4.380 -24.919  1.00  0.00           C
ATOM    116  O6  DG     69       9.653   5.052 -25.811  1.00  0.00           O
ATOM    117  N1  DG     69       8.230   3.515 -25.228  1.00  0.00           N
ATOM    118  H1  DG     69       7.885   3.663 -26.166  1.00  0.00           H
ATOM    119  C2  DG     69       7.441   3.020 -24.231  1.00  0.00           C
ATOM    120  N2  DG     69       6.451   2.244 -24.567  1.00  0.00           N
ATOM    121  H21 DG     69       6.131   2.108 -25.515  1.00  0.00           H
ATOM    122  H22 DG     69       6.130   1.638 -23.825  1.00  0.00           H
ATOM    123  N3  DG     69       7.688   3.082 -22.936  1.00  0.00           N
ATOM    124  C4  DG     69       8.858   3.769 -22.663  1.00  0.00           C
ATOM    125  C3' DG     69       9.381   3.327 -17.803  1.00  0.00           C
ATOM    126  H3' DG     69      10.259   3.291 -17.158  1.00  0.00           H
ATOM    127  C2' DG     69       9.928   2.983 -19.156  1.00  0.00           C
ATOM    128  H2' DG     69      10.882   3.490 -19.298  1.00  0.00           H
ATOM    129 H2'' DG     69       9.989   1.901 -19.276  1.00  0.00           H
ATOM    130  O3' DG     69       8.512   2.213 -17.500  1.00  0.00           O
ATOM    131  P   DT     70       7.696   2.153 -16.179  1.00  0.00           P
ATOM    132  OP1 DT     70       6.341   2.578 -16.425  1.00  0.00           O
ATOM    133  OP2 DT     70       8.492   2.817 -15.137  1.00  0.00           O
ATOM    134  O5' DT     70       7.636   0.602 -16.070  1.00  0.00           O
ATOM    135  C5' DT     70       8.799  -0.118 -15.800  1.00  0.00           C
ATOM    136  H5' DT     70       8.582  -0.598 -14.845  1.00  0.00           H
ATOM    137 H5'' DT     70       9.717   0.468 -15.747  1.00  0.00           H
ATOM    138  C4' DT     70       8.888  -1.168 -16.951  1.00  0.00           C
ATOM    139  H4' DT     70       9.174  -0.660 -17.872  1.00  0.00           H
ATOM    140  O4' DT     70       9.882  -1.958 -16.381  1.00  0.00           O
ATOM    141  C1' DT     70       9.276  -3.215 -16.099  1.00  0.00           C
ATOM    142  H1' DT     70       9.525  -3.908 -16.903  1.00  0.00           H
ATOM    143  N1  DT     70       9.909  -3.850 -14.893  1.00  0.00           N
ATOM    144  C6  DT     70       9.520  -3.562 -13.589  1.00  0.00           C
ATOM    145  H6  DT     70       8.801  -2.782 -13.383  1.00  0.00           H
ATOM    146  C5  DT     70      10.083  -4.142 -12.487  1.00  0.00           C
ATOM    147  C7  DT     70       9.643  -3.613 -11.087  1.00  0.00           C
ATOM    148  H71 DT     70       8.571  -3.427 -11.015  1.00  0.00           H
ATOM    149  H72 DT     70      10.022  -4.391 -10.425  1.00  0.00           H
ATOM    150  H73 DT     70      10.174  -2.679 -10.906  1.00  0.00           H
ATOM    151  C4  DT     70      11.042  -5.235 -12.623  1.00  0.00           C
ATOM    152  O4  DT     70      11.544  -5.914 -11.716  1.00  0.00           O
ATOM    153  N3  DT     70      11.433  -5.463 -13.954  1.00  0.00           N
ATOM    154  H3  DT     70      12.066  -6.222 -14.165  1.00  0.00           H
ATOM    155  C2  DT     70      10.959  -4.823 -15.023  1.00  0.00           C
ATOM    156  O2  DT     70      11.384  -5.186 -16.116  1.00  0.00           O
ATOM    157  C3' DT     70       7.597  -2.071 -17.192  1.00  0.00           C
ATOM    158  H3' DT     70       6.696  -1.474 -17.050  1.00  0.00           H
ATOM    159  C2' DT     70       7.801  -3.010 -15.975  1.00  0.00           C
ATOM    160  H2' DT     70       7.534  -2.522 -15.037  1.00  0.00           H
ATOM    161 H2'' DT     70       7.315  -3.985 -15.979  1.00  0.00           H
ATOM    162  O3' DT     70       7.809  -2.699 -18.473  1.00  0.00           O
ATOM    163  P   DT     71       6.884  -2.352 -19.708  1.00  0.00           P
ATOM    164  OP1 DT     71       6.268  -0.973 -19.555  1.00  0.00           O
ATOM    165  OP2 DT     71       6.055  -3.549 -20.112  1.00  0.00           O
ATOM    166  O5' DT     71       7.894  -2.191 -20.882  1.00  0.00           O
ATOM    167  C5' DT     71       8.917  -1.264 -20.785  1.00  0.00           C
ATOM    168  H5' DT     71       9.832  -1.797 -20.523  1.00  0.00           H
ATOM    169 H5'' DT     71       8.649  -0.533 -20.023  1.00  0.00           H
ATOM    170  C4' DT     71       9.083  -0.456 -22.119  1.00  0.00           C
ATOM    171  H4' DT     71       8.110  -0.065 -22.417  1.00  0.00           H
ATOM    172  O4' DT     71       9.973   0.619 -22.033  1.00  0.00           O
ATOM    173  C1' DT     71      10.671   0.680 -23.251  1.00  0.00           C
ATOM    174  H1' DT     71       9.944   1.087 -23.953  1.00  0.00           H
ATOM    175  N1  DT     71      11.780   1.657 -23.208  1.00  0.00           N
ATOM    176  C6  DT     71      12.716   1.609 -22.181  1.00  0.00           C
ATOM    177  H6  DT     71      12.382   1.168 -21.254  1.00  0.00           H
ATOM    178  C5  DT     71      14.003   2.037 -22.308  1.00  0.00           C
ATOM    179  C7  DT     71      14.964   2.013 -21.158  1.00  0.00           C
ATOM    180  H71 DT     71      15.208   2.961 -20.679  1.00  0.00           H
ATOM    181  H72 DT     71      14.425   1.396 -20.439  1.00  0.00           H
ATOM    182  H73 DT     71      15.910   1.513 -21.367  1.00  0.00           H
ATOM    183  C4  DT     71      14.414   2.623 -23.551  1.00  0.00           C
ATOM    184  O4  DT     71      15.632   2.947 -23.757  1.00  0.00           O
ATOM    185  N3  DT     71      13.471   2.701 -24.512  1.00  0.00           N
ATOM    186  H3  DT     71      13.793   2.845 -25.458  1.00  0.00           H
ATOM    187  C2  DT     71      12.245   2.126 -24.460  1.00  0.00           C
ATOM    188  O2  DT     71      11.594   2.129 -25.542  1.00  0.00           O
ATOM    189  C3' DT     71       9.658  -1.481 -23.181  1.00  0.00           C
ATOM    190  H3' DT     71       9.860  -2.490 -22.822  1.00  0.00           H
ATOM    191  C2' DT     71      10.931  -0.804 -23.723  1.00  0.00           C
ATOM    192  H2' DT     71      11.835  -1.221 -23.279  1.00  0.00           H
ATOM    193 H2'' DT     71      10.804  -0.827 -24.805  1.00  0.00           H
ATOM    194  O3' DT     71       8.750  -1.711 -24.268  1.00  0.00           O
ATOM    195  P   DT     72       8.740  -3.076 -25.127  1.00  0.00           P
ATOM    196  OP1 DT     72       7.346  -3.550 -25.154  1.00  0.00           O
ATOM    197  OP2 DT     72       9.757  -4.022 -24.661  1.00  0.00           O
ATOM    198  O5' DT     72       9.190  -2.719 -26.664  1.00  0.00           O
ATOM    199  C5' DT     72       8.467  -1.818 -27.440  1.00  0.00           C
ATOM    200  H5' DT     72       8.614  -0.774 -27.163  1.00  0.00           H
ATOM    201 H5'' DT     72       7.398  -1.995 -27.321  1.00  0.00           H
ATOM    202  C4' DT     72       8.819  -2.009 -28.829  1.00  0.00           C
ATOM    203  H4' DT     72       7.996  -1.514 -29.345  1.00  0.00           H
ATOM    204  O4' DT     72      10.091  -1.253 -29.020  1.00  0.00           O
ATOM    205  C1' DT     72      11.066  -2.071 -29.708  1.00  0.00           C
ATOM    206  H1' DT     72      11.007  -1.786 -30.758  1.00  0.00           H
ATOM    207  N1  DT     72      12.432  -1.899 -29.058  1.00  0.00           N
ATOM    208  C6  DT     72      12.644  -1.804 -27.712  1.00  0.00           C
ATOM    209  H6  DT     72      11.805  -1.993 -27.059  1.00  0.00           H
ATOM    210  C5  DT     72      13.894  -1.541 -27.203  1.00  0.00           C
ATOM    211  C7  DT     72      14.066  -1.549 -25.662  1.00  0.00           C
ATOM    212  H71 DT     72      14.553  -0.603 -25.426  1.00  0.00           H
ATOM    213  H72 DT     72      13.135  -1.349 -25.131  1.00  0.00           H
ATOM    214  H73 DT     72      14.741  -2.292 -25.237  1.00  0.00           H
ATOM    215  C4  DT     72      15.066  -1.494 -28.074  1.00  0.00           C
ATOM    216  O4  DT     72      16.216  -1.137 -27.750  1.00  0.00           O
ATOM    217  N3  DT     72      14.738  -1.695 -29.432  1.00  0.00           N
ATOM    218  H3  DT     72      15.495  -1.580 -30.091  1.00  0.00           H
ATOM    219  C2  DT     72      13.517  -1.942 -29.982  1.00  0.00           C
ATOM    220  O2  DT     72      13.351  -1.910 -31.189  1.00  0.00           O
ATOM    221  C3' DT     72       9.042  -3.478 -29.413  1.00  0.00           C
ATOM    222  H3' DT     72       8.648  -4.234 -28.734  1.00  0.00           H
ATOM    223  C2' DT     72      10.575  -3.561 -29.497  1.00  0.00           C
ATOM    224  H2' DT     72      10.911  -3.759 -28.479  1.00  0.00           H
ATOM    225 H2'' DT     72      10.931  -4.243 -30.270  1.00  0.00           H
ATOM    226  O3' DT     72       8.494  -3.532 -30.686  1.00  0.00           O
ATOM    227  P   DG     73       7.940  -4.839 -31.509  1.00  0.00           P
ATOM    228  OP1 DG     73       8.833  -6.003 -31.227  1.00  0.00           O
ATOM    229  OP2 DG     73       7.927  -4.350 -32.901  1.00  0.00           O
ATOM    230  O5' DG     73       6.494  -4.996 -30.922  1.00  0.00           O
ATOM    231  C5' DG     73       5.395  -4.154 -31.278  1.00  0.00           C
ATOM    232  H5' DG     73       4.695  -4.915 -31.623  1.00  0.00           H
ATOM    233 H5'' DG     73       5.575  -3.540 -32.160  1.00  0.00           H
ATOM    234  C4' DG     73       4.718  -3.322 -30.180  1.00  0.00           C
ATOM    235  H4' DG     73       4.381  -3.988 -29.386  1.00  0.00           H
ATOM    236  O4' DG     73       5.569  -2.396 -29.533  1.00  0.00           O
ATOM    237  C1' DG     73       4.730  -1.396 -28.997  1.00  0.00           C
ATOM    238  H1' DG     73       4.127  -1.872 -28.223  1.00  0.00           H
ATOM    239  N9  DG     73       5.372  -0.140 -28.537  1.00  0.00           N
ATOM    240  C8  DG     73       5.363   0.276 -27.286  1.00  0.00           C
ATOM    241  H8  DG     73       4.994  -0.287 -26.441  1.00  0.00           H
ATOM    242  N7  DG     73       6.067   1.391 -27.135  1.00  0.00           N
ATOM    243  C5  DG     73       6.492   1.724 -28.417  1.00  0.00           C
ATOM    244  C6  DG     73       7.265   2.830 -28.935  1.00  0.00           C
ATOM    245  O6  DG     73       7.850   3.709 -28.301  1.00  0.00           O
ATOM    246  N1  DG     73       7.558   2.681 -30.279  1.00  0.00           N
ATOM    247  H1  DG     73       8.092   3.445 -30.668  1.00  0.00           H
ATOM    248  C2  DG     73       7.189   1.624 -31.004  1.00  0.00           C
ATOM    249  N2  DG     73       7.612   1.563 -32.267  1.00  0.00           N
ATOM    250  H21 DG     73       7.901   2.439 -32.679  1.00  0.00           H
ATOM    251  H22 DG     73       7.110   0.971 -32.912  1.00  0.00           H
ATOM    252  N3  DG     73       6.405   0.641 -30.589  1.00  0.00           N
ATOM    253  C4  DG     73       6.068   0.699 -29.250  1.00  0.00           C
ATOM    254  C3' DG     73       3.459  -2.602 -30.562  1.00  0.00           C
ATOM    255  H3' DG     73       3.275  -2.523 -31.633  1.00  0.00           H
ATOM    256  C2' DG     73       3.795  -1.203 -30.158  1.00  0.00           C
ATOM    257  H2' DG     73       4.260  -0.735 -31.026  1.00  0.00           H
ATOM    258 H2'' DG     73       2.893  -0.725 -29.778  1.00  0.00           H
ATOM    259  O3' DG     73       2.407  -3.332 -29.995  1.00  0.00           O
ATOM    260  P   DG     74       0.965  -2.825 -29.808  1.00  0.00           P
ATOM    261  OP1 DG     74       0.368  -4.123 -29.490  1.00  0.00           O
ATOM    262  OP2 DG     74       0.561  -2.097 -31.035  1.00  0.00           O
ATOM    263  O5' DG     74       0.890  -1.767 -28.500  1.00  0.00           O
ATOM    264  C5' DG     74       1.122  -2.142 -27.214  1.00  0.00           C
ATOM    265  H5' DG     74       1.876  -2.920 -27.100  1.00  0.00           H
ATOM    266 H5'' DG     74       0.315  -2.699 -26.737  1.00  0.00           H
ATOM    267  C4' DG     74       1.342  -0.965 -26.322  1.00  0.00           C
ATOM    268  H4' DG     74       1.823  -1.226 -25.379  1.00  0.00           H
ATOM    269  O4' DG     74       2.216  -0.041 -26.981  1.00  0.00           O
ATOM    270  C1' DG     74       1.831   1.324 -26.707  1.00  0.00           C
ATOM    271  H1' DG     74       2.039   1.587 -25.670  1.00  0.00           H
ATOM    272  N9  DG     74       2.629   2.286 -27.594  1.00  0.00           N
ATOM    273  C8  DG     74       2.681   2.417 -28.964  1.00  0.00           C
ATOM    274  H8  DG     74       2.051   1.868 -29.648  1.00  0.00           H
ATOM    275  N7  DG     74       3.467   3.314 -29.417  1.00  0.00           N
ATOM    276  C5  DG     74       3.979   3.910 -28.230  1.00  0.00           C
ATOM    277  C6  DG     74       4.800   5.055 -28.116  1.00  0.00           C
ATOM    278  O6  DG     74       5.289   5.755 -29.008  1.00  0.00           O
ATOM    279  N1  DG     74       5.027   5.380 -26.761  1.00  0.00           N
ATOM    280  H1  DG     74       5.558   6.220 -26.581  1.00  0.00           H
ATOM    281  C2  DG     74       4.333   4.851 -25.721  1.00  0.00           C
ATOM    282  N2  DG     74       4.576   5.314 -24.513  1.00  0.00           N
ATOM    283  H21 DG     74       5.327   5.958 -24.308  1.00  0.00           H
ATOM    284  H22 DG     74       4.270   4.686 -23.784  1.00  0.00           H
ATOM    285  N3  DG     74       3.602   3.728 -25.904  1.00  0.00           N
ATOM    286  C4  DG     74       3.460   3.297 -27.147  1.00  0.00           C
ATOM    287  C3' DG     74       0.123  -0.095 -26.086  1.00  0.00           C
ATOM    288  H3' DG     74      -0.679  -0.707 -26.498  1.00  0.00           H
ATOM    289  C2' DG     74       0.359   1.130 -26.949  1.00  0.00           C
ATOM    290  H2' DG     74       0.187   1.068 -28.023  1.00  0.00           H
ATOM    291 H2'' DG     74      -0.162   2.022 -26.601  1.00  0.00           H
ATOM    292  O3' DG     74      -0.176   0.183 -24.673  1.00  0.00           O
ATOM    293  P   DG     75      -1.594   0.523 -24.101  1.00  0.00           P
ATOM    294  OP1 DG     75      -1.995  -0.636 -23.313  1.00  0.00           O
ATOM    295  OP2 DG     75      -2.498   0.857 -25.187  1.00  0.00           O
ATOM    296  O5' DG     75      -1.578   1.834 -23.208  1.00  0.00           O
ATOM    297  C5' DG     75      -1.631   1.766 -21.735  1.00  0.00           C
ATOM    298  H5' DG     75      -0.779   1.157 -21.433  1.00  0.00           H
ATOM    299 H5'' DG     75      -2.515   1.188 -21.466  1.00  0.00           H
ATOM    300  C4' DG     75      -1.668   3.132 -21.050  1.00  0.00           C
ATOM    301  H4' DG     75      -1.717   2.957 -19.975  1.00  0.00           H
ATOM    302  O4' DG     75      -0.529   3.939 -21.261  1.00  0.00           O
ATOM    303  C1' DG     75      -0.928   5.266 -21.478  1.00  0.00           C
ATOM    304  H1' DG     75      -1.148   5.814 -20.562  1.00  0.00           H
ATOM    305  N9  DG     75       0.068   6.088 -22.169  1.00  0.00           N
ATOM    306  C8  DG     75       0.876   7.027 -21.622  1.00  0.00           C
ATOM    307  H8  DG     75       0.746   7.444 -20.635  1.00  0.00           H
ATOM    308  N7  DG     75       1.767   7.571 -22.428  1.00  0.00           N
ATOM    309  C5  DG     75       1.477   6.991 -23.649  1.00  0.00           C
ATOM    310  C6  DG     75       2.014   7.128 -24.994  1.00  0.00           C
ATOM    311  O6  DG     75       2.862   7.957 -25.385  1.00  0.00           O
ATOM    312  N1  DG     75       1.411   6.255 -25.912  1.00  0.00           N
ATOM    313  H1  DG     75       1.732   6.380 -26.861  1.00  0.00           H
ATOM    314  C2  DG     75       0.316   5.531 -25.642  1.00  0.00           C
ATOM    315  N2  DG     75      -0.265   4.776 -26.543  1.00  0.00           N
ATOM    316  H21 DG     75      -0.076   4.883 -27.529  1.00  0.00           H
ATOM    317  H22 DG     75      -0.919   4.072 -26.231  1.00  0.00           H
ATOM    318  N3  DG     75      -0.090   5.253 -24.443  1.00  0.00           N
ATOM    319  C4  DG     75       0.471   6.036 -23.447  1.00  0.00           C
ATOM    320  C3' DG     75      -2.880   3.928 -21.426  1.00  0.00           C
ATOM    321  H3' DG     75      -3.487   3.442 -22.190  1.00  0.00           H
ATOM    322  C2' DG     75      -2.236   5.076 -22.222  1.00  0.00           C
ATOM    323  H2' DG     75      -2.084   4.761 -23.254  1.00  0.00           H
ATOM    324 H2'' DG     75      -2.912   5.929 -22.157  1.00  0.00           H
ATOM    325  O3' DG     75      -3.608   4.259 -20.263  1.00  0.00           O
ATOM    326  P   DG     76      -4.815   5.250 -20.292  1.00  0.00           P
ATOM    327  OP1 DG     76      -5.675   4.947 -19.178  1.00  0.00           O
ATOM    328  OP2 DG     76      -5.459   5.284 -21.626  1.00  0.00           O
ATOM    329  O5' DG     76      -4.185   6.618 -20.203  1.00  0.00           O
ATOM    330  C5' DG     76      -3.314   7.107 -19.197  1.00  0.00           C
ATOM    331  H5' DG     76      -2.429   6.471 -19.201  1.00  0.00           H
ATOM    332 H5'' DG     76      -3.842   7.125 -18.243  1.00  0.00           H
ATOM    333  C4' DG     76      -2.758   8.524 -19.396  1.00  0.00           C
ATOM    334  H4' DG     76      -2.321   8.772 -18.429  1.00  0.00           H
ATOM    335  O4' DG     76      -1.846   8.567 -20.474  1.00  0.00           O
ATOM    336  C1' DG     76      -2.346   9.531 -21.375  1.00  0.00           C
ATOM    337  H1' DG     76      -1.826  10.455 -21.122  1.00  0.00           H
ATOM    338  N9  DG     76      -2.037   9.157 -22.813  1.00  0.00           N
ATOM    339  C8  DG     76      -2.768   8.326 -23.627  1.00  0.00           C
ATOM    340  H8  DG     76      -3.668   7.792 -23.358  1.00  0.00           H
ATOM    341  N7  DG     76      -2.327   8.325 -24.869  1.00  0.00           N
ATOM    342  C5  DG     76      -1.229   9.124 -24.889  1.00  0.00           C
ATOM    343  C6  DG     76      -0.313   9.496 -25.953  1.00  0.00           C
ATOM    344  O6  DG     76      -0.217   9.017 -27.088  1.00  0.00           O
ATOM    345  N1  DG     76       0.651  10.389 -25.566  1.00  0.00           N
ATOM    346  H1  DG     76       1.251  10.897 -26.201  1.00  0.00           H
ATOM    347  C2  DG     76       0.596  10.978 -24.345  1.00  0.00           C
ATOM    348  N2  DG     76       1.223  12.082 -24.192  1.00  0.00           N
ATOM    349  H21 DG     76       1.772  12.515 -24.921  1.00  0.00           H
ATOM    350  H22 DG     76       1.218  12.545 -23.294  1.00  0.00           H
ATOM    351  N3  DG     76      -0.117  10.642 -23.295  1.00  0.00           N
ATOM    352  C4  DG     76      -1.064   9.691 -23.638  1.00  0.00           C
ATOM    353  C3' DG     76      -3.837   9.606 -19.642  1.00  0.00           C
ATOM    354  H3' DG     76      -4.760   9.119 -19.327  1.00  0.00           H
ATOM    355  C2' DG     76      -3.874   9.756 -21.167  1.00  0.00           C
ATOM    356  H2' DG     76      -4.512   9.061 -21.712  1.00  0.00           H
ATOM    357 H2'' DG     76      -4.225  10.769 -21.363  1.00  0.00           H
ATOM    358  O3' DG     76      -3.640  10.765 -18.807  1.00  0.00           O
ATOM    359  P   DT     77      -4.193  12.219 -19.138  1.00  0.00           P
ATOM    360  OP1 DT     77      -4.207  13.136 -17.937  1.00  0.00           O
ATOM    361  OP2 DT     77      -5.478  12.078 -19.801  1.00  0.00           O
ATOM    362  O5' DT     77      -3.155  12.844 -20.191  1.00  0.00           O
ATOM    363  C5' DT     77      -3.266  14.183 -20.716  1.00  0.00           C
ATOM    364  H5' DT     77      -3.650  14.921 -20.011  1.00  0.00           H
ATOM    365 H5'' DT     77      -3.929  14.187 -21.581  1.00  0.00           H
ATOM    366  C4' DT     77      -1.908  14.738 -21.094  1.00  0.00           C
ATOM    367  H4' DT     77      -1.924  15.744 -21.513  1.00  0.00           H
ATOM    368  O4' DT     77      -1.168  14.791 -19.889  1.00  0.00           O
ATOM    369  C1' DT     77       0.097  14.215 -20.051  1.00  0.00           C
ATOM    370  H1' DT     77       0.758  14.984 -20.452  1.00  0.00           H
ATOM    371  N1  DT     77       0.610  13.581 -18.774  1.00  0.00           N
ATOM    372  C6  DT     77      -0.111  12.511 -18.223  1.00  0.00           C
ATOM    373  H6  DT     77      -0.958  12.162 -18.794  1.00  0.00           H
ATOM    374  C5  DT     77       0.112  12.118 -16.948  1.00  0.00           C
ATOM    375  C7  DT     77      -0.970  11.185 -16.298  1.00  0.00           C
ATOM    376  H71 DT     77      -1.847  11.042 -16.930  1.00  0.00           H
ATOM    377  H72 DT     77      -0.465  10.249 -16.060  1.00  0.00           H
ATOM    378  H73 DT     77      -1.243  11.668 -15.360  1.00  0.00           H
ATOM    379  C4  DT     77       1.225  12.826 -16.194  1.00  0.00           C
ATOM    380  O4  DT     77       1.518  12.710 -15.025  1.00  0.00           O
ATOM    381  N3  DT     77       1.957  13.714 -16.933  1.00  0.00           N
ATOM    382  H3  DT     77       2.751  14.133 -16.469  1.00  0.00           H
ATOM    383  C2  DT     77       1.718  14.135 -18.161  1.00  0.00           C
ATOM    384  O2  DT     77       2.454  15.013 -18.671  1.00  0.00           O
ATOM    385  C3' DT     77      -1.101  13.848 -22.131  1.00  0.00           C
ATOM    386  H3' DT     77      -1.737  13.105 -22.612  1.00  0.00           H
ATOM    387  C2' DT     77      -0.073  13.245 -21.164  1.00  0.00           C
ATOM    388  H2' DT     77      -0.401  12.263 -20.823  1.00  0.00           H
ATOM    389 H2'' DT     77       0.912  13.055 -21.589  1.00  0.00           H
ATOM    390  O3' DT     77      -0.351  14.502 -23.082  1.00  0.00           O
ATOM    391  P   DT     78      -0.964  15.614 -24.095  1.00  0.00           P
ATOM    392  OP1 DT     78      -0.120  16.821 -24.135  1.00  0.00           O
ATOM    393  OP2 DT     78      -2.352  15.964 -23.766  1.00  0.00           O
ATOM    394  O5' DT     78      -0.934  14.997 -25.524  1.00  0.00           O
ATOM    395  C5' DT     78       0.345  14.942 -26.138  1.00  0.00           C
ATOM    396  H5' DT     78       1.006  14.400 -25.462  1.00  0.00           H
ATOM    397 H5'' DT     78       0.732  15.949 -26.294  1.00  0.00           H
ATOM    398  C4' DT     78       0.288  14.165 -27.481  1.00  0.00           C
ATOM    399  H4' DT     78       1.225  14.192 -28.038  1.00  0.00           H
ATOM    400  O4' DT     78       0.025  12.818 -27.201  1.00  0.00           O
ATOM    401  C1' DT     78      -0.841  12.328 -28.171  1.00  0.00           C
ATOM    402  H1' DT     78      -0.369  11.475 -28.658  1.00  0.00           H
ATOM    403  N1  DT     78      -2.030  11.820 -27.515  1.00  0.00           N
ATOM    404  C6  DT     78      -2.475  12.187 -26.263  1.00  0.00           C
ATOM    405  H6  DT     78      -1.955  12.955 -25.710  1.00  0.00           H
ATOM    406  C5  DT     78      -3.606  11.634 -25.689  1.00  0.00           C
ATOM    407  C7  DT     78      -4.151  12.311 -24.399  1.00  0.00           C
ATOM    408  H71 DT     78      -5.182  12.491 -24.703  1.00  0.00           H
ATOM    409  H72 DT     78      -4.181  11.525 -23.644  1.00  0.00           H
ATOM    410  H73 DT     78      -3.656  13.252 -24.159  1.00  0.00           H
ATOM    411  C4  DT     78      -4.347  10.555 -26.343  1.00  0.00           C
ATOM    412  O4  DT     78      -5.289   9.862 -25.886  1.00  0.00           O
ATOM    413  N3  DT     78      -3.767  10.147 -27.508  1.00  0.00           N
ATOM    414  H3  DT     78      -4.180   9.350 -27.971  1.00  0.00           H
ATOM    415  C2  DT     78      -2.702  10.764 -28.115  1.00  0.00           C
ATOM    416  O2  DT     78      -2.458  10.284 -29.187  1.00  0.00           O
ATOM    417  C3' DT     78      -0.816  14.687 -28.408  1.00  0.00           C
ATOM    418  H3' DT     78      -1.665  14.932 -27.770  1.00  0.00           H
ATOM    419  C2' DT     78      -1.229  13.458 -29.147  1.00  0.00           C
ATOM    420  H2' DT     78      -2.285  13.457 -29.417  1.00  0.00           H
ATOM    421 H2'' DT     78      -0.638  13.339 -30.055  1.00  0.00           H
ATOM    422  O3' DT     78      -0.313  15.621 -29.330  1.00  0.00           O
ATOM    423  P   DT     79      -1.297  16.519 -30.287  1.00  0.00           P
ATOM    424  OP1 DT     79      -0.383  17.444 -30.899  1.00  0.00           O
ATOM    425  OP2 DT     79      -2.516  17.013 -29.602  1.00  0.00           O
ATOM    426  O5' DT     79      -1.798  15.485 -31.372  1.00  0.00           O
ATOM    427  C5' DT     79      -0.914  15.199 -32.500  1.00  0.00           C
ATOM    428  H5' DT     79       0.013  14.685 -32.247  1.00  0.00           H
ATOM    429 H5'' DT     79      -0.672  16.103 -33.060  1.00  0.00           H
ATOM    430  C4' DT     79      -1.681  14.318 -33.454  1.00  0.00           C
ATOM    431  H4' DT     79      -1.013  13.991 -34.251  1.00  0.00           H
ATOM    432  O4' DT     79      -2.145  13.167 -32.738  1.00  0.00           O
ATOM    433  C1' DT     79      -3.429  12.892 -33.197  1.00  0.00           C
ATOM    434  H1' DT     79      -3.431  12.428 -34.183  1.00  0.00           H
ATOM    435  N1  DT     79      -4.129  11.957 -32.207  1.00  0.00           N
ATOM    436  C6  DT     79      -4.778  12.396 -31.018  1.00  0.00           C
ATOM    437  H6  DT     79      -4.673  13.423 -30.700  1.00  0.00           H
ATOM    438  C5  DT     79      -5.561  11.504 -30.271  1.00  0.00           C
ATOM    439  C7  DT     79      -6.400  12.002 -29.139  1.00  0.00           C
ATOM    440  H71 DT     79      -6.107  11.566 -28.183  1.00  0.00           H
ATOM    441  H72 DT     79      -6.133  13.043 -28.962  1.00  0.00           H
ATOM    442  H73 DT     79      -7.439  11.759 -29.362  1.00  0.00           H
ATOM    443  C4  DT     79      -5.648  10.110 -30.635  1.00  0.00           C
ATOM    444  O4  DT     79      -6.191   9.256 -30.013  1.00  0.00           O
ATOM    445  N3  DT     79      -5.007   9.749 -31.801  1.00  0.00           N
ATOM    446  H3  DT     79      -5.020   8.787 -32.109  1.00  0.00           H
ATOM    447  C2  DT     79      -4.181  10.605 -32.532  1.00  0.00           C
ATOM    448  O2  DT     79      -3.528  10.059 -33.431  1.00  0.00           O
ATOM    449  C3' DT     79      -2.927  15.010 -34.034  1.00  0.00           C
ATOM    450  H3' DT     79      -2.975  16.044 -33.692  1.00  0.00           H
ATOM    451  C2' DT     79      -4.095  14.252 -33.358  1.00  0.00           C
ATOM    452  H2' DT     79      -4.288  14.775 -32.422  1.00  0.00           H
ATOM    453 H2'' DT     79      -4.963  14.251 -34.017  1.00  0.00           H
ATOM    454  O3' DT     79      -3.312  14.962 -35.411  1.00  0.00           O
ATOM    455  P   DG     80      -2.472  14.514 -36.674  1.00  0.00           P
ATOM    456  OP1 DG     80      -3.100  15.183 -37.864  1.00  0.00           O
ATOM    457  OP2 DG     80      -2.498  13.023 -36.726  1.00  0.00           O
ATOM    458  O5' DG     80      -1.017  15.048 -36.481  1.00  0.00           O
ATOM    459  C5' DG     80      -0.003  14.310 -37.042  1.00  0.00           C
ATOM    460  H5' DG     80      -0.107  14.307 -38.127  1.00  0.00           H
ATOM    461 H5'' DG     80      -0.017  13.309 -36.610  1.00  0.00           H
ATOM    462  C4' DG     80       1.302  15.015 -36.763  1.00  0.00           C
ATOM    463  H4' DG     80       1.214  15.951 -37.315  1.00  0.00           H
ATOM    464  O4' DG     80       1.626  15.182 -35.394  1.00  0.00           O
ATOM    465  C1' DG     80       2.867  14.643 -35.114  1.00  0.00           C
ATOM    466  H1' DG     80       3.591  15.454 -35.189  1.00  0.00           H
ATOM    467  N9  DG     80       2.958  14.111 -33.715  1.00  0.00           N
ATOM    468  C8  DG     80       3.584  14.797 -32.697  1.00  0.00           C
ATOM    469  H8  DG     80       4.278  15.586 -32.946  1.00  0.00           H
ATOM    470  N7  DG     80       3.428  14.266 -31.505  1.00  0.00           N
ATOM    471  C5  DG     80       2.519  13.225 -31.716  1.00  0.00           C
ATOM    472  C6  DG     80       1.888  12.289 -30.843  1.00  0.00           C
ATOM    473  O6  DG     80       2.154  12.036 -29.660  1.00  0.00           O
ATOM    474  N1  DG     80       1.032  11.440 -31.488  1.00  0.00           N
ATOM    475  H1  DG     80       0.652  10.740 -30.867  1.00  0.00           H
ATOM    476  C2  DG     80       0.843  11.391 -32.836  1.00  0.00           C
ATOM    477  N2  DG     80      -0.030  10.489 -33.271  1.00  0.00           N
ATOM    478  H21 DG     80      -0.481   9.889 -32.596  1.00  0.00           H
ATOM    479  H22 DG     80      -0.194  10.430 -34.266  1.00  0.00           H
ATOM    480  N3  DG     80       1.409  12.275 -33.715  1.00  0.00           N
ATOM    481  C4  DG     80       2.237  13.135 -33.063  1.00  0.00           C
ATOM    482  C3' DG     80       2.477  14.242 -37.364  1.00  0.00           C
ATOM    483  H3' DG     80       2.236  13.415 -38.032  1.00  0.00           H
ATOM    484  C2' DG     80       3.107  13.605 -36.216  1.00  0.00           C
ATOM    485  H2' DG     80       2.439  12.794 -35.925  1.00  0.00           H
ATOM    486 H2'' DG     80       4.146  13.307 -36.356  1.00  0.00           H
ATOM    487  O3' DG     80       3.337  15.107 -38.132  1.00  0.00           O
ATOM    488  P   DG     81       4.388  16.278 -37.728  1.00  0.00           P
ATOM    489  OP1 DG     81       3.785  17.124 -36.718  1.00  0.00           O
ATOM    490  OP2 DG     81       4.719  16.938 -39.072  1.00  0.00           O
ATOM    491  O5' DG     81       5.702  15.549 -37.151  1.00  0.00           O
ATOM    492  C5' DG     81       6.497  16.099 -36.136  1.00  0.00           C
ATOM    493  H5' DG     81       5.894  16.656 -35.419  1.00  0.00           H
ATOM    494 H5'' DG     81       7.189  16.867 -36.482  1.00  0.00           H
ATOM    495  C4' DG     81       7.196  14.943 -35.356  1.00  0.00           C
ATOM    496  H4' DG     81       7.697  15.289 -34.452  1.00  0.00           H
ATOM    497  O4' DG     81       6.152  14.100 -34.941  1.00  0.00           O
ATOM    498  C1' DG     81       6.744  12.777 -34.732  1.00  0.00           C
ATOM    499  H1' DG     81       7.472  12.833 -33.922  1.00  0.00           H
ATOM    500  N9  DG     81       5.743  11.708 -34.329  1.00  0.00           N
ATOM    501  C8  DG     81       5.078  10.837 -35.129  1.00  0.00           C
ATOM    502  H8  DG     81       5.017  10.835 -36.207  1.00  0.00           H
ATOM    503  N7  DG     81       4.433   9.913 -34.514  1.00  0.00           N
ATOM    504  C5  DG     81       4.626  10.149 -33.186  1.00  0.00           C
ATOM    505  C6  DG     81       4.192   9.516 -31.926  1.00  0.00           C
ATOM    506  O6  DG     81       3.497   8.566 -31.664  1.00  0.00           O
ATOM    507  N1  DG     81       4.785  10.100 -30.818  1.00  0.00           N
ATOM    508  H1  DG     81       4.644   9.669 -29.916  1.00  0.00           H
ATOM    509  C2  DG     81       5.640  11.070 -30.885  1.00  0.00           C
ATOM    510  N2  DG     81       6.202  11.452 -29.732  1.00  0.00           N
ATOM    511  H21 DG     81       6.076  10.981 -28.848  1.00  0.00           H
ATOM    512  H22 DG     81       6.881  12.196 -29.810  1.00  0.00           H
ATOM    513  N3  DG     81       5.982  11.766 -31.915  1.00  0.00           N
ATOM    514  C4  DG     81       5.484  11.255 -33.059  1.00  0.00           C
ATOM    515  C3' DG     81       8.039  13.961 -36.181  1.00  0.00           C
ATOM    516  H3' DG     81       8.021  14.289 -37.220  1.00  0.00           H
ATOM    517  C2' DG     81       7.506  12.505 -36.015  1.00  0.00           C
ATOM    518  H2' DG     81       6.907  12.260 -36.892  1.00  0.00           H
ATOM    519 H2'' DG     81       8.303  11.764 -35.959  1.00  0.00           H
ATOM    520  O3' DG     81       9.365  13.906 -35.591  1.00  0.00           O
ATOM    521  P   DG     82      10.532  14.979 -36.018  1.00  0.00           P
ATOM    522  OP1 DG     82       9.956  16.370 -35.856  1.00  0.00           O
ATOM    523  OP2 DG     82      11.016  14.578 -37.349  1.00  0.00           O
ATOM    524  O5' DG     82      11.670  14.658 -34.924  1.00  0.00           O
ATOM    525  C5' DG     82      12.407  15.643 -34.294  1.00  0.00           C
ATOM    526  H5' DG     82      11.747  16.471 -34.036  1.00  0.00           H
ATOM    527 H5'' DG     82      13.165  16.087 -34.939  1.00  0.00           H
ATOM    528  C4' DG     82      13.023  15.153 -32.995  1.00  0.00           C
ATOM    529  H4' DG     82      13.681  15.952 -32.652  1.00  0.00           H
ATOM    530  O4' DG     82      12.181  14.741 -31.964  1.00  0.00           O
ATOM    531  C1' DG     82      12.979  14.021 -30.953  1.00  0.00           C
ATOM    532  H1' DG     82      13.651  14.706 -30.436  1.00  0.00           H
ATOM    533  N9  DG     82      12.185  13.246 -29.905  1.00  0.00           N
ATOM    534  C8  DG     82      12.234  13.249 -28.568  1.00  0.00           C
ATOM    535  H8  DG     82      12.931  13.888 -28.046  1.00  0.00           H
ATOM    536  N7  DG     82      11.368  12.540 -27.941  1.00  0.00           N
ATOM    537  C5  DG     82      10.788  11.801 -28.975  1.00  0.00           C
ATOM    538  C6  DG     82       9.817  10.740 -28.960  1.00  0.00           C
ATOM    539  O6  DG     82       9.262  10.164 -28.023  1.00  0.00           O
ATOM    540  N1  DG     82       9.418  10.233 -30.215  1.00  0.00           N
ATOM    541  H1  DG     82       8.753   9.476 -30.278  1.00  0.00           H
ATOM    542  C2  DG     82      10.078  10.649 -31.313  1.00  0.00           C
ATOM    543  N2  DG     82       9.620  10.171 -32.423  1.00  0.00           N
ATOM    544  H21 DG     82       8.809   9.581 -32.302  1.00  0.00           H
ATOM    545  H22 DG     82      10.008  10.470 -33.307  1.00  0.00           H
ATOM    546  N3  DG     82      10.891  11.723 -31.353  1.00  0.00           N
ATOM    547  C4  DG     82      11.301  12.189 -30.174  1.00  0.00           C
ATOM    548  C3' DG     82      13.995  13.934 -33.144  1.00  0.00           C
ATOM    549  H3' DG     82      13.718  13.332 -34.009  1.00  0.00           H
ATOM    550  C2' DG     82      13.850  13.122 -31.848  1.00  0.00           C
ATOM    551  H2' DG     82      13.461  12.150 -32.153  1.00  0.00           H
ATOM    552 H2'' DG     82      14.810  13.027 -31.341  1.00  0.00           H
ATOM    553  O3' DG     82      15.322  14.277 -33.240  1.00  0.00           O
ATOM    554  P   DG     83      16.422  13.548 -34.136  1.00  0.00           P
ATOM    555  OP1 DG     83      17.245  14.580 -34.818  1.00  0.00           O
ATOM    556  OP2 DG     83      15.720  12.555 -34.990  1.00  0.00           O
ATOM    557  O5' DG     83      17.372  12.816 -33.055  1.00  0.00           O
ATOM    558  C5' DG     83      17.860  13.451 -31.842  1.00  0.00           C
ATOM    559  H5' DG     83      17.112  14.179 -31.529  1.00  0.00           H
ATOM    560 H5'' DG     83      18.717  14.095 -32.039  1.00  0.00           H
ATOM    561  C4' DG     83      18.239  12.370 -30.876  1.00  0.00           C
ATOM    562  H4' DG     83      18.941  12.886 -30.220  1.00  0.00           H
ATOM    563  O4' DG     83      17.050  11.990 -30.138  1.00  0.00           O
ATOM    564  C1' DG     83      16.990  10.561 -30.165  1.00  0.00           C
ATOM    565  H1' DG     83      16.829  10.204 -29.148  1.00  0.00           H
ATOM    566  N9  DG     83      15.906  10.051 -31.030  1.00  0.00           N
ATOM    567  C8  DG     83      15.890   9.880 -32.439  1.00  0.00           C
ATOM    568  H8  DG     83      16.584  10.297 -33.153  1.00  0.00           H
ATOM    569  N7  DG     83      14.834   9.203 -32.753  1.00  0.00           N
ATOM    570  C5  DG     83      14.070   8.972 -31.666  1.00  0.00           C
ATOM    571  C6  DG     83      12.829   8.232 -31.420  1.00  0.00           C
ATOM    572  O6  DG     83      12.061   7.658 -32.198  1.00  0.00           O
ATOM    573  N1  DG     83      12.444   8.223 -30.085  1.00  0.00           N
ATOM    574  H1  DG     83      11.519   7.895 -29.847  1.00  0.00           H
ATOM    575  C2  DG     83      13.075   8.917 -29.121  1.00  0.00           C
ATOM    576  N2  DG     83      12.418   8.895 -28.005  1.00  0.00           N
ATOM    577  H21 DG     83      11.624   8.308 -27.791  1.00  0.00           H
ATOM    578  H22 DG     83      12.722   9.511 -27.265  1.00  0.00           H
ATOM    579  N3  DG     83      14.286   9.584 -29.239  1.00  0.00           N
ATOM    580  C4  DG     83      14.670   9.586 -30.585  1.00  0.00           C
ATOM    581  C3' DG     83      18.963  11.058 -31.411  1.00  0.00           C
ATOM    582  H3' DG     83      18.743  10.872 -32.462  1.00  0.00           H
ATOM    583  C2' DG     83      18.347  10.028 -30.515  1.00  0.00           C
ATOM    584  H2' DG     83      18.353   9.106 -31.098  1.00  0.00           H
ATOM    585 H2'' DG     83      19.007   9.897 -29.658  1.00  0.00           H
ATOM    586  O3' DG     83      20.380  11.216 -31.267  1.00  0.00           O
ATOM    587  P   DT     84      21.474  10.330 -32.029  1.00  0.00           P
ATOM    588  OP1 DT     84      22.728  11.149 -32.158  1.00  0.00           O
ATOM    589  OP2 DT     84      20.900   9.826 -33.254  1.00  0.00           O
ATOM    590  O5' DT     84      21.822   9.266 -30.929  1.00  0.00           O
ATOM    591  C5' DT     84      23.065   8.569 -30.886  1.00  0.00           C
ATOM    592  H5' DT     84      23.825   9.281 -30.562  1.00  0.00           H
ATOM    593 H5'' DT     84      23.381   8.356 -31.907  1.00  0.00           H
ATOM    594  C4' DT     84      22.990   7.273 -29.993  1.00  0.00           C
ATOM    595  H4' DT     84      24.015   7.022 -29.719  1.00  0.00           H
ATOM    596  O4' DT     84      22.164   7.464 -28.850  1.00  0.00           O
ATOM    597  C1' DT     84      21.152   6.532 -28.897  1.00  0.00           C
ATOM    598  H1' DT     84      21.396   5.566 -28.456  1.00  0.00           H
ATOM    599  N1  DT     84      19.837   6.995 -28.242  1.00  0.00           N
ATOM    600  C6  DT     84      19.753   8.285 -27.675  1.00  0.00           C
ATOM    601  H6  DT     84      20.557   8.979 -27.873  1.00  0.00           H
ATOM    602  C5  DT     84      18.614   8.669 -26.964  1.00  0.00           C
ATOM    603  C7  DT     84      18.447  10.156 -26.551  1.00  0.00           C
ATOM    604  H71 DT     84      17.589  10.490 -27.135  1.00  0.00           H
ATOM    605  H72 DT     84      18.263  10.200 -25.477  1.00  0.00           H
ATOM    606  H73 DT     84      19.361  10.735 -26.681  1.00  0.00           H
ATOM    607  C4  DT     84      17.481   7.677 -26.754  1.00  0.00           C
ATOM    608  O4  DT     84      16.407   7.878 -26.283  1.00  0.00           O
ATOM    609  N3  DT     84      17.748   6.368 -27.194  1.00  0.00           N
ATOM    610  H3  DT     84      16.982   5.715 -27.112  1.00  0.00           H
ATOM    611  C2  DT     84      18.798   6.068 -28.052  1.00  0.00           C
ATOM    612  O2  DT     84      18.702   4.935 -28.556  1.00  0.00           O
ATOM    613  C3' DT     84      22.347   6.128 -30.790  1.00  0.00           C
ATOM    614  H3' DT     84      22.410   6.242 -31.872  1.00  0.00           H
ATOM    615  C2' DT     84      20.927   6.255 -30.402  1.00  0.00           C
ATOM    616  H2' DT     84      20.527   7.139 -30.898  1.00  0.00           H
ATOM    617 H2'' DT     84      20.340   5.343 -30.508  1.00  0.00           H
ATOM    618  O3' DT     84      22.868   4.804 -30.523  1.00  0.00           O
ATOM    619  P   DT     85      23.212   3.872 -31.779  1.00  0.00           P
ATOM    620  OP1 DT     85      23.566   2.559 -31.216  1.00  0.00           O
ATOM    621  OP2 DT     85      24.229   4.549 -32.583  1.00  0.00           O
ATOM    622  O5' DT     85      21.855   3.688 -32.601  1.00  0.00           O
ATOM    623  C5' DT     85      21.801   2.783 -33.702  1.00  0.00           C
ATOM    624  H5' DT     85      22.008   1.752 -33.415  1.00  0.00           H
ATOM    625 H5'' DT     85      22.596   3.093 -34.381  1.00  0.00           H
ATOM    626  C4' DT     85      20.469   2.879 -34.434  1.00  0.00           C
ATOM    627  H4' DT     85      20.471   2.283 -35.347  1.00  0.00           H
ATOM    628  O4' DT     85      19.561   2.266 -33.535  1.00  0.00           O
ATOM    629  C1' DT     85      18.327   2.896 -33.776  1.00  0.00           C
ATOM    630  H1' DT     85      17.924   2.710 -34.772  1.00  0.00           H
ATOM    631  N1  DT     85      17.293   2.426 -32.779  1.00  0.00           N
ATOM    632  C6  DT     85      17.533   2.692 -31.416  1.00  0.00           C
ATOM    633  H6  DT     85      18.500   3.066 -31.114  1.00  0.00           H
ATOM    634  C5  DT     85      16.696   2.288 -30.426  1.00  0.00           C
ATOM    635  C7  DT     85      17.030   2.437 -28.970  1.00  0.00           C
ATOM    636  H71 DT     85      18.107   2.564 -28.869  1.00  0.00           H
ATOM    637  H72 DT     85      16.466   3.280 -28.572  1.00  0.00           H
ATOM    638  H73 DT     85      16.870   1.533 -28.383  1.00  0.00           H
ATOM    639  C4  DT     85      15.440   1.668 -30.834  1.00  0.00           C
ATOM    640  O4  DT     85      14.485   1.335 -30.086  1.00  0.00           O
ATOM    641  N3  DT     85      15.233   1.530 -32.247  1.00  0.00           N
ATOM    642  H3  DT     85      14.435   0.989 -32.545  1.00  0.00           H
ATOM    643  C2  DT     85      16.162   1.820 -33.200  1.00  0.00           C
ATOM    644  O2  DT     85      16.019   1.535 -34.405  1.00  0.00           O
ATOM    645  C3' DT     85      19.936   4.299 -34.732  1.00  0.00           C
ATOM    646  H3' DT     85      20.705   5.024 -34.464  1.00  0.00           H
ATOM    647  C2' DT     85      18.753   4.328 -33.833  1.00  0.00           C
ATOM    648  H2' DT     85      19.033   4.637 -32.825  1.00  0.00           H
ATOM    649 H2'' DT     85      18.038   4.992 -34.318  1.00  0.00           H
ATOM    650  O3' DT     85      19.637   4.407 -36.121  1.00  0.00           O
ATOM    651  P   DT     86      19.130   5.764 -36.801  1.00  0.00           P
ATOM    652  OP1 DT     86      19.409   5.735 -38.199  1.00  0.00           O
ATOM    653  OP2 DT     86      19.589   6.928 -35.994  1.00  0.00           O
ATOM    654  O5' DT     86      17.524   5.812 -36.681  1.00  0.00           O
ATOM    655  C5' DT     86      16.636   4.879 -37.326  1.00  0.00           C
ATOM    656  H5' DT     86      17.147   3.947 -37.084  1.00  0.00           H
ATOM    657 H5'' DT     86      16.623   5.130 -38.387  1.00  0.00           H
ATOM    658  C4' DT     86      15.229   4.893 -36.766  1.00  0.00           C
ATOM    659  H4' DT     86      14.760   4.136 -37.394  1.00  0.00           H
ATOM    660  O4' DT     86      15.199   4.265 -35.503  1.00  0.00           O
ATOM    661  C1' DT     86      14.211   4.965 -34.796  1.00  0.00           C
ATOM    662  H1' DT     86      13.237   4.630 -35.153  1.00  0.00           H
ATOM    663  N1  DT     86      14.233   4.875 -33.293  1.00  0.00           N
ATOM    664  C6  DT     86      15.135   5.562 -32.550  1.00  0.00           C
ATOM    665  H6  DT     86      15.940   5.964 -33.147  1.00  0.00           H
ATOM    666  C5  DT     86      15.159   5.614 -31.207  1.00  0.00           C
ATOM    667  C7  DT     86      16.204   6.509 -30.607  1.00  0.00           C
ATOM    668  H71 DT     86      15.769   7.275 -29.964  1.00  0.00           H
ATOM    669  H72 DT     86      16.833   5.842 -30.017  1.00  0.00           H
ATOM    670  H73 DT     86      16.678   7.046 -31.429  1.00  0.00           H
ATOM    671  C4  DT     86      14.027   5.121 -30.457  1.00  0.00           C
ATOM    672  O4  DT     86      13.765   5.164 -29.236  1.00  0.00           O
ATOM    673  N3  DT     86      13.200   4.369 -31.278  1.00  0.00           N
ATOM    674  H3  DT     86      12.511   3.783 -30.828  1.00  0.00           H
ATOM    675  C2  DT     86      13.268   4.193 -32.621  1.00  0.00           C
ATOM    676  O2  DT     86      12.430   3.434 -33.191  1.00  0.00           O
ATOM    677  C3' DT     86      14.455   6.209 -36.785  1.00  0.00           C
ATOM    678  H3' DT     86      15.142   6.922 -37.241  1.00  0.00           H
ATOM    679  C2' DT     86      14.445   6.378 -35.321  1.00  0.00           C
ATOM    680  H2' DT     86      15.423   6.778 -35.053  1.00  0.00           H
ATOM    681 H2'' DT     86      13.653   7.082 -35.067  1.00  0.00           H
ATOM    682  O3' DT     86      13.223   6.138 -37.509  1.00  0.00           O
ATOM    683  P   DG     87      12.520   7.330 -38.123  1.00  0.00           P
ATOM    684  OP1 DG     87      13.348   7.784 -39.227  1.00  0.00           O
ATOM    685  OP2 DG     87      12.223   8.232 -36.982  1.00  0.00           O
ATOM    686  O5' DG     87      11.164   6.588 -38.592  1.00  0.00           O
ATOM    687  C5' DG     87      11.129   5.766 -39.724  1.00  0.00           C
ATOM    688  H5' DG     87      11.966   5.068 -39.703  1.00  0.00           H
ATOM    689 H5'' DG     87      11.336   6.434 -40.560  1.00  0.00           H
ATOM    690  C4' DG     87       9.762   5.078 -39.938  1.00  0.00           C
ATOM    691  H4' DG     87       9.813   4.464 -40.838  1.00  0.00           H
ATOM    692  O4' DG     87       9.578   4.121 -38.896  1.00  0.00           O
ATOM    693  C1' DG     87       8.372   4.487 -38.167  1.00  0.00           C
ATOM    694  H1' DG     87       7.490   3.891 -38.401  1.00  0.00           H
ATOM    695  N9  DG     87       8.369   4.273 -36.675  1.00  0.00           N
ATOM    696  C8  DG     87       7.533   3.410 -36.027  1.00  0.00           C
ATOM    697  H8  DG     87       6.730   2.894 -36.532  1.00  0.00           H
ATOM    698  N7  DG     87       7.839   3.199 -34.753  1.00  0.00           N
ATOM    699  C5  DG     87       8.769   4.250 -34.514  1.00  0.00           C
ATOM    700  C6  DG     87       9.345   4.737 -33.305  1.00  0.00           C
ATOM    701  O6  DG     87       9.222   4.236 -32.140  1.00  0.00           O
ATOM    702  N1  DG     87      10.108   5.850 -33.472  1.00  0.00           N
ATOM    703  H1  DG     87      10.321   6.350 -32.621  1.00  0.00           H
ATOM    704  C2  DG     87      10.323   6.456 -34.649  1.00  0.00           C
ATOM    705  N2  DG     87      11.119   7.467 -34.703  1.00  0.00           N
ATOM    706  H21 DG     87      11.464   7.780 -33.807  1.00  0.00           H
ATOM    707  H22 DG     87      11.447   7.863 -35.572  1.00  0.00           H
ATOM    708  N3  DG     87       9.852   6.044 -35.834  1.00  0.00           N
ATOM    709  C4  DG     87       9.062   4.921 -35.741  1.00  0.00           C
ATOM    710  C3' DG     87       8.601   6.036 -40.041  1.00  0.00           C
ATOM    711  H3' DG     87       8.953   7.066 -40.099  1.00  0.00           H
ATOM    712  C2' DG     87       7.992   5.893 -38.661  1.00  0.00           C
ATOM    713  H2' DG     87       8.397   6.690 -38.037  1.00  0.00           H
ATOM    714 H2'' DG     87       6.915   6.024 -38.767  1.00  0.00           H
ATOM    715  O3' DG     87       7.698   5.846 -41.127  1.00  0.00           O
ATOM    716  P   DG     88       6.928   4.426 -41.459  1.00  0.00           P
ATOM    717  OP1 DG     88       7.842   3.294 -41.418  1.00  0.00           O
ATOM    718  OP2 DG     88       6.057   4.693 -42.692  1.00  0.00           O
ATOM    719  O5' DG     88       5.773   4.078 -40.407  1.00  0.00           O
ATOM    720  C5' DG     88       4.662   4.918 -40.050  1.00  0.00           C
ATOM    721  H5' DG     88       3.927   4.788 -40.844  1.00  0.00           H
ATOM    722 H5'' DG     88       4.964   5.964 -39.993  1.00  0.00           H
ATOM    723  C4' DG     88       4.136   4.406 -38.667  1.00  0.00           C
ATOM    724  H4' DG     88       3.984   3.326 -38.663  1.00  0.00           H
ATOM    725  O4' DG     88       5.050   4.804 -37.701  1.00  0.00           O
ATOM    726  C1' DG     88       4.333   5.516 -36.614  1.00  0.00           C
ATOM    727  H1' DG     88       4.123   4.699 -35.925  1.00  0.00           H
ATOM    728  N9  DG     88       5.193   6.473 -35.927  1.00  0.00           N
ATOM    729  C8  DG     88       5.942   7.547 -36.354  1.00  0.00           C
ATOM    730  H8  DG     88       5.899   7.986 -37.340  1.00  0.00           H
ATOM    731  N7  DG     88       6.642   8.169 -35.440  1.00  0.00           N
ATOM    732  C5  DG     88       6.426   7.341 -34.284  1.00  0.00           C
ATOM    733  C6  DG     88       6.872   7.394 -32.894  1.00  0.00           C
ATOM    734  O6  DG     88       7.659   8.123 -32.360  1.00  0.00           O
ATOM    735  N1  DG     88       6.343   6.385 -32.110  1.00  0.00           N
ATOM    736  H1  DG     88       6.757   6.347 -31.189  1.00  0.00           H
ATOM    737  C2  DG     88       5.558   5.430 -32.560  1.00  0.00           C
ATOM    738  N2  DG     88       5.297   4.441 -31.728  1.00  0.00           N
ATOM    739  H21 DG     88       5.628   4.470 -30.774  1.00  0.00           H
ATOM    740  H22 DG     88       4.960   3.599 -32.172  1.00  0.00           H
ATOM    741  N3  DG     88       5.073   5.311 -33.808  1.00  0.00           N
ATOM    742  C4  DG     88       5.529   6.333 -34.618  1.00  0.00           C
ATOM    743  C3' DG     88       2.725   4.990 -38.276  1.00  0.00           C
ATOM    744  H3' DG     88       2.235   5.429 -39.145  1.00  0.00           H
ATOM    745  C2' DG     88       3.114   6.066 -37.316  1.00  0.00           C
ATOM    746  H2' DG     88       3.338   6.919 -37.956  1.00  0.00           H
ATOM    747 H2'' DG     88       2.306   6.236 -36.603  1.00  0.00           H
ATOM    748  O3' DG     88       1.962   3.983 -37.724  1.00  0.00           O
ATOM    749  P   DG     89       0.392   3.881 -38.118  1.00  0.00           P
ATOM    750  OP1 DG     89       0.427   3.135 -39.384  1.00  0.00           O
ATOM    751  OP2 DG     89      -0.192   5.250 -38.060  1.00  0.00           O
ATOM    752  O5' DG     89      -0.354   2.966 -37.040  1.00  0.00           O
ATOM    753  C5' DG     89      -0.084   2.990 -35.615  1.00  0.00           C
ATOM    754  H5' DG     89       0.038   4.027 -35.303  1.00  0.00           H
ATOM    755 H5'' DG     89       0.838   2.462 -35.372  1.00  0.00           H
ATOM    756  C4' DG     89      -1.187   2.347 -34.847  1.00  0.00           C
ATOM    757  H4' DG     89      -1.429   1.317 -35.111  1.00  0.00           H
ATOM    758  O4' DG     89      -0.753   2.281 -33.491  1.00  0.00           O
ATOM    759  C1' DG     89      -1.592   2.861 -32.545  1.00  0.00           C
ATOM    760  H1' DG     89      -2.193   2.008 -32.230  1.00  0.00           H
ATOM    761  N9  DG     89      -0.919   3.493 -31.369  1.00  0.00           N
ATOM    762  C8  DG     89      -0.922   3.034 -30.060  1.00  0.00           C
ATOM    763  H8  DG     89      -1.395   2.095 -29.814  1.00  0.00           H
ATOM    764  N7  DG     89      -0.348   3.854 -29.239  1.00  0.00           N
ATOM    765  C5  DG     89       0.285   4.839 -30.025  1.00  0.00           C
ATOM    766  C6  DG     89       1.131   5.964 -29.858  1.00  0.00           C
ATOM    767  O6  DG     89       1.593   6.317 -28.783  1.00  0.00           O
ATOM    768  N1  DG     89       1.618   6.608 -31.002  1.00  0.00           N
ATOM    769  H1  DG     89       1.988   7.535 -30.849  1.00  0.00           H
ATOM    770  C2  DG     89       1.315   6.230 -32.282  1.00  0.00           C
ATOM    771  N2  DG     89       1.665   7.006 -33.274  1.00  0.00           N
ATOM    772  H21 DG     89       2.034   7.933 -33.115  1.00  0.00           H
ATOM    773  H22 DG     89       1.196   6.887 -34.160  1.00  0.00           H
ATOM    774  N3  DG     89       0.452   5.241 -32.448  1.00  0.00           N
ATOM    775  C4  DG     89      -0.013   4.553 -31.342  1.00  0.00           C
ATOM    776  C3' DG     89      -2.539   3.028 -34.674  1.00  0.00           C
ATOM    777  H3' DG     89      -2.646   3.743 -35.489  1.00  0.00           H
ATOM    778  C2' DG     89      -2.466   3.728 -33.292  1.00  0.00           C
ATOM    779  H2' DG     89      -1.979   4.689 -33.458  1.00  0.00           H
ATOM    780 H2'' DG     89      -3.452   3.816 -32.834  1.00  0.00           H
ATOM    781  O3' DG     89      -3.643   2.126 -34.712  1.00  0.00           O
HETATM  782  P   DG3    90      -5.199   2.494 -35.042  1.00  0.00           P
HETATM  783  OP1 DG3    90      -5.763   1.225 -35.522  1.00  0.00           O
HETATM  784  OP2 DG3    90      -5.200   3.687 -35.901  1.00  0.00           O
HETATM  785  O5' DG3    90      -5.841   2.896 -33.607  1.00  0.00           O
HETATM  786  C5' DG3    90      -6.030   1.880 -32.678  1.00  0.00           C
HETATM  787  H5' DG3    90      -5.125   1.290 -32.539  1.00  0.00           H
HETATM  788 H5'' DG3    90      -6.785   1.190 -33.056  1.00  0.00           H
HETATM  789  C4' DG3    90      -6.461   2.317 -31.281  1.00  0.00           C
HETATM  790  H4' DG3    90      -6.396   1.435 -30.644  1.00  0.00           H
HETATM  791  O4' DG3    90      -5.479   3.232 -30.724  1.00  0.00           O
HETATM  792  C1' DG3    90      -5.991   4.599 -30.700  1.00  0.00           C
HETATM  793  H1' DG3    90      -5.988   4.918 -29.657  1.00  0.00           H
HETATM  794  N9  DG3    90      -5.025   5.524 -31.379  1.00  0.00           N
HETATM  795  C8  DG3    90      -5.045   5.970 -32.691  1.00  0.00           C
HETATM  796  H8  DG3    90      -5.693   5.616 -33.479  1.00  0.00           H
HETATM  797  N7  DG3    90      -4.035   6.715 -33.051  1.00  0.00           N
HETATM  798  C5  DG3    90      -3.328   6.836 -31.891  1.00  0.00           C
HETATM  799  C6  DG3    90      -2.176   7.634 -31.557  1.00  0.00           C
HETATM  800  O6  DG3    90      -1.326   8.115 -32.317  1.00  0.00           O
HETATM  801  N1  DG3    90      -1.924   7.734 -30.197  1.00  0.00           N
HETATM  802  H1  DG3    90      -1.297   8.474 -29.916  1.00  0.00           H
HETATM  803  C2  DG3    90      -2.623   7.041 -29.269  1.00  0.00           C
HETATM  804  N2  DG3    90      -2.357   7.317 -27.986  1.00  0.00           N
HETATM  805  H21 DG3    90      -1.672   8.036 -27.799  1.00  0.00           H
HETATM  806  H22 DG3    90      -2.913   6.881 -27.265  1.00  0.00           H
HETATM  807  N3  DG3    90      -3.676   6.302 -29.496  1.00  0.00           N
HETATM  808  C4  DG3    90      -4.006   6.209 -30.801  1.00  0.00           C
HETATM  809  C3' DG3    90      -7.787   2.936 -31.165  1.00  0.00           C
HETATM  810  H3' DG3    90      -8.400   2.493 -31.949  1.00  0.00           H
HETATM  811  C2' DG3    90      -7.401   4.450 -31.303  1.00  0.00           C
HETATM  812  H2' DG3    90      -7.476   4.673 -32.367  1.00  0.00           H
HETATM  813 H2'' DG3    90      -8.182   5.082 -30.880  1.00  0.00           H
HETATM  814  O3' DG3    90      -8.356   2.790 -29.912  1.00  0.00           O
HETATM  815 HO3' DG3    90      -8.476   1.850 -29.754  1.00  0.00           H
ENDMDL
CONECT    1    2
CONECT    2    1    3
CONECT    3    2    4    5    6
CONECT    4    3
CONECT    5    3
CONECT    6    3    7    8   26
CONECT    7    6
CONECT    8    6    9
CONECT    9    8   10   11   28
CONECT   10    9
CONECT   11    9   12   25
CONECT   12   11   13   14
CONECT   13   12
CONECT   14   12   15
CONECT   15   14   16   25
CONECT   16   15   17   18
CONECT   17   16
CONECT   18   16   19   20
CONECT   19   18
CONECT   20   18   21   24
CONECT   21   20   22   23
CONECT   22   21
CONECT   23   21
CONECT   24   20   25
CONECT   25   11   15   24
CONECT   26    6   27   28   31
CONECT   27   26
CONECT   28    9   26   29   30
CONECT   29   28
CONECT   30   28
CONECT   31   26   32
CONECT   32   33   34   35   31
CONECT  781  776  782
CONECT  782  783  784  785  781
CONECT  783  782
CONECT  784  782
CONECT  785  782  786
CONECT  786  785  787  788  789
CONECT  787  786
CONECT  788  786
CONECT  789  786  790  791  809
CONECT  790  789
CONECT  791  789  792
CONECT  792  791  793  794  811
CONECT  793  792
CONECT  794  792  795  808
CONECT  795  794  796  797
CONECT  796  795
CONECT  797  795  798
CONECT  798  797  799  808
CONECT  799  798  800  801
CONECT  800  799
CONECT  801  799  802  803
CONECT  802  801
CONECT  803  801  804  807
CONECT  804  803  805  806
CONECT  805  804
CONECT  806  804
CONECT  807  803  808
CONECT  808  794  798  807
CONECT  809  789  810  811  814
CONECT  810  809
CONECT  811  792  809  812  813
CONECT  812  811
CONECT  813  811
CONECT  814  809  815
CONECT  815  814
END
